# Supplementary material for: Comprehensive catalog of gut microbial genomes in Asian elephants: insights from shotgun metagenomics
Source: Anim Microbiome. 2026 Mar 3;8:40. doi: 10.1186/s42523-026-00533-0 (PMC13064403; doi:10.1186/s42523-026-00533-0)
Supplement: Supplementary file 1 — Supplementary Material 1 [file 42523_2026_533_MOESM1_ESM.zip]

Archive with 6 entries (5 files):
- 42523_2026_533_MOESM1_ESM/
- 42523_2026_533_MOESM1_ESM/Supplementary Figure 1.pdf
- 42523_2026_533_MOESM1_ESM/Supplementary Figure 2.pdf
- 42523_2026_533_MOESM1_ESM/Supplementary Figure 3.pdf
- 42523_2026_533_MOESM1_ESM/Supplementary Figure 4.pdf
- 42523_2026_533_MOESM1_ESM/Supplementary Figure 5.pdf
