# Supplementary material for: Comprehensive catalog of gut microbial genomes in Asian elephants: insights from shotgun metagenomics
Source: Anim Microbiome. 2026 Mar 3;8:40. doi: 10.1186/s42523-026-00533-0 (PMC13064403; doi:10.1186/s42523-026-00533-0)
Supplement: Supplementary file 2 — Supplementary Material 2 [file 42523_2026_533_MOESM2_ESM.zip]

Archive with 10 entries (10 files):
- .Rhistory
- Supplementary Table 1-Data summary of the samples..xlsx
- Supplementary Table 2. Information of assembled MAGs.xlsx
- Supplementary Table 3. Summary of SGBs.xlsx
- Supplementary Table 4. The expanded diversity of species at the phylum level.xlsx
- Supplementary Table 5. Summary of BGCs annotated in all SGBs.xlsx
- Supplementary Table 6. Summary of ARGs annotated in all SGBs.xlsx
- Supplementary Table 7. Summary of VFs annotated in all SGBs.xlsx
- Supplementary Table 8. Summary of CAZymes annotated in all SGBs.xlsx
- Supplementary Table 9. Profiling of the 1,421 SGBs from the 82 samples.xlsx
