# Supplementary material for: Comprehensive catalog of gut microbial genomes in Asian elephants: insights from shotgun metagenomics
Source: Anim Microbiome. 2026 Mar 3;8:40. doi: 10.1186/s42523-026-00533-0 (PMC13064403; doi:10.1186/s42523-026-00533-0)
Supplement: Supplementary file 2 — Supplementary Material 2 [file 42523_2026_533_MOESM2_ESM.zip › Supplementary Table 1-Data summary of the samples..xlsx]

## Sheet: TableS1A
Supplementary Table 1A. Detailed information for each sample.
Sample ID	Age	Sex	Region	Covering Plants	Latitude and longitude information	Group	Migration
D01_KMJN_T2106131982	9 Adult 3 Subadult 3 Young	-	Kunming Jingning	Corn, Pineapple, Sugarcane, Wild Plants	102.33424718E,24.48537492N	Wild-migration	North migration
D02_KMJN_T2106131983		-	Kunming Jingning	Corn, Pineapple, Sugarcane, Wild Plants	102.33424718E,24.48537492N	Wild-migration	North migration
D03_KMJN_T2106131984		-	Kunming Jingning	Corn, Pineapple, Sugarcane, Wild Plants	102.33424718E,24.48537492N	Wild-migration	North migration
D04_KMJN_T2106131985		-	Kunming Jingning	Corn, Pineapple, Sugarcane, Wild Plants	102.33424718E,24.48537492N	Wild-migration	North migration
D05_KMJN_T2106131986		-	Kunming Jingning	Corn, Pineapple, Sugarcane, Wild Plants	102.33424718E,24.48537492N	Wild-migration	North migration
D06_KMJN_T2106131987		-	Kunming Jingning	Corn, Pineapple, Sugarcane, Wild Plants	102.33424718E,24.48537492N	Wild-migration	North migration
D07_KMJN_T2106131988		-	Kunming Jingning	Corn, Pineapple, Sugarcane, Wild Plants	102.33424718E,24.48537492N	Wild-migration	North migration
D08_KMJN_T2106131989		-	Kunming Jingning	Corn, Pineapple, Sugarcane, Wild Plants	102.33424718E,24.48537492N	Wild-migration	North migration
D09_KMJN_T2106131990		-	Kunming Jingning	Corn, Pineapple, Sugarcane, Wild Plants	102.33424718E,24.48537492N	Wild-migration	North migration
D10_KMJN_T2106131991		-	Kunming Jingning	Corn, Pineapple, Sugarcane, Wild Plants	102.33424718E,24.48537492N	Wild-migration	North migration
D12_KMJN_T2106131992		-	Kunming Jingning	Corn, Pineapple, Sugarcane, Wild Plants	102.33424718E,24.48537492N	Wild-migration	North migration
D13_KMJN_T2106131993		-	Kunming Jingning	Corn, Pineapple, Sugarcane, Wild Plants	102.33424718E,24.48537492N	Wild-migration	North migration
D14_KMJN_T2106131994		-	Kunming Jingning	Corn, Pineapple, Sugarcane, Wild Plants	102.33424718E,24.48537492N	Wild-migration	North migration
D15_KMJN_T2106131995		-	Kunming Jingning	Corn, Pineapple, Sugarcane, Wild Plants	102.33424718E,24.48537492N	Wild-migration	North migration
D16_KMJN_T2106131996		-	Kunming Jingning	Corn, Pineapple, Sugarcane, Wild Plants	102.33424718E,24.48537492N	Wild-migration	North migration
D17_KMJN_T2106131997		-	Kunming Jingning	Corn, Pineapple, Sugarcane, Wild Plants	102.33424718E,24.48537492N	Wild-migration	North migration
D18_KMJN_T2106131998		-	Kunming Jingning	Corn, Pineapple, Sugarcane, Wild Plants	102.33424718E,24.48537492N	Wild-migration	North migration
D19_KMJN_T2106131999		-	Kunming Jingning	Corn, Pineapple, Sugarcane, Wild Plants	102.33424718E,24.48537492N	Wild-migration	North migration
D20_KMJN_T2106132000		-	Kunming Jingning	Corn, Pineapple, Sugarcane, Wild Plants	102.33424718E,24.48537492N	Wild-migration	North migration
D21_KMJN_T2106132001		-	Kunming Jingning	Corn, Pineapple, Sugarcane, Wild Plants	102.33424718E,24.48537492N	Wild-migration	North migration
D22_KMJN_T2106132002		-	Kunming Jingning	Corn, Pineapple, Sugarcane, Wild Plants	102.33424718E,24.48537492N	Wild-migration	North migration
D23_KMJN_T2106132003		-	Kunming Jingning	Corn, Pineapple, Sugarcane, Wild Plants	102.33424718E,24.48537492N	Wild-migration	North migration
D24_KMJN_T2106132004		-	Kunming Jingning	Corn, Pineapple, Sugarcane, Wild Plants	102.33424718E,24.48537492N	Wild-migration	North migration
D25_KMJN_T2106132005		-	Kunming Jingning	Corn, Pineapple, Sugarcane, Wild Plants	102.33424718E,24.48537492N	Wild-migration	North migration
D27_KMJN_T2106132006		-	Kunming Jingning	Corn, Pineapple, Sugarcane, Wild Plants	102.33424718E,24.48537492N	Wild-migration	North migration
D28_KMJN_T2106132007		-	Kunming Jingning	Corn, Pineapple, Sugarcane, Wild Plants	102.33424718E,24.48537492N	Wild-migration	North migration
D29_KMJN_T2106132008		-	Kunming Jingning	Corn, Pineapple, Sugarcane, Wild Plants	102.33424718E,24.48537492N	Wild-migration	North migration
D30_WEV_T2106132009	18	Male	Wild Elephant Valley (WEV)	Elephant Grass, Carrot, Sugarcane, Wild Plants	100.85626896E,22.16829531N	Captivity	-
D31_WEV_T2106132010	30	Male	Wild Elephant Valley (WEV)	Elephant Grass, Carrot, Sugarcane, Wild Plants	100.85626896E,22.16829531N	Captivity	-
D32_WEV_T2106132011	26	Female	Wild Elephant Valley (WEV)	Elephant Grass, Carrot, Sugarcane, Wild Plants	100.85626896E,22.16829531N	Captivity	-
D33_WEV_T2106132012	11	Male	Wild Elephant Valley (WEV)	Elephant Grass, Carrot, Sugarcane, Wild Plants	100.85626896E,22.16829531N	Captivity	-
D34_WEV_T2106132013	9	Female	Wild Elephant Valley (WEV)	Elephant Grass, Carrot, Sugarcane, Wild Plants	100.85626896E,22.16829531N	Captivity	-
D36_WEV_T2106132015	6	Male	Wild Elephant Valley (WEV)	Elephant Grass, Carrot, Sugarcane, Wild Plants	100.85626896E,22.16829531N	Captivity	-
D37_WEV_T2106132016	6	Female	Wild Elephant Valley (WEV)	Elephant Grass, Carrot, Sugarcane, Wild Plants	100.85626896E,22.16829531N	Captivity	-
D39_WEV_T2106132018	22	Female	Wild Elephant Valley (WEV)	Elephant Grass, Carrot, Sugarcane, Wild Plants	100.85626896E,22.16829531N	Captivity	-
D40_WEV_T2106132019	35	Female	Wild Elephant Valley (WEV)	Elephant Grass, Carrot, Sugarcane, Wild Plants	100.85626896E,22.16829531N	Captivity	-
D43_MY_T2106132034	-	-	Mengyang	Crops (corn, plantains, rice, etc.), Wild Plants	100.82764009E,22.11079219N	Wild-Nomigration	Original habitat
D44_MY_T2106132035	-	-	Mengyang	Crops (corn, plantains, rice, etc.), Wild Plants	100.82764009E,22.11079219N	Wild-Nomigration	Original habitat
D45_JN_T2106132036	-	-	Jingne	Crops (corn, plantains, rice, etc.), Wild Plants	100.81003493E, 22.43665392N	Wild-Nomigration	Original habitat
D46_JN_T2106132037	-	-	Jingne	Crops (corn, plantains, rice, etc.), Wild Plants	100.81003493E, 22.43665392N	Wild-Nomigration	Original habitat
D47_JN_T2106132038	-	-	Jingne	Crops (corn, plantains, rice, etc.), Wild Plants	100.81003493E, 22.43665392N	Wild-Nomigration	Original habitat
D48_JN_T2106132039	-	-	Jingne	Crops (corn, plantains, rice, etc.), Wild Plants	100.81003493E, 22.43665392N	Wild-Nomigration	Original habitat
D49_JN_T2106132040	-	-	Jingne	Crops (corn, plantains, rice, etc.), Wild Plants	100.81003493E, 22.43665392N	Wild-Nomigration	Original habitat
D50_JN_T2106132041	-	-	Jingne	Crops (corn, plantains, rice, etc.), Wild Plants	100.81003493E, 22.43665392N	Wild-Nomigration	Original habitat
D51_JN_T2106132042	-	-	Jingne	Crops (corn, plantains, rice, etc.), Wild Plants	100.81003493E, 22.43665392N	Wild-Nomigration	Original habitat
D52_JN_T2106132043	-	-	Jingne	Crops (corn, plantains, rice, etc.), Wild Plants	100.81003493E, 22.43665392N	Wild-Nomigration	Original habitat
D53_JN_T2106132044	-	-	Jingne	Crops (corn, plantains, rice, etc.), Wild Plants	100.81003493E, 22.43665392N	Wild-Nomigration	Original habitat
D54_JN_T2106132045	-	-	Jingne	Crops (corn, plantains, rice, etc.), Wild Plants	100.81003493E, 22.43665392N	Wild-Nomigration	Original habitat
D55_JN_T2106132127	-	-	Jingne	Crops (corn, plantains, rice, etc.), Wild Plants	100.81003493E, 22.43665392N	Wild-Nomigration	Original habitat
D56_DKLZ_T2107136302	11 Adult 4 Subadult 2 Young	-	Xishuangbanna Tropical Botanical Garden (XTBG)	Crops (corn, plantains, rice, etc.), Wild Plants	101.25600815E,21.92463389N	Wild-migration	South migration
D57_DKLZ_T2107136303		-	Xishuangbanna Tropical Botanical Garden (XTBG)	Crops (corn, plantains, rice, etc.), Wild Plants	101.25600815E,21.92463389N	Wild-migration	South migration
D58_DKLZ_T2107136304		-	Xishuangbanna Tropical Botanical Garden (XTBG)	Crops (corn, plantains, rice, etc.), Wild Plants	101.25600815E,21.92463389N	Wild-migration	South migration
D59_DKLZ_T2107136305		-	Xishuangbanna Tropical Botanical Garden (XTBG)	Crops (corn, plantains, rice, etc.), Wild Plants	101.25600815E,21.92463389N	Wild-migration	South migration
D60_DKLZ_T2107136306		-	Xishuangbanna Tropical Botanical Garden (XTBG)	Crops (corn, plantains, rice, etc.), Wild Plants	101.25600815E,21.92463389N	Wild-migration	South migration
D61_DKLZ_T2107136307		-	Xishuangbanna Tropical Botanical Garden (XTBG)	Crops (corn, plantains, rice, etc.), Wild Plants	101.25600815E,21.92463389N	Wild-migration	South migration
D62_DKLZ_T2107136308		-	Xishuangbanna Tropical Botanical Garden (XTBG)	Crops (corn, plantains, rice, etc.), Wild Plants	101.25600815E,21.92463389N	Wild-migration	South migration
D63_DKLZ_T2107136309		-	Xishuangbanna Tropical Botanical Garden (XTBG)	Crops (corn, plantains, rice, etc.), Wild Plants	101.25600815E,21.92463389N	Wild-migration	South migration
D64_DKLZ_T2107136310		-	Xishuangbanna Tropical Botanical Garden (XTBG)	Crops (corn, plantains, rice, etc.), Wild Plants	101.25600815E,21.92463389N	Wild-migration	South migration
D65_DKLZ_T2107136311		-	Xishuangbanna Tropical Botanical Garden (XTBG)	Crops (corn, plantains, rice, etc.), Wild Plants	101.25600815E,21.92463389N	Wild-migration	South migration
D66_DKLZ_T2107136312		-	Xishuangbanna Tropical Botanical Garden (XTBG)	Crops (corn, plantains, rice, etc.), Wild Plants	101.25600815E,21.92463389N	Wild-migration	South migration
D67_DKLZ_T2107136313		-	Xishuangbanna Tropical Botanical Garden (XTBG)	Crops (corn, plantains, rice, etc.), Wild Plants	101.25600815E,21.92463389N	Wild-migration	South migration
D68_DKLZ_T2107136314		-	Xishuangbanna Tropical Botanical Garden (XTBG)	Crops (corn, plantains, rice, etc.), Wild Plants	101.25600815E,21.92463389N	Wild-migration	South migration
D69_DKLZ_T2107136315		-	Xishuangbanna Tropical Botanical Garden (XTBG)	Crops (corn, plantains, rice, etc.), Wild Plants	101.25600815E,21.92463389N	Wild-migration	South migration
D70_DKLZ_T2107136316		-	Xishuangbanna Tropical Botanical Garden (XTBG)	Crops (corn, plantains, rice, etc.), Wild Plants	101.25600815E,21.92463389N	Wild-migration	South migration
D71_DKLZ_T2107136317		-	Xishuangbanna Tropical Botanical Garden (XTBG)	Crops (corn, plantains, rice, etc.), Wild Plants	101.25600815E,21.92463389N	Wild-migration	South migration
D72_DKLZ_T2107136318		-	Xishuangbanna Tropical Botanical Garden (XTBG)	Crops (corn, plantains, rice, etc.), Wild Plants	101.25600815E,21.92463389N	Wild-migration	South migration
D73_DKLZ_T2107136319		-	Xishuangbanna Tropical Botanical Garden (XTBG)	Crops (corn, plantains, rice, etc.), Wild Plants	101.25600815E,21.92463389N	Wild-migration	South migration
D74_DKLZ_T2107136320		-	Xishuangbanna Tropical Botanical Garden (XTBG)	Crops (corn, plantains, rice, etc.), Wild Plants	101.25600815E,21.92463389N	Wild-migration	South migration
D75_DKLZ_T2107136321		-	Xishuangbanna Tropical Botanical Garden (XTBG)	Crops (corn, plantains, rice, etc.), Wild Plants	101.25600815E,21.92463389N	Wild-migration	South migration
D76_DKLZ_T2107136322		-	Xishuangbanna Tropical Botanical Garden (XTBG)	Crops (corn, plantains, rice, etc.), Wild Plants	101.25600815E,21.92463389N	Wild-migration	South migration
D77_DKLZ_T2107136323		-	Xishuangbanna Tropical Botanical Garden (XTBG)	Crops (corn, plantains, rice, etc.), Wild Plants	101.25600815E,21.92463389N	Wild-migration	South migration
D78_DKLZ_T2107136324		-	Xishuangbanna Tropical Botanical Garden (XTBG)	Crops (corn, plantains, rice, etc.), Wild Plants	101.25600815E,21.92463389N	Wild-migration	South migration
D79_DKLZ_T2107136325		-	Xishuangbanna Tropical Botanical Garden (XTBG)	Crops (corn, plantains, rice, etc.), Wild Plants	101.25600815E,21.92463389N	Wild-migration	South migration
D80_DKLZ_T2107136326		-	Xishuangbanna Tropical Botanical Garden (XTBG)	Crops (corn, plantains, rice, etc.), Wild Plants	101.25600815E,21.92463389N	Wild-migration	South migration
D81_DKLZ_T2107136327		-	Xishuangbanna Tropical Botanical Garden (XTBG)	Crops (corn, plantains, rice, etc.), Wild Plants	101.25600815E,21.92463389N	Wild-migration	South migration
D82_DKLZ_T2107136328		-	Xishuangbanna Tropical Botanical Garden (XTBG)	Crops (corn, plantains, rice, etc.), Wild Plants	101.25600815E,21.92463389N	Wild-migration	South migration
D83_DKLZ_T2107136329		-	Xishuangbanna Tropical Botanical Garden (XTBG)	Crops (corn, plantains, rice, etc.), Wild Plants	101.25600815E,21.92463389N	Wild-migration	South migration
D84_DKLZ_T2107136330		-	Xishuangbanna Tropical Botanical Garden (XTBG)	Crops (corn, plantains, rice, etc.), Wild Plants	101.25600815E,21.92463389N	Wild-migration	South migration
D85_DKLZ_T2107136331		-	Xishuangbanna Tropical Botanical Garden (XTBG)	Crops (corn, plantains, rice, etc.), Wild Plants	101.25600815E,21.92463389N	Wild-migration	South migration
D86_DKLZ_T2107136332		-	Xishuangbanna Tropical Botanical Garden (XTBG)	Crops (corn, plantains, rice, etc.), Wild Plants	101.25600815E,21.92463389N	Wild-migration	South migration
D87_DKLZ_T2107136333		-	Xishuangbanna Tropical Botanical Garden (XTBG)	Crops (corn, plantains, rice, etc.), Wild Plants	101.25600815E,21.92463389N	Wild-migration	South migration
D88_DKLZ_T2107136334		-	Xishuangbanna Tropical Botanical Garden (XTBG)	Crops (corn, plantains, rice, etc.), Wild Plants	101.25600815E,21.92463389N	Wild-migration	South migration

## Sheet: TableS1B
Supplementary Table 1B. Detailed data information for each sample.
Sample ID	Data summary												Contig summary					Assembly summary
	Read length	Raw reads count	Raw base count	Duplication	Clean reads count	Clean reads ratio	Clean bases count	Clean bases ratio	Nohost reads count	Nohost bases count	Nohost reads ratio	Nohost bases ratio	Contigs num	Contigs base count	Contigs min base count	Contigs max base count	Contigs average base count	HQ MAGs num	MQ MAGs num	LQ MAGs num
D01_KMJN_T2106131982	150	118622848	17793427200	0.0223	118362340	0.9978	17568965542	0.9874	118205134	17546069806	0.9987	0.9987	1932911	1572288703	200	294667	813	41	99	159
D02_KMJN_T2106131983	150	107293176	16093976400	0.0207	107074380	0.998	15899406292	0.9879	106685592	15843474924	0.9964	0.9965	1843398	1456046896	200	461790	789	24	94	153
D03_KMJN_T2106131984	150	129281234	19392185100	0.0223	129072608	0.9984	19133787684	0.9867	128960086	19117865050	0.9991	0.9992	2114422	1672734328	200	435584	791	26	106	184
D04_KMJN_T2106131985	150	88851266	13327689900	0.0234	88737876	0.9987	13190018516	0.9897	88663390	13179522016	0.9992	0.9992	1557264	1194382299	200	494520	766	20	74	124
D05_KMJN_T2106131986	150	106681526	16002228900	0.026	106425558	0.9976	15735355634	0.9833	106155940	15696516520	0.9975	0.9975	1748325	1414003784	200	401694	808	37	90	141
D06_KMJN_T2106131987	150	112146778	16822016700	0.0224	111902394	0.9978	16553581082	0.984	111807358	16540125982	0.9992	0.9992	1760116	1407310113	200	294668	799	32	104	142
D07_KMJN_T2106131988	150	112380824	16857123600	0.0259	112169378	0.9981	16561124296	0.9824	112136708	16556539100	0.9997	0.9997	1778791	1401516877	200	341756	787	23	77	147
D08_KMJN_T2106131989	150	106079770	15911965500	0.0252	105834298	0.9977	15673636118	0.985	105816780	15671165776	0.9998	0.9998	1645843	1300791771	200	485989	790	17	74	119
D09_KMJN_T2106131990	150	94987680	14248152000	0.0218	94860458	0.9987	13984121950	0.9815	93973440	13853951074	0.9906	0.9907	1569820	1239071224	200	314928	789	23	79	142
D10_KMJN_T2106131991	150	93792074	14068811100	0.0215	93691974	0.9989	13874969476	0.9862	93467618	13842489924	0.9976	0.9977	1517196	1205357698	200	352696	794	30	80	114
D12_KMJN_T2106131992	150	164776454	24716468100	0.0018	164738358	0.9998	24567363850	0.994	164516690	24534936082	0.9987	0.9987	2700727	2149302331	200	310596	795	33	124	235
D13_KMJN_T2106131993	150	94355032	14153254800	0.0227	94228064	0.9987	13940398588	0.985	94166200	13931639962	0.9993	0.9994	1726446	1339464534	200	336328	775	23	85	127
D14_KMJN_T2106131994	150	112252114	16837817100	0.018	112082160	0.9985	16575029680	0.9844	111955450	16557006468	0.9989	0.9989	1883318	1446066685	200	313614	767	23	93	153
D15_KMJN_T2106131995	150	168240828	25236124200	0.0018	168206410	0.9998	25077022082	0.9937	167977966	25043713204	0.9986	0.9987	2623664	2071941838	200	419550	789	29	120	206
D16_KMJN_T2106131996	150	86743056	13011458400	0.0151	86630476	0.9987	12818112292	0.9851	86590990	12812481468	0.9995	0.9996	1497491	1161148756	200	528452	775	28	65	123
D17_KMJN_T2106131997	150	98843006	14826450900	0.0207	98726198	0.9988	14687987540	0.9907	98702774	14684612026	0.9998	0.9998	1661854	1306190715	200	363479	785	37	75	135
D18_KMJN_T2106131998	150	99279680	14891952000	0.0195	99200176	0.9992	14764138000	0.9914	99122198	14752721170	0.9992	0.9992	1863243	1455301239	200	375057	781	31	71	136
D19_KMJN_T2106131999	150	158934242	23840136300	0.0189	158531138	0.9975	23291096322	0.977	158504912	23287407858	0.9998	0.9998	2308638	1933455396	200	556538	837	33	121	217
D20_KMJN_T2106132000	150	176435830	26465374500	0.0018	176397020	0.9998	26288518800	0.9933	175967432	26225658534	0.9976	0.9976	2689927	2150155998	200	445143	799	36	143	192
D21_KMJN_T2106132001	150	165181738	24777260700	0.0022	165135860	0.9997	24549823004	0.9908	164504030	24459039054	0.9962	0.9963	2448809	2021209299	200	502032	825	41	115	209
D22_KMJN_T2106132002	150	121020744	18153111600	0.0227	120848880	0.9986	17834494706	0.9824	120803998	17828359342	0.9996	0.9997	2011012	1618504847	200	448193	804	29	97	167
D23_KMJN_T2106132003	150	82799938	12419990700	0.0234	82704198	0.9988	12248247490	0.9862	82689236	12246199766	0.9998	0.9998	1373749	1108792859	200	469579	807	18	78	108
D24_KMJN_T2106132004	150	179377972	26906695800	0.0335	179193978	0.999	26431385424	0.9823	179166868	26427587536	0.9998	0.9999	2429060	2047913018	200	486012	843	37	115	208
D25_KMJN_T2106132005	150	111623946	16743591900	0.0248	111510420	0.999	16542907388	0.988	111487052	16539803480	0.9998	0.9998	1751741	1430667697	200	471046	816	33	91	147
D27_KMJN_T2106132006	150	162181798	24327269700	0.0019	162102798	0.9995	24110076920	0.9911	161978410	24092920794	0.9992	0.9993	2424993	1880841248	200	412256	775	25	81	119
D28_KMJN_T2106132007	150	92415450	13862317500	0.015	92327564	0.999	13665277884	0.9858	92221786	13650053758	0.9989	0.9989	1678501	1273393823	200	462837	758	24	60	130
D29_KMJN_T2106132008	150	104557054	15683558100	0.0217	104447508	0.999	15489297518	0.9876	104381074	15479818780	0.9994	0.9994	1803819	1469151741	200	307594	814	31	92	167
D30_WEV_T2106132009	150	101113908	15167086200	0.0267	101008374	0.999	14895683522	0.9821	100997492	14894121646	0.9999	0.9999	1240700	1048361769	200	408506	844	25	75	89
D31_WEV_T2106132010	150	113970830	17095624500	0.0149	113785162	0.9984	16885701672	0.9877	113723598	16876611720	0.9995	0.9995	1007175	1032049581	200	428275	1024	43	89	121
D32_WEV_T2106132011	150	138202536	20730380400	0.0023	138171514	0.9998	20624990864	0.9949	138068930	20609922386	0.9993	0.9993	1718067	1458830295	200	318961	849	35	86	152
D33_WEV_T2106132012	150	112268594	16840289100	0.0215	112116990	0.9986	16563018898	0.9835	112020744	16548938088	0.9991	0.9991	1759223	1395976325	200	374753	793	27	70	124
D34_WEV_T2106132013	150	175274616	26291192400	0.0056	175219268	0.9997	25925898262	0.9861	175025344	25897995366	0.9989	0.9989	911020	1038778842	200	338397	1140	44	95	104
D36_WEV_T2106132015	150	190176038	28526405700	0.0019	190114044	0.9997	28155413506	0.987	189897366	28123684506	0.9989	0.9989	2174282	2005890655	200	380629	922	44	135	211
D37_WEV_T2106132016	150	134848506	20227275900	0.026	134726498	0.9991	19870854826	0.9824	134715702	19869332706	0.9999	0.9999	2312714	1792349097	200	405774	774	40	90	160
D39_WEV_T2106132018	150	199032600	29854890000	0.0017	198988482	0.9998	29555268760	0.99	198967620	29552246974	0.9999	0.9999	2407174	2038016336	200	431284	846	28	117	169
D40_WEV_T2106132019	150	160221578	24033236700	0.002	160186182	0.9998	23880674392	0.9937	160063798	23862768074	0.9992	0.9993	2675214	2142530880	200	295218	800	31	123	198
D43_MY_T2106132034	150	102783600	15417540000	0.0292	102698140	0.9992	15158290898	0.9832	102691508	15157342186	0.9999	0.9999	780647	679557710	200	1267486	870	15	32	62
D44_MY_T2106132035	150	122285862	18342879300	0.0018	122247072	0.9997	18214957168	0.993	122200900	18208217722	0.9996	0.9996	1392534	1063047229	200	423272	763	5	24	84
D45_JN_T2106132036	150	155625712	23343856800	0.0017	155569580	0.9996	23159105250	0.9921	155557000	23157379294	0.9999	0.9999	3158842	2399833211	200	443139	759	34	120	229
D46_JN_T2106132037	150	80824414	12123662100	0.0182	80742712	0.999	11920589558	0.9832	80736736	11919752420	0.9999	0.9999	1803081	1260801371	200	311220	699	6	57	111
D47_JN_T2106132038	150	118835504	17825325600	0.0017	118803028	0.9997	17717690894	0.994	118792340	17716179082	0.9999	0.9999	2654784	1918933986	200	544029	722	16	86	177
D48_JN_T2106132039	150	122641206	18396180900	0.0021	122602508	0.9997	18285207394	0.994	122581038	18282183044	0.9998	0.9998	2476226	1830030728	200	523239	739	19	99	172
D49_JN_T2106132040	150	124293704	18644055600	0.0019	124251460	0.9997	18475318518	0.9909	124218904	18470635232	0.9997	0.9997	2251020	1758388866	200	439746	781	28	92	161
D50_JN_T2106132041	150	113826360	17073954000	0.026	113648824	0.9984	16631931276	0.9741	113642426	16631051632	0.9999	0.9999	2025738	1578557174	200	494896	779	33	94	151
D51_JN_T2106132042	150	126066788	18910018200	0.0248	125926708	0.9989	18659629018	0.9868	125893190	18654969712	0.9997	0.9998	1869819	1536771573	200	393773	821	32	106	166
D52_JN_T2106132043	150	146873930	22031089500	0.0023	146833090	0.9997	21907313098	0.9944	146821378	21905659616	0.9999	0.9999	2791247	2200174106	200	378068	788	38	116	206
D53_JN_T2106132044	150	101277340	15191601000	0.0158	101167576	0.9989	14896081406	0.9805	101157706	14894680054	0.9999	0.9999	775120	828940408	200	724985	1069	42	76	85
D54_JN_T2106132045	150	169602896	25440434400	0.0019	169557410	0.9997	25262618200	0.993	169529188	25258548344	0.9998	0.9998	3203709	2386897140	200	313230	745	28	134	215
D55_JN_T2106132127	150	145615236	21842285400	0.0043	145575330	0.9997	21523538514	0.9854	145550566	21519992344	0.9998	0.9998	2393037	1896813852	200	498233	792	34	129	171
D56_DKLZ_T2107136302	150	154027310	23104096500	0.0258	153710818	0.9979	22811589370	0.9873	153456510	22775894110	0.9983	0.9984	1255103	951972477	200	419493	758	15	39	84
D57_DKLZ_T2107136303	150	151834382	22775157300	0.0241	151681334	0.999	22377455950	0.9825	151269570	22318583684	0.9973	0.9974	1738962	1285001986	200	409988	738	9	58	98
D58_DKLZ_T2107136304	150	93249570	13987435500	0.0253	93121078	0.9986	13805995134	0.987	92832880	13765688264	0.9969	0.9971	1687414	1189235911	200	609792	704	12	43	122
D59_DKLZ_T2107136305	150	103531126	15529668900	0.0188	103431658	0.999	15272804644	0.9835	103359728	15262609108	0.9993	0.9993	1089184	769745374	200	673717	706	12	40	73
D60_DKLZ_T2107136306	150	122428508	18364276200	0.0248	122326274	0.9992	18161918562	0.989	122260994	18152648192	0.9995	0.9995	1671077	1243528906	200	503134	744	12	58	98
D61_DKLZ_T2107136307	150	103007742	15451161300	0.0221	102902132	0.999	15193092436	0.9833	102851928	15186073858	0.9995	0.9995	1904653	1396731980	200	349264	733	24	68	148
D62_DKLZ_T2107136308	150	133413932	20012089800	0.0258	133276234	0.999	19764784912	0.9876	133252708	19761469096	0.9998	0.9998	1994921	1495162920	200	370386	749	18	81	150
D63_DKLZ_T2107136309	150	80370832	12055624800	0.0161	80292786	0.999	11960145642	0.9921	80217282	11949216644	0.9991	0.9991	1479236	1100064450	200	337557	743	20	54	99
D64_DKLZ_T2107136310	150	110140132	16521019800	0.0253	109938458	0.9982	16289381784	0.986	109876262	16280744432	0.9994	0.9995	1266058	913535020	200	503326	721	12	43	73
D65_DKLZ_T2107136311	150	123772872	18565930800	0.0149	123627896	0.9988	18185549432	0.9795	123523456	18170678256	0.9992	0.9992	1821116	1437468660	200	649174	789	31	73	149
D66_DKLZ_T2107136312	150	98497654	14774648100	0.0247	98390202	0.9989	14471553614	0.9795	98344042	14465309650	0.9995	0.9996	832479	664304066	200	571968	797	22	24	51
D67_DKLZ_T2107136313	150	105428558	15814283700	0.0265	105297342	0.9988	15598269360	0.9863	105281160	15595979968	0.9998	0.9999	1264948	966531800	200	552649	764	7	49	69
D68_DKLZ_T2107136314	150	110319162	16547874300	0.0261	110233112	0.9992	16397093378	0.9909	110208946	16393666528	0.9998	0.9998	1617097	1237782071	200	691355	765	11	63	97
D69_DKLZ_T2107136315	150	114156272	17123440800	0.0318	114022462	0.9988	16845988522	0.9838	113988352	16841495580	0.9997	0.9997	1873036	1397011332	200	361573	745	13	80	132
D70_DKLZ_T2107136316	150	144944208	21741631200	0.0256	144794596	0.999	21472747864	0.9876	144659440	21453849610	0.9991	0.9991	1334742	1070372632	200	861953	801	33	50	82
D71_DKLZ_T2107136317	150	122531700	18379755000	0.0168	122396640	0.9989	18121121864	0.9859	122379848	18118772360	0.9999	0.9999	1686708	1321070713	200	625319	783	23	63	109
D72_DKLZ_T2107136318	150	125446230	18816934500	0.0244	125246224	0.9984	18617495772	0.9894	125156330	18604642438	0.9993	0.9993	1493436	1181658838	200	1556398	791	12	16	72
D73_DKLZ_T2107136319	150	154779220	23216883000	0.023	154560738	0.9986	22762618804	0.9804	154412546	22742103156	0.999	0.9991	2532792	1923648402	200	282823	759	24	112	183
D74_DKLZ_T2107136320	150	91812162	13771824300	0.0294	91690774	0.9987	13569660922	0.9853	91642932	13563032278	0.9995	0.9995	833173	676583943	200	977476	812	29	29	52
D75_DKLZ_T2107136321	150	116745120	17511768000	0.0248	116622634	0.999	17142123472	0.9789	116529528	17129189166	0.9992	0.9992	1919081	1464135308	200	476486	762	22	64	132
D76_DKLZ_T2107136322	150	91480618	13722092700	0.0254	91406964	0.9992	13532217276	0.9862	91354772	13524706100	0.9994	0.9994	1059658	788011177	200	706670	743	13	40	49
D77_DKLZ_T2107136323	150	94209510	14131426500	0.022	94110724	0.999	13931351796	0.9858	94046704	13922432662	0.9993	0.9994	998307	808487701	200	614986	809	24	42	55
D78_DKLZ_T2107136324	150	159132186	23869827900	0.022	158962364	0.9989	23528164234	0.9857	158930512	23523630396	0.9998	0.9998	1361089	1116691706	200	977687	820	21	51	83
D79_DKLZ_T2107136325	150	112779586	16916937900	0.0224	112653010	0.9989	16685446914	0.9863	112643958	16684187282	0.9999	0.9999	1212817	964685857	200	273682	795	9	36	82
D80_DKLZ_T2107136326	150	91554996	13733249400	0.0203	91394540	0.9982	13586678560	0.9893	91331458	13577734098	0.9993	0.9993	1480309	1173307408	200	434333	792	16	60	91
D81_DKLZ_T2107136327	150	177434844	26615226600	0.0297	177209692	0.9987	26155721554	0.9827	177202534	26154727122	1	1	1710226	1345464177	200	394484	786	25	77	134
D82_DKLZ_T2107136328	150	97724442	14658666300	0.0248	97595220	0.9987	14370879048	0.9804	97546516	14364207524	0.9995	0.9995	1068517	842262897	200	477203	788	5	50	68
D83_DKLZ_T2107136329	150	121735734	18260360100	0.0264	121617548	0.999	17909889588	0.9808	121594498	17906761208	0.9998	0.9998	2253841	1682111220	200	294512	746	20	90	164
D84_DKLZ_T2107136330	150	106065332	15909799800	0.0218	105968218	0.9991	15729057536	0.9886	105924826	15723265484	0.9996	0.9996	2054845	1506461337	200	427721	733	34	82	106
D85_DKLZ_T2107136331	150	111427424	16714113600	0.0226	111316098	0.999	16473708162	0.9856	111284348	16469241696	0.9997	0.9997	1240303	1045582247	200	453783	843	18	67	96
D86_DKLZ_T2107136332	150	149902698	22485404700	0.0287	149714164	0.9987	22081514912	0.982	149538390	22057502842	0.9988	0.9989	2731409	2034096667	200	294509	744	31	112	190
D87_DKLZ_T2107136333	150	90182206	13527330900	0.0233	90061790	0.9987	13411585084	0.9914	90048284	13409693194	0.9999	0.9999	1350927	1010816600	200	493784	748	10	34	92
D88_DKLZ_T2107136334	150	128939058	19340858700	0.0261	128761636	0.9986	19177346876	0.9915	128711608	19170239418	0.9996	0.9996	1257201	988319458	200	448720	786	22	46	101
