# Supplementary material for: Comprehensive catalog of gut microbial genomes in Asian elephants: insights from shotgun metagenomics
Source: Anim Microbiome. 2026 Mar 3;8:40. doi: 10.1186/s42523-026-00533-0 (PMC13064403; doi:10.1186/s42523-026-00533-0)
Supplement: Supplementary file 2 — Supplementary Material 2 [file 42523_2026_533_MOESM2_ESM.zip › Supplementary Table 2. Information of assembled MAGs.xlsx]

## Sheet: TableS2
Supplementary Table 2. Information of assembled MAGs.
Sample ID	MAGs	SGBs	Pass GUNC	5S rRNA num	16S rRNA num	23S rRNA num	Total tRNAs num	tRNAs decoding Standard 20 AA num	Quality	Completeness (%)	Contamination (%)	Quality Score (%)	Strain heterogeneity (%)	GC	Genome size	Contigs num	Longest contig length	N50	N90	Mean contig length	Coding density	Predicted genes num
D01_KMJN_T2106131982	D01_KMJN_T2106131982_bin.102	D01_KMJN_T2106131982_bin.102	TRUE	2	0	0	36	19	High	90.9	0.67	87.55	0	0.411328	1803179	299	27270	8080	2957	6030.7	0.92639	1800
D01_KMJN_T2106131982	D01_KMJN_T2106131982_bin.104	D32_WEV_T2106132011_bin.166	TRUE	2	0	0	49	20	High	96.61	2	86.61	100	0.448236	1754323	333	41941	7378	2263	5268.24	0.873287	1841
D01_KMJN_T2106131982	D01_KMJN_T2106131982_bin.109	D10_KMJN_T2106131991_bin.96	TRUE	0	0	0	36	17	Medium	88.34	0.69	84.89	50	0.492829	2223683	238	51408	14101	4277	9343.21	0.924847	2142
D01_KMJN_T2106131982	D01_KMJN_T2106131982_bin.110	D58_DKLZ_T2107136304_bin.72	TRUE	0	0	0	46	19	High	91.05	1.96	81.25	100	0.471789	1613315	179	64933	13884	4095	9012.93	0.91029	1714
D01_KMJN_T2106131982	D01_KMJN_T2106131982_bin.113	D01_KMJN_T2106131982_bin.113	TRUE	0	1	0	42	18	High	91.22	2.7	77.72	0	0.431793	2297509	343	66829	8793	3042	6698.28	0.925165	2098
D01_KMJN_T2106131982	D01_KMJN_T2106131982_bin.116	D17_KMJN_T2106131997_bin.121	TRUE	1	1	0	47	19	High	96.31	0.39	94.36	61.54	0.395451	2541558	163	132578	28083	7763	15592.4	0.922313	2279
D01_KMJN_T2106131982	D01_KMJN_T2106131982_bin.119	D27_KMJN_T2106132006_bin.140	TRUE	0	0	0	46	20	High	93.62	2.03	83.47	0	0.498165	2426899	134	101045	32046	9141	18111.2	0.88031	2040
D01_KMJN_T2106131982	D01_KMJN_T2106131982_bin.121	D37_WEV_T2106132016_bin.74	TRUE	1	0	0	35	18	High	92.38	2.87	78.03	50	0.444608	1876406	268	51628	11411	2960	7001.51	0.940633	1861
D01_KMJN_T2106131982	D01_KMJN_T2106131982_bin.123	D14_KMJN_T2106131994_bin.186	TRUE	2	0	0	28	16	Medium	90.97	5.16	65.17	28.57	0.392692	1501548	245	41476	8305	2922	6128.77	0.943645	1553
D01_KMJN_T2106131982	D01_KMJN_T2106131982_bin.125	D40_WEV_T2106132019_bin.184	TRUE	0	0	0	31	16	Medium	83.67	3.47	66.32	40	0.474597	1356239	187	44509	10921	3446	7252.61	0.944149	1314
D01_KMJN_T2106131982	D01_KMJN_T2106131982_bin.126	D21_KMJN_T2106132001_bin.28	TRUE	2	0	0	41	18	Medium	58.73	0.86	54.43	0	0.489963	2491880	567	48758	5070	2237	4394.85	0.916411	2546
D01_KMJN_T2106131982	D01_KMJN_T2106131982_bin.129	D14_KMJN_T2106131994_bin.11	TRUE	1	0	0	44	19	High	97.04	2.53	84.39	0	0.329042	1171685	223	26094	7278	2421	5254.19	0.936157	1166
D01_KMJN_T2106131982	D01_KMJN_T2106131982_bin.131	D86_DKLZ_T2107136332_bin.91	TRUE	0	0	0	41	19	Medium	76.43	0	76.43	0	0.33608	2595360	534	57786	6226	2238	4860.22	0.923957	2532
D01_KMJN_T2106131982	D01_KMJN_T2106131982_bin.132	D02_KMJN_T2106131983_bin.268	TRUE	1	0	0	37	17	Medium	79.23	1.72	70.63	0	0.579606	1926911	464	20476	4780	2144	4152.83	0.908132	1893
D01_KMJN_T2106131982	D01_KMJN_T2106131982_bin.133	D01_KMJN_T2106131982_bin.133	TRUE	2	0	0	46	19	Medium	76.16	4.03	56.01	70	0.626532	1903696	319	31844	8823	2655	5967.7	0.925165	1784
D01_KMJN_T2106131982	D01_KMJN_T2106131982_bin.138	D25_KMJN_T2106132005_bin.23	TRUE	0	0	0	30	16	Medium	75.2	1.2	69.2	75	0.461366	1674145	324	38001	6438	2467	5167.11	0.913672	1805
D01_KMJN_T2106131982	D01_KMJN_T2106131982_bin.140	D25_KMJN_T2106132005_bin.198	TRUE	2	0	0	37	20	Medium	86.78	2.48	74.38	40	0.445375	2256393	134	69417	26364	8357	16838.8	0.913952	1820
D01_KMJN_T2106131982	D01_KMJN_T2106131982_bin.142	D84_DKLZ_T2107136330_bin.21	TRUE	1	0	0	25	13	Medium	83.7	0	83.7	0	0.50268	1173335	256	32287	5989	2182	4583.34	0.889193	1296
D01_KMJN_T2106131982	D01_KMJN_T2106131982_bin.145	D10_KMJN_T2106131991_bin.21	TRUE	0	0	0	38	17	Medium	81.92	3.57	64.07	0	0.488958	2611606	241	106852	25518	3915	10836.5	0.939791	2342
D01_KMJN_T2106131982	D01_KMJN_T2106131982_bin.147	D10_KMJN_T2106131991_bin.52	TRUE	3	0	0	46	20	High	94.35	0.54	91.65	100	0.482003	2885130	126	123114	50025	10497	22897.9	0.915965	2413
D01_KMJN_T2106131982	D01_KMJN_T2106131982_bin.149	D14_KMJN_T2106131994_bin.114	TRUE	1	0	0	37	19	Medium	67.18	1.56	59.38	0	0.409724	2661251	131	130911	46618	10845	20314.9	0.914593	2278
D01_KMJN_T2106131982	D01_KMJN_T2106131982_bin.150	D53_JN_T2106132044_bin.138	TRUE	0	0	1	11	9	Medium	63.04	0.5	60.54	0	0.507321	1505917	536	10067	2915	1770	2809.55	0.943044	1653
D01_KMJN_T2106131982	D01_KMJN_T2106131982_bin.152	D44_MY_T2106132035_bin.45	TRUE	0	0	0	37	18	High	97.86	0.74	94.16	0	0.354752	2481127	80	206254	60977	17164	31014.1	0.920426	2046
D01_KMJN_T2106131982	D01_KMJN_T2106131982_bin.153	D01_KMJN_T2106131982_bin.153	FALSE	0	1	0	17	12	Medium	64.84	2.52	52.24	0	0.374261	1824349	581	21396	3361	1834	3140.02	0.919483	1889
D01_KMJN_T2106131982	D01_KMJN_T2106131982_bin.155	D21_KMJN_T2106132001_bin.50	TRUE	0	0	0	39	17	Medium	78.3	4.51	55.75	37.5	0.516199	1660611	370	23740	5528	2370	4488.14	0.94983	1749
D01_KMJN_T2106131982	D01_KMJN_T2106131982_bin.159	D29_KMJN_T2106132008_bin.45	TRUE	0	0	0	40	20	Medium	89.32	3.14	73.62	25	0.453115	2108390	326	43595	8697	3046	6467.45	0.928056	1993
D01_KMJN_T2106131982	D01_KMJN_T2106131982_bin.162	D10_KMJN_T2106131991_bin.126	TRUE	2	0	0	42	16	High	93.76	1.24	87.56	16.67	0.57137	2438250	304	45624	11084	3881	8020.56	0.910277	2303
D01_KMJN_T2106131982	D01_KMJN_T2106131982_bin.163	D28_KMJN_T2106132007_bin.116	TRUE	4	0	0	30	18	Medium	89.54	2.83	75.39	53.85	0.464204	3388005	570	30416	7666	2964	5943.87	0.856663	2889
D01_KMJN_T2106131982	D01_KMJN_T2106131982_bin.167	D01_KMJN_T2106131982_bin.167	TRUE	2	1	1	47	20	High	95.56	0	95.56	0	0.549036	1829090	235	48416	12309	3342	7783.36	0.90042	1839
D01_KMJN_T2106131982	D01_KMJN_T2106131982_bin.168	D23_KMJN_T2106132003_bin.180	TRUE	0	0	0	18	10	Medium	77.08	3.83	57.93	12.5	0.423555	2413304	612	16154	4761	2101	3943.31	0.926373	2509
D01_KMJN_T2106131982	D01_KMJN_T2106131982_bin.171	D05_KMJN_T2106131986_bin.143	TRUE	2	1	0	40	17	High	97.5	0	97.5	0	0.503638	2719934	107	222344	39565	15669	25419.9	0.901655	2262
D01_KMJN_T2106131982	D01_KMJN_T2106131982_bin.172	D18_KMJN_T2106131998_bin.24	TRUE	0	0	0	25	15	Medium	89.46	5.29	63.01	60	0.382569	2397865	427	44799	8371	2464	5615.61	0.92294	2357
D01_KMJN_T2106131982	D01_KMJN_T2106131982_bin.173	D16_KMJN_T2106131996_bin.175	TRUE	2	1	0	35	18	High	94.37	0.98	89.47	66.67	0.452753	1909907	167	68674	19251	4779	11436.6	0.917665	1742
D01_KMJN_T2106131982	D01_KMJN_T2106131982_bin.176	D03_KMJN_T2106131984_bin.198	TRUE	1	0	0	47	20	High	93.17	3.23	77.02	36.36	0.449245	2608796	172	81854	25438	6809	15167.4	0.921307	2211
D01_KMJN_T2106131982	D01_KMJN_T2106131982_bin.177	D37_WEV_T2106132016_bin.35	TRUE	1	0	0	26	14	Medium	71.86	3.4	54.86	26.67	0.443714	2482043	699	14594	4020	2014	3550.85	0.897313	2339
D01_KMJN_T2106131982	D01_KMJN_T2106131982_bin.178	D19_KMJN_T2106131999_bin.238	TRUE	4	0	1	42	18	High	95.58	2.74	81.88	0	0.428899	2951983	248	91710	20566	5011	11903.2	0.928242	2569
D01_KMJN_T2106131982	D01_KMJN_T2106131982_bin.180	D10_KMJN_T2106131991_bin.7	TRUE	1	0	0	38	18	Medium	64.66	0.7	61.16	0	0.567302	1774596	261	43281	9047	3219	6799.22	0.895418	1708
D01_KMJN_T2106131982	D01_KMJN_T2106131982_bin.181	D22_KMJN_T2106132002_bin.130	TRUE	0	0	0	34	19	Medium	86.77	2.5	74.27	100	0.492453	1920551	346	30334	7484	2453	5550.73	0.922293	1857
D01_KMJN_T2106131982	D01_KMJN_T2106131982_bin.185	D27_KMJN_T2106132006_bin.152	TRUE	1	0	0	32	15	Medium	84.15	4.68	60.75	23.08	0.529093	2106730	386	39176	7007	2717	5457.85	0.957808	2012
D01_KMJN_T2106131982	D01_KMJN_T2106131982_bin.187	D16_KMJN_T2106131996_bin.140	TRUE	1	0	0	36	17	Medium	56.92	0	56.92	0	0.503496	1953240	74	150356	50363	13342	26395.1	0.912257	1674
D01_KMJN_T2106131982	D01_KMJN_T2106131982_bin.188	D05_KMJN_T2106131986_bin.139	TRUE	0	0	0	38	17	High	92.78	2.48	80.38	50	0.445361	2424301	426	35928	8073	2684	5690.85	0.852714	2209
D01_KMJN_T2106131982	D01_KMJN_T2106131982_bin.19	D54_JN_T2106132045_bin.99	TRUE	3	0	0	31	17	Medium	79.65	2.45	67.4	0	0.402075	1531635	351	21317	5448	2051	4363.63	0.931828	1623
D01_KMJN_T2106131982	D01_KMJN_T2106131982_bin.193	D05_KMJN_T2106131986_bin.63	TRUE	0	0	0	27	15	Medium	70.13	2.35	58.38	50	0.593727	1650699	69	119031	42560	10214	23923.2	0.922482	1438
D01_KMJN_T2106131982	D01_KMJN_T2106131982_bin.206	D19_KMJN_T2106131999_bin.50	FALSE	0	0	0	26	15	Medium	89.64	1.91	80.09	30	0.388431	2392306	398	44365	8080	2711	6010.82	0.924674	2373
D01_KMJN_T2106131982	D01_KMJN_T2106131982_bin.208	D09_KMJN_T2106131990_bin.98	FALSE	0	0	1	52	19	Medium	88.24	7.63	50.09	18.6	0.502117	3242138	657	44369	6777	2178	4934.76	0.936142	3058
D01_KMJN_T2106131982	D01_KMJN_T2106131982_bin.210	D65_DKLZ_T2107136311_bin.76	TRUE	1	1	2	42	20	High	91.57	2.25	80.32	33.33	0.432554	1760545	192	86896	13502	4085	9169.51	0.928076	1623
D01_KMJN_T2106131982	D01_KMJN_T2106131982_bin.212	D05_KMJN_T2106131986_bin.257	TRUE	0	0	0	42	20	High	90.24	0.48	87.84	100	0.484273	1827413	68	194262	53085	12336	26873.7	0.946248	1590
D01_KMJN_T2106131982	D01_KMJN_T2106131982_bin.218	D06_KMJN_T2106131987_bin.189	TRUE	1	1	1	46	20	Medium	78.63	0	78.63	0	0.424929	669975	31	74562	38505	9801	21612.1	0.9072	706
D01_KMJN_T2106131982	D01_KMJN_T2106131982_bin.221	D84_DKLZ_T2107136330_bin.140	TRUE	1	0	0	31	16	Medium	80.88	5.06	55.58	40	0.333475	1134409	349	25411	3495	1828	3250.46	0.938746	1207
D01_KMJN_T2106131982	D01_KMJN_T2106131982_bin.225	D51_JN_T2106132042_bin.31	TRUE	0	0	0	35	15	Medium	80.94	4.17	60.09	41.67	0.47897	1839156	460	23658	4727	2130	3998.17	0.885216	1939
D01_KMJN_T2106131982	D01_KMJN_T2106131982_bin.229	D23_KMJN_T2106132003_bin.76	TRUE	0	0	0	19	11	Medium	64.44	1.19	58.49	20	0.521528	1389674	477	12067	3064	1770	2913.36	0.955982	1543
D01_KMJN_T2106131982	D01_KMJN_T2106131982_bin.23	D06_KMJN_T2106131987_bin.241	TRUE	3	0	0	46	20	High	90.71	1.6	82.71	20	0.502905	2330128	147	119330	34979	7778	15851.2	0.934511	2023
D01_KMJN_T2106131982	D01_KMJN_T2106131982_bin.232	D31_WEV_T2106132010_bin.134	TRUE	1	0	0	45	18	Medium	71.9	3.45	54.65	100	0.494388	2849432	565	29985	6401	2407	5043.24	0.921403	2801
D01_KMJN_T2106131982	D01_KMJN_T2106131982_bin.233	D01_KMJN_T2106131982_bin.233	TRUE	3	0	2	43	19	High	95.39	0	95.39	0	0.438784	2675444	79	155377	82972	14084	33866.4	0.908904	2162
D01_KMJN_T2106131982	D01_KMJN_T2106131982_bin.235	D16_KMJN_T2106131996_bin.45	FALSE	0	0	0	33	14	Medium	50.35	0	50.35	0	0.399713	2814520	701	20077	4779	2106	4015.01	0.908697	2771
D01_KMJN_T2106131982	D01_KMJN_T2106131982_bin.239	D16_KMJN_T2106131996_bin.39	TRUE	1	0	0	43	20	Medium	98.28	5.52	70.68	0	0.427728	2372751	106	173416	51076	9402	22384.4	0.913361	2029
D01_KMJN_T2106131982	D01_KMJN_T2106131982_bin.243	D01_KMJN_T2106131982_bin.243	TRUE	1	0	0	39	20	High	94.91	2.67	81.56	0	0.360431	2845337	214	89101	28519	6147	13296	0.920465	2489
D01_KMJN_T2106131982	D01_KMJN_T2106131982_bin.244	D62_DKLZ_T2107136308_bin.10	TRUE	2	0	0	43	20	High	90.91	1.14	85.21	0	0.474548	1566513	116	53268	19168	6925	13504.4	0.935902	1530
D01_KMJN_T2106131982	D01_KMJN_T2106131982_bin.251	D15_KMJN_T2106131995_bin.26	TRUE	2	1	0	28	20	High	92	1.45	84.75	0	0.293694	1490041	279	74149	6726	2341	5340.65	0.914517	1522
D01_KMJN_T2106131982	D01_KMJN_T2106131982_bin.252	D10_KMJN_T2106131991_bin.181	FALSE	3	1	2	45	20	Medium	96.31	9.05	51.06	0	0.546096	2882141	290	183238	28132	2872	9938.42	0.872361	2579
D01_KMJN_T2106131982	D01_KMJN_T2106131982_bin.253	D13_KMJN_T2106131993_bin.130	TRUE	4	0	0	44	18	Medium	69.61	3.45	52.36	0	0.497412	4198429	957	39196	5355	2172	4387.07	0.897266	3941
D01_KMJN_T2106131982	D01_KMJN_T2106131982_bin.256	D05_KMJN_T2106131986_bin.121	TRUE	2	0	0	36	18	Medium	92.14	7.4	55.14	40	0.345113	2928914	457	39757	9688	2819	6409	0.920616	2765
D01_KMJN_T2106131982	D01_KMJN_T2106131982_bin.257	D50_JN_T2106132041_bin.100	FALSE	0	0	0	13	8	Medium	58.44	1.16	52.64	0	0.474207	1766365	587	14956	3156	1853	3009.14	0.910462	1935
D01_KMJN_T2106131982	D01_KMJN_T2106131982_bin.258	D06_KMJN_T2106131987_bin.116	TRUE	1	1	1	40	20	Medium	87.22	0.68	83.82	0	0.505126	2479786	84	127886	73883	13887	29521.3	0.916951	2083
D01_KMJN_T2106131982	D01_KMJN_T2106131982_bin.26	D05_KMJN_T2106131986_bin.196	FALSE	3	1	1	51	19	Medium	94.17	5.26	67.87	54.55	0.542107	3306160	652	41563	7013	2245	5070.8	0.891019	3189
D01_KMJN_T2106131982	D01_KMJN_T2106131982_bin.264	D10_KMJN_T2106131991_bin.76	FALSE	1	0	0	21	13	Medium	58.62	1.72	50.02	0	0.364386	1143962	334	27706	3777	1810	3425.04	0.940062	1260
D01_KMJN_T2106131982	D01_KMJN_T2106131982_bin.266	D13_KMJN_T2106131993_bin.9	TRUE	1	0	0	36	17	High	91.25	1.68	82.85	20	0.424059	2248476	274	47754	11889	3760	8206.12	0.922882	2089
D01_KMJN_T2106131982	D01_KMJN_T2106131982_bin.269	D19_KMJN_T2106131999_bin.120	TRUE	1	0	1	33	15	Medium	79.21	3.55	61.46	75	0.478326	1766751	372	23317	6036	2345	4749.33	0.934076	1909
D01_KMJN_T2106131982	D01_KMJN_T2106131982_bin.270	D37_WEV_T2106132016_bin.168	TRUE	0	0	0	43	19	High	97.18	2.29	85.73	42.86	0.373237	2697447	66	217270	66034	21100	40870.4	0.910943	2426
D01_KMJN_T2106131982	D01_KMJN_T2106131982_bin.271	D49_JN_T2106132040_bin.36	TRUE	0	0	0	29	17	Medium	81.58	1.11	76.03	75	0.497322	1412729	207	26285	9522	3258	6824.78	0.946969	1370
D01_KMJN_T2106131982	D01_KMJN_T2106131982_bin.273	D05_KMJN_T2106131986_bin.134	TRUE	0	0	0	46	17	High	96.48	0.98	91.58	0	0.424917	2490008	80	159629	67924	14513	31125.1	0.903702	2114
D01_KMJN_T2106131982	D01_KMJN_T2106131982_bin.276	D06_KMJN_T2106131987_bin.45	TRUE	0	0	0	34	17	High	90.09	1.92	80.49	60	0.582285	2670718	300	65195	12851	3952	8902.39	0.939337	2297
D01_KMJN_T2106131982	D01_KMJN_T2106131982_bin.279	D62_DKLZ_T2107136308_bin.225	TRUE	0	0	0	33	16	Medium	87.24	1.42	80.14	66.67	0.496321	1637149	299	31148	6555	2826	5475.41	0.910711	1758
D01_KMJN_T2106131982	D01_KMJN_T2106131982_bin.287	D01_KMJN_T2106131982_bin.287	TRUE	0	0	0	43	20	Medium	75.83	4.18	54.93	58.33	0.598923	3877432	1097	25983	4024	1869	3534.58	0.929719	3456
D01_KMJN_T2106131982	D01_KMJN_T2106131982_bin.289	D07_KMJN_T2106131988_bin.8	TRUE	1	0	0	35	16	Medium	82	0.93	77.35	50	0.470566	1713231	199	46503	12524	3896	8609.2	0.930029	1561
D01_KMJN_T2106131982	D01_KMJN_T2106131982_bin.29	D17_KMJN_T2106131997_bin.52	TRUE	0	0	0	27	17	High	94.63	0.02	94.53	0	0.463035	2453061	50	207185	67434	28460	49061.2	0.909443	1997
D01_KMJN_T2106131982	D01_KMJN_T2106131982_bin.292	D01_KMJN_T2106131982_bin.292	TRUE	0	0	0	19	12	Medium	73.51	3.67	55.16	35.29	0.461171	2931195	792	17979	4187	2040	3701	0.905892	2909
D01_KMJN_T2106131982	D01_KMJN_T2106131982_bin.293	D16_KMJN_T2106131996_bin.82	TRUE	0	0	0	30	17	Medium	87.17	2.99	72.22	90	0.501258	2258253	225	68335	16574	4503	10036.7	0.924288	1973
D01_KMJN_T2106131982	D01_KMJN_T2106131982_bin.295	D32_WEV_T2106132011_bin.108	TRUE	4	0	0	43	20	Medium	87.46	3.96	67.66	18.92	0.419808	3274000	495	66146	10273	2646	6614.14	0.918179	2978
D01_KMJN_T2106131982	D01_KMJN_T2106131982_bin.298	D27_KMJN_T2106132006_bin.166	TRUE	1	0	0	46	19	High	94.18	1.08	88.78	50	0.434946	3375085	330	55270	14650	4942	10227.5	0.900007	2916
D01_KMJN_T2106131982	D01_KMJN_T2106131982_bin.299	D10_KMJN_T2106131991_bin.148	TRUE	3	0	0	44	19	High	90.99	1.33	84.34	0	0.41394	2384037	113	120487	43359	9793	21097.7	0.929238	1865
D01_KMJN_T2106131982	D01_KMJN_T2106131982_bin.3	D09_KMJN_T2106131990_bin.133	TRUE	2	0	0	24	15	Medium	54.36	0	54.36	0	0.392669	938517	21	197279	125183	38978	44691.3	0.90039	836
D01_KMJN_T2106131982	D01_KMJN_T2106131982_bin.30	D13_KMJN_T2106131993_bin.52	TRUE	1	1	0	38	19	High	97.14	0.24	95.94	0	0.373693	2357971	47	161765	81870	26989	50169.6	0.918745	2059
D01_KMJN_T2106131982	D01_KMJN_T2106131982_bin.32	D31_WEV_T2106132010_bin.44	TRUE	0	0	0	21	13	Medium	66.23	0	66.23	0	0.43624	1292237	431	9959	3160	1800	2998.23	0.939913	1398
D01_KMJN_T2106131982	D01_KMJN_T2106131982_bin.37	D61_DKLZ_T2107136307_bin.28	TRUE	0	0	0	18	11	Medium	60.44	1.35	53.69	0	0.489983	1461760	484	18587	3142	1783	3020.17	0.939379	1614
D01_KMJN_T2106131982	D01_KMJN_T2106131982_bin.38	D17_KMJN_T2106131997_bin.12	TRUE	0	0	0	29	15	Medium	77.67	5.17	51.82	18.18	0.403746	2554473	765	23374	3739	1830	3339.18	0.916534	2726
D01_KMJN_T2106131982	D01_KMJN_T2106131982_bin.39	D01_KMJN_T2106131982_bin.39	TRUE	2	0	0	41	20	High	95.97	0.91	91.42	0	0.493078	2523471	158	117497	26168	8035	15971.3	0.889286	2049
D01_KMJN_T2106131982	D01_KMJN_T2106131982_bin.4	D80_DKLZ_T2107136326_bin.113	TRUE	1	1	0	27	17	Medium	82.13	2.3	70.63	50	0.406529	1308261	274	35995	6004	2287	4774.68	0.935661	1427
D01_KMJN_T2106131982	D01_KMJN_T2106131982_bin.40	D21_KMJN_T2106132001_bin.174	TRUE	0	0	0	26	15	Medium	70.54	2.46	58.24	54.55	0.464958	1655733	518	11578	3445	1859	3196.4	0.948619	1886
D01_KMJN_T2106131982	D01_KMJN_T2106131982_bin.43	D65_DKLZ_T2107136311_bin.188	TRUE	2	1	0	30	18	Medium	88.34	1.98	78.44	50	0.466726	2475417	198	66134	22900	5699	12502.1	0.918248	2060
D01_KMJN_T2106131982	D01_KMJN_T2106131982_bin.47	D01_KMJN_T2106131982_bin.47	FALSE	0	0	0	13	8	Medium	87.09	3.24	70.89	9.52	0.372153	2736603	689	17706	4946	2030	3971.85	0.903089	2762
D01_KMJN_T2106131982	D01_KMJN_T2106131982_bin.5	D50_JN_T2106132041_bin.32	TRUE	0	1	1	47	20	High	91.56	0.54	88.86	0	0.464711	2545274	105	155329	55949	9879	24240.7	0.921027	2118
D01_KMJN_T2106131982	D01_KMJN_T2106131982_bin.52	D50_JN_T2106132041_bin.222	TRUE	0	0	0	40	19	High	90.87	4.29	69.42	90	0.540611	2581728	408	45367	8953	2840	6327.76	0.9522	2345
D01_KMJN_T2106131982	D01_KMJN_T2106131982_bin.53	D51_JN_T2106132042_bin.68	TRUE	2	0	0	30	17	Medium	80.07	5.43	52.92	57.14	0.425915	1814339	552	20634	3585	1874	3286.85	0.901507	2007
D01_KMJN_T2106131982	D01_KMJN_T2106131982_bin.55	D37_WEV_T2106132016_bin.96	TRUE	1	0	0	31	18	Medium	51.08	0.2	50.08	0	0.506056	1204197	33	175418	91557	35227	36490.8	0.927277	1052
D01_KMJN_T2106131982	D01_KMJN_T2106131982_bin.59	D25_KMJN_T2106132005_bin.200	TRUE	0	0	0	30	16	Medium	91.27	5.79	62.32	64.29	0.457662	2602095	569	27927	5627	2228	4573.1	0.90714	2647
D01_KMJN_T2106131982	D01_KMJN_T2106131982_bin.62	D25_KMJN_T2106132005_bin.82	TRUE	0	0	0	32	16	High	94.72	4.2	73.72	23.08	0.372357	2611381	254	70379	16061	4654	10281	0.92425	2397
D01_KMJN_T2106131982	D01_KMJN_T2106131982_bin.69	D17_KMJN_T2106131997_bin.39	TRUE	2	1	0	35	19	High	96.62	1.75	87.87	66.67	0.43607	2077447	116	89310	27933	9246	17909	0.935012	1758
D01_KMJN_T2106131982	D01_KMJN_T2106131982_bin.72	D34_WEV_T2106132013_bin.62	TRUE	0	0	0	31	15	Medium	72.09	0.44	69.89	50	0.558429	2280073	554	26244	4615	2153	4115.66	0.911602	2025
D01_KMJN_T2106131982	D01_KMJN_T2106131982_bin.73	D09_KMJN_T2106131990_bin.101	FALSE	2	0	1	32	18	Medium	83.22	6.26	51.92	26.47	0.487633	2848133	538	68869	7788	2087	5293.93	0.921653	2740
D01_KMJN_T2106131982	D01_KMJN_T2106131982_bin.74	D05_KMJN_T2106131986_bin.101	TRUE	2	2	0	36	17	Medium	83.15	4.57	60.3	30	0.503574	2195905	359	35026	8551	2858	6116.73	0.913671	2011
D01_KMJN_T2106131982	D01_KMJN_T2106131982_bin.8	D53_JN_T2106132044_bin.9	TRUE	2	1	0	42	18	High	94.36	1.25	88.11	60	0.431663	2214816	331	43778	9974	3017	6691.29	0.923757	2148
D01_KMJN_T2106131982	D01_KMJN_T2106131982_bin.86	D01_KMJN_T2106131982_bin.86	TRUE	0	0	0	36	19	High	91.19	4.95	66.44	30	0.520559	2052897	293	49183	10353	3127	7006.47	0.952974	1885
D01_KMJN_T2106131982	D01_KMJN_T2106131982_bin.88	D52_JN_T2106132043_bin.315	TRUE	0	0	0	36	17	Medium	90.32	7.12	54.72	36.36	0.429988	2971138	469	55214	8416	2960	6335.05	0.921806	2831
D01_KMJN_T2106131982	D01_KMJN_T2106131982_bin.90	D28_KMJN_T2106132007_bin.42	TRUE	5	0	0	46	19	High	97.85	0.54	95.15	0	0.433199	3283503	177	137853	30443	10665	18550.9	0.905244	2805
D01_KMJN_T2106131982	D01_KMJN_T2106131982_bin.93	D05_KMJN_T2106131986_bin.183	TRUE	1	0	0	32	18	High	94.07	2.57	81.22	50	0.389578	1653026	196	41634	11687	3920	8433.81	0.925656	1662
D01_KMJN_T2106131982	D01_KMJN_T2106131982_bin.96	D24_KMJN_T2106132004_bin.273	FALSE	2	0	0	38	16	Medium	87.51	3.92	67.91	30	0.399862	2809870	780	21461	4139	1944	3602.4	0.899391	2779
D01_KMJN_T2106131982	D01_KMJN_T2106131982_bin.97	D01_KMJN_T2106131982_bin.97	FALSE	1	0	0	52	19	Medium	69.17	0.55	66.42	0	0.486326	3141363	692	35698	5520	2233	4539.54	0.915207	2993
D02_KMJN_T2106131983	D02_KMJN_T2106131983_bin.102	D22_KMJN_T2106132002_bin.226	TRUE	0	0	0	45	19	Medium	85.77	0.87	81.42	0	0.533366	2816506	361	36622	10484	3765	7801.96	0.901268	2304
D02_KMJN_T2106131983	D02_KMJN_T2106131983_bin.104	D21_KMJN_T2106132001_bin.310	TRUE	1	0	0	42	19	High	95.92	0.54	93.22	0	0.430955	1782449	122	101744	21699	6929	14610.2	0.910995	1569
D02_KMJN_T2106131983	D02_KMJN_T2106131983_bin.113	D18_KMJN_T2106131998_bin.187	TRUE	0	0	0	28	17	High	90.28	2.13	79.63	50	0.424999	2597834	531	34450	6094	2507	4892.34	0.92237	2566
D02_KMJN_T2106131983	D02_KMJN_T2106131983_bin.124	D25_KMJN_T2106132005_bin.142	TRUE	2	0	0	26	12	Medium	77.81	5.39	50.86	60	0.461856	1237380	378	12287	3745	1822	3273.49	0.894526	1396
D02_KMJN_T2106131983	D02_KMJN_T2106131983_bin.126	D29_KMJN_T2106132008_bin.45	TRUE	1	1	1	45	20	High	92.87	1.61	84.82	66.67	0.452663	2138489	316	54212	9800	3055	6767.37	0.927799	1976
D02_KMJN_T2106131983	D02_KMJN_T2106131983_bin.129	D02_KMJN_T2106131983_bin.129	TRUE	1	0	0	35	16	High	91.66	1.9	82.16	75	0.501178	2559220	206	81818	20066	5418	12423.4	0.926574	2190
D02_KMJN_T2106131983	D02_KMJN_T2106131983_bin.136	D53_JN_T2106132044_bin.138	FALSE	3	0	0	32	19	Medium	89.76	3.67	71.41	63.64	0.505331	2300513	443	30958	7009	2380	5193.03	0.940283	2225
D02_KMJN_T2106131983	D02_KMJN_T2106131983_bin.137	D01_KMJN_T2106131982_bin.233	TRUE	3	0	0	43	19	High	95.39	0.34	93.69	0	0.436989	2877659	60	282811	95827	31311	47961	0.909399	2335
D02_KMJN_T2106131983	D02_KMJN_T2106131983_bin.141	D23_KMJN_T2106132003_bin.140	TRUE	1	0	0	24	11	Medium	68.58	3.58	50.68	25	0.459895	2573199	826	14543	3320	1844	3115.25	0.915454	2508
D02_KMJN_T2106131983	D02_KMJN_T2106131983_bin.142	D05_KMJN_T2106131986_bin.257	TRUE	0	1	0	42	20	Medium	87.14	0.71	83.59	0	0.485248	1772602	107	83916	32684	8035	16566.4	0.946689	1569
D02_KMJN_T2106131983	D02_KMJN_T2106131983_bin.143	D04_KMJN_T2106131985_bin.69	FALSE	1	1	1	48	19	Medium	90.03	7.87	50.68	2.63	0.424301	3636831	826	61830	6381	1938	4402.94	0.897314	3958
D02_KMJN_T2106131983	D02_KMJN_T2106131983_bin.144	D03_KMJN_T2106131984_bin.131	TRUE	2	0	0	44	20	High	92.87	1.34	86.17	100	0.466232	2398168	61	201915	66658	22951	39314.2	0.909631	2125
D02_KMJN_T2106131983	D02_KMJN_T2106131983_bin.146	D13_KMJN_T2106131993_bin.135	TRUE	2	1	0	57	20	Medium	66.99	3.1	51.49	20	0.507971	1998625	603	39407	3607	1891	3314.47	0.947935	2139
D02_KMJN_T2106131983	D02_KMJN_T2106131983_bin.148	D27_KMJN_T2106132006_bin.140	TRUE	1	1	0	35	18	High	92.27	2.07	81.92	0	0.502801	2229503	225	38464	14378	5269	9908.9	0.881888	1948
D02_KMJN_T2106131983	D02_KMJN_T2106131983_bin.150	D37_WEV_T2106132016_bin.168	TRUE	0	0	0	21	14	Medium	83.45	2.08	73.05	33.33	0.376235	2219188	591	21031	4358	1938	3754.97	0.913947	2359
D02_KMJN_T2106131983	D02_KMJN_T2106131983_bin.153	D04_KMJN_T2106131985_bin.30	TRUE	0	0	0	22	15	Medium	72.53	1.34	65.83	0	0.382199	1298334	409	12614	3471	1864	3174.41	0.919523	1450
D02_KMJN_T2106131983	D02_KMJN_T2106131983_bin.159	D22_KMJN_T2106132002_bin.130	TRUE	0	0	0	42	18	Medium	80.34	6.03	50.19	80	0.487965	2265578	123	88062	38314	8203	18419.3	0.915467	1984
D02_KMJN_T2106131983	D02_KMJN_T2106131983_bin.160	D13_KMJN_T2106131993_bin.52	TRUE	1	1	0	40	19	High	98.56	0.24	97.36	0	0.374994	2360758	143	210217	28866	7325	16508.8	0.916629	2118
D02_KMJN_T2106131983	D02_KMJN_T2106131983_bin.161	D03_KMJN_T2106131984_bin.90	TRUE	0	0	0	37	18	Medium	75.19	2.37	63.34	66.67	0.477599	2221603	687	14176	3563	1899	3233.77	0.890817	2225
D02_KMJN_T2106131983	D02_KMJN_T2106131983_bin.162	D02_KMJN_T2106131983_bin.162	TRUE	6	1	0	73	19	High	99.7	0.04	99.5	0	0.50672	4711742	40	461790	194771	85801	117794	0.889401	4277
D02_KMJN_T2106131983	D02_KMJN_T2106131983_bin.168	D06_KMJN_T2106131987_bin.241	TRUE	1	1	0	43	20	High	91.19	1.57	83.34	0	0.500283	2233278	116	93622	35609	10047	19252.4	0.933711	1986
D02_KMJN_T2106131983	D02_KMJN_T2106131983_bin.171	D02_KMJN_T2106131983_bin.171	TRUE	0	0	0	33	17	Medium	86.51	2.92	71.91	61.54	0.431312	2603462	562	20540	5666	2372	4632.49	0.918742	2654
D02_KMJN_T2106131983	D02_KMJN_T2106131983_bin.176	D06_KMJN_T2106131987_bin.45	TRUE	0	0	0	30	16	Medium	86.4	3.54	68.7	50	0.582468	2535228	506	24505	6207	2555	5010.33	0.945543	2393
D02_KMJN_T2106131983	D02_KMJN_T2106131983_bin.184	D31_WEV_T2106132010_bin.200	TRUE	1	0	0	25	17	Medium	61.91	0.95	57.16	50	0.517751	1604877	563	10872	3079	1771	2850.58	0.949688	1751
D02_KMJN_T2106131983	D02_KMJN_T2106131983_bin.185	D28_KMJN_T2106132007_bin.86	FALSE	1	1	0	21	14	Medium	77.19	4.73	53.54	0	0.418189	2300279	550	31919	5108	2033	4182.33	0.92624	2383
D02_KMJN_T2106131983	D02_KMJN_T2106131983_bin.187	D32_WEV_T2106132011_bin.108	TRUE	2	0	0	37	17	Medium	83.48	2.33	71.83	28.57	0.420632	2920630	533	48624	7624	2517	5479.61	0.922977	2700
D02_KMJN_T2106131983	D02_KMJN_T2106131983_bin.190	D22_KMJN_T2106132002_bin.2	TRUE	1	0	0	22	15	Medium	74.15	1.3	67.65	66.67	0.452862	1736960	28	419987	99434	29847	62034.3	0.913452	1455
D02_KMJN_T2106131983	D02_KMJN_T2106131983_bin.191	D22_KMJN_T2106132002_bin.138	TRUE	0	0	0	21	13	Medium	59.09	1.72	50.49	0	0.519565	1341829	481	10224	2895	1772	2789.67	0.908962	1458
D02_KMJN_T2106131983	D02_KMJN_T2106131983_bin.201	D27_KMJN_T2106132006_bin.166	TRUE	0	0	0	27	14	Medium	64.4	2.24	53.2	16.67	0.43735	2054839	647	18024	3312	1899	3175.95	0.911411	2118
D02_KMJN_T2106131983	D02_KMJN_T2106131983_bin.202	D03_KMJN_T2106131984_bin.198	TRUE	2	0	0	47	20	High	92.1	0.54	89.4	0	0.448596	2635216	108	164663	41073	13788	24400.1	0.919626	2210
D02_KMJN_T2106131983	D02_KMJN_T2106131983_bin.205	D01_KMJN_T2106131982_bin.86	TRUE	0	0	0	30	16	Medium	80.19	5.28	53.79	31.82	0.520174	1821276	422	28268	5119	2182	4315.82	0.957972	1844
D02_KMJN_T2106131983	D02_KMJN_T2106131983_bin.207	D15_KMJN_T2106131995_bin.233	TRUE	1	0	0	24	13	Medium	56.83	1.16	51.03	0	0.591187	1088298	421	7316	2641	1729	2585.03	0.89152	1246
D02_KMJN_T2106131983	D02_KMJN_T2106131983_bin.210	D14_KMJN_T2106131994_bin.11	TRUE	1	0	0	45	20	Medium	88.99	0	88.99	0	0.324321	1254548	107	45601	20087	5460	11724.7	0.935995	1138
D02_KMJN_T2106131983	D02_KMJN_T2106131983_bin.216	D80_DKLZ_T2107136326_bin.58	TRUE	0	0	0	35	17	Medium	73.98	1.68	65.58	0	0.566551	1432112	414	14796	3773	1917	3459.21	0.901615	1692
D02_KMJN_T2106131983	D02_KMJN_T2106131983_bin.221	D02_KMJN_T2106131983_bin.221	TRUE	2	0	0	26	13	Medium	60.11	0	60.11	0	0.637127	2160205	541	39174	4860	1948	3992.99	0.929592	2180
D02_KMJN_T2106131983	D02_KMJN_T2106131983_bin.222	D51_JN_T2106132042_bin.56	FALSE	2	0	0	33	17	Medium	78.89	5.26	52.59	23.08	0.430277	2781016	826	18946	3801	1886	3366.85	0.904101	2810
D02_KMJN_T2106131983	D02_KMJN_T2106131983_bin.226	D03_KMJN_T2106131984_bin.91	TRUE	2	0	0	42	20	High	94.76	4.05	74.51	36.36	0.461787	2599302	272	77954	20960	3678	9556.26	0.944495	2354
D02_KMJN_T2106131983	D02_KMJN_T2106131983_bin.227	D80_DKLZ_T2107136326_bin.25	TRUE	0	0	0	16	13	Medium	68.4	2.17	57.55	66.67	0.548939	1722451	512	14195	3807	1884	3364.16	0.964667	1801
D02_KMJN_T2106131983	D02_KMJN_T2106131983_bin.230	D49_JN_T2106132040_bin.36	FALSE	0	0	0	38	18	Medium	84.59	0	84.59	0	0.49568	1606887	107	143201	36300	5465	15017.6	0.939507	1466
D02_KMJN_T2106131983	D02_KMJN_T2106131983_bin.231	D31_WEV_T2106132010_bin.58	TRUE	0	0	0	34	18	Medium	83.53	4.45	61.28	46.67	0.53307	1678345	295	33771	7587	2638	5689.31	0.955506	1657
D02_KMJN_T2106131983	D02_KMJN_T2106131983_bin.234	D31_WEV_T2106132010_bin.44	TRUE	0	0	0	40	20	High	93.55	1.34	86.85	0	0.433772	2153788	104	118302	39187	8103	20709.5	0.919574	1860
D02_KMJN_T2106131983	D02_KMJN_T2106131983_bin.235	D34_WEV_T2106132013_bin.45	TRUE	1	0	0	23	14	Medium	74.63	0	74.63	0	0.518528	1917475	546	49988	3789	1962	3511.86	0.918688	2051
D02_KMJN_T2106131983	D02_KMJN_T2106131983_bin.236	D22_KMJN_T2106132002_bin.180	TRUE	1	1	1	54	20	High	97.2	0.99	92.25	0	0.424809	2586070	135	121297	49542	10013	19156.1	0.916951	2208
D02_KMJN_T2106131983	D02_KMJN_T2106131983_bin.237	D52_JN_T2106132043_bin.188	TRUE	0	0	0	38	18	Medium	70.97	2.04	60.77	0	0.509806	2268710	607	22448	4304	1957	3737.58	0.911093	2335
D02_KMJN_T2106131983	D02_KMJN_T2106131983_bin.240	D19_KMJN_T2106131999_bin.120	TRUE	2	0	0	33	17	Medium	74.66	2.01	64.61	50	0.478663	1426483	363	18312	4660	2136	3929.71	0.934799	1611
D02_KMJN_T2106131983	D02_KMJN_T2106131983_bin.241	D53_JN_T2106132044_bin.9	FALSE	2	0	0	56	20	High	95.3	4.62	72.2	5.88	0.425816	2844168	191	148176	59491	5361	14890.9	0.914249	2642
D02_KMJN_T2106131983	D02_KMJN_T2106131983_bin.242	D69_DKLZ_T2107136315_bin.188	TRUE	0	1	1	47	20	Medium	86.81	1.1	81.31	0	0.34295	959853	91	79796	18195	4526	10547.8	0.893306	982
D02_KMJN_T2106131983	D02_KMJN_T2106131983_bin.244	D22_KMJN_T2106132002_bin.96	TRUE	1	0	0	51	20	Medium	93.01	5.81	63.96	35.29	0.426029	3280187	199	134751	31304	7311	16483.4	0.907962	2944
D02_KMJN_T2106131983	D02_KMJN_T2106131983_bin.245	D65_DKLZ_T2107136311_bin.188	TRUE	2	0	0	32	17	Medium	87.24	3.36	70.44	45	0.46627	2675851	157	90997	29940	7794	17043.6	0.922162	2108
D02_KMJN_T2106131983	D02_KMJN_T2106131983_bin.246	D10_KMJN_T2106131991_bin.148	TRUE	2	0	0	37	17	Medium	79.6	3.88	60.2	30	0.413698	2073554	471	32368	5318	2218	4402.45	0.935602	1943
D02_KMJN_T2106131983	D02_KMJN_T2106131983_bin.252	D32_WEV_T2106132011_bin.215	TRUE	2	0	0	35	18	Medium	82.75	3.59	64.8	60	0.461322	1995062	297	46741	9986	2890	6717.38	0.929257	1800
D02_KMJN_T2106131983	D02_KMJN_T2106131983_bin.253	D65_DKLZ_T2107136311_bin.100	TRUE	1	0	0	14	8	Medium	71.08	1.49	63.63	16.67	0.389638	1583289	555	11098	3016	1751	2852.77	0.90429	1713
D02_KMJN_T2106131983	D02_KMJN_T2106131983_bin.258	D57_DKLZ_T2107136303_bin.101	TRUE	1	0	0	26	16	Medium	61.29	1.23	55.14	75	0.525792	1812738	623	9928	3077	1801	2909.69	0.904048	2030
D02_KMJN_T2106131983	D02_KMJN_T2106131983_bin.259	D27_KMJN_T2106132006_bin.152	TRUE	0	0	0	39	17	High	90.9	3.97	71.05	44.44	0.529172	2383285	166	72505	24110	6428	14357.1	0.958433	2063
D02_KMJN_T2106131983	D02_KMJN_T2106131983_bin.266	D49_JN_T2106132040_bin.67	FALSE	4	1	0	45	20	Medium	94.32	6.35	62.57	0	0.431643	2439203	302	207890	55517	2128	8076.83	0.921294	2443
D02_KMJN_T2106131983	D02_KMJN_T2106131983_bin.267	D18_KMJN_T2106131998_bin.164	TRUE	2	0	0	42	18	Medium	89.22	3.81	70.17	66.67	0.485438	2270154	253	55463	14727	3818	8972.94	0.95669	2006
D02_KMJN_T2106131983	D02_KMJN_T2106131983_bin.268	D02_KMJN_T2106131983_bin.268	TRUE	1	0	0	47	20	High	95.93	1.08	90.53	0	0.576836	2413079	141	161949	27845	7651	17114	0.899571	2038
D02_KMJN_T2106131983	D02_KMJN_T2106131983_bin.28	D03_KMJN_T2106131984_bin.73	TRUE	1	0	0	15	10	Medium	71.07	2.25	59.82	33.33	0.357792	663994	106	26828	8486	3044	6264.09	0.940076	616
D02_KMJN_T2106131983	D02_KMJN_T2106131983_bin.3	D04_KMJN_T2106131985_bin.72	TRUE	1	0	0	34	15	Medium	81.77	5.81	52.72	58.33	0.503692	1556837	336	22517	6140	2217	4633.44	0.907871	1715
D02_KMJN_T2106131983	D02_KMJN_T2106131983_bin.31	D01_KMJN_T2106131982_bin.39	TRUE	0	0	0	38	20	High	95.48	2.69	82.03	60	0.494656	2463608	175	79216	22589	7037	14077.8	0.886354	1977
D02_KMJN_T2106131983	D02_KMJN_T2106131983_bin.32	D02_KMJN_T2106131983_bin.32	TRUE	3	0	0	36	18	Medium	89.68	0	89.68	0	0.496564	1770137	60	102976	51139	16023	29502.3	0.947588	1575
D02_KMJN_T2106131983	D02_KMJN_T2106131983_bin.33	D04_KMJN_T2106131985_bin.65	FALSE	1	0	0	40	16	Medium	72.62	1.73	63.97	25	0.392877	2436802	267	152495	26071	2878	9126.6	0.92598	2295
D02_KMJN_T2106131983	D02_KMJN_T2106131983_bin.35	D10_KMJN_T2106131991_bin.52	TRUE	1	1	1	35	17	Medium	68.62	1.63	60.47	75	0.489525	1892192	511	19161	4177	1977	3702.92	0.919342	1931
D02_KMJN_T2106131983	D02_KMJN_T2106131983_bin.36	D03_KMJN_T2106131984_bin.26	TRUE	1	0	0	42	20	Medium	88.64	1.52	81.04	50	0.397875	1369625	157	38687	13009	4018	8723.73	0.919722	1339
D02_KMJN_T2106131983	D02_KMJN_T2106131983_bin.40	D65_DKLZ_T2107136311_bin.168	TRUE	0	0	0	35	18	High	91.01	2.58	78.11	15	0.332205	1203563	116	64504	18496	4498	10375.5	0.940679	1168
D02_KMJN_T2106131983	D02_KMJN_T2106131983_bin.41	D04_KMJN_T2106131985_bin.198	TRUE	0	0	0	42	19	Medium	87.5	3	72.5	14.29	0.51977	3063592	271	112850	20089	5208	11304.8	0.896301	3216
D02_KMJN_T2106131983	D02_KMJN_T2106131983_bin.44	D04_KMJN_T2106131985_bin.169	TRUE	2	0	1	33	18	Medium	74.14	1.72	65.54	0	0.467544	2318167	199	74521	24961	5488	11649.1	0.893254	2006
D02_KMJN_T2106131983	D02_KMJN_T2106131983_bin.45	D02_KMJN_T2106131983_bin.45	TRUE	2	0	0	39	20	Medium	89.4	0.86	85.1	20	0.464664	1704910	54	216340	70026	24269	31572.4	0.947434	1521
D02_KMJN_T2106131983	D02_KMJN_T2106131983_bin.47	D86_DKLZ_T2107136332_bin.18	TRUE	0	0	0	36	20	High	91.78	0.74	88.08	50	0.437204	1813512	347	30463	7374	2339	5226.26	0.800878	1728
D02_KMJN_T2106131983	D02_KMJN_T2106131983_bin.48	D05_KMJN_T2106131986_bin.183	TRUE	1	0	0	38	17	High	95.97	0.67	92.62	50	0.389393	1677053	62	110165	66897	17158	27049.2	0.924704	1591
D02_KMJN_T2106131983	D02_KMJN_T2106131983_bin.56	D25_KMJN_T2106132005_bin.82	FALSE	0	0	0	14	10	Medium	85.75	5.28	59.35	25	0.372731	2583790	555	20664	5717	2254	4655.48	0.924706	2593
D02_KMJN_T2106131983	D02_KMJN_T2106131983_bin.57	D24_KMJN_T2106132004_bin.278	TRUE	1	0	0	38	16	Medium	70.93	1.24	64.73	0	0.423946	918950	294	14447	3220	1840	3125.68	0.921159	1039
D02_KMJN_T2106131983	D02_KMJN_T2106131983_bin.6	D65_DKLZ_T2107136311_bin.76	TRUE	1	1	0	43	20	Medium	87.4	3.93	67.75	50	0.432485	1754594	319	32185	7500	2545	5500.29	0.930745	1733
D02_KMJN_T2106131983	D02_KMJN_T2106131983_bin.61	D02_KMJN_T2106131983_bin.61	TRUE	5	0	0	50	19	High	95.4	1.86	86.1	33.33	0.550851	2572593	421	46295	8813	2746	6110.67	0.914711	2499
D02_KMJN_T2106131983	D02_KMJN_T2106131983_bin.63	D25_KMJN_T2106132005_bin.198	TRUE	1	0	0	32	20	Medium	84.79	2.35	73.04	22.22	0.444514	2189353	324	41954	9563	3080	6757.26	0.917718	1930
D02_KMJN_T2106131983	D02_KMJN_T2106131983_bin.68	D52_JN_T2106132043_bin.132	TRUE	0	0	0	25	15	Medium	69.64	2.35	57.89	50	0.412457	1925970	633	14747	3196	1835	3042.61	0.91085	2015
D02_KMJN_T2106131983	D02_KMJN_T2106131983_bin.73	D04_KMJN_T2106131985_bin.141	TRUE	2	0	0	23	16	Medium	68	1.44	60.8	0	0.299384	827453	237	18832	4135	1869	3491.36	0.931027	864
D02_KMJN_T2106131983	D02_KMJN_T2106131983_bin.77	D03_KMJN_T2106131984_bin.97	TRUE	1	0	0	37	19	Medium	81.61	0.54	78.91	0	0.457263	1689991	243	43438	9550	3303	6954.7	0.93462	1625
D02_KMJN_T2106131983	D02_KMJN_T2106131983_bin.79	D22_KMJN_T2106132002_bin.133	FALSE	2	0	1	50	20	Medium	92.14	7.37	55.29	8	0.460735	2759749	360	126169	35695	2033	7665.97	0.932689	2735
D02_KMJN_T2106131983	D02_KMJN_T2106131983_bin.81	D04_KMJN_T2106131985_bin.55	TRUE	1	0	0	35	18	Medium	84.88	0.48	82.48	100	0.498434	1493725	73	216890	39757	9615	20462	0.945799	1317
D02_KMJN_T2106131983	D02_KMJN_T2106131983_bin.86	D16_KMJN_T2106131996_bin.39	TRUE	2	2	2	46	20	High	97.2	1.22	91.1	0	0.427979	2371546	59	200206	69707	23047	40195.7	0.912902	1938
D02_KMJN_T2106131983	D02_KMJN_T2106131983_bin.87	D19_KMJN_T2106131999_bin.144	TRUE	1	1	0	38	19	Medium	79.98	0.88	75.58	100	0.337321	1085125	192	38128	7255	2654	5651.69	0.935718	1089
D02_KMJN_T2106131983	D02_KMJN_T2106131983_bin.92	D53_JN_T2106132044_bin.36	TRUE	1	0	0	34	17	Medium	81.66	2.99	66.71	77.78	0.516432	2418818	402	35561	8236	2755	6016.96	0.927662	2261
D02_KMJN_T2106131983	D02_KMJN_T2106131983_bin.93	D50_JN_T2106132041_bin.222	TRUE	0	0	1	39	20	Medium	88.33	3.33	71.68	77.78	0.540794	2580841	360	75116	10760	3056	7169	0.953324	2283
D02_KMJN_T2106131983	D02_KMJN_T2106131983_bin.97	D02_KMJN_T2106131983_bin.97	TRUE	0	0	0	35	19	High	92.93	2.42	80.83	85.71	0.364347	2667469	397	41284	9406	3027	6719.07	0.929397	2542
D03_KMJN_T2106131984	D03_KMJN_T2106131984_bin.10	D27_KMJN_T2106132006_bin.166	TRUE	0	0	0	31	17	Medium	82.81	2.69	69.36	20	0.436386	2744192	640	27300	4993	2170	4287.8	0.907303	2619
D03_KMJN_T2106131984	D03_KMJN_T2106131984_bin.100	D19_KMJN_T2106131999_bin.120	TRUE	1	0	0	27	11	Medium	75.2	3.23	59.05	57.14	0.476593	1437160	359	24866	4771	2043	4003.23	0.937545	1589
D03_KMJN_T2106131984	D03_KMJN_T2106131984_bin.102	D23_KMJN_T2106132003_bin.140	TRUE	3	0	0	31	15	Medium	86.85	5.37	60	29.17	0.457579	3330359	679	28137	6368	2278	4904.8	0.904484	3012
D03_KMJN_T2106131984	D03_KMJN_T2106131984_bin.104	D52_JN_T2106132043_bin.132	TRUE	0	0	0	22	15	Medium	79.12	2.43	66.97	25	0.412727	2160228	650	17584	3608	1898	3323.43	0.903975	2197
D03_KMJN_T2106131984	D03_KMJN_T2106131984_bin.108	D02_KMJN_T2106131983_bin.268	TRUE	1	0	0	45	20	High	95.39	1.08	89.99	0	0.578632	2291347	133	104623	28203	7872	17228.2	0.899242	1935
D03_KMJN_T2106131984	D03_KMJN_T2106131984_bin.109	D86_DKLZ_T2107136332_bin.18	TRUE	0	0	1	25	17	Medium	77.4	0.86	73.1	25	0.438801	1429935	405	26391	4197	1908	3530.7	0.825583	1461
D03_KMJN_T2106131984	D03_KMJN_T2106131984_bin.112	D02_KMJN_T2106131983_bin.32	TRUE	2	0	0	40	19	Medium	88.81	2.49	76.36	12.5	0.492202	1954111	81	96007	48348	12700	24124.8	0.942126	1761
D03_KMJN_T2106131984	D03_KMJN_T2106131984_bin.116	D81_DKLZ_T2107136327_bin.28	TRUE	1	0	0	32	19	Medium	76.38	3.85	57.13	70	0.426478	2018415	385	37019	6828	2512	5242.64	0.914533	2058
D03_KMJN_T2106131984	D03_KMJN_T2106131984_bin.119	D28_KMJN_T2106132007_bin.42	TRUE	1	0	0	31	13	Medium	75.69	2.15	64.94	25	0.436402	2424562	693	23575	3971	1887	3498.65	0.909907	2516
D03_KMJN_T2106131984	D03_KMJN_T2106131984_bin.122	D06_KMJN_T2106131987_bin.235	TRUE	0	0	0	25	15	Medium	61.91	1.57	54.06	66.67	0.567756	1822904	631	13331	2971	1764	2888.91	0.896721	2076
D03_KMJN_T2106131984	D03_KMJN_T2106131984_bin.123	D31_WEV_T2106132010_bin.44	TRUE	0	0	0	43	20	High	93.55	1.45	86.3	25	0.43405	2167839	111	114954	35181	8181	19530.1	0.918881	1858
D03_KMJN_T2106131984	D03_KMJN_T2106131984_bin.124	D04_KMJN_T2106131985_bin.193	TRUE	0	0	0	40	18	Medium	81.57	5	56.57	58.33	0.455788	1450767	223	40732	9337	2799	6505.68	0.904794	1606
D03_KMJN_T2106131984	D03_KMJN_T2106131984_bin.125	D34_WEV_T2106132013_bin.45	TRUE	2	1	0	39	19	High	90.49	2.38	78.59	50	0.516765	2348594	410	28391	7409	2829	5728.28	0.915492	2241
D03_KMJN_T2106131984	D03_KMJN_T2106131984_bin.131	D03_KMJN_T2106131984_bin.131	TRUE	1	1	0	45	20	High	94.35	1.08	88.95	33.33	0.466903	2502441	84	135520	48230	19414	29791	0.910727	2216
D03_KMJN_T2106131984	D03_KMJN_T2106131984_bin.134	D02_KMJN_T2106131983_bin.97	TRUE	0	0	0	26	16	Medium	87.16	4.52	64.56	54.55	0.365133	2598028	492	42049	7096	2438	5280.54	0.929234	2546
D03_KMJN_T2106131984	D03_KMJN_T2106131984_bin.135	D03_KMJN_T2106131984_bin.135	TRUE	1	0	0	33	16	Medium	85.95	3.49	68.5	77.78	0.499403	2234319	373	53802	8596	2591	5990.13	0.947789	2104
D03_KMJN_T2106131984	D03_KMJN_T2106131984_bin.137	D25_KMJN_T2106132005_bin.82	TRUE	0	0	0	25	13	High	92.67	4.99	67.72	41.18	0.373697	2626724	381	44029	10412	2968	6894.29	0.925562	2494
D03_KMJN_T2106131984	D03_KMJN_T2106131984_bin.146	D03_KMJN_T2106131984_bin.146	TRUE	0	1	0	37	16	Medium	85.57	3.29	69.12	33.33	0.513675	2435758	293	62081	13143	3539	8313.17	0.915407	2226
D03_KMJN_T2106131984	D03_KMJN_T2106131984_bin.149	D02_KMJN_T2106131983_bin.171	FALSE	0	0	0	36	15	Medium	87.81	5.49	60.36	28.57	0.429801	2796619	520	32854	7695	2424	5378.11	0.915656	2786
D03_KMJN_T2106131984	D03_KMJN_T2106131984_bin.15	D27_KMJN_T2106132006_bin.152	TRUE	0	0	0	37	15	Medium	89.44	3.32	72.84	21.43	0.528316	2392960	226	54111	15398	4838	10588.3	0.958548	2115
D03_KMJN_T2106131984	D03_KMJN_T2106131984_bin.155	D80_DKLZ_T2107136326_bin.25	TRUE	1	0	0	28	18	Medium	73.38	1.59	65.43	25	0.547983	1783584	497	15729	4123	1928	3588.7	0.960901	1875
D03_KMJN_T2106131984	D03_KMJN_T2106131984_bin.156	D02_KMJN_T2106131983_bin.129	TRUE	1	0	0	39	17	High	90.56	3.24	74.36	53.85	0.500507	2641504	218	99535	19223	4945	12117	0.925484	2283
D03_KMJN_T2106131984	D03_KMJN_T2106131984_bin.159	D65_DKLZ_T2107136311_bin.100	TRUE	1	0	0	23	14	Medium	75.08	1.2	69.08	33.33	0.390817	1746509	526	14652	3593	1847	3320.36	0.89832	1755
D03_KMJN_T2106131984	D03_KMJN_T2106131984_bin.162	D22_KMJN_T2106132002_bin.226	TRUE	0	0	0	44	20	Medium	87.12	1.21	81.07	0	0.535733	2808298	279	62159	15862	4635	10065.6	0.895196	2236
D03_KMJN_T2106131984	D03_KMJN_T2106131984_bin.166	D13_KMJN_T2106131993_bin.52	TRUE	1	1	0	50	19	High	97.14	2.36	85.34	25	0.373669	2456352	131	113375	38108	9856	18750.8	0.912888	2221
D03_KMJN_T2106131984	D03_KMJN_T2106131984_bin.167	D07_KMJN_T2106131988_bin.8	TRUE	0	0	0	39	18	Medium	76.68	3.86	57.38	58.33	0.467521	1762224	197	45970	15609	3643	8945.3	0.918578	1629
D03_KMJN_T2106131984	D03_KMJN_T2106131984_bin.169	D24_KMJN_T2106132004_bin.324	TRUE	0	0	0	20	12	Medium	73	0.67	69.65	0	0.475818	2070962	520	39199	4692	2101	3982.62	0.899482	2022
D03_KMJN_T2106131984	D03_KMJN_T2106131984_bin.17	D51_JN_T2106132042_bin.56	TRUE	2	0	0	41	17	Medium	83.66	3.11	68.11	57.14	0.430169	2537751	571	34454	5349	2340	4444.4	0.899572	2412
D03_KMJN_T2106131984	D03_KMJN_T2106131984_bin.172	D22_KMJN_T2106132002_bin.15	TRUE	1	0	0	21	14	Medium	62.82	1.43	55.67	25	0.588035	1509507	172	88139	13646	3788	8776.2	0.952873	1281
D03_KMJN_T2106131984	D03_KMJN_T2106131984_bin.176	D49_JN_T2106132040_bin.67	TRUE	3	0	0	44	20	High	93.11	0	93.11	0	0.41597	1786916	54	204349	97065	23115	33091	0.925535	1678
D03_KMJN_T2106131984	D03_KMJN_T2106131984_bin.182	D01_KMJN_T2106131982_bin.86	TRUE	0	0	1	35	18	Medium	82.11	5.57	54.26	31.25	0.517709	2021844	482	22890	5513	2041	4194.7	0.946835	2047
D03_KMJN_T2106131984	D03_KMJN_T2106131984_bin.184	D25_KMJN_T2106132005_bin.95	TRUE	0	0	0	31	17	Medium	77.73	2.62	64.63	28.57	0.366755	2220316	742	15705	3274	1742	2992.34	0.900363	2350
D03_KMJN_T2106131984	D03_KMJN_T2106131984_bin.190	D04_KMJN_T2106131985_bin.55	TRUE	0	0	0	36	19	Medium	81.33	1.67	72.98	0	0.498174	1534364	70	143779	41409	12036	21919.5	0.947976	1378
D03_KMJN_T2106131984	D03_KMJN_T2106131984_bin.191	D32_WEV_T2106132011_bin.257	FALSE	0	0	0	29	16	Medium	58.54	0	58.54	0	0.526796	2332776	664	30612	4048	1893	3513.22	0.938466	2444
D03_KMJN_T2106131984	D03_KMJN_T2106131984_bin.194	D16_KMJN_T2106131996_bin.39	TRUE	2	2	1	54	20	High	97.2	0.54	94.5	0	0.428332	2500543	87	192776	58617	16157	28741.9	0.912029	2109
D03_KMJN_T2106131984	D03_KMJN_T2106131984_bin.198	D03_KMJN_T2106131984_bin.198	TRUE	1	0	0	45	20	High	94.78	0.54	92.08	0	0.445895	2662820	102	158852	42436	13162	26106.1	0.918075	2187
D03_KMJN_T2106131984	D03_KMJN_T2106131984_bin.2	D22_KMJN_T2106132002_bin.96	TRUE	1	0	1	60	20	Medium	93.03	8.31	51.48	42.86	0.428596	3405929	253	110018	29449	5484	13462.2	0.909914	3096
D03_KMJN_T2106131984	D03_KMJN_T2106131984_bin.203	D22_KMJN_T2106132002_bin.248	TRUE	1	0	0	9	6	Medium	57.24	0.52	54.64	33.33	0.405171	1503279	476	15451	3372	1829	3158.15	0.921534	1688
D03_KMJN_T2106131984	D03_KMJN_T2106131984_bin.204	D23_KMJN_T2106132003_bin.175	TRUE	1	0	0	47	20	Medium	92.11	6.23	60.96	92.86	0.459218	1621810	221	36918	10355	3329	7338.51	0.876721	1754
D03_KMJN_T2106131984	D03_KMJN_T2106131984_bin.205	D14_KMJN_T2106131994_bin.94	TRUE	0	0	0	32	17	Medium	68.83	3.53	51.18	30	0.549373	2345479	661	57094	4069	1917	3548.38	0.907112	2266
D03_KMJN_T2106131984	D03_KMJN_T2106131984_bin.207	D65_DKLZ_T2107136311_bin.115	TRUE	0	0	0	39	19	Medium	87.71	6.42	55.61	36.36	0.52504	1551633	355	23163	5299	2265	4370.8	0.914633	1631
D03_KMJN_T2106131984	D03_KMJN_T2106131984_bin.208	D01_KMJN_T2106131982_bin.39	TRUE	1	0	0	36	20	High	94.3	3.76	75.5	0	0.492399	2495177	322	40339	10915	3537	7749	0.89101	2154
D03_KMJN_T2106131984	D03_KMJN_T2106131984_bin.211	D21_KMJN_T2106132001_bin.310	FALSE	1	1	0	44	20	High	95.97	3.69	77.52	7.69	0.444747	2289221	243	101247	34522	2491	9420.66	0.908883	2048
D03_KMJN_T2106131984	D03_KMJN_T2106131984_bin.214	D03_KMJN_T2106131984_bin.214	FALSE	0	0	0	41	18	Medium	68.21	1.7	59.71	33.33	0.489432	1717860	345	30706	7140	2260	4979.3	0.934648	1663
D03_KMJN_T2106131984	D03_KMJN_T2106131984_bin.219	D01_KMJN_T2106131982_bin.233	TRUE	2	0	1	33	16	Medium	76.82	0.67	73.47	0	0.444392	2450535	70	241952	91551	22928	35007.6	0.90064	2012
D03_KMJN_T2106131984	D03_KMJN_T2106131984_bin.221	D04_KMJN_T2106131985_bin.72	FALSE	1	1	0	38	16	Medium	74.85	3.19	58.9	22.22	0.498693	1534457	430	20872	4111	1901	3568.5	0.908437	1800
D03_KMJN_T2106131984	D03_KMJN_T2106131984_bin.226	D05_KMJN_T2106131986_bin.257	TRUE	0	1	0	39	20	Medium	90	0.95	85.25	50	0.486659	1780951	79	109961	37533	11819	22543.7	0.948223	1540
D03_KMJN_T2106131984	D03_KMJN_T2106131984_bin.229	D07_KMJN_T2106131988_bin.237	TRUE	1	0	0	33	18	Medium	86.28	1.69	77.83	0	0.333092	1091820	224	42494	5967	2267	4874.2	0.932116	1106
D03_KMJN_T2106131984	D03_KMJN_T2106131984_bin.233	D50_JN_T2106132041_bin.222	TRUE	1	0	0	39	19	High	90.48	2.62	77.38	61.54	0.541554	2520213	359	56219	10773	3141	7020.09	0.953911	2237
D03_KMJN_T2106131984	D03_KMJN_T2106131984_bin.238	D16_KMJN_T2106131996_bin.175	TRUE	0	0	0	21	14	Medium	65.81	1.71	57.26	71.43	0.455051	1198012	405	10922	3199	1822	2958.05	0.930532	1356
D03_KMJN_T2106131984	D03_KMJN_T2106131984_bin.239	D22_KMJN_T2106132002_bin.138	TRUE	0	0	0	17	11	Medium	58.36	0.69	54.91	66.67	0.517528	1357093	476	10806	2982	1757	2851.04	0.905766	1490
D03_KMJN_T2106131984	D03_KMJN_T2106131984_bin.243	D32_WEV_T2106132011_bin.108	TRUE	1	0	0	48	19	Medium	87.65	6.14	56.95	40.91	0.421604	3235503	616	45783	6891	2322	5252.44	0.919711	3017
D03_KMJN_T2106131984	D03_KMJN_T2106131984_bin.247	D28_KMJN_T2106132007_bin.116	TRUE	2	0	0	23	15	Medium	69.5	1.78	60.6	41.67	0.464045	2936631	734	81894	4428	2153	4000.86	0.869928	2797
D03_KMJN_T2106131984	D03_KMJN_T2106131984_bin.248	D37_WEV_T2106132016_bin.168	TRUE	0	0	1	22	12	Medium	87.06	2.08	76.66	55.56	0.375909	2371479	495	26689	6415	2296	4790.87	0.913214	2421
D03_KMJN_T2106131984	D03_KMJN_T2106131984_bin.25	D29_KMJN_T2106132008_bin.45	TRUE	0	2	1	39	19	High	93.96	1.61	85.91	50	0.451398	2200475	323	43785	9538	3089	6812.62	0.929764	1994
D03_KMJN_T2106131984	D03_KMJN_T2106131984_bin.252	D52_JN_T2106132043_bin.188	TRUE	0	0	0	40	18	Medium	79.78	3.59	61.83	33.33	0.512151	2405436	470	34280	6362	2530	5117.95	0.91118	2310
D03_KMJN_T2106131984	D03_KMJN_T2106131984_bin.26	D03_KMJN_T2106131984_bin.26	TRUE	2	1	0	43	20	High	92.05	1.14	86.35	0	0.396598	1432264	66	86354	34114	10643	21701	0.918929	1312
D03_KMJN_T2106131984	D03_KMJN_T2106131984_bin.260	D18_KMJN_T2106131998_bin.187	TRUE	0	0	0	37	18	High	96.49	2.98	81.59	41.67	0.425507	2914970	332	78209	13009	3744	8780.03	0.922887	2694
D03_KMJN_T2106131984	D03_KMJN_T2106131984_bin.262	D13_KMJN_T2106131993_bin.135	TRUE	0	0	0	22	15	Medium	67.78	1.9	58.28	50	0.516901	1974719	521	18406	4496	2017	3790.25	0.958185	2003
D03_KMJN_T2106131984	D03_KMJN_T2106131984_bin.266	D14_KMJN_T2106131994_bin.11	FALSE	0	0	0	8	5	Medium	58.67	1.3	52.17	0	0.339997	749244	297	13618	2579	1685	2522.71	0.935153	842
D03_KMJN_T2106131984	D03_KMJN_T2106131984_bin.268	D69_DKLZ_T2107136315_bin.188	TRUE	0	1	1	43	20	Medium	87.91	2.2	76.91	0	0.341409	915701	92	44543	16123	4858	9953.27	0.904791	925
D03_KMJN_T2106131984	D03_KMJN_T2106131984_bin.275	D19_KMJN_T2106131999_bin.275	TRUE	0	0	1	31	17	Medium	82.32	3.24	66.12	30.77	0.498103	1637343	327	31487	6489	2375	5007.17	0.934446	1634
D03_KMJN_T2106131984	D03_KMJN_T2106131984_bin.279	D06_KMJN_T2106131987_bin.45	TRUE	1	0	0	40	19	Medium	89.87	3.33	73.22	25	0.582802	2637316	436	32350	7831	3066	6048.89	0.944804	2397
D03_KMJN_T2106131984	D03_KMJN_T2106131984_bin.289	D49_JN_T2106132040_bin.36	TRUE	0	0	0	35	18	Medium	83.37	0.73	79.72	40	0.501085	1464433	57	143059	54063	11207	25691.8	0.949024	1310
D03_KMJN_T2106131984	D03_KMJN_T2106131984_bin.29	D19_KMJN_T2106131999_bin.144	TRUE	0	0	0	43	20	High	96.8	2.81	82.75	66.67	0.335687	1074099	164	37347	8764	3159	6549.38	0.940527	1074
D03_KMJN_T2106131984	D03_KMJN_T2106131984_bin.298	D31_WEV_T2106132010_bin.58	TRUE	0	1	0	40	18	Medium	86.32	5.95	56.57	66.67	0.531373	1755277	226	52658	11650	3445	7766.71	0.948281	1655
D03_KMJN_T2106131984	D03_KMJN_T2106131984_bin.303	D10_KMJN_T2106131991_bin.52	TRUE	2	1	1	30	17	Medium	59.66	0.77	55.81	33.33	0.485726	1677370	582	10585	3056	1788	2882.08	0.915803	1835
D03_KMJN_T2106131984	D03_KMJN_T2106131984_bin.304	D22_KMJN_T2106132002_bin.2	TRUE	2	0	0	48	19	High	94.21	0.75	90.46	66.67	0.448209	1863349	24	264355	150776	41194	77639.5	0.915356	1591
D03_KMJN_T2106131984	D03_KMJN_T2106131984_bin.310	D25_KMJN_T2106132005_bin.142	TRUE	2	0	0	36	16	Medium	97.35	7.78	58.45	83.33	0.461844	1368831	334	19386	5068	2001	4098.3	0.89011	1486
D03_KMJN_T2106131984	D03_KMJN_T2106131984_bin.35	D04_KMJN_T2106131985_bin.198	TRUE	0	0	0	43	19	Medium	84.12	2.62	71.02	16.67	0.520702	3091994	93	168830	71034	16459	33247.2	0.899862	3061
D03_KMJN_T2106131984	D03_KMJN_T2106131984_bin.40	D27_KMJN_T2106132006_bin.140	TRUE	0	0	0	48	19	High	93.62	2.36	81.82	50	0.499508	2370150	172	85187	24190	6362	13779.9	0.879573	2008
D03_KMJN_T2106131984	D03_KMJN_T2106131984_bin.46	D53_JN_T2106132044_bin.9	TRUE	1	0	0	46	20	High	95	0.81	90.95	0	0.427421	2516325	50	165102	57416	33793	50326.5	0.917273	2241
D03_KMJN_T2106131984	D03_KMJN_T2106131984_bin.47	D10_KMJN_T2106131991_bin.148	TRUE	2	0	0	30	15	Medium	82.64	1.7	74.14	50	0.411627	1897715	364	28853	7121	2481	5213.5	0.937139	1734
D03_KMJN_T2106131984	D03_KMJN_T2106131984_bin.48	D22_KMJN_T2106132002_bin.180	TRUE	0	0	0	43	19	High	96.02	1.34	89.32	25	0.424663	2584067	212	120192	24717	5291	12189	0.92447	2233
D03_KMJN_T2106131984	D03_KMJN_T2106131984_bin.53	D05_KMJN_T2106131986_bin.183	FALSE	1	0	0	36	17	High	95.3	4.03	75.15	20	0.397958	1868107	160	122570	37072	3493	11675.7	0.918597	1791
D03_KMJN_T2106131984	D03_KMJN_T2106131984_bin.54	D04_KMJN_T2106131985_bin.169	TRUE	0	0	0	24	14	Medium	66.13	0	66.13	0	0.463207	1846816	85	114544	30659	11431	21727.2	0.878666	1668
D03_KMJN_T2106131984	D03_KMJN_T2106131984_bin.55	D25_KMJN_T2106132005_bin.198	FALSE	2	1	0	36	20	Medium	87.98	3.63	69.83	29.41	0.444753	2378930	208	81132	22275	5363	11437.2	0.911082	1991
D03_KMJN_T2106131984	D03_KMJN_T2106131984_bin.59	D03_KMJN_T2106131984_bin.59	TRUE	0	0	0	33	16	Medium	73.54	2.04	63.34	0	0.511459	1917632	448	16960	5274	2135	4280.43	0.922882	1978
D03_KMJN_T2106131984	D03_KMJN_T2106131984_bin.63	D02_KMJN_T2106131983_bin.61	TRUE	4	0	0	28	15	Medium	63.42	0.69	59.97	0	0.570436	1764789	30	177186	82568	33271	58826.3	0.922708	1424
D03_KMJN_T2106131984	D03_KMJN_T2106131984_bin.65	D65_DKLZ_T2107136311_bin.188	TRUE	2	0	0	28	16	Medium	87.61	1.61	79.56	33.33	0.465899	2540431	134	101067	29406	8238	18958.4	0.922782	2025
D03_KMJN_T2106131984	D03_KMJN_T2106131984_bin.73	D03_KMJN_T2106131984_bin.73	TRUE	1	0	0	54	20	High	93.54	2.83	79.39	28.57	0.350108	1138749	217	30685	7203	2510	5247.69	0.932774	1140
D03_KMJN_T2106131984	D03_KMJN_T2106131984_bin.74	D24_KMJN_T2106132004_bin.278	TRUE	1	0	0	41	20	Medium	85.63	2.81	71.58	25	0.427692	1182615	213	27826	7265	2787	5552.18	0.92654	1176
D03_KMJN_T2106131984	D03_KMJN_T2106131984_bin.75	D02_KMJN_T2106131983_bin.162	TRUE	5	0	0	77	19	High	99.7	0.04	99.5	0	0.506615	4749755	49	435584	189345	46044	96933.8	0.889153	4321
D03_KMJN_T2106131984	D03_KMJN_T2106131984_bin.78	D15_KMJN_T2106131995_bin.233	TRUE	1	0	0	39	17	Medium	87.48	2.8	73.48	40	0.592165	1692369	487	16533	3909	1974	3475.09	0.894765	1802
D03_KMJN_T2106131984	D03_KMJN_T2106131984_bin.79	D22_KMJN_T2106132002_bin.133	TRUE	1	0	0	38	20	Medium	89.13	1.67	80.78	0	0.455683	2136946	162	119900	24611	5835	13191	0.940734	1981
D03_KMJN_T2106131984	D03_KMJN_T2106131984_bin.8	D06_KMJN_T2106131987_bin.241	TRUE	1	0	0	39	18	Medium	87.62	1.43	80.47	0	0.498315	2080747	115	93061	32739	7742	18093.5	0.936063	1855
D03_KMJN_T2106131984	D03_KMJN_T2106131984_bin.88	D53_JN_T2106132044_bin.138	TRUE	1	0	0	34	17	Medium	88.57	6.11	58.02	63.16	0.506781	2320589	423	48558	7754	2495	5486.03	0.940473	2194
D03_KMJN_T2106131984	D03_KMJN_T2106131984_bin.90	D03_KMJN_T2106131984_bin.90	TRUE	0	0	0	40	20	High	91.95	0.57	89.1	0	0.480758	2727789	526	40644	6690	2461	5185.91	0.895792	2409
D03_KMJN_T2106131984	D03_KMJN_T2106131984_bin.91	D03_KMJN_T2106131984_bin.91	TRUE	3	0	0	37	19	High	94.76	1.59	86.81	50	0.462277	2525330	253	67568	17657	4422	9981.54	0.947393	2261
D03_KMJN_T2106131984	D03_KMJN_T2106131984_bin.93	D25_KMJN_T2106132005_bin.41	TRUE	0	0	0	28	16	Medium	71.04	1.27	64.69	25	0.465726	1692926	527	14163	3433	1848	3212.38	0.928349	1949
D03_KMJN_T2106131984	D03_KMJN_T2106131984_bin.95	D18_KMJN_T2106131998_bin.164	TRUE	1	0	0	44	20	Medium	89.4	5.04	64.2	43.75	0.48722	2335324	266	72206	14642	3629	8779.41	0.955817	2058
D03_KMJN_T2106131984	D03_KMJN_T2106131984_bin.96	D81_DKLZ_T2107136327_bin.13	TRUE	0	0	0	24	15	Medium	61.18	1.34	54.48	100	0.490141	1102902	288	24320	4351	2038	3829.52	0.937107	1292
D03_KMJN_T2106131984	D03_KMJN_T2106131984_bin.97	D03_KMJN_T2106131984_bin.97	TRUE	1	0	0	39	19	Medium	89.09	1.68	80.69	85.71	0.457703	1874380	132	77901	25107	6491	14199.8	0.926719	1713
D03_KMJN_T2106131984	D03_KMJN_T2106131984_bin.98	D65_DKLZ_T2107136311_bin.168	TRUE	1	1	0	49	18	Medium	98.88	5.62	70.78	37.5	0.327919	1244857	147	54094	15534	3419	8468.41	0.938701	1218
D03_KMJN_T2106131984	D03_KMJN_T2106131984_bin.99	D04_KMJN_T2106131985_bin.69	FALSE	1	0	2	43	20	Medium	96.87	7.97	57.02	12.5	0.400644	3794541	618	82556	11130	2220	6140.03	0.895314	3709
D04_KMJN_T2106131985	D04_KMJN_T2106131985_bin.102	D04_KMJN_T2106131985_bin.102	TRUE	1	0	0	38	17	Medium	84.96	3.95	65.21	100	0.436911	1716952	375	20518	5894	2203	4578.54	0.871227	1847
D04_KMJN_T2106131985	D04_KMJN_T2106131985_bin.103	D07_KMJN_T2106131988_bin.237	TRUE	1	1	0	45	19	Medium	89.7	3.37	72.85	0	0.324109	1077892	199	46037	6976	2576	5416.54	0.942291	1069
D04_KMJN_T2106131985	D04_KMJN_T2106131985_bin.110	D25_KMJN_T2106132005_bin.212	TRUE	1	0	0	30	15	Medium	56.37	0.81	52.32	100	0.499219	920067	170	30217	6715	2586	5412.16	0.932891	1020
D04_KMJN_T2106131985	D04_KMJN_T2106131985_bin.113	D04_KMJN_T2106131985_bin.113	TRUE	0	0	0	40	17	Medium	79.05	4.28	57.65	60	0.452368	2244827	314	67922	10761	3111	7149.13	0.924916	2168
D04_KMJN_T2106131985	D04_KMJN_T2106131985_bin.114	D19_KMJN_T2106131999_bin.120	TRUE	0	0	0	44	18	Medium	73.84	2.35	62.09	100	0.48012	1535510	322	31484	5999	2316	4768.66	0.935721	1683
D04_KMJN_T2106131985	D04_KMJN_T2106131985_bin.116	D31_WEV_T2106132010_bin.58	TRUE	0	0	0	34	19	Medium	78.04	2.54	65.34	87.5	0.533143	1651938	251	37705	7992	3402	6581.43	0.950192	1596
D04_KMJN_T2106131985	D04_KMJN_T2106131985_bin.118	D05_KMJN_T2106131986_bin.257	TRUE	0	0	0	40	20	Medium	90	0.65	86.75	66.67	0.486843	1742812	91	109253	32874	9552	19151.8	0.949759	1534
D04_KMJN_T2106131985	D04_KMJN_T2106131985_bin.123	D27_KMJN_T2106132006_bin.140	TRUE	1	0	0	37	18	High	90.08	2.16	79.28	25	0.503066	2193905	271	40217	10902	3818	8095.59	0.882572	1951
D04_KMJN_T2106131985	D04_KMJN_T2106131985_bin.125	D27_KMJN_T2106132006_bin.152	TRUE	2	0	0	36	18	Medium	89.84	2.71	76.29	18.18	0.527276	2422307	289	45863	12252	3804	8381.69	0.956628	2202
D04_KMJN_T2106131985	D04_KMJN_T2106131985_bin.129	D04_KMJN_T2106131985_bin.129	TRUE	3	0	0	28	17	Medium	79.51	5.29	53.06	63.64	0.475339	2446471	330	43953	10468	3399	7413.55	0.892387	2160
D04_KMJN_T2106131985	D04_KMJN_T2106131985_bin.13	D69_DKLZ_T2107136315_bin.188	TRUE	0	1	1	43	20	Medium	85.16	1.1	79.66	0	0.339634	857482	140	36076	8124	3022	6124.87	0.905642	908
D04_KMJN_T2106131985	D04_KMJN_T2106131985_bin.130	D22_KMJN_T2106132002_bin.130	TRUE	0	0	0	41	18	Medium	92.04	6.18	61.14	94.12	0.489254	2150479	96	76747	36766	13278	22400.8	0.918076	1828
D04_KMJN_T2106131985	D04_KMJN_T2106131985_bin.137	D02_KMJN_T2106131983_bin.61	TRUE	4	0	0	26	14	Medium	57.38	0.69	53.93	0	0.576488	1584164	40	108235	61840	23331	39604.1	0.926044	1320
D04_KMJN_T2106131985	D04_KMJN_T2106131985_bin.139	D05_KMJN_T2106131986_bin.183	TRUE	2	1	0	28	16	Medium	74.93	1.68	66.53	33.33	0.39039	1313042	373	17917	3841	1946	3520.22	0.923811	1496
D04_KMJN_T2106131985	D04_KMJN_T2106131985_bin.141	D04_KMJN_T2106131985_bin.141	TRUE	2	0	0	30	20	Medium	78.67	1.44	71.47	0	0.29995	1023233	309	22812	3608	1780	3311.43	0.932034	1094
D04_KMJN_T2106131985	D04_KMJN_T2106131985_bin.142	D22_KMJN_T2106132002_bin.15	TRUE	1	0	0	41	19	Medium	78.73	4.37	56.88	17.65	0.59134	2798706	370	60776	11092	3249	7564.07	0.948681	2422
D04_KMJN_T2106131985	D04_KMJN_T2106131985_bin.144	D22_KMJN_T2106132002_bin.96	TRUE	1	0	0	45	20	Medium	94.46	5.16	68.66	93.33	0.427508	3348112	191	134767	33273	7623	17529.4	0.908115	2987
D04_KMJN_T2106131985	D04_KMJN_T2106131985_bin.146	D50_JN_T2106132041_bin.222	TRUE	0	0	0	37	19	Medium	87.56	3.53	69.91	54.55	0.54171	2427825	478	26185	6373	2519	5079.13	0.954035	2290
D04_KMJN_T2106131985	D04_KMJN_T2106131985_bin.148	D03_KMJN_T2106131984_bin.146	TRUE	0	0	0	36	18	Medium	80.24	5.59	52.29	30	0.516001	2204896	376	29501	8201	2775	5864.09	0.915649	2105
D04_KMJN_T2106131985	D04_KMJN_T2106131985_bin.152	D03_KMJN_T2106131984_bin.73	TRUE	1	0	0	37	19	Medium	86.8	4.49	64.35	33.33	0.347485	1277367	276	28792	6128	2129	4628.14	0.932178	1302
D04_KMJN_T2106131985	D04_KMJN_T2106131985_bin.153	D52_JN_T2106132043_bin.107	TRUE	2	0	0	38	16	High	90.17	4.57	67.32	61.54	0.536441	1713578	245	37845	9274	3634	6994.2	0.866604	2172
D04_KMJN_T2106131985	D04_KMJN_T2106131985_bin.154	D02_KMJN_T2106131983_bin.45	TRUE	2	0	0	39	20	Medium	72.62	0.95	67.87	0	0.467859	1453589	29	169347	72385	35822	50123.8	0.947256	1293
D04_KMJN_T2106131985	D04_KMJN_T2106131985_bin.155	D07_KMJN_T2106131988_bin.8	TRUE	0	0	0	36	18	Medium	83.73	0.54	81.03	100	0.46759	1836985	181	68585	16815	4146	10149.1	0.919184	1685
D04_KMJN_T2106131985	D04_KMJN_T2106131985_bin.156	D65_DKLZ_T2107136311_bin.188	TRUE	2	1	0	40	20	Medium	87.24	3	72.24	13.33	0.46755	2604507	153	75753	28581	7643	17022.9	0.923359	2076
D04_KMJN_T2106131985	D04_KMJN_T2106131985_bin.157	D86_DKLZ_T2107136332_bin.18	TRUE	0	0	0	32	19	Medium	87.23	0.37	85.38	0	0.439894	1577566	371	22587	5339	2044	4252.2	0.815786	1550
D04_KMJN_T2106131985	D04_KMJN_T2106131985_bin.160	D49_JN_T2106132040_bin.36	TRUE	0	0	0	36	18	Medium	87.1	1.9	77.6	20	0.501598	1489270	61	143584	49873	11970	24414.3	0.948937	1316
D04_KMJN_T2106131985	D04_KMJN_T2106131985_bin.169	D04_KMJN_T2106131985_bin.169	TRUE	2	0	0	40	19	High	94.62	0.54	91.92	0	0.462491	2547499	123	102824	28427	11079	20711.4	0.881744	2238
D04_KMJN_T2106131985	D04_KMJN_T2106131985_bin.170	D03_KMJN_T2106131984_bin.97	TRUE	1	0	0	43	18	Medium	82.8	3.24	66.6	62.5	0.455985	1817131	211	40585	12989	4205	8612	0.926477	1755
D04_KMJN_T2106131985	D04_KMJN_T2106131985_bin.172	D14_KMJN_T2106131994_bin.94	TRUE	0	0	0	21	13	Medium	58.72	0.68	55.32	0	0.557554	1596096	534	10451	3303	1802	2988.94	0.910465	1562
D04_KMJN_T2106131985	D04_KMJN_T2106131985_bin.173	D02_KMJN_T2106131983_bin.162	TRUE	6	0	0	69	19	High	96.74	2.51	84.19	94.44	0.508503	4346397	495	59817	12558	4107	8780.6	0.886959	4322
D04_KMJN_T2106131985	D04_KMJN_T2106131985_bin.186	D22_KMJN_T2106132002_bin.2	TRUE	1	1	0	44	19	Medium	87.83	2.73	74.18	43.75	0.449849	1865276	39	494520	107542	39221	47827.6	0.913728	1599
D04_KMJN_T2106131985	D04_KMJN_T2106131985_bin.191	D03_KMJN_T2106131984_bin.90	TRUE	0	1	1	40	20	Medium	87.72	2.3	76.22	0	0.479342	2811655	538	28967	6636	2492	5226.12	0.89266	2446
D04_KMJN_T2106131985	D04_KMJN_T2106131985_bin.192	D19_KMJN_T2106131999_bin.144	TRUE	1	0	0	44	20	High	96.49	4.78	72.59	90	0.336304	1110433	150	34690	11104	3309	7402.89	0.940966	1109
D04_KMJN_T2106131985	D04_KMJN_T2106131985_bin.193	D04_KMJN_T2106131985_bin.193	TRUE	1	0	0	43	19	Medium	82.13	5.09	56.68	66.67	0.452755	1254302	151	56382	12932	3838	8306.64	0.902374	1381
D04_KMJN_T2106131985	D04_KMJN_T2106131985_bin.198	D04_KMJN_T2106131985_bin.198	TRUE	0	0	0	42	18	Medium	86.82	1.58	78.92	0	0.520911	2935404	79	349836	61810	20800	37157	0.897626	2896
D04_KMJN_T2106131985	D04_KMJN_T2106131985_bin.199	D81_DKLZ_T2107136327_bin.13	TRUE	0	0	0	28	13	Medium	62.13	2.4	50.13	60	0.488547	1064666	286	26762	4077	1988	3722.61	0.936272	1260
D04_KMJN_T2106131985	D04_KMJN_T2106131985_bin.203	D13_KMJN_T2106131993_bin.52	TRUE	0	0	0	35	18	Medium	80.62	2.9	66.12	28.57	0.376006	1919904	475	16205	4892	2158	4041.9	0.915526	1996
D04_KMJN_T2106131985	D04_KMJN_T2106131985_bin.204	D31_WEV_T2106132010_bin.44	TRUE	1	0	0	42	19	High	92.19	1.34	85.49	0	0.432763	2029086	97	224250	39741	9080	20918.4	0.921742	1728
D04_KMJN_T2106131985	D04_KMJN_T2106131985_bin.206	D49_JN_T2106132040_bin.67	TRUE	4	0	1	45	20	High	93.11	0	93.11	0	0.415207	1828289	64	140818	72850	11023	28567	0.922331	1724
D04_KMJN_T2106131985	D04_KMJN_T2106131985_bin.208	D19_KMJN_T2106131999_bin.275	TRUE	0	0	0	17	11	Medium	61.79	1.05	56.54	20	0.505869	1117990	336	11602	3545	1929	3327.35	0.95466	1256
D04_KMJN_T2106131985	D04_KMJN_T2106131985_bin.209	D16_KMJN_T2106131996_bin.39	TRUE	2	2	0	46	20	High	95.5	0.54	92.8	0	0.427225	2278544	50	230387	72409	23533	45570.9	0.91482	1887
D04_KMJN_T2106131985	D04_KMJN_T2106131985_bin.211	D83_DKLZ_T2107136329_bin.92	TRUE	0	0	0	25	13	Medium	50.86	0	50.86	0	0.414422	694873	246	7901	3003	1791	2824.69	0.926739	863
D04_KMJN_T2106131985	D04_KMJN_T2106131985_bin.212	D04_KMJN_T2106131985_bin.212	TRUE	0	0	0	42	18	Medium	72.7	4.09	52.25	40	0.337398	845972	263	13772	3608	1878	3216.62	0.934219	951
D04_KMJN_T2106131985	D04_KMJN_T2106131985_bin.214	D18_KMJN_T2106131998_bin.164	TRUE	1	0	0	43	19	Medium	91.33	5.62	63.23	66.67	0.487382	2376181	289	59538	14026	3231	8222.08	0.95684	2112
D04_KMJN_T2106131985	D04_KMJN_T2106131985_bin.215	D01_KMJN_T2106131982_bin.233	TRUE	3	0	0	31	16	Medium	76.15	0	76.15	0	0.447024	2319685	40	215468	91812	29468	57992.1	0.905166	1837
D04_KMJN_T2106131985	D04_KMJN_T2106131985_bin.216	D22_KMJN_T2106132002_bin.180	TRUE	0	0	0	52	20	High	96.31	2.53	83.66	14.29	0.423687	2458927	175	80577	25364	6485	14051	0.922128	2099
D04_KMJN_T2106131985	D04_KMJN_T2106131985_bin.22	D02_KMJN_T2106131983_bin.32	TRUE	3	0	0	35	18	Medium	89.29	2.13	78.64	40	0.496899	1766056	93	98689	32337	9742	18989.8	0.946898	1591
D04_KMJN_T2106131985	D04_KMJN_T2106131985_bin.24	D21_KMJN_T2106132001_bin.310	TRUE	0	1	0	40	19	High	93.29	2.28	81.89	0	0.430404	1667563	172	36754	14118	4182	9695.13	0.91422	1492
D04_KMJN_T2106131985	D04_KMJN_T2106131985_bin.25	D02_KMJN_T2106131983_bin.268	TRUE	1	0	0	38	17	High	92.17	0.54	89.47	0	0.579292	2196203	181	102524	18968	5188	12133.7	0.903712	1903
D04_KMJN_T2106131985	D04_KMJN_T2106131985_bin.27	D23_KMJN_T2106132003_bin.175	TRUE	1	1	0	44	19	Medium	91.45	5.1	65.95	75	0.462242	1414111	176	32110	11740	4194	8034.72	0.885783	1504
D04_KMJN_T2106131985	D04_KMJN_T2106131985_bin.28	D22_KMJN_T2106132002_bin.108	TRUE	0	0	0	33	16	Medium	75.01	2.11	64.46	71.43	0.513422	841103	159	21542	7127	2756	5289.96	0.84097	998
D04_KMJN_T2106131985	D04_KMJN_T2106131985_bin.29	D29_KMJN_T2106132008_bin.92	TRUE	0	0	0	15	12	Medium	52.84	0	52.84	0	0.316798	427436	129	8749	3573	1882	3313.46	0.9435	455
D04_KMJN_T2106131985	D04_KMJN_T2106131985_bin.30	D04_KMJN_T2106131985_bin.30	TRUE	0	0	0	15	10	Medium	70.97	0.34	69.27	0	0.381732	1257851	392	12924	3539	1850	3208.8	0.921623	1416
D04_KMJN_T2106131985	D04_KMJN_T2106131985_bin.39	D25_KMJN_T2106132005_bin.142	TRUE	2	0	0	45	20	High	98	1.69	89.55	0	0.459413	1496736	266	34829	8269	2354	5626.83	0.882217	1566
D04_KMJN_T2106131985	D04_KMJN_T2106131985_bin.41	D53_JN_T2106132044_bin.9	TRUE	2	0	0	48	20	High	95.3	0	95.3	0	0.427327	2519825	52	181452	59837	26205	48458.2	0.918217	2237
D04_KMJN_T2106131985	D04_KMJN_T2106131985_bin.42	D32_WEV_T2106132011_bin.215	TRUE	0	0	0	41	19	Medium	81.9	4.8	57.9	76.19	0.463291	1803620	259	46921	8918	3094	6963.78	0.933022	1605
D04_KMJN_T2106131985	D04_KMJN_T2106131985_bin.43	D22_KMJN_T2106132002_bin.133	TRUE	0	0	0	54	20	Medium	89.13	2.92	74.53	18.18	0.454088	2093851	227	105484	15466	3684	9224.01	0.938987	1979
D04_KMJN_T2106131985	D04_KMJN_T2106131985_bin.45	D03_KMJN_T2106131984_bin.214	TRUE	0	0	0	17	12	Medium	59.85	0.8	55.85	0	0.491229	1200439	340	15648	3886	1978	3530.7	0.947367	1274
D04_KMJN_T2106131985	D04_KMJN_T2106131985_bin.48	D06_KMJN_T2106131987_bin.241	TRUE	0	1	0	54	20	High	91.67	1.19	85.72	0	0.501301	2136462	109	93691	31386	9518	19600.6	0.93666	1883
D04_KMJN_T2106131985	D04_KMJN_T2106131985_bin.55	D04_KMJN_T2106131985_bin.55	TRUE	2	0	0	34	18	Medium	86.29	0.03	86.14	100	0.498167	1555164	76	146819	44405	10074	20462.7	0.944839	1383
D04_KMJN_T2106131985	D04_KMJN_T2106131985_bin.58	D25_KMJN_T2106132005_bin.198	TRUE	0	0	0	30	20	Medium	87.15	2.33	75.5	45.45	0.444554	2263543	240	55001	14087	4478	9431.43	0.917798	1915
D04_KMJN_T2106131985	D04_KMJN_T2106131985_bin.59	D65_DKLZ_T2107136311_bin.168	TRUE	1	0	0	35	18	High	97.75	2.36	85.95	25	0.326519	1180264	102	77235	24019	4355	11571.2	0.942426	1139
D04_KMJN_T2106131985	D04_KMJN_T2106131985_bin.61	D22_KMJN_T2106132002_bin.226	TRUE	0	0	0	35	16	Medium	86.37	1.55	78.62	25	0.537764	2577865	404	39852	8258	3105	6380.85	0.904422	2145
D04_KMJN_T2106131985	D04_KMJN_T2106131985_bin.65	D04_KMJN_T2106131985_bin.65	TRUE	1	0	0	33	19	Medium	80.86	1.78	71.96	42.86	0.38406	2079503	433	48061	6325	2205	4802.55	0.937876	2053
D04_KMJN_T2106131985	D04_KMJN_T2106131985_bin.68	D03_KMJN_T2106131984_bin.131	TRUE	2	0	0	42	20	High	94.35	1.12	88.75	100	0.466702	2413219	62	203955	58702	26102	38922.9	0.909938	2127
D04_KMJN_T2106131985	D04_KMJN_T2106131985_bin.69	D04_KMJN_T2106131985_bin.69	TRUE	1	0	0	37	18	High	94.5	1.91	84.95	20	0.394198	2622958	313	63344	14481	3281	8380.06	0.892277	2443
D04_KMJN_T2106131985	D04_KMJN_T2106131985_bin.7	D10_KMJN_T2106131991_bin.148	TRUE	2	0	0	35	16	Medium	84.84	3.44	67.64	37.5	0.412209	2124991	402	41333	6836	2509	5286.05	0.934073	1939
D04_KMJN_T2106131985	D04_KMJN_T2106131985_bin.70	D03_KMJN_T2106131984_bin.135	TRUE	0	0	0	27	15	Medium	82.13	3.57	64.28	66.67	0.497462	2170490	384	31125	7835	2485	5652.32	0.946588	2094
D04_KMJN_T2106131985	D04_KMJN_T2106131985_bin.72	D04_KMJN_T2106131985_bin.72	FALSE	0	0	0	29	15	Medium	71.89	0.84	67.69	100	0.505555	1216196	345	25474	3985	1878	3525.21	0.910005	1389
D04_KMJN_T2106131985	D04_KMJN_T2106131985_bin.74	D03_KMJN_T2106131984_bin.198	TRUE	1	0	0	45	20	Medium	88.87	0.54	86.17	0	0.446889	2512298	123	127205	32345	9632	20425.2	0.918951	2109
D04_KMJN_T2106131985	D04_KMJN_T2106131985_bin.76	D04_KMJN_T2106131985_bin.76	TRUE	3	0	0	43	19	Medium	71.83	2.73	58.18	40	0.667111	2356038	414	36096	7885	2568	5690.91	0.953503	2004
D04_KMJN_T2106131985	D04_KMJN_T2106131985_bin.78	D65_DKLZ_T2107136311_bin.115	TRUE	0	0	0	34	16	Medium	85.64	3.75	66.89	14.29	0.526721	1595214	326	22455	6007	2485	4893.29	0.915825	1660
D04_KMJN_T2106131985	D04_KMJN_T2106131985_bin.79	D03_KMJN_T2106131984_bin.26	TRUE	2	0	0	44	20	High	90.91	1.14	85.21	0	0.395945	1464839	108	77919	22832	7007	13563.3	0.919789	1381
D04_KMJN_T2106131985	D04_KMJN_T2106131985_bin.82	D80_DKLZ_T2107136326_bin.58	TRUE	0	0	0	21	11	Medium	65.14	0.67	61.79	0	0.57254	1171916	351	13410	3754	1918	3338.79	0.905409	1363
D04_KMJN_T2106131985	D04_KMJN_T2106131985_bin.83	D02_KMJN_T2106131983_bin.129	TRUE	3	0	0	43	17	High	92.07	3.03	76.92	77.78	0.498639	2776139	211	75109	18111	6367	13157.1	0.923295	2385
D04_KMJN_T2106131985	D04_KMJN_T2106131985_bin.84	D04_KMJN_T2106131985_bin.84	TRUE	1	0	0	33	17	Medium	80.54	4.22	59.44	66.67	0.577724	1806571	396	21841	5580	2353	4562.05	0.919097	1889
D04_KMJN_T2106131985	D04_KMJN_T2106131985_bin.91	D14_KMJN_T2106131994_bin.11	TRUE	1	0	0	50	20	High	98.31	1.12	92.71	100	0.32582	1325633	80	109843	26606	7814	16570.4	0.934085	1195
D04_KMJN_T2106131985	D04_KMJN_T2106131985_bin.92	D04_KMJN_T2106131985_bin.92	FALSE	1	0	0	49	16	Medium	81.19	2.59	68.24	100	0.644287	3716837	743	68976	6598	2114	5002.47	0.888937	3842
D04_KMJN_T2106131985	D04_KMJN_T2106131985_bin.95	D53_JN_T2106132044_bin.36	TRUE	0	0	0	31	16	Medium	66.54	2.59	53.59	50	0.516235	2160141	453	30281	5932	2326	4768.52	0.928572	2100
D05_KMJN_T2106131986	D05_KMJN_T2106131986_bin.10	D52_JN_T2106132043_bin.315	FALSE	0	0	0	40	17	Medium	92.15	5.37	65.3	57.14	0.428592	3145632	259	63813	19080	5661	12145.3	0.922433	2797
D05_KMJN_T2106131986	D05_KMJN_T2106131986_bin.101	D05_KMJN_T2106131986_bin.101	TRUE	1	0	0	35	19	Medium	80.57	2.96	65.77	50	0.504405	1965550	317	32454	8213	2883	6200.47	0.914399	1838
D05_KMJN_T2106131986	D05_KMJN_T2106131986_bin.105	D27_KMJN_T2106132006_bin.53	TRUE	0	0	0	28	18	Medium	71.91	2.97	57.06	0	0.290233	721220	244	19662	3132	1724	2955.82	0.906285	905
D05_KMJN_T2106131986	D05_KMJN_T2106131986_bin.106	D06_KMJN_T2106131987_bin.116	TRUE	0	0	0	44	20	Medium	87.97	2.9	73.47	0	0.504081	2568602	111	114733	48634	15286	23140.6	0.917134	2188
D05_KMJN_T2106131986	D05_KMJN_T2106131986_bin.110	D17_KMJN_T2106131997_bin.39	TRUE	2	1	0	33	16	High	95.57	2.45	83.32	80	0.436721	2103049	183	87297	18293	5160	11492.1	0.936816	1849
D05_KMJN_T2106131986	D05_KMJN_T2106131986_bin.113	D17_KMJN_T2106131997_bin.172	TRUE	0	0	0	17	12	Medium	62.33	0.69	58.88	0	0.453382	2094411	681	13296	3370	1804	3075.49	0.92078	2272
D05_KMJN_T2106131986	D05_KMJN_T2106131986_bin.114	D03_KMJN_T2106131984_bin.97	TRUE	1	0	0	39	18	Medium	67.74	2.59	54.79	100	0.448424	2138393	312	65235	9602	3037	6853.82	0.92766	2102
D05_KMJN_T2106131986	D05_KMJN_T2106131986_bin.119	D01_KMJN_T2106131982_bin.167	TRUE	1	1	0	47	19	High	93.15	4.09	72.7	71.43	0.552188	1712795	277	34162	8334	2886	6183.38	0.904983	1791
D05_KMJN_T2106131986	D05_KMJN_T2106131986_bin.12	D17_KMJN_T2106131997_bin.12	TRUE	0	0	0	19	13	Medium	87.04	5.04	61.84	42.11	0.401961	2688764	655	18333	4982	2132	4104.98	0.919492	2754
D05_KMJN_T2106131986	D05_KMJN_T2106131986_bin.120	D49_JN_T2106132040_bin.36	TRUE	1	0	0	18	12	Medium	63.62	1.72	55.02	100	0.500392	876877	287	12154	3279	1808	3055.32	0.951996	1010
D05_KMJN_T2106131986	D05_KMJN_T2106131986_bin.121	D05_KMJN_T2106131986_bin.121	TRUE	2	0	0	42	20	High	96.38	3.03	81.23	50	0.343389	3195566	264	159498	22965	5058	12104.4	0.918596	2949
D05_KMJN_T2106131986	D05_KMJN_T2106131986_bin.123	D29_KMJN_T2106132008_bin.45	TRUE	0	1	1	39	18	High	92.63	1.09	87.18	25	0.452485	2104189	356	38595	7543	2700	5910.64	0.928436	1981
D05_KMJN_T2106131986	D05_KMJN_T2106131986_bin.128	D10_KMJN_T2106131991_bin.7	TRUE	0	0	0	33	17	Medium	67.87	0.82	63.77	0	0.565287	1862413	198	54305	16108	4093	9406.13	0.893554	1745
D05_KMJN_T2106131986	D05_KMJN_T2106131986_bin.129	D05_KMJN_T2106131986_bin.129	FALSE	0	0	0	28	13	Medium	88.72	2.63	75.57	31.25	0.38832	2188343	502	38808	5458	2102	4359.25	0.93229	2278
D05_KMJN_T2106131986	D05_KMJN_T2106131986_bin.134	D05_KMJN_T2106131986_bin.134	FALSE	0	0	0	47	19	High	96.56	0.74	92.86	0	0.42478	2506550	79	154918	67447	17651	31728.5	0.902424	2128
D05_KMJN_T2106131986	D05_KMJN_T2106131986_bin.135	D02_KMJN_T2106131983_bin.162	TRUE	2	0	1	34	15	Medium	65.59	1.28	59.19	38.89	0.509018	2862090	805	26896	3952	1839	3555.39	0.884202	3292
D05_KMJN_T2106131986	D05_KMJN_T2106131986_bin.136	D53_JN_T2106132044_bin.138	TRUE	0	0	0	17	10	Medium	65.81	1.76	57.01	66.67	0.506884	1748307	566	11973	3374	1860	3088.88	0.943396	1904
D05_KMJN_T2106131986	D05_KMJN_T2106131986_bin.139	D05_KMJN_T2106131986_bin.139	TRUE	1	0	0	32	17	High	97.85	1.77	89	66.67	0.447	2431147	239	95859	15698	4577	10172.2	0.850088	2069
D05_KMJN_T2106131986	D05_KMJN_T2106131986_bin.14	D16_KMJN_T2106131996_bin.45	FALSE	0	0	0	20	11	Medium	60.42	1.75	51.67	0	0.398695	2770298	785	19030	3962	1900	3529.04	0.912832	2781
D05_KMJN_T2106131986	D05_KMJN_T2106131986_bin.141	D16_KMJN_T2106131996_bin.2	TRUE	3	0	0	44	19	Medium	84.9	5.11	59.35	69.23	0.434825	3011550	401	52673	11288	3137	7510.1	0.9165	2786
D05_KMJN_T2106131986	D05_KMJN_T2106131986_bin.143	D05_KMJN_T2106131986_bin.143	TRUE	3	0	0	39	18	High	97.5	0	97.5	0	0.504404	2653676	95	223774	45868	15041	27933.4	0.899905	2199
D05_KMJN_T2106131986	D05_KMJN_T2106131986_bin.147	D10_KMJN_T2106131991_bin.126	TRUE	0	0	0	23	12	Medium	55.77	1.14	50.07	25	0.574455	1423687	516	9810	2827	1757	2759.08	0.914697	1647
D05_KMJN_T2106131986	D05_KMJN_T2106131986_bin.149	D01_KMJN_T2106131982_bin.292	TRUE	3	0	0	23	14	Medium	62.55	1.72	53.95	0	0.464211	2911416	766	19319	4328	2052	3800.8	0.909736	2825
D05_KMJN_T2106131986	D05_KMJN_T2106131986_bin.154	D80_DKLZ_T2107136326_bin.120	TRUE	1	0	0	40	18	Medium	84.17	4.03	64.02	83.33	0.473057	1310190	333	25153	4592	2068	3934.5	0.930666	1531
D05_KMJN_T2106131986	D05_KMJN_T2106131986_bin.159	D37_WEV_T2106132016_bin.74	TRUE	1	1	0	36	18	High	90.86	2.96	76.06	83.33	0.443424	1980561	224	52013	14626	3367	8841.79	0.93816	1875
D05_KMJN_T2106131986	D05_KMJN_T2106131986_bin.16	D01_KMJN_T2106131982_bin.243	TRUE	2	0	0	36	19	High	98.67	3.44	81.47	50	0.35884	2873300	241	123385	24652	4866	11922.4	0.919217	2560
D05_KMJN_T2106131986	D05_KMJN_T2106131986_bin.160	D06_KMJN_T2106131987_bin.189	TRUE	1	1	1	45	20	Medium	76.39	1.12	70.79	0	0.42364	689642	38	154223	33203	8856	18148.5	0.913164	734
D05_KMJN_T2106131986	D05_KMJN_T2106131986_bin.161	D09_KMJN_T2106131990_bin.101	FALSE	2	1	0	34	17	Medium	81.31	4.19	60.36	47.37	0.488273	2610493	513	36397	6517	2298	5088.68	0.922047	2393
D05_KMJN_T2106131986	D05_KMJN_T2106131986_bin.163	D16_KMJN_T2106131996_bin.82	TRUE	1	0	0	33	17	Medium	86.25	2.97	71.4	27.27	0.499301	2361239	296	60504	13052	3389	7977.16	0.924589	2126
D05_KMJN_T2106131986	D05_KMJN_T2106131986_bin.164	D01_KMJN_T2106131982_bin.39	TRUE	0	0	0	38	20	High	98.12	1.66	89.82	25	0.494316	2556680	170	74883	25394	7058	15039.3	0.890384	2077
D05_KMJN_T2106131986	D05_KMJN_T2106131986_bin.168	D19_KMJN_T2106131999_bin.50	TRUE	0	0	0	32	17	High	91.44	2.63	78.29	14.29	0.38626	2458775	183	160474	25743	6021	13435.9	0.92641	2266
D05_KMJN_T2106131986	D05_KMJN_T2106131986_bin.169	D31_WEV_T2106132010_bin.63	TRUE	1	0	0	26	17	Medium	82.89	4.1	62.39	75	0.532694	2529175	612	27951	5062	2025	4132.64	0.948087	2445
D05_KMJN_T2106131986	D05_KMJN_T2106131986_bin.171	D22_KMJN_T2106132002_bin.130	TRUE	0	0	0	35	18	Medium	82.53	4.08	62.13	90	0.494985	1807623	341	26310	6896	2612	5300.95	0.926228	1730
D05_KMJN_T2106131986	D05_KMJN_T2106131986_bin.172	D03_KMJN_T2106131984_bin.198	TRUE	2	0	0	47	20	High	92.1	1.34	85.4	66.67	0.447281	2480243	157	84643	23692	8030	15797.7	0.920765	2070
D05_KMJN_T2106131986	D05_KMJN_T2106131986_bin.173	D17_KMJN_T2106131997_bin.52	TRUE	0	0	1	41	19	High	96.64	0.04	96.44	0	0.463198	2561458	49	244860	86707	29440	52274.7	0.908077	2076
D05_KMJN_T2106131986	D05_KMJN_T2106131986_bin.175	D13_KMJN_T2106131993_bin.9	FALSE	1	0	0	27	14	Medium	67.35	2.59	54.4	0	0.420284	2048108	661	14447	3347	1783	3098.5	0.918363	2368
D05_KMJN_T2106131986	D05_KMJN_T2106131986_bin.176	D53_JN_T2106132044_bin.118	TRUE	0	0	0	38	20	Medium	84.61	4.08	64.21	71.43	0.362409	2758247	571	39807	6169	2327	4830.56	0.929663	2751
D05_KMJN_T2106131986	D05_KMJN_T2106131986_bin.179	D80_DKLZ_T2107136326_bin.113	TRUE	1	0	0	31	14	Medium	86.04	2.73	72.39	57.14	0.407888	1298803	316	19828	4850	2103	4110.14	0.938269	1455
D05_KMJN_T2106131986	D05_KMJN_T2106131986_bin.18	D23_KMJN_T2106132003_bin.180	TRUE	0	0	0	44	18	Medium	95.38	5.48	67.98	47.83	0.422784	2902216	205	75429	22889	6905	14157.2	0.920261	2614
D05_KMJN_T2106131986	D05_KMJN_T2106131986_bin.183	D05_KMJN_T2106131986_bin.183	TRUE	1	0	0	41	19	High	95.3	0.34	93.6	0	0.388112	1750889	60	144964	75126	15057	29181.5	0.921498	1656
D05_KMJN_T2106131986	D05_KMJN_T2106131986_bin.184	D19_KMJN_T2106131999_bin.238	TRUE	3	0	0	48	19	High	95.29	3.74	76.59	0	0.427854	3020721	246	91938	22882	5131	12279.4	0.926308	2666
D05_KMJN_T2106131986	D05_KMJN_T2106131986_bin.187	D06_KMJN_T2106131987_bin.86	FALSE	1	0	0	36	15	Medium	83.94	1.99	73.99	11.11	0.51153	2135916	244	49556	14123	4228	8753.75	0.90732	2108
D05_KMJN_T2106131986	D05_KMJN_T2106131986_bin.189	D37_WEV_T2106132016_bin.168	TRUE	0	0	0	41	19	High	96.76	4.83	72.61	10	0.373793	2744720	67	193826	74873	28530	40966	0.910264	2468
D05_KMJN_T2106131986	D05_KMJN_T2106131986_bin.192	D06_KMJN_T2106131987_bin.235	TRUE	1	0	0	41	16	High	92.82	3.41	75.77	62.5	0.564544	2463087	468	29681	6673	2432	5263.01	0.899506	2491
D05_KMJN_T2106131986	D05_KMJN_T2106131986_bin.194	D04_KMJN_T2106131985_bin.55	TRUE	2	0	0	43	20	Medium	87.2	4.85	62.95	4.55	0.493148	1861301	62	122862	59179	22092	30021	0.939347	1659
D05_KMJN_T2106131986	D05_KMJN_T2106131986_bin.196	D05_KMJN_T2106131986_bin.196	TRUE	4	0	0	48	18	High	93.89	4.36	72.09	42.86	0.545192	3197192	604	31338	7221	2329	5293.36	0.893308	3051
D05_KMJN_T2106131986	D05_KMJN_T2106131986_bin.197	D25_KMJN_T2106132005_bin.200	TRUE	0	0	0	27	14	Medium	87.65	5.08	62.25	80	0.458245	2489352	598	20097	4938	2101	4162.8	0.907494	2558
D05_KMJN_T2106131986	D05_KMJN_T2106131986_bin.207	D17_KMJN_T2106131997_bin.121	TRUE	1	0	0	46	19	High	96.31	0.67	92.96	0	0.39528	2448719	99	138905	52128	11636	24734.5	0.92158	2184
D05_KMJN_T2106131986	D05_KMJN_T2106131986_bin.209	D24_KMJN_T2106132004_bin.273	FALSE	3	0	0	39	18	Medium	86.35	3.96	66.55	41.67	0.400307	2852595	795	20399	4108	1930	3588.17	0.898063	2783
D05_KMJN_T2106131986	D05_KMJN_T2106131986_bin.211	D06_KMJN_T2106131987_bin.45	TRUE	1	0	0	38	18	High	92.46	1.87	83.11	25	0.581672	2752266	234	95474	19071	5208	11761.8	0.940042	2315
D05_KMJN_T2106131986	D05_KMJN_T2106131986_bin.216	D40_WEV_T2106132019_bin.184	TRUE	0	0	0	28	16	Medium	73.67	1.34	66.97	20	0.473994	1167384	261	19996	5273	2349	4472.74	0.946677	1232
D05_KMJN_T2106131986	D05_KMJN_T2106131986_bin.218	D14_KMJN_T2106131994_bin.186	FALSE	3	0	0	36	16	Medium	87.01	7.39	50.06	46.67	0.391596	1463801	338	20735	5356	2156	4330.77	0.93919	1585
D05_KMJN_T2106131986	D05_KMJN_T2106131986_bin.219	D05_KMJN_T2106131986_bin.219	TRUE	2	0	0	38	17	Medium	82.73	1.11	77.18	0	0.439189	2291443	568	23776	4880	2097	4034.23	0.874976	2267
D05_KMJN_T2106131986	D05_KMJN_T2106131986_bin.22	D23_KMJN_T2106132003_bin.98	TRUE	0	0	0	16	9	Medium	65.01	0.77	61.16	25	0.380575	1824843	636	8591	3067	1774	2869.25	0.926771	2046
D05_KMJN_T2106131986	D05_KMJN_T2106131986_bin.223	D27_KMJN_T2106132006_bin.140	TRUE	0	1	1	43	18	High	92.95	1.35	86.2	0	0.500212	2311757	160	72013	24104	6471	14448.5	0.878702	1931
D05_KMJN_T2106131986	D05_KMJN_T2106131986_bin.227	D16_KMJN_T2106131996_bin.175	TRUE	3	1	0	38	19	High	93.57	2.74	79.87	50	0.452019	1984453	184	57693	18730	4927	10785.1	0.914443	1840
D05_KMJN_T2106131986	D05_KMJN_T2106131986_bin.232	D25_KMJN_T2106132005_bin.82	FALSE	0	0	0	27	15	High	92.66	2.77	78.81	16.67	0.372345	2544172	316	61178	11574	3618	8051.18	0.925124	2374
D05_KMJN_T2106131986	D05_KMJN_T2106131986_bin.233	D28_KMJN_T2106132007_bin.116	TRUE	5	0	0	48	19	Medium	89.82	1.09	84.37	83.33	0.46322	3398645	453	46208	10471	3597	7502.53	0.853608	2764
D05_KMJN_T2106131986	D05_KMJN_T2106131986_bin.243	D50_JN_T2106132041_bin.32	TRUE	1	0	0	39	19	High	93.17	0.67	89.82	0	0.466862	2526272	92	126430	49698	14036	27459.5	0.924378	2100
D05_KMJN_T2106131986	D05_KMJN_T2106131986_bin.245	D32_WEV_T2106132011_bin.108	TRUE	4	0	0	50	20	Medium	93.1	7.84	53.9	8.33	0.419985	3159651	436	69949	12315	2797	7246.91	0.920889	2848
D05_KMJN_T2106131986	D05_KMJN_T2106131986_bin.247	D58_DKLZ_T2107136304_bin.72	TRUE	0	1	0	50	19	High	94.44	4.58	71.54	50	0.471049	1810766	218	38564	13025	3589	8306.27	0.906755	1949
D05_KMJN_T2106131986	D05_KMJN_T2106131986_bin.248	D01_KMJN_T2106131982_bin.47	FALSE	0	0	0	24	16	Medium	87.78	5.83	58.63	26.32	0.375664	2518732	351	76259	10469	3062	7175.87	0.910939	2223
D05_KMJN_T2106131986	D05_KMJN_T2106131986_bin.252	D10_KMJN_T2106131991_bin.21	TRUE	0	0	0	39	19	Medium	79.87	2.86	65.57	33.33	0.495131	2320295	252	44748	16825	3562	9207.52	0.941762	2092
D05_KMJN_T2106131986	D05_KMJN_T2106131986_bin.253	D23_KMJN_T2106132003_bin.140	TRUE	1	0	0	30	15	Medium	63.07	0	63.07	0	0.455063	2657511	732	18256	4155	1983	3630.48	0.903575	2578
D05_KMJN_T2106131986	D05_KMJN_T2106131986_bin.254	D27_KMJN_T2106132006_bin.166	TRUE	2	0	0	55	20	High	95.43	2.15	84.68	25	0.434858	3461069	352	73997	15564	4328	9832.58	0.901523	2941
D05_KMJN_T2106131986	D05_KMJN_T2106131986_bin.257	D05_KMJN_T2106131986_bin.257	TRUE	0	0	0	41	20	Medium	89.76	0	89.76	0	0.485469	1751134	55	149392	59700	15247	31838.8	0.944937	1515
D05_KMJN_T2106131986	D05_KMJN_T2106131986_bin.259	D05_KMJN_T2106131986_bin.259	TRUE	0	0	0	30	15	Medium	78.44	4.73	54.79	38.46	0.388628	2170777	565	24785	4365	2015	3842.08	0.923351	2304
D05_KMJN_T2106131986	D05_KMJN_T2106131986_bin.26	D29_KMJN_T2106132008_bin.62	TRUE	0	0	0	22	14	Medium	57.87	1.43	50.72	10	0.462643	1653337	614	10751	2731	1705	2692.73	0.916211	1820
D05_KMJN_T2106131986	D05_KMJN_T2106131986_bin.261	D14_KMJN_T2106131994_bin.95	TRUE	1	1	0	14	12	Medium	62.01	0.6	59.01	50	0.531727	1387224	499	10068	2839	1748	2780.01	0.893368	1562
D05_KMJN_T2106131986	D05_KMJN_T2106131986_bin.264	D10_KMJN_T2106131991_bin.96	TRUE	1	0	0	37	18	Medium	73.14	1.74	64.44	66.67	0.494297	1901514	478	25389	4699	2115	3978.06	0.925982	2038
D05_KMJN_T2106131986	D05_KMJN_T2106131986_bin.27	D10_KMJN_T2106131991_bin.148	TRUE	1	0	0	20	15	Medium	52.08	0.37	50.23	0	0.413111	1308370	28	241378	83449	24695	46727.5	0.938268	1009
D05_KMJN_T2106131986	D05_KMJN_T2106131986_bin.28	D06_KMJN_T2106131987_bin.241	TRUE	1	0	0	43	19	Medium	87.72	3.22	71.62	28.57	0.503992	2169169	307	39392	9833	3290	7065.7	0.941024	2047
D05_KMJN_T2106131986	D05_KMJN_T2106131986_bin.33	D53_JN_T2106132044_bin.9	TRUE	2	0	0	40	16	High	95.18	0.67	91.83	0	0.428965	2403513	127	95225	30827	10398	18925.3	0.919603	2163
D05_KMJN_T2106131986	D05_KMJN_T2106131986_bin.35	D10_KMJN_T2106131991_bin.181	TRUE	3	0	1	44	20	High	96.64	1.45	89.39	0	0.564725	2496221	116	183198	39435	12466	21519.1	0.897063	2125
D05_KMJN_T2106131986	D05_KMJN_T2106131986_bin.36	D52_JN_T2106132043_bin.186	TRUE	2	0	0	41	17	Medium	88.99	1.21	82.94	0	0.324875	2505908	695	18153	4069	1924	3605.62	0.909211	2772
D05_KMJN_T2106131986	D05_KMJN_T2106131986_bin.37	D02_KMJN_T2106131983_bin.97	TRUE	1	0	0	26	17	Medium	73.25	0.35	71.5	0	0.368011	2231806	588	33498	4453	1971	3795.59	0.931945	2288
D05_KMJN_T2106131986	D05_KMJN_T2106131986_bin.38	D62_DKLZ_T2107136308_bin.10	TRUE	1	0	1	21	12	Medium	57.94	1.14	52.24	0	0.476162	1075042	359	10824	3272	1756	2994.55	0.938493	1277
D05_KMJN_T2106131986	D05_KMJN_T2106131986_bin.39	D10_KMJN_T2106131991_bin.52	TRUE	5	1	1	47	20	High	94.89	1.97	85.04	33.33	0.484971	2728720	104	133248	45857	13610	26237.7	0.916634	2250
D05_KMJN_T2106131986	D05_KMJN_T2106131986_bin.40	D61_DKLZ_T2107136307_bin.153	FALSE	0	0	0	25	16	Medium	57.09	0	57.09	0	0.365465	2028317	637	15579	3626	1778	3184.17	0.935153	2208
D05_KMJN_T2106131986	D05_KMJN_T2106131986_bin.42	D65_DKLZ_T2107136311_bin.188	TRUE	2	0	0	30	17	Medium	86.55	5.32	59.95	46.15	0.467702	2504434	197	74020	19843	6187	12712.9	0.920488	2072
D05_KMJN_T2106131986	D05_KMJN_T2106131986_bin.43	D50_JN_T2106132041_bin.100	TRUE	0	0	0	18	11	Medium	60.41	1.13	54.76	0	0.470297	1842710	602	12457	3156	1878	3060.98	0.908389	2040
D05_KMJN_T2106131986	D05_KMJN_T2106131986_bin.44	D13_KMJN_T2106131993_bin.52	TRUE	1	1	0	37	19	High	97.14	0.24	95.94	0	0.373961	2376847	38	401694	126174	32918	62548.6	0.918463	2069
D05_KMJN_T2106131986	D05_KMJN_T2106131986_bin.45	D44_MY_T2106132035_bin.45	TRUE	0	0	0	38	18	High	98.33	2.22	87.23	0	0.356241	2522451	87	220711	78745	17126	28993.7	0.918343	2105
D05_KMJN_T2106131986	D05_KMJN_T2106131986_bin.55	D22_KMJN_T2106132002_bin.180	TRUE	0	1	0	18	14	Medium	68.23	1.12	62.63	33.33	0.423415	1395751	487	14272	2920	1791	2866.02	0.934698	1501
D05_KMJN_T2106131986	D05_KMJN_T2106131986_bin.6	D37_WEV_T2106132016_bin.35	TRUE	1	0	0	33	17	Medium	81.32	4.75	57.57	31.58	0.444315	2780130	661	21377	4914	2080	4205.95	0.893865	2547
D05_KMJN_T2106131986	D05_KMJN_T2106131986_bin.61	D50_JN_T2106132041_bin.222	TRUE	0	0	0	40	20	High	92.38	3.37	75.53	60	0.540983	2617535	379	32476	10952	2955	6906.42	0.952267	2337
D05_KMJN_T2106131986	D05_KMJN_T2106131986_bin.62	D16_KMJN_T2106131996_bin.1	FALSE	2	0	0	29	16	Medium	69.16	0.7	65.66	0	0.374413	1630525	580	10300	2933	1747	2811.25	0.928242	1848
D05_KMJN_T2106131986	D05_KMJN_T2106131986_bin.63	D05_KMJN_T2106131986_bin.63	TRUE	0	0	0	41	17	High	93.96	1.9	84.46	50	0.582241	2094586	97	140663	34542	11000	21593.7	0.920681	1869
D05_KMJN_T2106131986	D05_KMJN_T2106131986_bin.64	D09_KMJN_T2106131990_bin.98	TRUE	0	0	0	21	14	Medium	68.39	3.42	51.29	30.77	0.503515	1883169	607	11676	3499	1846	3102.42	0.939664	1986
D05_KMJN_T2106131986	D05_KMJN_T2106131986_bin.65	D62_DKLZ_T2107136308_bin.225	TRUE	0	0	0	34	15	Medium	89.14	4.56	66.34	54.55	0.4978	1702243	254	32970	9125	2955	6701.74	0.910999	1778
D05_KMJN_T2106131986	D05_KMJN_T2106131986_bin.68	D09_KMJN_T2106131990_bin.133	TRUE	2	0	0	20	13	Medium	55.03	0	55.03	0	0.390879	935832	10	246744	190727	58330	93583.2	0.904838	819
D05_KMJN_T2106131986	D05_KMJN_T2106131986_bin.74	D01_KMJN_T2106131982_bin.233	TRUE	2	0	0	23	15	Medium	62.39	0	62.39	0	0.453323	1911816	61	168446	73600	16281	31341.2	0.903775	1498
D05_KMJN_T2106131986	D05_KMJN_T2106131986_bin.75	D86_DKLZ_T2107136332_bin.91	TRUE	1	0	0	35	17	Medium	88.76	4.52	66.16	43.75	0.334028	2663994	459	41007	7695	2698	5803.91	0.929444	2549
D05_KMJN_T2106131986	D05_KMJN_T2106131986_bin.76	D25_KMJN_T2106132005_bin.198	TRUE	1	0	0	30	20	Medium	83.62	2.54	70.92	18.18	0.444638	2231326	141	65912	25484	9239	15825	0.910999	1848
D05_KMJN_T2106131986	D05_KMJN_T2106131986_bin.83	D14_KMJN_T2106131994_bin.114	TRUE	1	0	0	34	18	Medium	70.41	0.02	70.31	0	0.410602	2506754	94	128280	48898	16186	26667.6	0.920795	2063
D05_KMJN_T2106131986	D05_KMJN_T2106131986_bin.84	D27_KMJN_T2106132006_bin.152	TRUE	0	0	0	22	13	Medium	73.74	3.69	55.29	20	0.530314	1820362	497	23971	4204	1948	3662.7	0.961254	1901
D05_KMJN_T2106131986	D05_KMJN_T2106131986_bin.85	D32_WEV_T2106132011_bin.166	TRUE	1	0	0	44	20	High	90.68	3.39	73.73	100	0.449173	1406921	277	21857	6232	2478	5079.14	0.879189	1484
D05_KMJN_T2106131986	D05_KMJN_T2106131986_bin.88	D28_KMJN_T2106132007_bin.42	TRUE	7	0	1	51	20	High	99.46	1.08	94.06	100	0.433037	3400164	148	161729	42903	11454	22974.1	0.904051	2839
D05_KMJN_T2106131986	D05_KMJN_T2106131986_bin.9	D18_KMJN_T2106131998_bin.24	FALSE	0	0	0	17	10	Medium	71.36	1.88	61.96	25	0.384372	1889638	554	16974	3857	1844	3410.9	0.92576	2019
D05_KMJN_T2106131986	D05_KMJN_T2106131986_bin.91	D16_KMJN_T2106131996_bin.39	TRUE	1	0	1	44	20	High	97.2	0.54	94.5	0	0.427529	2344157	98	148509	48009	10926	23920	0.915273	1956
D05_KMJN_T2106131986	D05_KMJN_T2106131986_bin.96	D34_WEV_T2106132013_bin.62	TRUE	2	0	0	33	16	Medium	75.28	0.91	70.73	42.86	0.559375	2408546	489	22582	6089	2460	4925.45	0.907807	2059
D05_KMJN_T2106131986	D05_KMJN_T2106131986_bin.97	D65_DKLZ_T2107136311_bin.76	TRUE	1	1	1	41	20	High	94.38	3.93	74.73	75	0.432182	1777872	217	53396	12991	3311	8192.96	0.928841	1649
D06_KMJN_T2106131987	D06_KMJN_T2106131987_bin.102	D15_KMJN_T2106131995_bin.26	TRUE	2	1	0	24	18	Medium	82.67	0.12	82.07	0	0.301819	1004522	291	16562	3749	1808	3451.97	0.93123	1000
D06_KMJN_T2106131987	D06_KMJN_T2106131987_bin.103	D17_KMJN_T2106131997_bin.52	TRUE	0	0	0	41	19	High	95.3	0	95.3	0	0.463514	2537275	50	253896	89051	28841	50745.5	0.907879	2040
D06_KMJN_T2106131987	D06_KMJN_T2106131987_bin.107	D52_JN_T2106132043_bin.107	TRUE	1	0	0	36	18	Medium	86.33	3.97	66.48	42.86	0.537228	1551057	288	25634	6960	2702	5385.61	0.874445	1916
D06_KMJN_T2106131987	D06_KMJN_T2106131987_bin.109	D21_KMJN_T2106132001_bin.174	TRUE	2	0	1	15	10	Medium	64.93	2.14	54.23	40	0.466912	1634228	537	15078	3305	1847	3043.26	0.947591	1796
D06_KMJN_T2106131987	D06_KMJN_T2106131987_bin.11	D29_KMJN_T2106132008_bin.45	TRUE	0	1	1	41	19	High	96.49	3.87	77.14	33.33	0.452492	2267726	298	52347	11533	3458	7609.82	0.926066	2035
D06_KMJN_T2106131987	D06_KMJN_T2106131987_bin.110	D52_JN_T2106132043_bin.315	TRUE	0	0	0	37	16	Medium	90.52	5.46	63.22	57.14	0.43129	2947613	311	71280	13604	4444	9477.86	0.926273	2644
D06_KMJN_T2106131987	D06_KMJN_T2106131987_bin.114	D37_WEV_T2106132016_bin.168	TRUE	0	0	0	42	19	High	98.25	3.54	80.55	62.5	0.373017	2802392	145	121313	45259	7532	19326.8	0.909383	2586
D06_KMJN_T2106131987	D06_KMJN_T2106131987_bin.116	D06_KMJN_T2106131987_bin.116	TRUE	1	0	0	40	20	Medium	87.97	0.12	87.37	0	0.504666	2497891	69	183454	72216	24790	36201.3	0.916646	2080
D06_KMJN_T2106131987	D06_KMJN_T2106131987_bin.119	D16_KMJN_T2106131996_bin.82	TRUE	0	1	1	34	17	High	90.87	2.02	80.77	57.14	0.502543	2330663	232	50900	15016	4860	10046	0.923133	2029
D06_KMJN_T2106131987	D06_KMJN_T2106131987_bin.122	D05_KMJN_T2106131986_bin.63	TRUE	0	1	0	52	18	Medium	85.37	1.68	76.97	0	0.580395	2069924	404	24798	6328	2528	5123.57	0.917417	2106
D06_KMJN_T2106131987	D06_KMJN_T2106131987_bin.124	D81_DKLZ_T2107136327_bin.13	TRUE	1	0	0	19	11	Medium	58.88	1.34	52.18	100	0.490724	1070886	363	12878	3120	1778	2950.1	0.940148	1302
D06_KMJN_T2106131987	D06_KMJN_T2106131987_bin.133	D28_KMJN_T2106132007_bin.42	TRUE	5	0	0	49	19	High	98.39	2.97	83.54	77.78	0.435067	3364624	292	69432	19172	5163	11522.7	0.904569	2977
D06_KMJN_T2106131987	D06_KMJN_T2106131987_bin.135	D27_KMJN_T2106132006_bin.166	TRUE	2	1	0	47	18	High	96.86	2.35	85.11	14.29	0.436053	3377730	453	62167	11145	3340	7456.36	0.899315	2939
D06_KMJN_T2106131987	D06_KMJN_T2106131987_bin.138	D16_KMJN_T2106131996_bin.2	TRUE	2	0	0	47	19	Medium	86.72	3.12	71.12	58.33	0.433969	3158807	410	63437	12049	3101	7704.41	0.915148	2946
D06_KMJN_T2106131987	D06_KMJN_T2106131987_bin.14	D09_KMJN_T2106131990_bin.101	TRUE	2	0	0	26	15	Medium	80.16	3.31	63.61	38.89	0.493238	2121668	328	57838	9096	3090	6468.5	0.927493	1887
D06_KMJN_T2106131987	D06_KMJN_T2106131987_bin.142	D25_KMJN_T2106132005_bin.198	TRUE	0	0	0	41	20	Medium	88.73	1.64	80.53	12.5	0.444002	2420000	151	74060	26690	7631	16026.5	0.910639	1995
D06_KMJN_T2106131987	D06_KMJN_T2106131987_bin.145	D37_WEV_T2106132016_bin.35	TRUE	1	0	0	39	19	Medium	70.82	0.86	66.52	100	0.44345	3043669	655	29283	6094	2275	4646.82	0.883653	2744
D06_KMJN_T2106131987	D06_KMJN_T2106131987_bin.146	D32_WEV_T2106132011_bin.108	TRUE	3	1	0	53	20	Medium	88.3	2.51	75.75	22.22	0.420737	3198073	470	70184	10880	2692	6804.41	0.921867	2873
D06_KMJN_T2106131987	D06_KMJN_T2106131987_bin.15	D06_KMJN_T2106131987_bin.15	FALSE	0	0	0	36	16	Medium	75.98	1.31	69.43	50	0.516558	969820	145	31299	8801	3122	6688.41	0.850915	1161
D06_KMJN_T2106131987	D06_KMJN_T2106131987_bin.150	D83_DKLZ_T2107136329_bin.64	FALSE	1	1	1	51	20	Medium	76.85	4.62	53.75	36.36	0.425574	1423144	190	64253	13658	2792	7490.23	0.927926	1475
D06_KMJN_T2106131987	D06_KMJN_T2106131987_bin.151	D14_KMJN_T2106131994_bin.11	FALSE	0	1	0	21	13	Medium	77.04	0.84	72.84	0	0.334978	844181	282	10427	3198	1703	2993.55	0.940908	919
D06_KMJN_T2106131987	D06_KMJN_T2106131987_bin.153	D31_WEV_T2106132010_bin.63	TRUE	2	0	0	34	17	Medium	80.63	3.25	64.38	50	0.531073	2593082	631	32071	4965	2048	4109.48	0.952425	2504
D06_KMJN_T2106131987	D06_KMJN_T2106131987_bin.157	D19_KMJN_T2106131999_bin.120	TRUE	1	1	0	31	14	Medium	79.84	2.71	66.29	60	0.479097	1699195	337	30911	6501	2418	5042.12	0.930267	1803
D06_KMJN_T2106131987	D06_KMJN_T2106131987_bin.161	D18_KMJN_T2106131998_bin.24	FALSE	0	0	0	25	14	Medium	74.49	3.41	57.44	5.56	0.390317	1776837	540	17820	3525	1848	3290.44	0.922264	1901
D06_KMJN_T2106131987	D06_KMJN_T2106131987_bin.162	D09_KMJN_T2106131990_bin.133	TRUE	3	0	0	28	15	Medium	56.6	0	56.6	0	0.367164	2172370	159	246834	28215	5614	13662.7	0.85532	1925
D06_KMJN_T2106131987	D06_KMJN_T2106131987_bin.163	D10_KMJN_T2106131991_bin.96	TRUE	1	1	0	39	17	Medium	89.15	1.34	82.45	60	0.492533	2514572	123	108283	41372	9895	20443.7	0.925344	2261
D06_KMJN_T2106131987	D06_KMJN_T2106131987_bin.172	D17_KMJN_T2106131997_bin.121	TRUE	1	0	0	42	18	High	95.13	1.01	90.08	50	0.396581	2375973	309	54789	11933	3110	7689.23	0.924593	2250
D06_KMJN_T2106131987	D06_KMJN_T2106131987_bin.174	D57_DKLZ_T2107136303_bin.101	TRUE	2	0	0	28	18	Medium	78.61	3.36	61.81	16.67	0.521358	2236376	609	21287	4142	2064	3672.21	0.906514	2407
D06_KMJN_T2106131987	D06_KMJN_T2106131987_bin.179	D16_KMJN_T2106131996_bin.175	TRUE	3	0	0	40	19	High	93.33	3.33	76.68	33.33	0.453175	1951800	193	61940	18185	4198	10113	0.920777	1829
D06_KMJN_T2106131987	D06_KMJN_T2106131987_bin.180	D14_KMJN_T2106131994_bin.114	TRUE	2	0	0	43	20	Medium	83.94	0.02	83.84	0	0.406441	2650790	100	127865	48113	12933	26507.9	0.922036	2172
D06_KMJN_T2106131987	D06_KMJN_T2106131987_bin.186	D01_KMJN_T2106131982_bin.86	TRUE	0	1	1	28	14	Medium	76.75	5	51.75	25	0.523016	1949338	399	20264	6249	2382	4885.56	0.950422	1928
D06_KMJN_T2106131987	D06_KMJN_T2106131987_bin.189	D06_KMJN_T2106131987_bin.189	TRUE	1	0	1	41	19	Medium	83.31	0	83.31	0	0.425992	619603	95	32916	7943	3539	6522.14	0.914421	700
D06_KMJN_T2106131987	D06_KMJN_T2106131987_bin.192	D06_KMJN_T2106131987_bin.192	TRUE	2	0	0	44	20	Medium	89.37	1.32	82.77	38.46	0.490981	2230506	61	136286	53350	22849	36565.7	0.907769	1954
D06_KMJN_T2106131987	D06_KMJN_T2106131987_bin.193	D01_KMJN_T2106131982_bin.133	TRUE	3	0	0	46	20	Medium	76.33	4.12	55.73	41.67	0.631068	1824072	256	43528	11272	2968	7125.28	0.931736	1699
D06_KMJN_T2106131987	D06_KMJN_T2106131987_bin.194	D14_KMJN_T2106131994_bin.186	TRUE	4	1	0	31	15	Medium	86.1	3.1	70.6	60	0.394765	1418722	318	20961	5533	2160	4461.39	0.94239	1525
D06_KMJN_T2106131987	D06_KMJN_T2106131987_bin.200	D65_DKLZ_T2107136311_bin.76	TRUE	1	1	1	41	19	High	91.57	2.25	80.32	0	0.433413	1878315	239	58802	12244	3425	7859.06	0.925885	1770
D06_KMJN_T2106131987	D06_KMJN_T2106131987_bin.203	D05_KMJN_T2106131986_bin.257	TRUE	0	0	0	42	20	Medium	89.29	0.49	86.84	50	0.480894	1904127	75	268389	52363	13964	25388.4	0.944893	1666
D06_KMJN_T2106131987	D06_KMJN_T2106131987_bin.209	D50_JN_T2106132041_bin.222	TRUE	0	0	0	40	17	High	91.46	3.6	73.46	38.46	0.539486	2684748	380	46603	10521	3152	7065.13	0.953646	2390
D06_KMJN_T2106131987	D06_KMJN_T2106131987_bin.210	D19_KMJN_T2106131999_bin.238	TRUE	4	0	0	42	17	Medium	82.21	1.03	77.06	66.67	0.431605	2728402	460	37390	8320	2664	5931.31	0.930242	2570
D06_KMJN_T2106131987	D06_KMJN_T2106131987_bin.211	D23_KMJN_T2106132003_bin.140	TRUE	0	0	0	33	16	Medium	78.87	3.94	59.17	66.67	0.45555	2886827	689	24271	5102	2068	4189.88	0.903593	2704
D06_KMJN_T2106131987	D06_KMJN_T2106131987_bin.214	D51_JN_T2106132042_bin.31	TRUE	0	0	0	30	13	Medium	84.16	4.98	59.26	57.14	0.479531	2037816	396	38525	6629	2537	5146	0.877424	2061
D06_KMJN_T2106131987	D06_KMJN_T2106131987_bin.215	D19_KMJN_T2106131999_bin.50	FALSE	0	0	0	15	8	Medium	58.5	0.6	55.5	0	0.392912	1520410	558	11123	2801	1717	2724.75	0.92943	1758
D06_KMJN_T2106131987	D06_KMJN_T2106131987_bin.221	D06_KMJN_T2106131987_bin.221	TRUE	0	0	0	36	16	Medium	70.91	2.91	56.36	62.5	0.391546	2264757	519	30812	5820	1966	4363.69	0.896902	2351
D06_KMJN_T2106131987	D06_KMJN_T2106131987_bin.224	D32_WEV_T2106132011_bin.166	TRUE	3	0	0	36	19	High	90.99	0.34	89.29	100	0.445405	1604570	286	42010	7551	2575	5610.38	0.86989	1685
D06_KMJN_T2106131987	D06_KMJN_T2106131987_bin.227	D25_KMJN_T2106132005_bin.82	TRUE	0	0	0	35	17	High	92.4	4.44	70.2	45.45	0.376536	2619609	381	61421	9967	2870	6875.61	0.925443	2467
D06_KMJN_T2106131987	D06_KMJN_T2106131987_bin.229	D27_KMJN_T2106132006_bin.140	TRUE	0	1	1	43	18	High	94.3	1.35	87.55	0	0.499383	2322994	116	143310	32506	9668	20025.8	0.879414	1914
D06_KMJN_T2106131987	D06_KMJN_T2106131987_bin.231	D10_KMJN_T2106131991_bin.7	TRUE	0	0	0	50	20	Medium	96.61	6.85	62.36	0	0.553827	2275575	44	272211	70392	27705	51717.6	0.895961	1971
D06_KMJN_T2106131987	D06_KMJN_T2106131987_bin.232	D24_KMJN_T2106132004_bin.324	TRUE	1	0	0	27	15	Medium	82.7	1.45	75.45	42.86	0.478739	2168539	505	26167	5238	2134	4294.14	0.89959	2118
D06_KMJN_T2106131987	D06_KMJN_T2106131987_bin.234	D03_KMJN_T2106131984_bin.198	TRUE	1	0	0	46	20	High	93.71	0.54	91.01	0	0.446767	2522664	153	98161	25780	7935	16488	0.921035	2151
D06_KMJN_T2106131987	D06_KMJN_T2106131987_bin.235	D06_KMJN_T2106131987_bin.235	TRUE	1	0	0	35	16	High	95.53	3.8	76.53	62.5	0.560399	2799163	404	138013	10321	3079	6928.62	0.894928	2726
D06_KMJN_T2106131987	D06_KMJN_T2106131987_bin.236	D27_KMJN_T2106132006_bin.152	TRUE	1	0	0	25	14	Medium	81.27	3.52	63.67	40	0.530646	2049456	420	34787	6137	2331	4879.66	0.961461	2005
D06_KMJN_T2106131987	D06_KMJN_T2106131987_bin.24	D62_DKLZ_T2107136308_bin.10	TRUE	1	0	0	43	19	High	93.18	0	93.18	0	0.47481	1577204	83	73224	31461	9429	19002.5	0.935882	1509
D06_KMJN_T2106131987	D06_KMJN_T2106131987_bin.241	D06_KMJN_T2106131987_bin.241	TRUE	3	0	0	36	18	High	90.96	0.95	86.21	50	0.504814	2212208	201	59432	18872	4795	11006	0.93997	1966
D06_KMJN_T2106131987	D06_KMJN_T2106131987_bin.242	D37_WEV_T2106132016_bin.96	TRUE	2	0	0	31	17	Medium	62.37	1.32	55.77	8.33	0.510517	1390807	22	181859	95012	34121	63218.5	0.925335	1216
D06_KMJN_T2106131987	D06_KMJN_T2106131987_bin.244	D23_KMJN_T2106132003_bin.180	TRUE	0	0	0	31	13	Medium	87.74	6.94	53.04	28.95	0.423786	2743706	538	30653	6689	2416	5099.83	0.921699	2673
D06_KMJN_T2106131987	D06_KMJN_T2106131987_bin.246	D13_KMJN_T2106131993_bin.9	TRUE	2	0	0	20	15	Medium	74.21	1.09	68.76	16.67	0.425946	1917187	565	14116	3808	1905	3393.25	0.928439	2029
D06_KMJN_T2106131987	D06_KMJN_T2106131987_bin.247	D07_KMJN_T2106131988_bin.8	TRUE	0	1	1	33	17	Medium	73.91	4.07	53.56	54.55	0.468377	1803707	282	31914	9562	2645	6396.12	0.928946	1717
D06_KMJN_T2106131987	D06_KMJN_T2106131987_bin.249	D13_KMJN_T2106131993_bin.52	TRUE	1	1	0	39	19	High	97.85	0.24	96.65	0	0.374437	2372383	87	185571	47571	14023	27268.8	0.915122	2105
D06_KMJN_T2106131987	D06_KMJN_T2106131987_bin.250	D62_DKLZ_T2107136308_bin.225	TRUE	1	0	0	37	18	Medium	88.34	2.68	74.94	83.33	0.497793	1710690	185	71066	14242	3906	9246.97	0.91204	1719
D06_KMJN_T2106131987	D06_KMJN_T2106131987_bin.256	D17_KMJN_T2106131997_bin.39	TRUE	2	1	0	42	19	High	95.22	2.38	83.32	0	0.435923	2099309	88	109053	34136	13927	23855.8	0.933923	1759
D06_KMJN_T2106131987	D06_KMJN_T2106131987_bin.258	D10_KMJN_T2106131991_bin.181	FALSE	0	0	0	34	13	Medium	89.59	3.3	73.09	14.29	0.552543	2590855	467	35755	7766	2506	5547.87	0.897701	2444
D06_KMJN_T2106131987	D06_KMJN_T2106131987_bin.263	D53_JN_T2106132044_bin.9	TRUE	1	0	0	39	17	High	95.3	0	95.3	0	0.429362	2407056	123	78890	30427	10362	19569.6	0.920259	2157
D06_KMJN_T2106131987	D06_KMJN_T2106131987_bin.264	D05_KMJN_T2106131986_bin.121	TRUE	0	0	0	29	17	Medium	69.79	2.51	57.24	0	0.352073	2306971	686	13857	3782	1833	3362.93	0.919162	2455
D06_KMJN_T2106131987	D06_KMJN_T2106131987_bin.265	D84_DKLZ_T2107136330_bin.21	TRUE	1	0	0	25	14	Medium	54.03	0	54.03	0	0.491866	828114	24	200786	66026	18950	34504.8	0.897093	807
D06_KMJN_T2106131987	D06_KMJN_T2106131987_bin.269	D06_KMJN_T2106131987_bin.269	FALSE	0	0	0	21	14	Medium	68.83	1.23	62.68	0	0.380124	2363492	711	16009	3666	1843	3324.18	0.901338	2280
D06_KMJN_T2106131987	D06_KMJN_T2106131987_bin.270	D05_KMJN_T2106131986_bin.101	TRUE	0	0	0	35	17	Medium	80.04	2.96	65.24	50	0.506287	1918646	314	34582	7649	2897	6110.34	0.914887	1753
D06_KMJN_T2106131987	D06_KMJN_T2106131987_bin.276	D04_KMJN_T2106131985_bin.55	TRUE	0	0	0	32	17	Medium	81.03	0.49	78.58	50	0.495178	1562115	43	157499	64512	25005	36328.3	0.942527	1360
D06_KMJN_T2106131987	D06_KMJN_T2106131987_bin.277	D05_KMJN_T2106131986_bin.134	TRUE	0	0	0	42	18	High	95.46	0.92	90.86	16.67	0.425987	2514007	155	139809	32779	8798	16219.4	0.903575	2181
D06_KMJN_T2106131987	D06_KMJN_T2106131987_bin.278	D05_KMJN_T2106131986_bin.139	TRUE	0	0	0	36	16	Medium	82.59	0.95	77.84	0	0.448506	2213335	476	23218	5690	2299	4649.86	0.86055	2016
D06_KMJN_T2106131987	D06_KMJN_T2106131987_bin.29	D10_KMJN_T2106131991_bin.21	TRUE	1	0	0	52	19	Medium	94.19	7.83	55.04	55.17	0.491894	3358919	380	98469	18092	3279	8839.26	0.9296	3065
D06_KMJN_T2106131987	D06_KMJN_T2106131987_bin.30	D44_MY_T2106132035_bin.45	TRUE	1	0	0	37	18	High	98.33	1.59	90.38	5.26	0.354807	2458693	71	220696	70705	21860	34629.5	0.920199	2016
D06_KMJN_T2106131987	D06_KMJN_T2106131987_bin.34	D29_KMJN_T2106132008_bin.124	FALSE	2	1	1	35	16	Medium	73.3	3.36	56.5	33.33	0.504888	2248906	648	18494	3979	1883	3470.53	0.904564	2444
D06_KMJN_T2106131987	D06_KMJN_T2106131987_bin.36	D05_KMJN_T2106131986_bin.183	TRUE	1	0	0	33	16	High	95.3	1.34	88.6	0	0.38955	1689910	168	58609	15618	4366	10059	0.925579	1682
D06_KMJN_T2106131987	D06_KMJN_T2106131987_bin.4	D01_KMJN_T2106131982_bin.39	TRUE	1	0	0	35	18	High	95.92	1.34	89.22	33.33	0.494152	2554851	277	54985	14820	4216	9223.29	0.88736	2136
D06_KMJN_T2106131987	D06_KMJN_T2106131987_bin.42	D01_KMJN_T2106131982_bin.97	TRUE	2	1	0	47	18	Medium	85.71	7.14	50.01	88.89	0.488053	3318235	794	22928	5006	2091	4179.14	0.916546	3217
D06_KMJN_T2106131987	D06_KMJN_T2106131987_bin.44	D25_KMJN_T2106132005_bin.23	TRUE	1	0	0	45	18	Medium	83.38	3.83	64.23	25	0.471417	2225327	311	41059	11617	2901	7155.39	0.913299	2193
D06_KMJN_T2106131987	D06_KMJN_T2106131987_bin.45	D06_KMJN_T2106131987_bin.45	TRUE	0	0	0	43	20	High	94.52	1.52	86.92	66.67	0.581119	2768644	192	163745	25318	6932	14420	0.937336	2278
D06_KMJN_T2106131987	D06_KMJN_T2106131987_bin.46	D31_WEV_T2106132010_bin.44	TRUE	1	0	0	23	14	Medium	72.37	0.81	68.32	0	0.438083	1463356	421	14510	3881	1993	3475.9	0.937926	1528
D06_KMJN_T2106131987	D06_KMJN_T2106131987_bin.48	D05_KMJN_T2106131986_bin.143	TRUE	1	0	0	40	19	High	96.83	0.67	93.48	0	0.505317	2650505	101	145173	42214	14465	26242.6	0.902542	2195
D06_KMJN_T2106131987	D06_KMJN_T2106131987_bin.49	D10_KMJN_T2106131991_bin.126	TRUE	2	1	0	41	17	High	92.15	2.03	82	40	0.570088	2504576	158	60259	22763	8970	15851.7	0.907893	2201
D06_KMJN_T2106131987	D06_KMJN_T2106131987_bin.53	D01_KMJN_T2106131982_bin.233	TRUE	3	0	0	32	16	Medium	75.15	0.88	70.75	27.27	0.448311	2242627	67	196658	62709	14084	33472	0.90833	1813
D06_KMJN_T2106131987	D06_KMJN_T2106131987_bin.54	D05_KMJN_T2106131986_bin.196	TRUE	2	0	0	34	17	Medium	72.15	4.36	50.35	85.71	0.54399	2543600	843	10054	3109	1856	3017.32	0.887712	2716
D06_KMJN_T2106131987	D06_KMJN_T2106131987_bin.55	D25_KMJN_T2106132005_bin.200	TRUE	0	0	0	20	12	Medium	82.27	5.22	56.17	50	0.458952	2376579	622	20699	4381	2035	3820.87	0.910543	2505
D06_KMJN_T2106131987	D06_KMJN_T2106131987_bin.58	D65_DKLZ_T2107136311_bin.188	TRUE	2	0	0	32	17	Medium	87.05	4.21	66	66.67	0.466287	2574173	202	69226	22838	5773	12743.4	0.91839	2118
D06_KMJN_T2106131987	D06_KMJN_T2106131987_bin.59	D34_WEV_T2106132013_bin.62	TRUE	2	0	0	34	18	Medium	69.67	2.57	56.82	10	0.558103	2324080	580	30044	4427	2135	4007.03	0.90804	2073
D06_KMJN_T2106131987	D06_KMJN_T2106131987_bin.6	D02_KMJN_T2106131983_bin.268	TRUE	0	1	0	23	11	Medium	66.8	0.54	64.1	0	0.58448	1681827	485	20210	3810	2017	3467.68	0.912838	1689
D06_KMJN_T2106131987	D06_KMJN_T2106131987_bin.60	D10_KMJN_T2106131991_bin.52	TRUE	5	0	1	43	20	High	94.35	1.08	88.95	100	0.484292	2714705	109	172042	42369	11877	24905.6	0.91693	2271
D06_KMJN_T2106131987	D06_KMJN_T2106131987_bin.64	D10_KMJN_T2106131991_bin.148	TRUE	2	1	0	38	19	Medium	88.95	1.43	81.8	14.29	0.413485	2262587	103	157456	37159	10102	21966.9	0.931263	1769
D06_KMJN_T2106131987	D06_KMJN_T2106131987_bin.65	D80_DKLZ_T2107136326_bin.120	TRUE	3	0	0	46	19	Medium	82.83	5.98	52.93	84.62	0.471217	1403131	264	31192	7086	2425	5314.89	0.92885	1546
D06_KMJN_T2106131987	D06_KMJN_T2106131987_bin.7	D22_KMJN_T2106132002_bin.180	TRUE	0	1	0	25	15	Medium	69.16	0.54	66.46	0	0.427613	1760575	520	26321	3736	1877	3385.72	0.930888	1810
D06_KMJN_T2106131987	D06_KMJN_T2106131987_bin.71	D37_WEV_T2106132016_bin.74	TRUE	1	0	0	36	18	High	91.67	2.6	78.67	100	0.446081	1857751	199	69016	15515	4094	9335.43	0.942948	1758
D06_KMJN_T2106131987	D06_KMJN_T2106131987_bin.73	D40_WEV_T2106132019_bin.184	TRUE	0	0	0	35	16	Medium	87.44	2.01	77.39	100	0.472146	1614264	223	34673	10314	3317	7238.85	0.938667	1570
D06_KMJN_T2106131987	D06_KMJN_T2106131987_bin.74	D14_KMJN_T2106131994_bin.95	TRUE	0	0	0	29	17	Medium	85.72	4.37	63.87	12.5	0.52441	2242097	581	20244	4731	1966	3859.03	0.89316	2345
D06_KMJN_T2106131987	D06_KMJN_T2106131987_bin.77	D01_KMJN_T2106131982_bin.113	TRUE	0	0	0	39	18	Medium	89.01	2.25	77.76	0	0.433034	2148500	406	27120	6959	2548	5291.87	0.927834	2015
D06_KMJN_T2106131987	D06_KMJN_T2106131987_bin.81	D58_DKLZ_T2107136304_bin.72	TRUE	0	0	0	46	19	High	93.01	2.61	79.96	75	0.470556	1616221	161	50156	14795	4635	10038.6	0.907799	1720
D06_KMJN_T2106131987	D06_KMJN_T2106131987_bin.85	D28_KMJN_T2106132007_bin.116	TRUE	2	0	0	35	18	Medium	84.56	3.07	69.21	18.18	0.466614	3124046	639	27126	6199	2319	4888.96	0.862609	2692
D06_KMJN_T2106131987	D06_KMJN_T2106131987_bin.86	D06_KMJN_T2106131987_bin.86	TRUE	1	0	0	37	15	Medium	89.05	1.29	82.6	75	0.513675	2068516	184	61351	17451	5213	11241.9	0.909896	2025
D06_KMJN_T2106131987	D06_KMJN_T2106131987_bin.87	D09_KMJN_T2106131990_bin.98	FALSE	1	1	0	43	20	Medium	79.31	3.45	62.06	50	0.498473	3021330	454	64372	9363	2924	6654.91	0.936956	2665
D06_KMJN_T2106131987	D06_KMJN_T2106131987_bin.88	D49_JN_T2106132040_bin.36	TRUE	1	0	0	28	16	Medium	82.85	0.24	81.65	100	0.501484	1430987	192	50371	11221	3135	7453.06	0.946952	1360
D06_KMJN_T2106131987	D06_KMJN_T2106131987_bin.89	D50_JN_T2106132041_bin.32	TRUE	1	0	1	42	20	High	92.63	1.08	87.23	0	0.465832	2537294	95	193936	55003	13871	26708.4	0.922048	2124
D06_KMJN_T2106131987	D06_KMJN_T2106131987_bin.9	D17_KMJN_T2106131997_bin.12	TRUE	0	1	0	30	15	Medium	83.11	4.53	60.46	22.22	0.402867	2746999	628	21531	5207	2262	4374.2	0.917992	2741
D06_KMJN_T2106131987	D06_KMJN_T2106131987_bin.90	D22_KMJN_T2106132002_bin.130	TRUE	0	0	0	33	17	Medium	80.18	3.67	61.83	100	0.497702	1655514	292	30800	7326	2782	5669.57	0.933408	1568
D06_KMJN_T2106131987	D06_KMJN_T2106131987_bin.92	D03_KMJN_T2106131984_bin.97	TRUE	0	0	0	41	19	Medium	80.46	3.49	63.01	62.5	0.454357	2053449	309	66964	8988	3078	6645.47	0.931241	1984
D06_KMJN_T2106131987	D06_KMJN_T2106131987_bin.98	D01_KMJN_T2106131982_bin.167	FALSE	3	1	0	50	20	High	93.15	4.84	68.95	50	0.54338	2017650	302	43502	12349	2787	6680.96	0.900072	2043
D07_KMJN_T2106131988	D07_KMJN_T2106131988_bin.10	D08_KMJN_T2106131989_bin.156	TRUE	1	0	1	35	18	Medium	86.86	2.66	73.56	21.43	0.523263	1989345	221	49428	16878	3424	9001.56	0.93538	1844
D07_KMJN_T2106131988	D07_KMJN_T2106131988_bin.101	D19_KMJN_T2106131999_bin.50	TRUE	0	0	0	30	16	High	93.89	4.5	71.39	21.21	0.385527	2645508	403	35789	10367	2725	6564.54	0.925723	2608
D07_KMJN_T2106131988	D07_KMJN_T2106131988_bin.102	D07_KMJN_T2106131988_bin.102	TRUE	0	0	0	37	20	Medium	84.76	0	84.76	0	0.470512	1637596	74	95072	35532	12026	22129.7	0.949051	1403
D07_KMJN_T2106131988	D07_KMJN_T2106131988_bin.104	D19_KMJN_T2106131999_bin.144	TRUE	1	0	0	47	20	Medium	98.88	6.38	66.98	33.33	0.336222	1171006	58	249932	38466	7775	20189.8	0.940596	1088
D07_KMJN_T2106131988	D07_KMJN_T2106131988_bin.106	D08_KMJN_T2106131989_bin.154	TRUE	0	0	0	31	17	Medium	73.46	1.43	66.31	25	0.605861	1807450	432	16165	5048	2191	4183.91	0.913231	1838
D07_KMJN_T2106131988	D07_KMJN_T2106131988_bin.108	D31_WEV_T2106132010_bin.25	TRUE	2	0	0	34	16	Medium	83.84	2.56	71.04	90	0.453175	1634339	303	21828	7122	2648	5393.86	0.933954	1571
D07_KMJN_T2106131988	D07_KMJN_T2106131988_bin.11	D07_KMJN_T2106131988_bin.11	TRUE	0	0	0	21	14	Medium	80.66	4.89	56.21	18.52	0.495557	3178004	775	31485	4585	2198	4100.65	0.916182	2942
D07_KMJN_T2106131988	D07_KMJN_T2106131988_bin.110	D32_WEV_T2106132011_bin.108	TRUE	2	0	0	44	18	Medium	85.6	5.24	59.4	21.43	0.421169	2948261	605	33469	6418	2252	4873.16	0.922605	2755
D07_KMJN_T2106131988	D07_KMJN_T2106131988_bin.111	D24_KMJN_T2106132004_bin.305	TRUE	0	0	0	33	16	Medium	62.29	1.64	54.09	0	0.469351	1887855	437	20564	5094	2274	4320.03	0.833466	2971
D07_KMJN_T2106131988	D07_KMJN_T2106131988_bin.124	D10_KMJN_T2106131991_bin.148	TRUE	1	0	0	34	16	Medium	78.94	3.19	62.99	5.88	0.411476	1919832	379	31493	6712	2384	5065.52	0.935729	1789
D07_KMJN_T2106131988	D07_KMJN_T2106131988_bin.127	D22_KMJN_T2106132002_bin.138	TRUE	0	0	0	23	14	Medium	74.42	3.13	58.77	62.5	0.522764	1760808	546	18966	3435	1882	3224.92	0.907304	1854
D07_KMJN_T2106131988	D07_KMJN_T2106131988_bin.128	D50_JN_T2106132041_bin.100	TRUE	0	0	0	40	19	Medium	87.44	6.59	54.49	63.33	0.464936	2949554	471	63535	9056	2725	6262.32	0.906944	2867
D07_KMJN_T2106131988	D07_KMJN_T2106131988_bin.129	D27_KMJN_T2106132006_bin.166	TRUE	1	0	0	26	15	Medium	67.4	1.72	58.8	0	0.432553	2558018	672	35912	4220	2088	3806.57	0.909118	2635
D07_KMJN_T2106131988	D07_KMJN_T2106131988_bin.134	D07_KMJN_T2106131988_bin.134	FALSE	0	0	1	41	16	High	90.5	4.53	67.85	40	0.410835	3069332	428	35280	10866	3264	7171.34	0.90643	2887
D07_KMJN_T2106131988	D07_KMJN_T2106131988_bin.143	D17_KMJN_T2106131997_bin.121	TRUE	1	0	0	23	14	Medium	84.43	0.73	80.78	33.33	0.395712	2162411	522	25429	4906	2194	4142.55	0.925756	2232
D07_KMJN_T2106131988	D07_KMJN_T2106131988_bin.145	D07_KMJN_T2106131988_bin.145	TRUE	0	0	0	36	18	Medium	84	3.55	66.25	14.29	0.384545	2424173	632	24093	4476	1993	3835.72	0.913068	2541
D07_KMJN_T2106131988	D07_KMJN_T2106131988_bin.146	D53_JN_T2106132044_bin.138	FALSE	0	0	0	22	16	Medium	85.45	3.42	68.35	41.67	0.505393	2156293	493	22637	5376	2237	4373.82	0.943772	2120
D07_KMJN_T2106131988	D07_KMJN_T2106131988_bin.150	D24_KMJN_T2106132004_bin.351	TRUE	0	0	0	28	17	Medium	88.25	2.5	75.75	71.43	0.373806	2546200	352	38050	10096	3411	7233.52	0.936221	2389
D07_KMJN_T2106131988	D07_KMJN_T2106131988_bin.152	D51_JN_T2106132042_bin.209	FALSE	1	0	0	28	16	Medium	86.53	2.86	72.23	28.57	0.464216	2404063	485	26082	6265	2394	4956.83	0.939958	2319
D07_KMJN_T2106131988	D07_KMJN_T2106131988_bin.154	D28_KMJN_T2106132007_bin.42	TRUE	1	0	0	40	18	Medium	86.2	2.6	73.2	50	0.435472	2811458	606	38031	5792	2273	4639.37	0.906492	2779
D07_KMJN_T2106131988	D07_KMJN_T2106131988_bin.158	D07_KMJN_T2106131988_bin.158	FALSE	0	0	0	42	18	High	96.78	2.19	85.83	16.67	0.441341	3018370	117	195231	44914	15175	25798	0.920245	2597
D07_KMJN_T2106131988	D07_KMJN_T2106131988_bin.159	D07_KMJN_T2106131988_bin.159	TRUE	2	0	0	33	17	Medium	89.21	0.25	87.96	0	0.481264	1785447	57	128782	68019	15277	31323.6	0.951406	1598
D07_KMJN_T2106131988	D07_KMJN_T2106131988_bin.164	D31_WEV_T2106132010_bin.26	TRUE	0	0	0	33	16	Medium	86.9	3.81	67.85	70	0.503468	1616086	270	25709	7781	2948	5985.5	0.95342	1619
D07_KMJN_T2106131988	D07_KMJN_T2106131988_bin.165	D24_KMJN_T2106132004_bin.304	TRUE	2	0	0	40	19	Medium	89.34	2.78	75.44	37.5	0.527418	2042232	174	54555	18386	5566	11737	0.952546	1828
D07_KMJN_T2106131988	D07_KMJN_T2106131988_bin.167	D65_DKLZ_T2107136311_bin.100	TRUE	1	0	0	16	10	Medium	71.69	1.69	63.24	33.33	0.390325	1590649	516	11674	3372	1802	3082.65	0.901535	1616
D07_KMJN_T2106131988	D07_KMJN_T2106131988_bin.17	D08_KMJN_T2106131989_bin.36	TRUE	2	1	1	38	18	Medium	81.73	4.59	58.78	17.65	0.505461	2182872	457	32831	5893	2303	4776.53	0.946905	2308
D07_KMJN_T2106131988	D07_KMJN_T2106131988_bin.170	D12_KMJN_T2106131992_bin.101	FALSE	0	0	0	23	15	Medium	74.84	1.61	66.79	0	0.503631	1333976	229	45808	7744	2595	5825.22	0.939647	1390
D07_KMJN_T2106131988	D07_KMJN_T2106131988_bin.178	D13_KMJN_T2106131993_bin.52	TRUE	1	1	0	39	19	High	97.71	0.24	96.51	0	0.37358	2418130	77	341756	82830	12676	31404.3	0.91391	2152
D07_KMJN_T2106131988	D07_KMJN_T2106131988_bin.179	D25_KMJN_T2106132005_bin.142	TRUE	1	0	0	41	19	Medium	89.83	0	89.83	0	0.460561	1443820	164	42641	16616	3579	8803.78	0.875522	1405
D07_KMJN_T2106131988	D07_KMJN_T2106131988_bin.183	D61_DKLZ_T2107136307_bin.49	TRUE	4	0	0	71	20	High	99.19	2.69	85.74	0	0.422819	3894414	339	121557	19404	4990	11487.9	0.885249	3411
D07_KMJN_T2106131988	D07_KMJN_T2106131988_bin.190	D07_KMJN_T2106131988_bin.190	TRUE	1	0	0	36	18	High	91.05	3.16	75.25	5.26	0.455156	3187219	404	57217	12090	3270	7889.16	0.891488	2641
D07_KMJN_T2106131988	D07_KMJN_T2106131988_bin.191	D08_KMJN_T2106131989_bin.98	TRUE	0	0	0	30	16	Medium	89.53	3.38	72.63	0	0.540039	2859514	305	58404	13722	4287	9375.46	0.90575	2816
D07_KMJN_T2106131988	D07_KMJN_T2106131988_bin.194	D32_WEV_T2106132011_bin.115	TRUE	1	1	0	41	19	Medium	88.53	3.21	72.48	29.41	0.470726	2412891	227	57448	17845	4432	10629.5	0.932467	2053
D07_KMJN_T2106131988	D07_KMJN_T2106131988_bin.196	D28_KMJN_T2106132007_bin.92	TRUE	0	0	0	40	18	High	95.16	2.69	81.71	40	0.535593	2008462	161	62771	17962	5845	12474.9	0.903118	1762
D07_KMJN_T2106131988	D07_KMJN_T2106131988_bin.198	D24_KMJN_T2106132004_bin.273	TRUE	4	0	0	48	18	High	96.98	2.97	82.13	33.33	0.396015	3484693	541	47616	9155	2842	6441.21	0.888489	3102
D07_KMJN_T2106131988	D07_KMJN_T2106131988_bin.199	D27_KMJN_T2106132006_bin.140	TRUE	1	0	0	35	17	Medium	85.92	1.61	77.87	20	0.502801	1973767	467	24571	4988	2235	4226.48	0.884243	1928
D07_KMJN_T2106131988	D07_KMJN_T2106131988_bin.2	D28_KMJN_T2106132007_bin.116	TRUE	4	1	0	50	20	High	91.7	2.96	76.9	50	0.463789	3471369	410	45006	11688	4313	8466.75	0.854833	2860
D07_KMJN_T2106131988	D07_KMJN_T2106131988_bin.202	D18_KMJN_T2106131998_bin.18	TRUE	1	0	0	51	19	High	98.31	4.49	75.86	28.57	0.334938	1439601	80	189015	41173	8097	17995	0.939823	1332
D07_KMJN_T2106131988	D07_KMJN_T2106131988_bin.204	D37_WEV_T2106132016_bin.168	TRUE	0	0	0	36	18	High	98.85	1.45	91.6	33.33	0.373527	2779715	134	106775	37573	11337	20744.1	0.910284	2516
D07_KMJN_T2106131988	D07_KMJN_T2106131988_bin.208	D08_KMJN_T2106131989_bin.31	TRUE	2	1	0	41	20	High	98.12	1.7	89.62	25	0.51274	2483189	62	316979	104173	20302	40051.4	0.848339	2000
D07_KMJN_T2106131988	D07_KMJN_T2106131988_bin.218	D08_KMJN_T2106131989_bin.63	TRUE	1	1	0	23	14	Medium	89.04	1.67	80.69	57.14	0.384716	1511212	319	62033	6028	2093	4737.34	0.914549	1606
D07_KMJN_T2106131988	D07_KMJN_T2106131988_bin.219	D27_KMJN_T2106132006_bin.59	TRUE	1	0	0	43	19	Medium	91.01	5.51	63.46	10	0.324245	1047458	85	121444	24712	4279	12323	0.935386	953
D07_KMJN_T2106131988	D07_KMJN_T2106131988_bin.22	D19_KMJN_T2106131999_bin.244	TRUE	2	0	0	42	19	Medium	82.75	0.67	79.4	100	0.397865	2041236	42	200387	104847	27018	48600.9	0.918812	1798
D07_KMJN_T2106131988	D07_KMJN_T2106131988_bin.222	D08_KMJN_T2106131989_bin.81	TRUE	1	0	0	40	20	Medium	93.82	7.49	56.37	12.5	0.286865	1799406	203	104170	17967	3561	8864.07	0.919048	1776
D07_KMJN_T2106131988	D07_KMJN_T2106131988_bin.223	D32_WEV_T2106132011_bin.215	TRUE	1	0	0	41	20	Medium	84.8	4.71	61.25	71.43	0.466056	1912880	353	33398	6800	2699	5418.92	0.930607	1793
D07_KMJN_T2106131988	D07_KMJN_T2106131988_bin.224	D04_KMJN_T2106131985_bin.65	TRUE	2	1	0	36	17	Medium	70.38	2.01	60.33	50	0.386851	2077096	138	137678	35745	5808	15051.4	0.930109	1804
D07_KMJN_T2106131988	D07_KMJN_T2106131988_bin.228	D02_KMJN_T2106131983_bin.162	TRUE	6	0	0	77	19	High	96.59	4.93	71.94	85.71	0.506367	4697654	526	56760	13595	4011	8930.9	0.884774	4676
D07_KMJN_T2106131988	D07_KMJN_T2106131988_bin.229	D53_JN_T2106132044_bin.75	TRUE	0	0	0	40	18	Medium	89.51	2.57	76.66	25	0.500831	2054750	149	85850	22548	5860	13790.3	0.952211	1793
D07_KMJN_T2106131988	D07_KMJN_T2106131988_bin.23	D05_KMJN_T2106131986_bin.257	TRUE	1	0	0	24	17	Medium	66.66	1.83	57.51	33.33	0.490624	1181678	360	11303	3718	1923	3282.44	0.949846	1304
D07_KMJN_T2106131988	D07_KMJN_T2106131988_bin.235	D63_DKLZ_T2107136309_bin.55	TRUE	4	0	0	28	16	Medium	68.2	2.97	53.35	50	0.526211	2535506	330	44813	10383	3592	7683.35	0.89435	2341
D07_KMJN_T2106131988	D07_KMJN_T2106131988_bin.237	D07_KMJN_T2106131988_bin.237	TRUE	1	0	0	46	20	High	97.47	1.28	91.07	50	0.323539	1166549	86	76986	23913	6455	13564.5	0.938301	1079
D07_KMJN_T2106131988	D07_KMJN_T2106131988_bin.238	D19_KMJN_T2106131999_bin.120	TRUE	0	0	0	14	7	Medium	59.49	0.81	55.44	0	0.480925	1236603	397	13842	3269	1888	3114.87	0.938416	1439
D07_KMJN_T2106131988	D07_KMJN_T2106131988_bin.24	D18_KMJN_T2106131998_bin.234	TRUE	0	1	0	40	18	Medium	86.96	1.53	79.31	25	0.491398	1793127	288	30995	7949	3252	6226.14	0.924212	1741
D07_KMJN_T2106131988	D07_KMJN_T2106131988_bin.241	D37_WEV_T2106132016_bin.74	TRUE	1	0	0	31	17	Medium	89.09	0.81	85.04	100	0.446638	1807849	239	49685	10677	3504	7564.22	0.941736	1737
D07_KMJN_T2106131988	D07_KMJN_T2106131988_bin.247	D05_KMJN_T2106131986_bin.183	TRUE	2	0	0	35	18	Medium	89.95	2.35	78.2	50	0.389727	1596835	259	23384	8002	3046	6165.39	0.92742	1663
D07_KMJN_T2106131988	D07_KMJN_T2106131988_bin.31	D24_KMJN_T2106132004_bin.278	TRUE	1	0	0	44	20	High	95.92	4.04	75.72	60	0.428517	1239939	118	52074	15698	5173	10508	0.92794	1148
D07_KMJN_T2106131988	D07_KMJN_T2106131988_bin.50	D24_KMJN_T2106132004_bin.117	TRUE	1	0	0	34	17	Medium	81.46	1.24	75.26	50	0.324472	985430	44	104760	67534	17738	22396.1	0.943	859
D07_KMJN_T2106131988	D07_KMJN_T2106131988_bin.51	D31_WEV_T2106132010_bin.21	TRUE	0	0	0	31	17	Medium	84.99	4.88	60.59	27.27	0.613953	1918333	282	62486	9269	3189	6802.6	0.953454	1676
D07_KMJN_T2106131988	D07_KMJN_T2106131988_bin.52	D08_KMJN_T2106131989_bin.205	TRUE	1	0	0	34	18	Medium	86.84	1.38	79.94	60	0.468219	1903171	296	30822	9329	3069	6429.63	0.944688	1872
D07_KMJN_T2106131988	D07_KMJN_T2106131988_bin.58	D08_KMJN_T2106131989_bin.65	TRUE	2	0	0	43	18	High	94.41	1.34	87.71	0	0.367645	1621157	42	221752	86022	24216	38599	0.937556	1541
D07_KMJN_T2106131988	D07_KMJN_T2106131988_bin.59	D03_KMJN_T2106131984_bin.131	TRUE	0	0	0	30	16	Medium	74.77	1.25	68.52	75	0.48314	1623895	281	42388	8381	2657	5778.99	0.927642	1575
D07_KMJN_T2106131988	D07_KMJN_T2106131988_bin.60	D07_KMJN_T2106131988_bin.60	TRUE	0	0	0	22	11	Medium	77.56	1.17	71.71	100	0.435757	2219721	582	22745	4273	2022	3813.95	0.929269	2331
D07_KMJN_T2106131988	D07_KMJN_T2106131988_bin.66	D65_DKLZ_T2107136311_bin.188	TRUE	1	1	0	30	17	Medium	88.48	2.73	74.83	9.09	0.464749	2679114	81	150851	54288	20146	33075.5	0.915017	2183
D07_KMJN_T2106131988	D07_KMJN_T2106131988_bin.67	D07_KMJN_T2106131988_bin.67	TRUE	2	0	0	53	20	High	90.03	1.69	81.58	0	0.337431	2715888	626	32388	5564	2069	4338.48	0.910336	2756
D07_KMJN_T2106131988	D07_KMJN_T2106131988_bin.68	D65_DKLZ_T2107136311_bin.76	TRUE	1	1	0	40	19	High	91.57	3.37	74.72	50	0.432371	1775201	319	37075	7528	2667	5564.89	0.930429	1740
D07_KMJN_T2106131988	D07_KMJN_T2106131988_bin.69	D19_KMJN_T2106131999_bin.371	TRUE	1	0	0	40	19	Medium	81.67	2.18	70.77	25	0.509376	1484839	213	52454	9880	2990	6971.08	0.916989	1542
D07_KMJN_T2106131988	D07_KMJN_T2106131988_bin.70	D19_KMJN_T2106131999_bin.223	TRUE	0	0	1	42	18	Medium	88.41	2.38	76.51	20	0.509689	2156412	143	112781	29807	8178	15079.8	0.954857	1931
D07_KMJN_T2106131988	D07_KMJN_T2106131988_bin.72	D25_KMJN_T2106132005_bin.82	FALSE	0	0	0	21	13	High	90.41	4.96	65.61	56.52	0.373304	2499498	499	23031	6333	2329	5009.01	0.92401	2485
D07_KMJN_T2106131988	D07_KMJN_T2106131988_bin.73	D40_WEV_T2106132019_bin.213	TRUE	3	0	0	39	19	High	91.33	1.75	82.58	33.33	0.413748	2137892	108	112583	47981	8869	19795.3	0.938309	1746
D07_KMJN_T2106131988	D07_KMJN_T2106131988_bin.76	D01_KMJN_T2106131982_bin.233	TRUE	3	0	0	40	18	Medium	76.82	1.34	70.12	0	0.447066	2292104	57	215468	91550	26723	40212.4	0.903402	1827
D07_KMJN_T2106131988	D07_KMJN_T2106131988_bin.77	D61_DKLZ_T2107136307_bin.23	TRUE	2	0	0	47	18	Medium	77.76	5.29	51.31	72.73	0.424168	3008421	723	26933	5178	2095	4161.02	0.910195	3087
D07_KMJN_T2106131988	D07_KMJN_T2106131988_bin.79	D65_DKLZ_T2107136311_bin.168	TRUE	1	0	0	26	16	Medium	88.79	2.36	76.99	33.33	0.330218	1049020	215	23233	6500	2402	4879.16	0.949926	1060
D07_KMJN_T2106131988	D07_KMJN_T2106131988_bin.8	D07_KMJN_T2106131988_bin.8	TRUE	0	0	0	44	20	High	95.88	2.58	82.98	14.29	0.465232	2414099	83	116249	54953	12191	29085.5	0.914711	2011
D07_KMJN_T2106131988	D07_KMJN_T2106131988_bin.80	D28_KMJN_T2106132007_bin.88	TRUE	1	0	0	40	20	Medium	86.84	2.57	73.99	42.86	0.500736	2530929	259	77865	16377	4407	9771.93	0.928354	2281
D07_KMJN_T2106131988	D07_KMJN_T2106131988_bin.86	D73_DKLZ_T2107136319_bin.151	TRUE	2	0	0	41	19	Medium	83.22	4.35	61.47	25	0.608989	3888191	544	47808	10061	3392	7147.41	0.936106	2962
D07_KMJN_T2106131988	D07_KMJN_T2106131988_bin.9	D08_KMJN_T2106131989_bin.101	FALSE	1	0	0	31	15	Medium	57.69	1.52	50.09	100	0.481687	859463	175	31398	6924	2090	4911.22	0.912883	997
D07_KMJN_T2106131988	D07_KMJN_T2106131988_bin.92	D07_KMJN_T2106131988_bin.92	FALSE	7	0	0	53	19	High	96.24	1.54	88.54	16.67	0.421231	2841429	105	258473	73473	15886	27061.2	0.890175	2380
D07_KMJN_T2106131988	D07_KMJN_T2106131988_bin.94	D19_KMJN_T2106131999_bin.238	TRUE	3	1	0	56	19	High	95.54	3.47	78.19	13.33	0.429245	2939152	246	79973	18952	5976	11947.8	0.929604	2565
D08_KMJN_T2106131989	D08_KMJN_T2106131989_bin.101	D08_KMJN_T2106131989_bin.101	FALSE	2	0	0	40	17	Medium	81.37	5.56	53.57	63.64	0.462756	1330194	186	81351	10460	3051	7151.58	0.907099	1477
D08_KMJN_T2106131989	D08_KMJN_T2106131989_bin.104	D22_KMJN_T2106132002_bin.138	TRUE	0	0	0	22	14	Medium	63.81	2.66	50.51	87.5	0.52719	1689756	510	21844	3717	1838	3313.25	0.905048	1739
D08_KMJN_T2106131989	D08_KMJN_T2106131989_bin.11	D37_WEV_T2106132016_bin.168	TRUE	0	1	0	37	18	High	97.04	1.71	88.49	50	0.374873	2635378	144	85759	32493	8375	18301.2	0.911487	2397
D08_KMJN_T2106131989	D08_KMJN_T2106131989_bin.112	D25_KMJN_T2106132005_bin.142	TRUE	1	0	0	44	19	High	93.31	4.41	71.26	100	0.459456	1544415	188	33791	13836	3451	8214.97	0.876273	1503
D08_KMJN_T2106131989	D08_KMJN_T2106131989_bin.116	D04_KMJN_T2106131985_bin.65	FALSE	1	1	0	30	15	Medium	70.61	0.67	67.26	0	0.38964	1994413	133	168987	33973	5980	14995.6	0.933767	1729
D08_KMJN_T2106131989	D08_KMJN_T2106131989_bin.118	D61_DKLZ_T2107136307_bin.49	TRUE	0	0	0	55	20	Medium	80.5	5.61	52.45	9.52	0.425916	3054220	808	29942	4349	1954	3779.98	0.893227	3100
D08_KMJN_T2106131989	D08_KMJN_T2106131989_bin.119	D24_KMJN_T2106132004_bin.172	TRUE	1	0	0	10	8	Medium	62.78	2.45	50.53	0	0.388764	1446520	516	13175	2882	1740	2803.33	0.92317	1588
D08_KMJN_T2106131989	D08_KMJN_T2106131989_bin.126	D01_KMJN_T2106131982_bin.233	FALSE	3	1	0	33	17	Medium	77.07	0.62	73.97	0	0.445771	2362925	85	215468	95827	16687	27799.1	0.900564	1914
D08_KMJN_T2106131989	D08_KMJN_T2106131989_bin.129	D19_KMJN_T2106131999_bin.371	TRUE	2	0	0	48	19	High	92.83	3.79	73.88	87.5	0.508635	1660770	208	41674	11664	3371	7984.47	0.911699	1709
D08_KMJN_T2106131989	D08_KMJN_T2106131989_bin.130	D51_JN_T2106132042_bin.209	TRUE	0	0	0	26	13	Medium	75.31	2.65	62.06	10	0.46439	2064906	537	18100	4342	2113	3845.26	0.939823	2139
D08_KMJN_T2106131989	D08_KMJN_T2106131989_bin.139	D53_JN_T2106132044_bin.75	TRUE	0	0	1	40	19	Medium	88.97	2.95	74.22	33.33	0.502279	2084807	129	70622	23698	7628	16161.3	0.951755	1809
D08_KMJN_T2106131989	D08_KMJN_T2106131989_bin.14	D28_KMJN_T2106132007_bin.88	TRUE	0	0	0	43	19	Medium	85.63	2.06	75.33	62.5	0.502823	2355537	206	93349	18759	5175	11434.6	0.930522	2088
D08_KMJN_T2106131989	D08_KMJN_T2106131989_bin.143	D05_KMJN_T2106131986_bin.257	TRUE	0	0	0	29	17	Medium	81.21	1.64	73.01	57.14	0.493305	1293091	281	18309	5911	2245	4601.75	0.947462	1348
D08_KMJN_T2106131989	D08_KMJN_T2106131989_bin.145	D25_KMJN_T2106132005_bin.82	TRUE	0	0	0	19	10	Medium	80.77	5.16	54.97	10	0.374567	2405963	571	19731	5347	2086	4213.6	0.922645	2474
D08_KMJN_T2106131989	D08_KMJN_T2106131989_bin.147	D07_KMJN_T2106131988_bin.8	TRUE	0	0	0	49	20	Medium	94.86	5.38	67.96	27.27	0.46275	2595801	136	121912	55510	8057	19086.8	0.913819	2313
D08_KMJN_T2106131989	D08_KMJN_T2106131989_bin.154	D08_KMJN_T2106131989_bin.154	TRUE	0	0	0	41	19	High	93.2	0.68	89.8	0	0.604813	2162728	66	159523	56570	18073	32768.6	0.909598	1793
D08_KMJN_T2106131989	D08_KMJN_T2106131989_bin.155	D24_KMJN_T2106132004_bin.62	FALSE	0	0	0	36	17	Medium	75.62	1.79	66.67	25	0.483111	2205249	526	22464	4938	2193	4192.49	0.913173	2214
D08_KMJN_T2106131989	D08_KMJN_T2106131989_bin.156	D08_KMJN_T2106131989_bin.156	TRUE	2	0	0	34	18	Medium	88.94	0.95	84.19	50	0.527981	1780150	107	75017	24841	8962	16636.9	0.942955	1563
D08_KMJN_T2106131989	D08_KMJN_T2106131989_bin.157	D65_DKLZ_T2107136311_bin.188	TRUE	2	0	0	43	20	Medium	89.84	5.03	64.69	0	0.463241	2911674	122	107964	52764	11479	23866.2	0.910968	2409
D08_KMJN_T2106131989	D08_KMJN_T2106131989_bin.158	D24_KMJN_T2106132004_bin.273	TRUE	4	0	0	22	14	Medium	74.83	1.23	68.68	0	0.401421	2445855	776	14645	3460	1857	3151.88	0.907501	2445
D08_KMJN_T2106131989	D08_KMJN_T2106131989_bin.16	D28_KMJN_T2106132007_bin.92	TRUE	0	0	0	42	19	High	94.89	4.84	70.69	27.27	0.534948	1983410	209	52060	13929	4178	9490	0.903523	1790
D08_KMJN_T2106131989	D08_KMJN_T2106131989_bin.167	D18_KMJN_T2106131998_bin.234	TRUE	0	0	0	35	17	High	94.27	0.69	90.82	25	0.491524	1868083	100	129629	28120	8905	18680.8	0.926406	1621
D08_KMJN_T2106131989	D08_KMJN_T2106131989_bin.17	D19_KMJN_T2106131999_bin.223	FALSE	1	0	0	41	19	Medium	79.05	3.44	61.85	6.67	0.515642	2017270	142	100747	33370	6442	14206.1	0.95663	1751
D08_KMJN_T2106131989	D08_KMJN_T2106131989_bin.174	D07_KMJN_T2106131988_bin.92	TRUE	4	0	0	43	18	Medium	84.95	2.15	74.2	0	0.422075	2504466	99	250935	67520	17061	25297.6	0.889212	2093
D08_KMJN_T2106131989	D08_KMJN_T2106131989_bin.175	D19_KMJN_T2106131999_bin.244	TRUE	2	0	0	44	20	High	94.78	1.57	86.93	0	0.393213	2338289	146	124993	28979	6553	16015.7	0.923802	2114
D08_KMJN_T2106131989	D08_KMJN_T2106131989_bin.18	D27_KMJN_T2106132006_bin.140	TRUE	0	1	0	29	14	Medium	68.41	1.58	60.51	0	0.500516	1617959	492	11981	3611	1928	3288.53	0.876093	1652
D08_KMJN_T2106131989	D08_KMJN_T2106131989_bin.183	D50_JN_T2106132041_bin.100	FALSE	0	1	0	39	16	Medium	77.54	5.1	52.04	35.48	0.466044	2663826	698	20865	4216	2081	3816.37	0.904953	2787
D08_KMJN_T2106131989	D08_KMJN_T2106131989_bin.187	D19_KMJN_T2106131999_bin.262	TRUE	0	0	0	36	17	Medium	73.28	3.43	56.13	63.64	0.385668	1395379	250	41373	8136	2485	5581.52	0.943461	1504
D08_KMJN_T2106131989	D08_KMJN_T2106131989_bin.189	D32_WEV_T2106132011_bin.115	FALSE	1	0	0	29	17	Medium	80.76	3.48	63.36	12.5	0.469626	2171094	424	31050	6214	2581	5120.5	0.933163	2151
D08_KMJN_T2106131989	D08_KMJN_T2106131989_bin.197	D53_JN_T2106132044_bin.81	FALSE	0	0	0	8	8	Medium	73.33	2.24	62.13	0	0.353151	1325273	459	41129	2863	1675	2887.31	0.924784	1399
D08_KMJN_T2106131989	D08_KMJN_T2106131989_bin.198	D65_DKLZ_T2107136311_bin.76	TRUE	1	0	1	36	19	Medium	81.59	3.93	61.94	50	0.431281	1571769	380	25090	4872	2096	4136.23	0.928629	1643
D08_KMJN_T2106131989	D08_KMJN_T2106131989_bin.2	D10_KMJN_T2106131991_bin.148	FALSE	1	0	0	35	18	Medium	85.17	1.1	79.67	50	0.411513	2056277	254	36044	12977	3552	8095.58	0.933956	1819
D08_KMJN_T2106131989	D08_KMJN_T2106131989_bin.20	D24_KMJN_T2106132004_bin.130	TRUE	1	0	0	42	20	Medium	80.24	3.12	64.64	42.86	0.553313	1560395	339	23306	5674	2332	4602.94	0.906176	1681
D08_KMJN_T2106131989	D08_KMJN_T2106131989_bin.204	D31_WEV_T2106132010_bin.66	TRUE	0	0	0	23	16	Medium	64.47	2.4	52.47	60	0.54887	1191429	285	26899	4929	2076	4180.45	0.951067	1288
D08_KMJN_T2106131989	D08_KMJN_T2106131989_bin.205	D08_KMJN_T2106131989_bin.205	TRUE	2	0	1	42	20	High	91.48	0.7	87.98	27.27	0.466481	2166937	184	101835	28898	4191	11776.8	0.93944	2007
D08_KMJN_T2106131989	D08_KMJN_T2106131989_bin.209	D13_KMJN_T2106131993_bin.52	TRUE	1	1	0	40	19	High	98.56	1.65	90.31	33.33	0.373185	2381997	87	148047	53018	13166	27379.3	0.915752	2134
D08_KMJN_T2106131989	D08_KMJN_T2106131989_bin.22	D19_KMJN_T2106131999_bin.275	FALSE	0	0	0	32	17	Medium	76.57	2.74	62.87	42.86	0.495677	1652789	380	21466	5235	2167	4349.44	0.93901	1688
D08_KMJN_T2106131989	D08_KMJN_T2106131989_bin.27	D58_DKLZ_T2107136304_bin.72	TRUE	0	0	0	26	13	Medium	62.67	1.63	54.52	66.67	0.471217	985755	310	12926	3539	1888	3179.85	0.920053	1221
D08_KMJN_T2106131989	D08_KMJN_T2106131989_bin.29	D37_WEV_T2106132016_bin.74	TRUE	0	0	0	39	18	Medium	96.55	8.62	53.45	0	0.446309	2122872	217	100928	19692	3494	9782.82	0.936789	2035
D08_KMJN_T2106131989	D08_KMJN_T2106131989_bin.30	D25_KMJN_T2106132005_bin.122	TRUE	1	0	0	49	20	Medium	92.62	7.38	55.72	5.56	0.495554	2674020	136	287939	47493	8745	19661.9	0.948792	2366
D08_KMJN_T2106131989	D08_KMJN_T2106131989_bin.31	D08_KMJN_T2106131989_bin.31	TRUE	3	0	0	43	20	High	98.66	1.61	90.61	33.33	0.512065	2502682	72	306319	92582	20500	34759.5	0.849276	2024
D08_KMJN_T2106131989	D08_KMJN_T2106131989_bin.35	D08_KMJN_T2106131989_bin.35	TRUE	3	0	0	50	17	High	92.48	2.24	81.28	50	0.541451	2405729	155	84761	24312	8164	15520.8	0.912959	2125
D08_KMJN_T2106131989	D08_KMJN_T2106131989_bin.36	D08_KMJN_T2106131989_bin.36	TRUE	2	0	0	39	18	Medium	86.91	2.56	74.11	66.67	0.504726	2098256	282	55750	10793	3574	7440.62	0.958285	1975
D08_KMJN_T2106131989	D08_KMJN_T2106131989_bin.41	D25_KMJN_T2106132005_bin.100	TRUE	0	0	0	33	17	Medium	66.82	2.22	55.72	42.86	0.308205	1282359	436	14831	3136	1751	2941.19	0.872579	1214
D08_KMJN_T2106131989	D08_KMJN_T2106131989_bin.42	D32_WEV_T2106132011_bin.215	TRUE	1	0	0	40	20	Medium	85.23	1.31	78.68	60	0.463499	2012796	226	41986	13984	4113	8906.18	0.92828	1772
D08_KMJN_T2106131989	D08_KMJN_T2106131989_bin.46	D07_KMJN_T2106131988_bin.237	TRUE	2	1	1	40	20	Medium	98.02	9.26	51.72	9.09	0.324697	1183266	71	134313	32101	7374	16665.7	0.937193	1085
D08_KMJN_T2106131989	D08_KMJN_T2106131989_bin.5	D65_DKLZ_T2107136311_bin.168	TRUE	0	0	0	46	19	High	93.26	1.12	87.66	0	0.332435	1172497	133	48668	19479	4166	8815.77	0.944089	1129
D08_KMJN_T2106131989	D08_KMJN_T2106131989_bin.50	D07_KMJN_T2106131988_bin.158	FALSE	0	0	0	28	12	Medium	87.15	5.37	60.3	12	0.43795	3012606	725	38909	4977	2082	4155.32	0.914965	3155
D08_KMJN_T2106131989	D08_KMJN_T2106131989_bin.51	D36_WEV_T2106132015_bin.257	TRUE	0	0	0	32	16	Medium	75.19	4.85	50.94	60	0.456451	2423608	755	19903	3500	1860	3210.08	0.901519	2434
D08_KMJN_T2106131989	D08_KMJN_T2106131989_bin.53	D24_KMJN_T2106132004_bin.103	FALSE	0	0	0	22	15	Medium	50.3	0	50.3	0	0.422321	897692	245	20208	4242	1897	3664.05	0.917218	1036
D08_KMJN_T2106131989	D08_KMJN_T2106131989_bin.55	D07_KMJN_T2106131988_bin.134	FALSE	0	1	0	29	16	Medium	82.16	5.25	55.91	25	0.414638	2652940	513	27390	6530	2531	5171.42	0.9072	2623
D08_KMJN_T2106131989	D08_KMJN_T2106131989_bin.63	D08_KMJN_T2106131989_bin.63	TRUE	1	0	0	20	11	Medium	86.56	0.67	83.21	100	0.383853	1433514	315	35602	6250	2014	4550.84	0.918433	1550
D08_KMJN_T2106131989	D08_KMJN_T2106131989_bin.64	D12_KMJN_T2106131992_bin.101	TRUE	0	0	0	32	19	Medium	75.68	0.08	75.28	0	0.504198	1364048	102	74381	18884	6487	13373	0.941234	1320
D08_KMJN_T2106131989	D08_KMJN_T2106131989_bin.65	D08_KMJN_T2106131989_bin.65	TRUE	2	0	0	40	18	High	95.08	0.85	90.83	0	0.365989	1669489	39	304366	98912	22118	42807.4	0.938651	1581
D08_KMJN_T2106131989	D08_KMJN_T2106131989_bin.69	D28_KMJN_T2106132007_bin.116	TRUE	1	0	0	35	18	Medium	81.42	2	71.42	37.5	0.465192	3032885	685	19809	5301	2277	4427.57	0.863494	2704
D08_KMJN_T2106131989	D08_KMJN_T2106131989_bin.73	D31_WEV_T2106132010_bin.25	TRUE	1	0	0	34	18	Medium	83.63	4.05	63.38	30	0.455031	1584083	260	24088	7806	3053	6092.63	0.929934	1560
D08_KMJN_T2106131989	D08_KMJN_T2106131989_bin.75	D25_KMJN_T2106132005_bin.67	FALSE	0	0	1	36	16	Medium	76.9	5.17	51.05	45.45	0.447925	1307913	261	65506	7776	2137	5011.16	0.927912	1463
D08_KMJN_T2106131989	D08_KMJN_T2106131989_bin.76	D24_KMJN_T2106132004_bin.304	TRUE	1	0	0	37	17	Medium	86.21	5.64	58.01	0	0.530533	2015330	146	94468	22699	6159	13803.6	0.956444	1807
D08_KMJN_T2106131989	D08_KMJN_T2106131989_bin.77	D07_KMJN_T2106131988_bin.159	TRUE	2	0	1	36	19	Medium	85.48	0	85.48	0	0.481548	1754764	85	159766	50081	11267	20644.3	0.944159	1589
D08_KMJN_T2106131989	D08_KMJN_T2106131989_bin.78	D19_KMJN_T2106131999_bin.144	TRUE	2	0	1	36	18	High	97.19	3.15	81.44	33.33	0.338671	1038484	45	141932	44792	9458	23077.4	0.942203	936
D08_KMJN_T2106131989	D08_KMJN_T2106131989_bin.81	D08_KMJN_T2106131989_bin.81	TRUE	2	0	0	48	20	High	95.51	4.88	71.11	0	0.289626	1941593	187	217736	17601	4242	10382.9	0.913039	1923
D08_KMJN_T2106131989	D08_KMJN_T2106131989_bin.89	D07_KMJN_T2106131988_bin.102	TRUE	0	0	1	36	19	Medium	88.33	1.83	79.18	50	0.469775	1819908	79	101164	45108	11601	23036.8	0.947986	1584
D08_KMJN_T2106131989	D08_KMJN_T2106131989_bin.90	D24_KMJN_T2106132004_bin.117	TRUE	1	0	0	41	20	Medium	79.7	0	79.7	0	0.318196	1040412	40	172313	40012	12442	26010.3	0.93897	928
D08_KMJN_T2106131989	D08_KMJN_T2106131989_bin.91	D19_KMJN_T2106131999_bin.238	TRUE	4	0	0	37	16	Medium	88.85	3.76	70.05	26.67	0.429992	2705076	548	27588	5927	2456	4936.27	0.931558	2634
D08_KMJN_T2106131989	D08_KMJN_T2106131989_bin.92	D19_KMJN_T2106131999_bin.120	TRUE	1	0	0	32	14	Medium	59.82	0.34	58.12	50	0.479457	1275662	354	16135	3946	2145	3603.56	0.934019	1474
D08_KMJN_T2106131989	D08_KMJN_T2106131989_bin.94	D08_KMJN_T2106131989_bin.94	TRUE	0	0	0	36	16	Medium	80.76	0.89	76.31	50	0.428594	2628415	291	78772	18517	3395	9032.35	0.880398	2510
D08_KMJN_T2106131989	D08_KMJN_T2106131989_bin.95	D40_WEV_T2106132019_bin.213	FALSE	4	1	0	37	18	Medium	90.29	6.34	58.59	7.14	0.415622	2527277	206	141613	41978	3766	12268.3	0.927053	2196
D08_KMJN_T2106131989	D08_KMJN_T2106131989_bin.97	D31_WEV_T2106132010_bin.21	TRUE	0	0	0	41	19	Medium	84.63	2.64	71.43	66.67	0.611817	1892358	319	27443	8308	2829	5932.16	0.952434	1704
D08_KMJN_T2106131989	D08_KMJN_T2106131989_bin.98	D08_KMJN_T2106131989_bin.98	TRUE	0	1	1	35	17	High	92.57	2.7	79.07	0	0.5389	3039338	63	485989	105443	26129	48243.5	0.904619	2707
D08_KMJN_T2106131989	D08_KMJN_T2106131989_bin.99	D31_WEV_T2106132010_bin.26	TRUE	2	0	0	40	19	High	92.98	2.06	82.68	85.71	0.502884	1738284	159	64605	15952	4863	10932.6	0.950571	1600
D09_KMJN_T2106131990	D09_KMJN_T2106131990_bin.101	D09_KMJN_T2106131990_bin.101	FALSE	2	1	1	30	16	Medium	84.54	3.1	69.04	45.45	0.491036	2729721	482	54905	7613	2592	5663.32	0.921081	2459
D09_KMJN_T2106131990	D09_KMJN_T2106131990_bin.104	D05_KMJN_T2106131986_bin.257	TRUE	0	0	0	43	20	Medium	89.52	0.11	88.97	28.57	0.485425	1905956	101	258580	49144	8807	18870.9	0.946215	1684
D09_KMJN_T2106131990	D09_KMJN_T2106131990_bin.106	D50_JN_T2106132041_bin.222	TRUE	0	0	0	34	17	Medium	86.02	4.17	65.17	38.46	0.541747	2362875	495	32091	5882	2416	4773.48	0.954879	2243
D09_KMJN_T2106131990	D09_KMJN_T2106131990_bin.107	D86_DKLZ_T2107136332_bin.18	TRUE	0	1	1	23	16	Medium	76.3	0.86	72	0	0.44243	1335146	396	18854	3702	1836	3371.58	0.829249	1329
D09_KMJN_T2106131990	D09_KMJN_T2106131990_bin.109	D10_KMJN_T2106131991_bin.21	TRUE	0	1	0	42	17	Medium	82.97	2.7	69.47	12.5	0.497174	2725073	295	120688	17835	3524	9237.54	0.940531	2468
D09_KMJN_T2106131990	D09_KMJN_T2106131990_bin.11	D10_KMJN_T2106131991_bin.126	TRUE	1	1	0	28	15	Medium	56.31	1.23	50.16	0	0.575049	1561310	538	9976	3080	1782	2902.06	0.911797	1742
D09_KMJN_T2106131990	D09_KMJN_T2106131990_bin.121	D49_JN_T2106132040_bin.36	TRUE	0	0	0	18	13	Medium	69.93	1.67	61.58	0	0.502142	1143293	269	23202	4701	2356	4250.16	0.953089	1188
D09_KMJN_T2106131990	D09_KMJN_T2106131990_bin.122	D25_KMJN_T2106132005_bin.200	TRUE	0	0	0	16	10	Medium	78.56	0.9	74.06	33.33	0.45802	2132079	643	23931	3641	1908	3315.83	0.907146	2336
D09_KMJN_T2106131990	D09_KMJN_T2106131990_bin.126	D19_KMJN_T2106131999_bin.238	TRUE	3	0	0	38	16	Medium	84.67	3.58	66.77	20	0.427562	2624670	592	25559	5414	2245	4433.56	0.931388	2603
D09_KMJN_T2106131990	D09_KMJN_T2106131990_bin.128	D10_KMJN_T2106131991_bin.181	TRUE	3	0	0	43	20	High	94.63	0.67	91.28	0	0.564435	2419348	91	166034	47781	12376	26586.2	0.895894	2036
D09_KMJN_T2106131990	D09_KMJN_T2106131990_bin.129	D01_KMJN_T2106131982_bin.167	TRUE	2	1	1	40	20	Medium	89.05	3.76	70.25	83.33	0.552831	1662365	337	23804	6148	2415	4932.83	0.906246	1790
D09_KMJN_T2106131990	D09_KMJN_T2106131990_bin.130	D37_WEV_T2106132016_bin.168	TRUE	0	0	0	38	19	High	97.61	2.56	84.81	45.45	0.37502	2739041	237	104327	22651	5127	11557.1	0.909033	2573
D09_KMJN_T2106131990	D09_KMJN_T2106131990_bin.132	D03_KMJN_T2106131984_bin.198	TRUE	2	1	0	48	20	High	92.1	1.08	86.7	33.33	0.447627	2553135	178	87013	24154	7444	14343.5	0.920155	2169
D09_KMJN_T2106131990	D09_KMJN_T2106131990_bin.133	D09_KMJN_T2106131990_bin.133	TRUE	5	1	1	47	20	High	97.32	0	97.32	0	0.375585	2490945	270	128449	17743	3601	9225.72	0.872643	2218
D09_KMJN_T2106131990	D09_KMJN_T2106131990_bin.135	D06_KMJN_T2106131987_bin.241	FALSE	3	0	0	42	18	High	91.25	3.49	73.8	0	0.496815	2475902	229	68468	25729	4010	10811.8	0.930115	2234
D09_KMJN_T2106131990	D09_KMJN_T2106131990_bin.143	D14_KMJN_T2106131994_bin.11	TRUE	0	0	0	21	13	Medium	78.68	1.35	71.93	33.33	0.33157	975233	300	19106	3575	1856	3250.78	0.941226	1031
D09_KMJN_T2106131990	D09_KMJN_T2106131990_bin.147	D51_JN_T2106132042_bin.31	TRUE	0	0	0	28	12	Medium	78.8	3.8	59.8	57.14	0.478674	1946860	484	19874	4842	2168	4022.44	0.882532	2028
D09_KMJN_T2106131990	D09_KMJN_T2106131990_bin.150	D36_WEV_T2106132015_bin.257	TRUE	1	0	0	28	18	Medium	77.97	2.86	63.67	81.82	0.454786	2486988	804	20611	3300	1838	3093.27	0.901751	2521
D09_KMJN_T2106131990	D09_KMJN_T2106131990_bin.151	D10_KMJN_T2106131991_bin.96	TRUE	1	0	0	26	14	Medium	78.32	3.44	61.12	20	0.493941	2020523	433	28438	5920	2367	4666.33	0.926203	2111
D09_KMJN_T2106131990	D09_KMJN_T2106131990_bin.154	D01_KMJN_T2106131982_bin.97	TRUE	1	0	0	41	17	Medium	62.41	1.72	53.81	100	0.488591	2973838	611	24382	6332	2313	4867.17	0.917334	2842
D09_KMJN_T2106131990	D09_KMJN_T2106131990_bin.155	D28_KMJN_T2106132007_bin.116	TRUE	1	0	0	24	16	Medium	68.78	2.44	56.58	20	0.467244	2415950	774	11855	3346	1887	3121.38	0.869742	2361
D09_KMJN_T2106131990	D09_KMJN_T2106131990_bin.156	D27_KMJN_T2106132006_bin.152	TRUE	3	0	0	34	17	Medium	86.25	4.3	64.75	23.08	0.530683	2226219	251	58364	15630	3698	8869.4	0.960589	1996
D09_KMJN_T2106131990	D09_KMJN_T2106131990_bin.159	D13_KMJN_T2106131993_bin.52	TRUE	1	0	0	40	19	High	97.85	0.95	93.1	50	0.374423	2358724	146	99089	27494	8286	16155.6	0.918146	2146
D09_KMJN_T2106131990	D09_KMJN_T2106131990_bin.16	D10_KMJN_T2106131991_bin.52	TRUE	4	0	0	45	20	High	93.82	1.08	88.42	0	0.4855	2664204	104	173492	35795	13525	25617.3	0.915956	2214
D09_KMJN_T2106131990	D09_KMJN_T2106131990_bin.164	D05_KMJN_T2106131986_bin.143	TRUE	1	0	0	41	19	High	97.16	0	97.16	0	0.504605	2708409	88	254796	47357	14341	30777.4	0.90103	2225
D09_KMJN_T2106131990	D09_KMJN_T2106131990_bin.173	D53_JN_T2106132044_bin.9	TRUE	1	0	0	29	15	Medium	84.53	1.17	78.68	25	0.431253	2006852	466	24362	5202	2168	4306.55	0.925033	2078
D09_KMJN_T2106131990	D09_KMJN_T2106131990_bin.176	D01_KMJN_T2106131982_bin.39	TRUE	1	0	0	36	18	Medium	89.88	0.82	85.78	33.33	0.493613	2381043	386	33472	8158	3003	6168.51	0.887396	2126
D09_KMJN_T2106131990	D09_KMJN_T2106131990_bin.180	D17_KMJN_T2106131997_bin.39	TRUE	2	1	0	39	18	High	95.45	2.72	81.85	30.77	0.436788	2080646	227	57886	12941	4400	9165.84	0.934943	1862
D09_KMJN_T2106131990	D09_KMJN_T2106131990_bin.181	D05_KMJN_T2106131986_bin.196	TRUE	1	0	0	33	17	Medium	62.48	2.01	52.43	33.33	0.549092	2031591	715	13317	2973	1734	2841.39	0.891529	2191
D09_KMJN_T2106131990	D09_KMJN_T2106131990_bin.182	D25_KMJN_T2106132005_bin.82	FALSE	0	0	0	21	13	Medium	73.5	3.51	55.95	33.33	0.375504	2130533	635	19286	3678	1837	3355.17	0.927414	2239
D09_KMJN_T2106131990	D09_KMJN_T2106131990_bin.185	D04_KMJN_T2106131985_bin.55	TRUE	0	0	0	41	20	High	100	2.82	85.9	16.67	0.495699	1846283	98	137283	62930	7607	18839.6	0.938348	1661
D09_KMJN_T2106131990	D09_KMJN_T2106131990_bin.186	D05_KMJN_T2106131986_bin.101	TRUE	2	0	0	32	15	Medium	50.86	0	50.86	0	0.48149	1108970	204	114483	7432	2257	5436.13	0.901357	1143
D09_KMJN_T2106131990	D09_KMJN_T2106131990_bin.187	D44_MY_T2106132035_bin.45	TRUE	0	0	0	40	18	Medium	98.1	5.12	72.5	0	0.362297	2530761	86	220792	68837	16571	29427.5	0.918962	2120
D09_KMJN_T2106131990	D09_KMJN_T2106131990_bin.189	D10_KMJN_T2106131991_bin.7	TRUE	0	0	0	24	16	Medium	59.29	0.55	56.54	66.67	0.570364	1543215	342	19277	5562	2397	4512.32	0.897008	1599
D09_KMJN_T2106131990	D09_KMJN_T2106131990_bin.194	D17_KMJN_T2106131997_bin.121	TRUE	0	1	0	23	14	Medium	62.16	0.78	58.26	33.33	0.398432	1581916	561	11641	2987	1768	2819.81	0.924517	1808
D09_KMJN_T2106131990	D09_KMJN_T2106131990_bin.198	D17_KMJN_T2106131997_bin.52	FALSE	0	0	0	41	19	High	96.64	0.34	94.94	100	0.464973	2528097	181	56811	23795	7000	13967.4	0.907848	2166
D09_KMJN_T2106131990	D09_KMJN_T2106131990_bin.199	D10_KMJN_T2106131991_bin.148	TRUE	3	0	0	39	19	High	91.73	1.24	85.53	20	0.413219	2345848	109	118669	41048	9110	21521.5	0.926509	1854
D09_KMJN_T2106131990	D09_KMJN_T2106131990_bin.201	D01_KMJN_T2106131982_bin.102	TRUE	2	0	0	24	15	Medium	62.1	1.34	55.4	0	0.41074	1271007	437	11672	3036	1773	2908.48	0.92618	1475
D09_KMJN_T2106131990	D09_KMJN_T2106131990_bin.203	D14_KMJN_T2106131994_bin.186	TRUE	3	0	0	29	16	High	90.72	3.1	75.22	72.73	0.393009	1504657	286	23108	7124	2397	5261.04	0.944274	1579
D09_KMJN_T2106131990	D09_KMJN_T2106131990_bin.206	D54_JN_T2106132045_bin.99	TRUE	4	0	1	36	19	High	90.17	3.56	72.37	10	0.400362	1641203	326	28168	6272	2413	5034.37	0.937445	1697
D09_KMJN_T2106131990	D09_KMJN_T2106131990_bin.209	D05_KMJN_T2106131986_bin.183	TRUE	1	0	0	17	9	Medium	71.02	0.94	66.32	60	0.389678	1321518	373	11463	4044	1986	3542.94	0.928549	1497
D09_KMJN_T2106131990	D09_KMJN_T2106131990_bin.213	D01_KMJN_T2106131982_bin.233	TRUE	2	1	0	30	15	Medium	75.48	0	75.48	0	0.449287	2186639	74	125337	53444	13189	29549.2	0.905583	1741
D09_KMJN_T2106131990	D09_KMJN_T2106131990_bin.222	D05_KMJN_T2106131986_bin.139	TRUE	2	0	0	37	18	Medium	89.18	0.8	85.18	60	0.447748	2315483	477	24211	6108	2432	4854.26	0.856623	2125
D09_KMJN_T2106131990	D09_KMJN_T2106131990_bin.223	D37_WEV_T2106132016_bin.96	TRUE	2	1	0	30	17	Medium	53.23	0.54	50.53	0	0.505546	1192300	40	146374	100945	27769	29807.5	0.923227	1049
D09_KMJN_T2106131990	D09_KMJN_T2106131990_bin.226	D01_KMJN_T2106131982_bin.86	TRUE	0	0	0	35	19	Medium	75.17	3.83	56.02	60	0.523755	1667949	423	22207	4660	2094	3943.14	0.958072	1726
D09_KMJN_T2106131990	D09_KMJN_T2106131990_bin.230	D06_KMJN_T2106131987_bin.45	TRUE	2	0	0	29	16	Medium	84.55	5.54	56.85	44.44	0.582373	2540629	492	37016	6808	2405	5163.88	0.942336	2347
D09_KMJN_T2106131990	D09_KMJN_T2106131990_bin.236	D14_KMJN_T2106131994_bin.114	TRUE	1	0	0	30	17	Medium	67.05	1.36	60.25	0	0.414999	2309321	93	127528	50274	14158	24831.4	0.923141	1935
D09_KMJN_T2106131990	D09_KMJN_T2106131990_bin.237	D50_JN_T2106132041_bin.32	TRUE	0	0	0	43	18	High	92.63	1.08	87.23	0	0.465573	2364979	85	166431	53728	15457	27823.3	0.927303	1931
D09_KMJN_T2106131990	D09_KMJN_T2106131990_bin.238	D25_KMJN_T2106132005_bin.198	TRUE	2	0	0	41	20	Medium	89.93	2.08	79.53	44.44	0.444724	2420081	175	66310	23302	6654	13829	0.911053	2010
D09_KMJN_T2106131990	D09_KMJN_T2106131990_bin.24	D16_KMJN_T2106131996_bin.2	TRUE	3	0	0	45	19	Medium	87.67	4.03	67.52	100	0.434938	3061241	407	55625	11835	3301	7521.48	0.915792	2840
D09_KMJN_T2106131990	D09_KMJN_T2106131990_bin.242	D37_WEV_T2106132016_bin.74	TRUE	2	0	0	37	19	High	92.03	2.69	78.58	85.71	0.446795	1857731	238	46459	11143	3409	7805.59	0.940948	1799
D09_KMJN_T2106131990	D09_KMJN_T2106131990_bin.244	D01_KMJN_T2106131982_bin.243	TRUE	1	0	0	24	15	Medium	89.39	7.87	50.04	20	0.361759	2423284	639	21319	4433	2004	3792.31	0.923404	2511
D09_KMJN_T2106131990	D09_KMJN_T2106131990_bin.26	D62_DKLZ_T2107136308_bin.10	TRUE	1	0	0	30	18	Medium	73.77	1.34	67.07	0	0.476846	1256122	352	16020	4088	2089	3568.53	0.940437	1440
D09_KMJN_T2106131990	D09_KMJN_T2106131990_bin.28	D83_DKLZ_T2107136329_bin.64	FALSE	1	0	0	27	14	Medium	67.51	2.82	53.41	50	0.424434	1186890	315	17250	4542	1910	3767.9	0.929023	1350
D09_KMJN_T2106131990	D09_KMJN_T2106131990_bin.30	D13_KMJN_T2106131993_bin.9	TRUE	1	0	0	31	16	Medium	88.2	1.23	82.05	0	0.424012	2194871	263	44260	12600	3664	8345.52	0.925555	2071
D09_KMJN_T2106131990	D09_KMJN_T2106131990_bin.31	D22_KMJN_T2106132002_bin.180	TRUE	0	1	0	41	20	High	94.25	1.66	85.95	16.67	0.425185	2268293	299	54947	12179	3295	7586.26	0.923431	2074
D09_KMJN_T2106131990	D09_KMJN_T2106131990_bin.33	D05_KMJN_T2106131986_bin.134	TRUE	0	0	0	19	11	Medium	71.89	2.31	60.34	45.45	0.426737	2033934	530	17249	4371	2082	3837.61	0.908703	2107
D09_KMJN_T2106131990	D09_KMJN_T2106131990_bin.34	D27_KMJN_T2106132006_bin.140	TRUE	0	1	1	43	19	High	93.62	2.25	82.37	0	0.495648	2456711	178	74230	29169	5596	13801.7	0.876282	2069
D09_KMJN_T2106131990	D09_KMJN_T2106131990_bin.37	D28_KMJN_T2106132007_bin.42	TRUE	2	0	0	43	17	Medium	93.31	6.56	60.51	46.67	0.433744	3313469	510	45640	9356	2839	6497	0.906152	3045
D09_KMJN_T2106131990	D09_KMJN_T2106131990_bin.38	D65_DKLZ_T2107136311_bin.76	TRUE	1	1	1	40	20	High	93.82	4.49	71.37	40	0.432029	1832972	243	64782	11517	3109	7543.09	0.930606	1729
D09_KMJN_T2106131990	D09_KMJN_T2106131990_bin.44	D19_KMJN_T2106131999_bin.120	FALSE	1	0	0	42	18	Medium	75.27	1.92	65.67	80	0.477578	1576893	375	21641	4983	2222	4205.05	0.929848	1761
D09_KMJN_T2106131990	D09_KMJN_T2106131990_bin.46	D16_KMJN_T2106131996_bin.140	TRUE	2	0	0	37	20	Medium	55.97	0.34	54.27	100	0.503945	1894608	77	158756	49878	13273	24605.3	0.914169	1687
D09_KMJN_T2106131990	D09_KMJN_T2106131990_bin.5	D27_KMJN_T2106132006_bin.166	TRUE	0	0	0	46	18	Medium	85.4	3.78	66.5	14.29	0.436648	3089115	613	32903	6495	2307	5039.34	0.904516	2902
D09_KMJN_T2106131990	D09_KMJN_T2106131990_bin.54	D16_KMJN_T2106131996_bin.175	TRUE	3	1	0	41	20	High	95.71	1.43	88.56	25	0.453149	1943589	166	63338	19915	4870	11708.4	0.919287	1762
D09_KMJN_T2106131990	D09_KMJN_T2106131990_bin.58	D13_KMJN_T2106131993_bin.27	TRUE	0	1	0	20	15	Medium	55.61	1	50.61	25	0.4729	1743340	616	10067	2974	1799	2830.1	0.935057	1867
D09_KMJN_T2106131990	D09_KMJN_T2106131990_bin.59	D65_DKLZ_T2107136311_bin.188	TRUE	3	1	0	29	17	Medium	87.24	2.91	72.69	47.06	0.466047	2596038	221	72179	18862	5355	11746.8	0.916426	2188
D09_KMJN_T2106131990	D09_KMJN_T2106131990_bin.6	D58_DKLZ_T2107136304_bin.72	TRUE	0	0	0	43	19	High	92.35	1.96	82.55	75	0.471445	1577648	167	41760	13603	4665	9446.99	0.910568	1667
D09_KMJN_T2106131990	D09_KMJN_T2106131990_bin.74	D15_KMJN_T2106131995_bin.26	TRUE	2	2	1	30	20	Medium	86.67	2.79	72.72	0	0.333605	1379571	408	30778	3672	1794	3381.3	0.910181	1393
D09_KMJN_T2106131990	D09_KMJN_T2106131990_bin.77	D16_KMJN_T2106131996_bin.82	TRUE	0	1	0	33	18	Medium	88.21	1.67	79.86	50	0.502479	2241638	265	45053	13549	4072	8459.01	0.924839	1987
D09_KMJN_T2106131990	D09_KMJN_T2106131990_bin.79	D80_DKLZ_T2107136326_bin.113	TRUE	1	0	0	13	6	Medium	64.27	1.2	58.27	25	0.409147	834028	290	13228	3011	1791	2875.96	0.941479	1004
D09_KMJN_T2106131990	D09_KMJN_T2106131990_bin.81	D25_KMJN_T2106132005_bin.23	TRUE	0	0	0	24	14	Medium	58.25	1.17	52.4	25	0.456816	1199182	383	15764	3384	1869	3131.02	0.913372	1415
D09_KMJN_T2106131990	D09_KMJN_T2106131990_bin.87	D16_KMJN_T2106131996_bin.39	TRUE	1	0	0	44	20	High	97.2	0.54	94.5	0	0.427344	2338424	80	240471	48191	14469	29230.3	0.914541	1934
D09_KMJN_T2106131990	D09_KMJN_T2106131990_bin.9	D06_KMJN_T2106131987_bin.189	TRUE	1	1	1	46	20	Medium	79.76	0	79.76	0	0.422614	696311	7	221569	135838	55485	99473	0.910928	720
D09_KMJN_T2106131990	D09_KMJN_T2106131990_bin.90	D06_KMJN_T2106131987_bin.116	TRUE	1	0	0	43	20	Medium	87.97	0.31	86.42	0	0.505615	2384132	62	171510	73440	22645	38453.7	0.919176	1974
D09_KMJN_T2106131990	D09_KMJN_T2106131990_bin.92	D32_WEV_T2106132011_bin.166	TRUE	1	0	0	43	19	High	96.61	1.69	88.16	100	0.44637	1545443	297	34086	7004	2314	5203.51	0.876493	1633
D09_KMJN_T2106131990	D09_KMJN_T2106131990_bin.95	D62_DKLZ_T2107136308_bin.225	FALSE	0	0	0	10	7	Medium	61.75	2.22	50.65	60	0.50126	1224368	407	10204	3213	1821	3008.28	0.917963	1470
D09_KMJN_T2106131990	D09_KMJN_T2106131990_bin.98	D09_KMJN_T2106131990_bin.98	TRUE	1	0	0	44	18	Medium	82.93	3.62	64.83	66.67	0.504608	2661800	614	25726	5284	2227	4335.18	0.938168	2516
D10_KMJN_T2106131991	D10_KMJN_T2106131991_bin.101	D37_WEV_T2106132016_bin.212	TRUE	3	0	0	38	18	Medium	83.79	2.4	71.79	9.09	0.543221	2568014	575	57769	5675	2055	4466.11	0.904854	2604
D10_KMJN_T2106131991	D10_KMJN_T2106131991_bin.104	D36_WEV_T2106132015_bin.257	FALSE	2	0	0	33	16	Medium	75.4	2.48	63	32	0.45328	2662419	857	24583	3360	1836	3106.67	0.897475	2691
D10_KMJN_T2106131991	D10_KMJN_T2106131991_bin.106	D14_KMJN_T2106131994_bin.114	TRUE	1	0	0	36	18	Medium	87.3	0.36	85.5	0	0.406494	2721699	98	179776	48955	13979	27772.4	0.922918	2242
D10_KMJN_T2106131991	D10_KMJN_T2106131991_bin.109	D17_KMJN_T2106131997_bin.12	TRUE	0	0	0	30	16	Medium	80.59	4.81	56.54	25	0.402732	2534119	648	23854	4471	2085	3910.68	0.920269	2608
D10_KMJN_T2106131991	D10_KMJN_T2106131991_bin.11	D29_KMJN_T2106132008_bin.124	TRUE	5	0	0	40	19	Medium	89.39	1.4	82.39	60	0.503858	2608088	344	48931	12383	3030	7581.65	0.899753	2564
D10_KMJN_T2106131991	D10_KMJN_T2106131991_bin.111	D83_DKLZ_T2107136329_bin.64	FALSE	1	1	0	32	16	Medium	68.91	3.03	53.76	16.67	0.422755	1509090	296	42991	7465	2197	5098.28	0.93065	1659
D10_KMJN_T2106131991	D10_KMJN_T2106131991_bin.113	D31_WEV_T2106132010_bin.44	FALSE	0	0	0	19	13	Medium	73.54	2.46	61.24	28.57	0.438356	1636279	458	18965	4181	1841	3572.66	0.935866	1681
D10_KMJN_T2106131991	D10_KMJN_T2106131991_bin.116	D10_KMJN_T2106131991_bin.116	TRUE	2	0	0	44	20	Medium	82.13	5.27	55.78	18.18	0.492055	1743544	408	17954	5198	2221	4273.39	0.913441	1871
D10_KMJN_T2106131991	D10_KMJN_T2106131991_bin.118	D58_DKLZ_T2107136304_bin.72	TRUE	0	0	0	44	18	High	92.57	3.59	74.62	100	0.469544	1624138	152	41896	17353	5108	10685.1	0.904306	1726
D10_KMJN_T2106131991	D10_KMJN_T2106131991_bin.119	D50_JN_T2106132041_bin.32	TRUE	0	0	0	45	19	High	95.32	1.08	89.92	0	0.464334	2543482	93	123714	46420	14702	27349.3	0.923603	2148
D10_KMJN_T2106131991	D10_KMJN_T2106131991_bin.120	D01_KMJN_T2106131982_bin.113	FALSE	0	1	0	44	19	Medium	86.59	5	61.59	0	0.431506	2147769	432	22751	6022	2455	4971.69	0.927373	2072
D10_KMJN_T2106131991	D10_KMJN_T2106131991_bin.122	D05_KMJN_T2106131986_bin.143	TRUE	3	0	0	39	18	High	97.5	1.01	92.45	66.67	0.504187	2728217	104	209233	40402	14186	26232.9	0.901922	2278
D10_KMJN_T2106131991	D10_KMJN_T2106131991_bin.123	D21_KMJN_T2106132001_bin.50	TRUE	0	0	0	42	19	Medium	84.77	2.32	73.17	14.29	0.51945	1712408	230	36638	11024	3255	7445.25	0.953392	1643
D10_KMJN_T2106131991	D10_KMJN_T2106131991_bin.124	D32_WEV_T2106132011_bin.108	TRUE	1	0	0	34	19	Medium	89.66	7.24	53.46	6	0.421316	3052446	675	26905	5803	2108	4522.14	0.925086	2913
D10_KMJN_T2106131991	D10_KMJN_T2106131991_bin.126	D10_KMJN_T2106131991_bin.126	TRUE	2	1	1	43	17	High	95.02	1.45	87.77	0	0.567798	2515023	223	56710	17536	5632	11278.1	0.904309	2268
D10_KMJN_T2106131991	D10_KMJN_T2106131991_bin.132	D01_KMJN_T2106131982_bin.167	TRUE	1	2	0	45	20	High	94.7	1.75	85.95	33.33	0.55008	1699246	316	30225	7078	2635	5377.36	0.907128	1817
D10_KMJN_T2106131991	D10_KMJN_T2106131991_bin.133	D40_WEV_T2106132019_bin.184	TRUE	0	0	0	36	15	Medium	85.61	4.37	63.76	66.67	0.473058	1471276	212	41492	9028	3240	6939.98	0.94209	1453
D10_KMJN_T2106131991	D10_KMJN_T2106131991_bin.134	D01_KMJN_T2106131982_bin.39	TRUE	1	0	0	27	18	Medium	68.37	0	68.37	0	0.494622	1938838	476	18867	4584	2261	4073.19	0.881533	1862
D10_KMJN_T2106131991	D10_KMJN_T2106131991_bin.135	D80_DKLZ_T2107136326_bin.113	TRUE	1	0	0	33	17	Medium	83.65	5.8	54.65	65	0.406883	1295197	239	50860	6765	2565	5419.23	0.938108	1396
D10_KMJN_T2106131991	D10_KMJN_T2106131991_bin.138	D16_KMJN_T2106131996_bin.175	TRUE	3	0	0	35	18	High	92.62	1.19	86.67	50	0.453009	1853015	199	75129	15876	4118	9311.63	0.918632	1706
D10_KMJN_T2106131991	D10_KMJN_T2106131991_bin.14	D28_KMJN_T2106132007_bin.116	TRUE	2	1	1	24	16	Medium	61.47	2.24	50.27	16.67	0.46561	2241449	776	10320	3085	1802	2888.47	0.869919	2218
D10_KMJN_T2106131991	D10_KMJN_T2106131991_bin.140	D65_DKLZ_T2107136311_bin.188	TRUE	3	0	0	34	18	Medium	87.72	5.58	59.82	60.71	0.465825	2689139	241	80125	19872	4671	11158.3	0.916301	2262
D10_KMJN_T2106131991	D10_KMJN_T2106131991_bin.144	D17_KMJN_T2106131997_bin.39	TRUE	2	0	0	41	19	High	95.22	2.21	84.17	60	0.436424	2122062	152	106270	23859	6588	13960.9	0.934423	1821
D10_KMJN_T2106131991	D10_KMJN_T2106131991_bin.146	D25_KMJN_T2106132005_bin.198	TRUE	1	1	0	35	20	Medium	89.93	2.19	78.98	68.75	0.443981	2442484	157	66703	26281	7327	15557.2	0.911915	2020
D10_KMJN_T2106131991	D10_KMJN_T2106131991_bin.148	D10_KMJN_T2106131991_bin.148	TRUE	3	1	0	43	19	High	90.87	0.87	86.52	0	0.413598	2341164	103	170161	48689	11643	22729.7	0.929798	1836
D10_KMJN_T2106131991	D10_KMJN_T2106131991_bin.15	D50_JN_T2106132041_bin.222	TRUE	1	0	0	34	19	Medium	75.39	3.7	56.89	25	0.540019	1983428	595	15628	3656	1949	3333.49	0.954549	2114
D10_KMJN_T2106131991	D10_KMJN_T2106131991_bin.152	D05_KMJN_T2106131986_bin.63	TRUE	0	0	0	33	15	Medium	82.56	2.47	70.21	16.67	0.585436	1885391	351	23256	7004	2604	5371.48	0.921441	1887
D10_KMJN_T2106131991	D10_KMJN_T2106131991_bin.157	D25_KMJN_T2106132005_bin.23	FALSE	2	0	0	31	16	Medium	75.36	3.24	59.16	71.43	0.457272	1718001	417	40376	4853	2079	4119.91	0.909614	1921
D10_KMJN_T2106131991	D10_KMJN_T2106131991_bin.158	D32_WEV_T2106132011_bin.166	TRUE	2	0	0	44	20	Medium	94.92	5.42	67.82	75	0.446309	1628218	279	33619	7741	2703	5835.91	0.871534	1695
D10_KMJN_T2106131991	D10_KMJN_T2106131991_bin.159	D84_DKLZ_T2107136330_bin.21	TRUE	0	0	0	14	10	Medium	56.15	0.34	54.45	0	0.509619	828580	259	18184	3418	1821	3199.15	0.891926	969
D10_KMJN_T2106131991	D10_KMJN_T2106131991_bin.161	D13_KMJN_T2106131993_bin.52	FALSE	1	0	0	37	19	High	97.85	0.24	96.65	0	0.376482	2520727	70	325366	109744	19432	36010.4	0.916424	2259
D10_KMJN_T2106131991	D10_KMJN_T2106131991_bin.17	D49_JN_T2106132040_bin.36	TRUE	1	0	0	33	16	Medium	82.26	2.41	70.21	50	0.501045	1395211	183	37389	10511	3556	7624.1	0.947009	1350
D10_KMJN_T2106131991	D10_KMJN_T2106131991_bin.173	D17_KMJN_T2106131997_bin.52	TRUE	0	0	0	40	19	High	94.85	1.34	88.15	0	0.462455	2606256	66	155130	59477	22640	39488.7	0.908527	2126
D10_KMJN_T2106131991	D10_KMJN_T2106131991_bin.176	D05_KMJN_T2106131986_bin.139	TRUE	0	0	0	47	18	High	92.37	3.57	74.52	16.67	0.447603	2325836	379	29875	7993	2847	6136.77	0.854501	2067
D10_KMJN_T2106131991	D10_KMJN_T2106131991_bin.177	D06_KMJN_T2106131987_bin.116	TRUE	1	0	0	41	20	Medium	87.97	0.31	86.42	50	0.506542	2364021	64	144175	58172	20475	36937.8	0.919452	1983
D10_KMJN_T2106131991	D10_KMJN_T2106131991_bin.178	D24_KMJN_T2106132004_bin.273	FALSE	0	1	0	31	15	Medium	76.37	4.43	54.22	21.74	0.398915	2529215	873	20830	3029	1739	2897.15	0.901894	2651
D10_KMJN_T2106131991	D10_KMJN_T2106131991_bin.181	D10_KMJN_T2106131991_bin.181	TRUE	3	1	0	45	20	High	95.97	0.67	92.62	0	0.567156	2455534	87	163041	50017	12025	28224.5	0.895842	2056
D10_KMJN_T2106131991	D10_KMJN_T2106131991_bin.184	D05_KMJN_T2106131986_bin.257	TRUE	0	2	0	46	20	Medium	89.52	1.27	83.17	25	0.483722	1902964	75	352696	52363	11040	25372.9	0.942076	1668
D10_KMJN_T2106131991	D10_KMJN_T2106131991_bin.186	D09_KMJN_T2106131990_bin.133	TRUE	5	0	0	42	18	High	97.99	3.58	80.09	0	0.373879	2704426	147	197245	43900	7285	18397.5	0.869118	2399
D10_KMJN_T2106131991	D10_KMJN_T2106131991_bin.193	D05_KMJN_T2106131986_bin.134	TRUE	0	0	0	44	16	High	91.81	1.22	85.71	0	0.42417	2440215	80	167978	54795	13995	30502.7	0.901928	2063
D10_KMJN_T2106131991	D10_KMJN_T2106131991_bin.194	D37_WEV_T2106132016_bin.96	TRUE	1	0	0	29	16	Medium	62.37	1.61	54.32	0	0.51113	1333618	24	164040	91416	34485	55567.4	0.925901	1160
D10_KMJN_T2106131991	D10_KMJN_T2106131991_bin.198	D53_JN_T2106132044_bin.9	TRUE	1	1	0	35	15	High	91.61	2.07	81.26	100	0.430781	2197197	358	49931	7644	2870	6137.42	0.922219	2193
D10_KMJN_T2106131991	D10_KMJN_T2106131991_bin.20	D22_KMJN_T2106132002_bin.248	TRUE	1	0	0	24	13	Medium	55.03	0.34	53.33	100	0.409111	1699201	119	152096	28057	6020	14279	0.915394	1620
D10_KMJN_T2106131991	D10_KMJN_T2106131991_bin.201	D22_KMJN_T2106132002_bin.180	TRUE	0	0	0	18	13	Medium	59.22	0.63	56.07	0	0.421729	1305638	460	13962	2895	1775	2838.34	0.930225	1432
D10_KMJN_T2106131991	D10_KMJN_T2106131991_bin.202	D14_KMJN_T2106131994_bin.118	TRUE	1	0	0	32	16	Medium	64.79	2.22	53.69	44.44	0.429388	1246911	380	33387	3545	1812	3281.34	0.934642	1439
D10_KMJN_T2106131991	D10_KMJN_T2106131991_bin.203	D62_DKLZ_T2107136308_bin.10	TRUE	0	0	0	30	17	Medium	72.37	0.21	71.32	50	0.474626	1255908	343	11261	4238	2009	3661.54	0.938424	1414
D10_KMJN_T2106131991	D10_KMJN_T2106131991_bin.204	D14_KMJN_T2106131994_bin.186	TRUE	2	0	0	29	15	High	92.45	3.36	75.65	33.33	0.392088	1560056	248	38333	9196	2777	6290.55	0.943705	1616
D10_KMJN_T2106131991	D10_KMJN_T2106131991_bin.208	D01_KMJN_T2106131982_bin.102	FALSE	4	0	0	12	9	Medium	51.78	0	51.78	0	0.420968	1276178	431	73846	2847	1719	2960.97	0.923974	1673
D10_KMJN_T2106131991	D10_KMJN_T2106131991_bin.21	D10_KMJN_T2106131991_bin.21	TRUE	3	0	0	46	19	High	93.48	1.11	87.93	100	0.490217	3127383	296	100575	18824	4016	10565.5	0.934609	2808
D10_KMJN_T2106131991	D10_KMJN_T2106131991_bin.210	D37_WEV_T2106132016_bin.168	TRUE	0	0	0	42	19	High	97.73	1.45	90.48	33.33	0.373482	2696769	80	152911	57660	19118	33709.6	0.909762	2430
D10_KMJN_T2106131991	D10_KMJN_T2106131991_bin.22	D05_KMJN_T2106131986_bin.196	TRUE	1	0	0	36	14	Medium	80.35	3.26	64.05	62.5	0.545937	2627814	811	16039	3627	1878	3240.21	0.890102	2752
D10_KMJN_T2106131991	D10_KMJN_T2106131991_bin.220	D19_KMJN_T2106131999_bin.238	TRUE	3	0	0	29	16	Medium	71.35	2.17	60.5	7.14	0.425926	2122983	698	11551	3276	1798	3041.52	0.926139	2303
D10_KMJN_T2106131991	D10_KMJN_T2106131991_bin.23	D10_KMJN_T2106131991_bin.23	FALSE	0	1	0	38	17	Medium	62.7	2.45	50.45	66.67	0.422297	1059973	380	10900	2909	1749	2789.4	0.907219	1372
D10_KMJN_T2106131991	D10_KMJN_T2106131991_bin.24	D16_KMJN_T2106131996_bin.82	TRUE	0	0	0	33	18	Medium	85.83	1.92	76.23	66.67	0.502345	2199284	340	42324	9139	2894	6468.48	0.922671	2027
D10_KMJN_T2106131991	D10_KMJN_T2106131991_bin.25	D05_KMJN_T2106131986_bin.129	FALSE	0	0	0	28	15	Medium	73.27	4.32	51.67	0	0.390965	2055606	563	18156	4178	1984	3651.17	0.934721	2186
D10_KMJN_T2106131991	D10_KMJN_T2106131991_bin.26	D01_KMJN_T2106131982_bin.133	TRUE	3	0	0	46	19	Medium	75.41	4.08	55.01	60	0.633419	1718541	302	33148	8284	2567	5690.53	0.930774	1666
D10_KMJN_T2106131991	D10_KMJN_T2106131991_bin.27	D15_KMJN_T2106131995_bin.26	TRUE	2	1	0	36	20	High	92	2.67	78.65	0	0.317782	1700160	407	39840	5556	1828	4177.3	0.918329	1657
D10_KMJN_T2106131991	D10_KMJN_T2106131991_bin.32	D10_KMJN_T2106131991_bin.32	TRUE	1	0	0	19	12	Medium	58.9	0.65	55.65	100	0.559578	778548	58	66679	26996	5609	13423.2	0.913316	821
D10_KMJN_T2106131991	D10_KMJN_T2106131991_bin.34	D06_KMJN_T2106131987_bin.192	TRUE	1	0	0	22	14	Medium	52.12	0.34	50.42	0	0.502628	2013787	56	292151	61966	18142	35960.5	0.906781	1698
D10_KMJN_T2106131991	D10_KMJN_T2106131991_bin.37	D07_KMJN_T2106131988_bin.8	TRUE	0	0	0	37	18	Medium	81.76	1.79	72.81	80	0.469412	1807669	214	66973	14174	3634	8447.05	0.927286	1638
D10_KMJN_T2106131991	D10_KMJN_T2106131991_bin.39	D05_KMJN_T2106131986_bin.183	TRUE	1	0	0	26	16	Medium	85.37	1.51	77.82	60	0.389661	1532254	327	23717	5632	2586	4685.79	0.927268	1674
D10_KMJN_T2106131991	D10_KMJN_T2106131991_bin.44	D44_MY_T2106132035_bin.45	TRUE	0	0	0	36	18	High	98.33	0.74	94.63	0	0.35339	2468755	77	220792	76336	17164	32061.8	0.920971	2037
D10_KMJN_T2106131991	D10_KMJN_T2106131991_bin.45	D16_KMJN_T2106131996_bin.140	TRUE	1	1	0	37	18	Medium	66.21	0.67	62.86	0	0.502485	1926293	77	101657	45019	13499	25016.8	0.9129	1711
D10_KMJN_T2106131991	D10_KMJN_T2106131991_bin.46	D03_KMJN_T2106131984_bin.198	TRUE	1	1	0	44	20	High	93.28	1.08	87.88	33.33	0.448694	2449698	203	68168	19092	5664	12067.5	0.919604	2074
D10_KMJN_T2106131991	D10_KMJN_T2106131991_bin.47	D25_KMJN_T2106132005_bin.82	TRUE	0	0	0	22	12	High	93.61	4.34	71.91	33.33	0.372071	2565498	388	46312	9996	2816	6612.11	0.926196	2442
D10_KMJN_T2106131991	D10_KMJN_T2106131991_bin.5	D05_KMJN_T2106131986_bin.101	TRUE	1	0	0	37	19	Medium	76.27	3.33	59.62	25	0.50241	1946280	372	25045	7011	2474	5231.94	0.914385	1898
D10_KMJN_T2106131991	D10_KMJN_T2106131991_bin.51	D27_KMJN_T2106132006_bin.166	TRUE	1	0	0	49	20	High	90.38	2.8	76.38	40	0.436277	3148892	540	41890	7805	2729	5831.28	0.905682	2872
D10_KMJN_T2106131991	D10_KMJN_T2106131991_bin.52	D10_KMJN_T2106131991_bin.52	TRUE	2	0	0	43	20	High	92.74	0.1	92.24	0	0.486391	2583649	112	143597	39811	10934	23068.3	0.918431	2171
D10_KMJN_T2106131991	D10_KMJN_T2106131991_bin.57	D27_KMJN_T2106132006_bin.140	TRUE	0	0	0	38	18	High	90.58	1.35	83.83	0	0.500528	2262010	152	85104	24560	7971	14881.6	0.880576	1911
D10_KMJN_T2106131991	D10_KMJN_T2106131991_bin.60	D06_KMJN_T2106131987_bin.189	TRUE	0	1	1	46	20	Medium	79.76	0	79.76	0	0.419297	791195	46	96612	65181	7487	17199.9	0.917463	883
D10_KMJN_T2106131991	D10_KMJN_T2106131991_bin.61	D16_KMJN_T2106131996_bin.39	TRUE	2	0	0	42	20	High	93.98	1.08	88.58	33.33	0.429017	2173016	145	110692	26188	6508	14986.3	0.917563	1857
D10_KMJN_T2106131991	D10_KMJN_T2106131991_bin.69	D01_KMJN_T2106131982_bin.243	TRUE	3	1	0	75	20	Medium	98.67	5.33	72.02	0	0.36148	2920126	265	115134	24471	4453	11019.3	0.911996	2663
D10_KMJN_T2106131991	D10_KMJN_T2106131991_bin.7	D10_KMJN_T2106131991_bin.7	TRUE	1	0	1	38	18	Medium	72.42	0.81	68.37	0	0.56325	1981879	92	100726	35859	10164	21542.2	0.891991	1747
D10_KMJN_T2106131991	D10_KMJN_T2106131991_bin.73	D37_WEV_T2106132016_bin.74	TRUE	1	0	0	36	19	High	90.86	2.15	80.11	0	0.445855	1829875	173	78348	18620	4374	10577.3	0.941559	1702
D10_KMJN_T2106131991	D10_KMJN_T2106131991_bin.75	D14_KMJN_T2106131994_bin.95	TRUE	1	0	0	28	17	Medium	72.35	2.02	62.25	25	0.536646	2005704	337	33322	8250	2799	5951.64	0.888022	1948
D10_KMJN_T2106131991	D10_KMJN_T2106131991_bin.76	D10_KMJN_T2106131991_bin.76	FALSE	1	0	0	23	12	Medium	89.67	3.13	74.02	62.5	0.371532	1827378	385	85973	5992	2065	4746.44	0.925524	2014
D10_KMJN_T2106131991	D10_KMJN_T2106131991_bin.84	D01_KMJN_T2106131982_bin.233	TRUE	2	0	0	27	14	Medium	76.15	0	76.15	0	0.447962	2241492	53	195588	91970	17862	42292.3	0.906479	1780
D10_KMJN_T2106131991	D10_KMJN_T2106131991_bin.87	D16_KMJN_T2106131996_bin.2	TRUE	2	1	0	47	19	Medium	87.99	6.18	57.09	30.77	0.43833	2846780	431	49850	10900	2785	6605.06	0.918189	2677
D10_KMJN_T2106131991	D10_KMJN_T2106131991_bin.89	D65_DKLZ_T2107136311_bin.76	TRUE	1	3	2	47	20	High	91.01	3.37	74.16	0	0.432996	1876451	229	97651	12839	3517	8194.11	0.922501	1738
D10_KMJN_T2106131991	D10_KMJN_T2106131991_bin.9	D52_JN_T2106132043_bin.107	TRUE	0	0	0	18	12	Medium	69.95	3	54.95	57.14	0.540737	1094502	375	9490	2988	1763	2918.67	0.88633	1496
D10_KMJN_T2106131991	D10_KMJN_T2106131991_bin.91	D13_KMJN_T2106131993_bin.9	TRUE	1	0	0	37	20	Medium	88.49	1.9	78.99	25	0.423099	2253189	387	51853	7684	2784	5822.19	0.923172	2151
D10_KMJN_T2106131991	D10_KMJN_T2106131991_bin.92	D22_KMJN_T2106132002_bin.130	TRUE	0	0	0	26	17	Medium	66.52	1.72	57.92	100	0.493994	1749715	287	38773	8056	2796	6096.57	0.928114	1652
D10_KMJN_T2106131991	D10_KMJN_T2106131991_bin.96	D10_KMJN_T2106131991_bin.96	TRUE	1	0	0	36	16	Medium	87.01	0.34	85.31	0	0.492171	2259027	216	84486	16819	4877	10458.5	0.926512	2140
D10_KMJN_T2106131991	D10_KMJN_T2106131991_bin.98	D28_KMJN_T2106132007_bin.42	TRUE	3	0	0	45	19	High	98.39	1.36	91.59	40	0.435255	3319535	251	109076	22071	5759	13225.2	0.907678	2811
D10_KMJN_T2106131991	D10_KMJN_T2106131991_bin.99	D17_KMJN_T2106131997_bin.121	TRUE	1	0	0	38	18	High	92.28	0.22	91.18	100	0.396648	2362911	276	54984	12585	3984	8561.27	0.923028	2235
D12_KMJN_T2106131992	D12_KMJN_T2106131992_bin.101	D12_KMJN_T2106131992_bin.101	TRUE	0	0	0	38	17	Medium	88.44	0.67	85.09	100	0.493728	1692849	162	45506	13741	5286	10449.7	0.938127	1631
D12_KMJN_T2106131992	D12_KMJN_T2106131992_bin.102	D12_KMJN_T2106131992_bin.102	TRUE	0	0	0	24	16	Medium	76.19	4.29	54.74	66.67	0.30147	1199103	269	26174	5395	2209	4457.63	0.945952	1423
D12_KMJN_T2106131992	D12_KMJN_T2106131992_bin.105	D12_KMJN_T2106131992_bin.105	TRUE	0	0	0	38	18	High	92.84	1.05	87.59	75	0.494762	2440042	155	88607	23312	8197	15742.2	0.913076	2049
D12_KMJN_T2106131992	D12_KMJN_T2106131992_bin.107	D62_DKLZ_T2107136308_bin.225	FALSE	0	0	0	17	10	Medium	58.79	1.23	52.64	25	0.495362	1251447	376	12676	3620	1979	3328.32	0.911801	1467
D12_KMJN_T2106131992	D12_KMJN_T2106131992_bin.109	D40_WEV_T2106132019_bin.184	FALSE	0	0	0	19	12	Medium	60.91	1.16	55.11	33.33	0.476604	1008958	266	19723	4195	2070	3793.08	0.954808	1072
D12_KMJN_T2106131992	D12_KMJN_T2106131992_bin.113	D31_WEV_T2106132010_bin.44	TRUE	1	0	0	44	20	High	90.59	3.96	70.79	36.36	0.435483	1954516	220	54676	13401	3965	8884.16	0.926829	1776
D12_KMJN_T2106131992	D12_KMJN_T2106131992_bin.115	D02_KMJN_T2106131983_bin.61	TRUE	4	1	0	29	14	Medium	73.6	2.77	59.75	42.86	0.568718	2017070	206	54158	15207	4861	9791.6	0.923115	1790
D12_KMJN_T2106131992	D12_KMJN_T2106131992_bin.116	D30_WEV_T2106132009_bin.154	TRUE	1	0	0	23	10	Medium	69.51	3.7	51.01	83.33	0.446759	895256	226	17908	4358	2126	3961.31	0.938088	1065
D12_KMJN_T2106131992	D12_KMJN_T2106131992_bin.119	D14_KMJN_T2106131994_bin.94	TRUE	0	0	0	32	17	Medium	80.59	4.42	58.49	54.55	0.555897	2362802	586	23602	4709	2119	4032.09	0.909306	2194
D12_KMJN_T2106131992	D12_KMJN_T2106131992_bin.129	D12_KMJN_T2106131992_bin.129	TRUE	2	0	0	14	10	Medium	71.72	0.12	71.12	0	0.328045	1485778	494	21264	3244	1803	3007.65	0.92913	1657
D12_KMJN_T2106131992	D12_KMJN_T2106131992_bin.132	D80_DKLZ_T2107136326_bin.25	TRUE	1	0	0	33	18	Medium	83.66	5.57	55.81	50	0.548202	2127942	376	31420	7895	2698	5659.42	0.960701	2016
D12_KMJN_T2106131992	D12_KMJN_T2106131992_bin.135	D40_WEV_T2106132019_bin.213	TRUE	3	0	0	36	18	Medium	82.9	1.14	77.2	44.44	0.41015	1833260	130	82250	28569	4918	14102	0.943059	1549
D12_KMJN_T2106131992	D12_KMJN_T2106131992_bin.138	D15_KMJN_T2106131995_bin.273	TRUE	1	1	1	47	19	Medium	96.63	6.79	62.68	12.5	0.321885	1922410	157	147723	24472	4692	12244.6	0.921306	1932
D12_KMJN_T2106131992	D12_KMJN_T2106131992_bin.14	D80_DKLZ_T2107136326_bin.113	TRUE	1	0	0	30	15	Medium	76.23	1.96	66.43	50	0.406269	1172553	202	34649	7181	2736	5804.72	0.935528	1255
D12_KMJN_T2106131992	D12_KMJN_T2106131992_bin.140	D24_KMJN_T2106132004_bin.130	TRUE	2	0	0	37	18	High	91.25	3.85	72	20	0.551487	1735269	267	37011	9171	2928	6499.13	0.908338	1764
D12_KMJN_T2106131992	D12_KMJN_T2106131992_bin.141	D02_KMJN_T2106131983_bin.32	TRUE	3	0	0	30	18	Medium	85.9	0.63	82.75	0	0.495164	1725711	210	50605	12490	3638	8217.67	0.951896	1652
D12_KMJN_T2106131992	D12_KMJN_T2106131992_bin.145	D08_KMJN_T2106131989_bin.81	TRUE	1	0	0	23	17	Medium	89.82	5.99	59.87	0	0.299554	1880244	234	57810	13070	3662	8035.23	0.927571	1817
D12_KMJN_T2106131992	D12_KMJN_T2106131992_bin.146	D83_DKLZ_T2107136329_bin.150	TRUE	2	0	0	42	19	High	90.56	3.49	73.11	66.67	0.46274	2294798	280	44180	12346	3722	8195.71	0.904947	1972
D12_KMJN_T2106131992	D12_KMJN_T2106131992_bin.150	D12_KMJN_T2106131992_bin.150	TRUE	3	0	0	18	13	Medium	75.18	3.06	59.88	29.41	0.533997	3181100	816	26176	4474	2070	3898.41	0.926657	2958
D12_KMJN_T2106131992	D12_KMJN_T2106131992_bin.154	D12_KMJN_T2106131992_bin.154	FALSE	0	0	0	20	10	Medium	77.52	4.63	54.37	42.86	0.367199	2634012	750	16330	3947	1885	3512.02	0.907251	2777
D12_KMJN_T2106131992	D12_KMJN_T2106131992_bin.161	D25_KMJN_T2106132005_bin.211	TRUE	1	0	0	43	17	High	94.3	3.42	77.2	0	0.48916	1933973	39	233442	73876	31602	49589.1	0.919368	1914
D12_KMJN_T2106131992	D12_KMJN_T2106131992_bin.164	D37_WEV_T2106132016_bin.85	TRUE	0	0	0	11	8	Medium	50.78	0	50.78	0	0.484022	1114126	398	9142	2970	1741	2799.31	0.950931	1255
D12_KMJN_T2106131992	D12_KMJN_T2106131992_bin.168	D65_DKLZ_T2107136311_bin.76	TRUE	1	0	0	37	18	Medium	86.52	3.37	69.67	66.67	0.432439	1735604	311	37215	7529	2473	5580.72	0.932426	1702
D12_KMJN_T2106131992	D12_KMJN_T2106131992_bin.17	D46_JN_T2106132037_bin.174	TRUE	0	0	0	26	17	Medium	76.14	2.46	63.84	29.41	0.38165	1684901	514	16258	3691	1832	3278.02	0.937984	1972
D12_KMJN_T2106131992	D12_KMJN_T2106131992_bin.170	D25_KMJN_T2106132005_bin.198	TRUE	0	0	0	32	20	Medium	85.39	4.15	64.64	25	0.443219	2334775	157	88170	25988	6777	14871.2	0.909502	1961
D12_KMJN_T2106131992	D12_KMJN_T2106131992_bin.173	D36_WEV_T2106132015_bin.375	FALSE	0	0	0	31	17	Medium	88.31	2.66	75.01	27.27	0.4746	2615778	416	36501	8704	3045	6287.93	0.921992	2525
D12_KMJN_T2106131992	D12_KMJN_T2106131992_bin.176	D21_KMJN_T2106132001_bin.6	TRUE	2	0	0	45	20	Medium	91.47	5.47	64.12	64.29	0.482506	2202852	234	59854	13823	4069	9413.9	0.903989	1911
D12_KMJN_T2106131992	D12_KMJN_T2106131992_bin.180	D50_JN_T2106132041_bin.43	TRUE	3	1	0	45	19	High	94.06	1.86	84.76	25	0.4144	1653882	105	82522	26552	6639	15751.3	0.938679	1510
D12_KMJN_T2106131992	D12_KMJN_T2106131992_bin.183	D27_KMJN_T2106132006_bin.152	TRUE	0	0	0	28	18	Medium	80.26	4.1	59.76	7.14	0.528247	2244848	431	26702	6859	2579	5208.46	0.959152	2177
D12_KMJN_T2106131992	D12_KMJN_T2106131992_bin.184	D10_KMJN_T2106131991_bin.126	TRUE	2	0	0	39	18	Medium	89.75	2.44	77.55	66.67	0.571686	2354349	234	66182	13460	4824	10061.3	0.912228	2084
D12_KMJN_T2106131992	D12_KMJN_T2106131992_bin.186	D84_DKLZ_T2107136330_bin.140	TRUE	0	0	0	45	20	Medium	88.06	7.35	51.31	60	0.328027	1484960	314	42620	6158	2187	4729.17	0.928845	1537
D12_KMJN_T2106131992	D12_KMJN_T2106131992_bin.189	D10_KMJN_T2106131991_bin.148	TRUE	3	1	0	33	18	Medium	82.54	1.19	76.59	42.86	0.41158	2095471	162	77292	23112	5835	12935	0.929938	1734
D12_KMJN_T2106131992	D12_KMJN_T2106131992_bin.191	D25_KMJN_T2106132005_bin.23	TRUE	1	0	0	39	17	Medium	87.84	1.83	78.69	42.86	0.470449	2179886	191	81164	19567	5058	11413	0.917887	2062
D12_KMJN_T2106131992	D12_KMJN_T2106131992_bin.194	D65_DKLZ_T2107136311_bin.188	TRUE	2	0	0	29	15	Medium	87.49	5.69	59.04	25.81	0.465934	2509933	194	66280	23043	5769	12937.8	0.927235	2073
D12_KMJN_T2106131992	D12_KMJN_T2106131992_bin.196	D28_KMJN_T2106132007_bin.61	TRUE	1	1	0	46	20	High	97.19	1.22	91.09	0	0.415624	1370262	69	90462	41550	7925	19858.9	0.926641	1246
D12_KMJN_T2106131992	D12_KMJN_T2106131992_bin.197	D02_KMJN_T2106131983_bin.268	TRUE	1	0	0	32	15	High	90.82	1.08	85.42	0	0.580058	2298296	167	97326	23549	6481	13762.3	0.90386	1916
D12_KMJN_T2106131992	D12_KMJN_T2106131992_bin.198	D10_KMJN_T2106131991_bin.52	TRUE	4	0	0	39	17	Medium	83.6	2.89	69.15	62.5	0.487176	2327063	405	28624	7138	2927	5745.83	0.922676	2206
D12_KMJN_T2106131992	D12_KMJN_T2106131992_bin.200	D03_KMJN_T2106131984_bin.91	TRUE	2	0	0	32	16	Medium	85.45	3.14	69.75	60	0.463	2169600	464	23505	5556	2331	4675.86	0.950065	2137
D12_KMJN_T2106131992	D12_KMJN_T2106131992_bin.217	D19_KMJN_T2106131999_bin.238	TRUE	5	0	0	58	19	Medium	82.76	0	82.76	0	0.427962	2970217	148	190755	47413	8258	20069	0.927415	2541
D12_KMJN_T2106131992	D12_KMJN_T2106131992_bin.218	D12_KMJN_T2106131992_bin.218	TRUE	0	1	0	28	17	Medium	85.11	3.37	68.26	14.29	0.318478	1410516	217	51883	8816	2912	6500.07	0.942513	1574
D12_KMJN_T2106131992	D12_KMJN_T2106131992_bin.222	D45_JN_T2106132036_bin.167	FALSE	0	1	0	28	18	Medium	86.85	2.8	72.85	33.33	0.384789	2142978	543	40779	4788	2022	3946.55	0.912796	2228
D12_KMJN_T2106131992	D12_KMJN_T2106131992_bin.226	D12_KMJN_T2106131992_bin.226	TRUE	0	0	0	32	15	Medium	83.86	1.69	75.41	50	0.325591	1057256	116	58914	14267	3846	9114.28	0.93991	996
D12_KMJN_T2106131992	D12_KMJN_T2106131992_bin.227	D07_KMJN_T2106131988_bin.8	TRUE	0	0	0	32	15	Medium	78.41	4.03	58.26	50	0.469745	1649994	249	30285	10137	3119	6626.48	0.926913	1588
D12_KMJN_T2106131992	D12_KMJN_T2106131992_bin.229	D73_DKLZ_T2107136319_bin.45	TRUE	2	2	0	27	18	Medium	93.33	6.4	61.33	12.5	0.317331	1518674	309	40663	6004	2381	4914.8	0.92388	1575
D12_KMJN_T2106131992	D12_KMJN_T2106131992_bin.231	D81_DKLZ_T2107136327_bin.28	TRUE	3	1	1	53	20	High	91.85	1.61	83.8	0	0.429024	3031370	135	94428	37113	12288	22454.6	0.913116	2651
D12_KMJN_T2106131992	D12_KMJN_T2106131992_bin.235	D65_DKLZ_T2107136311_bin.168	TRUE	1	1	0	38	17	Medium	94.94	5.78	66.04	14.29	0.325637	1222713	79	80576	39361	5887	15477.4	0.941092	1182
D12_KMJN_T2106131992	D12_KMJN_T2106131992_bin.242	D28_KMJN_T2106132007_bin.168	TRUE	0	0	0	46	17	Medium	82.78	3.51	65.23	50	0.466517	2749975	343	68277	12424	3576	8017.42	0.914563	2557
D12_KMJN_T2106131992	D12_KMJN_T2106131992_bin.245	D27_KMJN_T2106132006_bin.166	TRUE	2	0	0	54	20	Medium	87.25	5.78	58.35	46.15	0.434542	3293669	402	56207	11650	3751	8193.21	0.899934	2882
D12_KMJN_T2106131992	D12_KMJN_T2106131992_bin.248	D05_KMJN_T2106131986_bin.134	TRUE	0	0	0	43	18	High	96.17	3.11	80.62	25	0.424873	2493349	126	153372	36502	8791	19788.5	0.905082	2134
D12_KMJN_T2106131992	D12_KMJN_T2106131992_bin.250	D32_WEV_T2106132011_bin.215	TRUE	0	0	0	42	19	Medium	82.98	3.05	67.73	77.78	0.468641	1840679	202	53035	14111	4172	9112.27	0.932956	1613
D12_KMJN_T2106131992	D12_KMJN_T2106131992_bin.251	D05_KMJN_T2106131986_bin.183	TRUE	1	1	0	40	18	High	95.64	0.78	91.74	66.67	0.388584	1701112	69	117445	57268	11707	24653.8	0.924358	1618
D12_KMJN_T2106131992	D12_KMJN_T2106131992_bin.252	D12_KMJN_T2106131992_bin.252	TRUE	1	0	0	28	18	High	90.67	0	90.67	0	0.290066	1311624	229	26426	8627	2629	5727.62	0.938504	1294
D12_KMJN_T2106131992	D12_KMJN_T2106131992_bin.253	D28_KMJN_T2106132007_bin.88	TRUE	0	0	0	10	8	Medium	56.19	0	56.19	0	0.502629	1481765	481	10421	3306	1819	3080.59	0.938771	1605
D12_KMJN_T2106131992	D12_KMJN_T2106131992_bin.259	D14_KMJN_T2106131994_bin.11	TRUE	1	0	0	46	20	Medium	94.28	5.67	65.93	14.29	0.325364	1326676	104	70485	24246	5836	12756.5	0.933915	1239
D12_KMJN_T2106131992	D12_KMJN_T2106131992_bin.260	D24_KMJN_T2106132004_bin.278	TRUE	1	0	0	40	19	Medium	84.4	5.03	59.25	71.43	0.428203	1192291	253	21223	5826	2384	4712.61	0.926024	1230
D12_KMJN_T2106131992	D12_KMJN_T2106131992_bin.261	D17_KMJN_T2106131997_bin.121	TRUE	1	0	0	39	18	High	93.85	0	93.85	0	0.396629	2346770	52	275291	75018	22841	45130.2	0.921829	2045
D12_KMJN_T2106131992	D12_KMJN_T2106131992_bin.27	D28_KMJN_T2106132007_bin.92	TRUE	0	0	0	40	19	High	93.01	4.21	71.96	55.56	0.535201	1960590	238	41508	12722	3638	8237.77	0.903848	1780
D12_KMJN_T2106131992	D12_KMJN_T2106131992_bin.270	D49_JN_T2106132040_bin.36	TRUE	1	0	0	43	20	Medium	89.03	1.19	83.08	0	0.496876	1694349	78	185440	48369	10602	21722.4	0.938972	1518
D12_KMJN_T2106131992	D12_KMJN_T2106131992_bin.273	D25_KMJN_T2106132005_bin.122	TRUE	0	0	0	41	19	Medium	86.67	3.84	67.47	69.23	0.506055	2063521	243	57862	11854	4028	8491.86	0.957993	1911
D12_KMJN_T2106131992	D12_KMJN_T2106131992_bin.276	D12_KMJN_T2106131992_bin.276	TRUE	0	0	0	26	13	Medium	59.25	1.72	50.65	0	0.604814	1446394	297	29534	6750	2189	4870.01	0.953394	1492
D12_KMJN_T2106131992	D12_KMJN_T2106131992_bin.277	D29_KMJN_T2106132008_bin.239	TRUE	1	0	0	45	20	Medium	85.48	3.18	69.58	100	0.340632	981517	148	45393	8822	3049	6631.87	0.940235	989
D12_KMJN_T2106131992	D12_KMJN_T2106131992_bin.278	D12_KMJN_T2106131992_bin.278	TRUE	0	0	0	31	16	Medium	59.42	0	59.42	0	0.634867	1825854	607	12265	3258	1803	3008	0.96324	1954
D12_KMJN_T2106131992	D12_KMJN_T2106131992_bin.279	D28_KMJN_T2106132007_bin.42	TRUE	1	0	0	48	19	High	97.31	0.54	94.61	100	0.43392	3184280	182	91517	28817	9184	17496	0.906481	2735
D12_KMJN_T2106131992	D12_KMJN_T2106131992_bin.287	D12_KMJN_T2106131992_bin.287	TRUE	0	1	0	26	18	Medium	86.43	5.81	57.38	71.43	0.2944	1195175	200	33276	8634	2799	5975.88	0.940626	1342
D12_KMJN_T2106131992	D12_KMJN_T2106131992_bin.291	D08_KMJN_T2106131989_bin.65	FALSE	1	0	0	33	16	Medium	85.4	5.43	58.25	81.82	0.367554	1412558	285	30222	6388	2221	4956.34	0.938388	1542
D12_KMJN_T2106131992	D12_KMJN_T2106131992_bin.292	D12_KMJN_T2106131992_bin.292	TRUE	3	0	0	29	17	Medium	88.32	3.23	72.17	75	0.306607	1567385	282	28524	7377	2587	5558.1	0.931096	1541
D12_KMJN_T2106131992	D12_KMJN_T2106131992_bin.3	D12_KMJN_T2106131992_bin.3	TRUE	1	0	0	26	15	Medium	79.61	2.34	67.91	50	0.444358	2355803	653	18136	4153	1964	3607.66	0.906291	2590
D12_KMJN_T2106131992	D12_KMJN_T2106131992_bin.301	D12_KMJN_T2106131992_bin.301	TRUE	1	1	0	35	17	High	94.38	2.25	83.13	0	0.304092	1155395	67	144338	49486	12679	17244.7	0.941864	1074
D12_KMJN_T2106131992	D12_KMJN_T2106131992_bin.304	D12_KMJN_T2106131992_bin.304	TRUE	0	0	0	45	17	High	96.36	2.66	83.06	33.33	0.371537	2522209	97	144657	52068	13418	26002.2	0.923689	2310
D12_KMJN_T2106131992	D12_KMJN_T2106131992_bin.305	D12_KMJN_T2106131992_bin.305	TRUE	2	0	0	55	19	High	100	0.54	97.3	0	0.42229	3737776	220	114560	29389	7749	16989.9	0.900243	3109
D12_KMJN_T2106131992	D12_KMJN_T2106131992_bin.308	D12_KMJN_T2106131992_bin.308	TRUE	1	0	0	38	19	Medium	76.78	3.93	57.13	25	0.407037	1030615	262	17410	4482	2140	3933.65	0.942436	1114
D12_KMJN_T2106131992	D12_KMJN_T2106131992_bin.31	D05_KMJN_T2106131986_bin.139	TRUE	0	0	0	39	18	High	92.22	1.42	85.12	50	0.444997	2480736	316	57072	11858	3260	7850.43	0.8476	2128
D12_KMJN_T2106131992	D12_KMJN_T2106131992_bin.313	D79_DKLZ_T2107136325_bin.126	TRUE	2	1	0	53	17	Medium	86.78	6.92	52.18	56.25	0.447436	3671594	555	36761	9764	2940	6615.48	0.882575	3165
D12_KMJN_T2106131992	D12_KMJN_T2106131992_bin.316	D14_KMJN_T2106131994_bin.114	TRUE	1	1	0	39	19	High	94.34	1.7	85.84	0	0.402896	2925606	112	165993	48897	17059	26121.5	0.920485	2442
D12_KMJN_T2106131992	D12_KMJN_T2106131992_bin.317	D32_WEV_T2106132011_bin.108	TRUE	1	0	0	28	17	Medium	73.03	3.56	55.23	33.33	0.418857	2673901	712	18974	4271	1973	3755.48	0.917705	2707
D12_KMJN_T2106131992	D12_KMJN_T2106131992_bin.322	D28_KMJN_T2106132007_bin.58	TRUE	1	0	0	35	18	Medium	89.31	3.1	73.81	69.23	0.496389	2646200	222	79609	22166	5358	11919.8	0.923577	2300
D12_KMJN_T2106131992	D12_KMJN_T2106131992_bin.326	D06_KMJN_T2106131987_bin.116	TRUE	0	0	0	43	20	Medium	87.97	1.18	82.07	0	0.506222	2522571	107	137462	49565	10919	23575.4	0.918906	2148
D12_KMJN_T2106131992	D12_KMJN_T2106131992_bin.328	D34_WEV_T2106132013_bin.62	FALSE	2	0	0	36	20	Medium	80.29	2.05	70.04	11.11	0.556913	2595186	501	37793	6653	2457	5180.01	0.904469	2238
D12_KMJN_T2106131992	D12_KMJN_T2106131992_bin.330	D19_KMJN_T2106131999_bin.275	TRUE	1	0	0	28	15	Medium	61.5	1.24	55.3	20	0.502893	1266839	370	14116	3838	1938	3423.89	0.945434	1366
D12_KMJN_T2106131992	D12_KMJN_T2106131992_bin.335	D12_KMJN_T2106131992_bin.335	FALSE	1	1	0	8	6	Medium	69.4	0.34	67.7	33.33	0.271401	747397	252	15019	3017	1805	2965.86	0.918279	857
D12_KMJN_T2106131992	D12_KMJN_T2106131992_bin.34	D22_KMJN_T2106132002_bin.226	TRUE	0	0	0	29	17	Medium	84.72	2.07	74.37	25	0.53997	2226918	506	18034	5169	2379	4401.02	0.926411	2015
D12_KMJN_T2106131992	D12_KMJN_T2106131992_bin.340	D16_KMJN_T2106131996_bin.175	TRUE	1	1	0	21	16	Medium	78.71	1.61	70.66	28.57	0.454722	1407786	409	17819	3801	1947	3442.02	0.930946	1513
D12_KMJN_T2106131992	D12_KMJN_T2106131992_bin.342	D01_KMJN_T2106131982_bin.233	TRUE	3	0	0	31	16	Medium	76.15	2.82	62.05	0	0.448629	2282281	53	187314	94532	18183	43061.9	0.906026	1801
D12_KMJN_T2106131992	D12_KMJN_T2106131992_bin.345	D65_DKLZ_T2107136311_bin.100	TRUE	1	0	0	15	10	Medium	57.49	0.86	53.19	100	0.389277	1297153	465	9207	2886	1698	2789.58	0.902657	1402
D12_KMJN_T2106131992	D12_KMJN_T2106131992_bin.349	D34_WEV_T2106132013_bin.26	TRUE	3	0	0	53	19	High	92.56	1.88	83.16	50	0.390459	3698459	534	48849	9786	3140	6925.95	0.8915	3317
D12_KMJN_T2106131992	D12_KMJN_T2106131992_bin.35	D13_KMJN_T2106131993_bin.52	TRUE	2	0	0	40	19	High	96.08	0.95	91.33	0	0.373905	2347289	180	84905	19929	6029	13040.5	0.916856	2168
D12_KMJN_T2106131992	D12_KMJN_T2106131992_bin.354	D12_KMJN_T2106131992_bin.354	TRUE	2	0	0	42	19	Medium	89.94	5.43	62.79	39.13	0.46907	3416659	578	47321	8018	2738	5911.17	0.891064	2850
D12_KMJN_T2106131992	D12_KMJN_T2106131992_bin.356	D10_KMJN_T2106131991_bin.96	TRUE	1	1	0	37	17	Medium	86.8	0.44	84.6	50	0.493044	2320148	146	82536	26678	7828	15891.4	0.9268	2103
D12_KMJN_T2106131992	D12_KMJN_T2106131992_bin.357	D44_MY_T2106132035_bin.45	TRUE	1	1	0	37	19	High	98.33	0.74	94.63	0	0.355604	2556760	106	206236	76247	16423	24120.4	0.918078	2129
D12_KMJN_T2106131992	D12_KMJN_T2106131992_bin.358	D25_KMJN_T2106132005_bin.142	TRUE	1	0	0	42	19	High	94.92	3.16	79.12	83.33	0.462397	1405498	291	31507	5933	2312	4829.89	0.885417	1483
D12_KMJN_T2106131992	D12_KMJN_T2106131992_bin.359	D28_KMJN_T2106132007_bin.116	TRUE	5	1	0	47	20	High	92.57	1.49	85.12	50	0.461764	3611800	270	64403	19644	6665	13377	0.846804	2846
D12_KMJN_T2106131992	D12_KMJN_T2106131992_bin.362	D12_KMJN_T2106131992_bin.362	TRUE	0	0	0	21	11	Medium	67.94	2.02	57.84	0	0.261581	1184717	217	21083	7352	2601	5459.53	0.88413	1318
D12_KMJN_T2106131992	D12_KMJN_T2106131992_bin.367	D30_WEV_T2106132009_bin.66	TRUE	2	0	0	43	17	High	92.62	4.74	68.92	62.5	0.486565	2820463	332	51741	12082	3944	8495.37	0.909661	2465
D12_KMJN_T2106131992	D12_KMJN_T2106131992_bin.369	D07_KMJN_T2106131988_bin.237	TRUE	1	0	0	48	19	High	90.83	3.37	73.98	25	0.321903	1192131	94	72708	21773	5706	12682.2	0.938806	1111
D12_KMJN_T2106131992	D12_KMJN_T2106131992_bin.374	D34_WEV_T2106132013_bin.153	TRUE	1	0	0	46	20	Medium	88.82	0	88.82	0	0.32733	1010917	103	61656	15762	4271	9814.73	0.947534	993
D12_KMJN_T2106131992	D12_KMJN_T2106131992_bin.380	D13_KMJN_T2106131993_bin.116	FALSE	1	0	0	23	14	Medium	68.91	1.57	61.06	0	0.37983	2022683	638	18671	3440	1761	3170.35	0.908332	2252
D12_KMJN_T2106131992	D12_KMJN_T2106131992_bin.381	D01_KMJN_T2106131982_bin.167	TRUE	1	0	0	36	18	Medium	75.74	2.96	60.94	0	0.551788	1390056	374	16995	4261	2043	3716.73	0.909223	1628
D12_KMJN_T2106131992	D12_KMJN_T2106131992_bin.391	D12_KMJN_T2106131992_bin.391	TRUE	0	0	0	15	9	Medium	51.73	0	51.73	0	0.290481	879610	211	17350	5017	2070	4168.77	0.947368	876
D12_KMJN_T2106131992	D12_KMJN_T2106131992_bin.41	D12_KMJN_T2106131992_bin.41	TRUE	2	0	0	25	17	High	96.63	2.89	82.18	37.5	0.290016	1648344	81	88190	39438	10326	20349.9	0.942296	1379
D12_KMJN_T2106131992	D12_KMJN_T2106131992_bin.46	D13_KMJN_T2106131993_bin.27	TRUE	2	0	0	41	20	High	91.95	2.98	77.05	42.11	0.47138	2940944	304	52397	17190	3878	9674.16	0.928469	2495
D12_KMJN_T2106131992	D12_KMJN_T2106131992_bin.47	D21_KMJN_T2106132001_bin.50	TRUE	0	0	0	40	19	Medium	74.83	2.14	64.13	62.5	0.516379	1510818	196	45651	11942	3139	7708.26	0.951586	1446
D12_KMJN_T2106131992	D12_KMJN_T2106131992_bin.48	D61_DKLZ_T2107136307_bin.153	TRUE	2	0	0	39	19	Medium	91.39	6.37	59.54	36	0.360396	2727668	494	47827	8222	2399	5521.6	0.931893	2751
D12_KMJN_T2106131992	D12_KMJN_T2106131992_bin.49	D25_KMJN_T2106132005_bin.67	TRUE	1	0	0	17	9	Medium	62.06	2.4	50.06	20	0.445018	802649	243	16821	3694	1886	3303.08	0.940536	964
D12_KMJN_T2106131992	D12_KMJN_T2106131992_bin.5	D15_KMJN_T2106131995_bin.261	FALSE	0	0	0	20	13	Medium	59.31	1.38	52.41	40	0.372652	2007811	608	18609	3576	1912	3302.32	0.921638	2225
D12_KMJN_T2106131992	D12_KMJN_T2106131992_bin.50	D05_KMJN_T2106131986_bin.257	TRUE	0	0	0	34	17	Medium	82.23	1.46	74.93	40	0.489549	1511613	329	22622	5811	2332	4594.57	0.951221	1550
D12_KMJN_T2106131992	D12_KMJN_T2106131992_bin.51	D14_KMJN_T2106131994_bin.101	TRUE	0	0	0	35	20	Medium	91.85	5.06	66.55	16.67	0.28195	1227157	33	209855	94590	28269	37186.6	0.942327	1159
D12_KMJN_T2106131992	D12_KMJN_T2106131992_bin.52	D69_DKLZ_T2107136315_bin.54	TRUE	3	0	0	40	19	High	92.95	3.1	77.45	54.55	0.547179	2104498	226	44892	12988	4782	9311.94	0.920344	2005
D12_KMJN_T2106131992	D12_KMJN_T2106131992_bin.56	D17_KMJN_T2106131997_bin.184	TRUE	1	0	0	24	16	Medium	74.37	1.59	66.42	100	0.489324	1939026	340	22666	8004	2725	5703.02	0.948226	1851
D12_KMJN_T2106131992	D12_KMJN_T2106131992_bin.65	D04_KMJN_T2106131985_bin.65	TRUE	2	0	0	19	11	Medium	58.27	0	58.27	0	0.384091	1439902	465	12942	3345	1804	3096.56	0.932936	1554
D12_KMJN_T2106131992	D12_KMJN_T2106131992_bin.69	D53_JN_T2106132044_bin.9	TRUE	1	0	0	41	17	High	95.91	1.68	87.51	20	0.42891	2427840	115	80549	32927	9715	21111.7	0.921972	2155
D12_KMJN_T2106131992	D12_KMJN_T2106131992_bin.81	D32_WEV_T2106132011_bin.115	TRUE	0	0	1	39	19	Medium	86.64	5.28	60.24	40.91	0.47098	2362832	274	45303	12884	4015	8623.47	0.933883	2070
D12_KMJN_T2106131992	D12_KMJN_T2106131992_bin.82	D27_KMJN_T2106132006_bin.206	TRUE	2	1	0	33	18	High	91.02	2.17	80.17	12.5	0.49215	2056182	219	38459	14160	4667	9388.96	0.947125	1812
D12_KMJN_T2106131992	D12_KMJN_T2106131992_bin.83	D08_KMJN_T2106131989_bin.101	TRUE	0	0	0	28	15	Medium	61.64	2.09	51.19	60	0.483116	761604	67	125436	15978	5068	11367.2	0.909487	845
D12_KMJN_T2106131992	D12_KMJN_T2106131992_bin.84	D18_KMJN_T2106131998_bin.164	TRUE	1	1	0	41	19	Medium	86.57	2.87	72.22	28.57	0.487541	2333678	315	59232	12891	2884	7408.5	0.954754	2128
D12_KMJN_T2106131992	D12_KMJN_T2106131992_bin.88	D12_KMJN_T2106131992_bin.88	TRUE	1	1	0	35	17	Medium	70.08	0.67	66.73	100	0.379517	1798473	77	249113	51487	10483	23356.8	0.908952	1572
D12_KMJN_T2106131992	D12_KMJN_T2106131992_bin.89	D27_KMJN_T2106132006_bin.140	TRUE	0	0	1	37	16	High	91.6	2.16	80.8	0	0.502276	2216572	275	47996	11642	3417	8060.26	0.882429	1962
D12_KMJN_T2106131992	D12_KMJN_T2106131992_bin.92	D21_KMJN_T2106132001_bin.310	TRUE	1	0	0	29	17	Medium	83.74	1.39	76.79	0	0.429441	1611037	412	20413	4810	2001	3910.28	0.918754	1621
D13_KMJN_T2106131993	D13_KMJN_T2106131993_bin.100	D13_KMJN_T2106131993_bin.100	TRUE	0	0	0	43	20	Medium	96.63	6.84	62.43	0	0.29751	1296731	252	34330	6545	2252	5145.76	0.930838	1341
D13_KMJN_T2106131993	D13_KMJN_T2106131993_bin.105	D18_KMJN_T2106131998_bin.164	TRUE	0	0	0	36	18	High	92.08	1.66	83.78	71.43	0.485956	2522460	402	35882	9289	2737	6274.78	0.953931	2341
D13_KMJN_T2106131993	D13_KMJN_T2106131993_bin.108	D13_KMJN_T2106131993_bin.108	TRUE	1	0	0	42	19	High	95.88	2.69	82.43	44.44	0.481228	2203060	111	88888	36363	9691	19847.4	0.912321	1871
D13_KMJN_T2106131993	D13_KMJN_T2106131993_bin.111	D81_DKLZ_T2107136327_bin.28	TRUE	3	0	0	54	20	High	92.74	2.89	78.29	85.71	0.429691	3001765	215	63151	20123	7273	13961.7	0.916165	2716
D13_KMJN_T2106131993	D13_KMJN_T2106131993_bin.112	D32_WEV_T2106132011_bin.115	TRUE	1	1	0	43	20	Medium	89.02	3.1	73.52	27.27	0.470071	2524510	153	97887	25023	7772	16500.1	0.930849	2068
D13_KMJN_T2106131993	D13_KMJN_T2106131993_bin.114	D21_KMJN_T2106132001_bin.9	TRUE	1	0	0	15	12	Medium	56.06	1.07	50.71	20	0.500423	1676483	505	16033	3550	1948	3319.77	0.937354	1611
D13_KMJN_T2106131993	D13_KMJN_T2106131993_bin.116	D13_KMJN_T2106131993_bin.116	TRUE	2	1	0	44	20	High	95.08	1.05	89.83	50	0.379967	2273115	202	67530	19771	4834	11253	0.909903	2178
D13_KMJN_T2106131993	D13_KMJN_T2106131993_bin.117	D28_KMJN_T2106132007_bin.92	TRUE	0	1	0	40	20	High	95.16	4.3	73.66	80	0.534648	2027677	241	45015	12340	3915	8413.6	0.904825	1833
D13_KMJN_T2106131993	D13_KMJN_T2106131993_bin.124	D27_KMJN_T2106132006_bin.140	TRUE	0	0	1	41	18	Medium	86.72	3.04	71.52	0	0.502098	2162587	379	26821	7613	2803	5706.03	0.883206	1982
D13_KMJN_T2106131993	D13_KMJN_T2106131993_bin.125	D19_KMJN_T2106131999_bin.241	TRUE	1	0	0	39	18	Medium	89.41	4.41	67.36	39.29	0.472379	1808804	245	47657	10485	3241	7382.87	0.948728	1781
D13_KMJN_T2106131993	D13_KMJN_T2106131993_bin.127	D10_KMJN_T2106131991_bin.126	TRUE	1	0	0	24	16	Medium	56.87	0	56.87	0	0.579474	1169656	424	9728	2829	1761	2758.62	0.911798	1368
D13_KMJN_T2106131993	D13_KMJN_T2106131993_bin.128	D19_KMJN_T2106131999_bin.244	TRUE	1	0	0	24	15	Medium	56.77	0.04	56.57	100	0.399561	1288512	480	8837	2760	1704	2684.4	0.931727	1472
D13_KMJN_T2106131993	D13_KMJN_T2106131993_bin.129	D28_KMJN_T2106132007_bin.42	TRUE	4	0	0	48	19	High	98.39	0	98.39	0	0.43474	3265609	152	177079	37183	10456	21484.3	0.907344	2710
D13_KMJN_T2106131993	D13_KMJN_T2106131993_bin.130	D13_KMJN_T2106131993_bin.130	TRUE	5	0	0	36	17	Medium	90.99	5.58	63.09	48	0.498134	4269317	909	32802	5861	2145	4696.72	0.893067	3924
D13_KMJN_T2106131993	D13_KMJN_T2106131993_bin.133	D07_KMJN_T2106131988_bin.92	TRUE	4	0	0	54	19	Medium	81.66	5.09	56.21	5.56	0.41724	2528199	615	45135	4995	1991	4110.89	0.892091	2589
D13_KMJN_T2106131993	D13_KMJN_T2106131993_bin.135	D13_KMJN_T2106131993_bin.135	TRUE	2	0	0	35	19	Medium	88.41	2.25	77.16	37.5	0.515983	2549323	211	72829	16589	6059	12082.1	0.956521	2189
D13_KMJN_T2106131993	D13_KMJN_T2106131993_bin.138	D32_WEV_T2106132011_bin.257	TRUE	0	0	0	23	14	Medium	67.36	2.86	53.06	42.86	0.532723	2354806	650	20251	4008	1969	3622.78	0.949034	2295
D13_KMJN_T2106131993	D13_KMJN_T2106131993_bin.142	D53_JN_T2106132044_bin.168	FALSE	1	0	0	43	16	Medium	89.54	4.15	68.79	8.33	0.429764	2795724	396	81885	12075	2649	7059.91	0.91307	2708
D13_KMJN_T2106131993	D13_KMJN_T2106131993_bin.154	D18_KMJN_T2106131998_bin.187	FALSE	0	0	0	37	17	High	97.09	4.64	73.89	14.29	0.424471	3003987	370	71861	13740	3282	8118.88	0.918286	2790
D13_KMJN_T2106131993	D13_KMJN_T2106131993_bin.157	D19_KMJN_T2106131999_bin.238	TRUE	3	1	1	62	19	High	96.22	4.16	75.42	26.67	0.429369	3092532	216	114090	29455	5876	14317.3	0.924141	2680
D13_KMJN_T2106131993	D13_KMJN_T2106131993_bin.158	D04_KMJN_T2106131985_bin.65	TRUE	1	0	0	32	16	Medium	71.28	2.45	59.03	25	0.386477	2123708	288	62552	11160	3046	7373.99	0.931476	1969
D13_KMJN_T2106131993	D13_KMJN_T2106131993_bin.16	D31_WEV_T2106132010_bin.200	TRUE	0	0	1	27	16	Medium	78.85	2.38	66.95	18.18	0.519614	2225533	606	26418	3991	2046	3672.5	0.950893	2220
D13_KMJN_T2106131993	D13_KMJN_T2106131993_bin.161	D28_KMJN_T2106132007_bin.116	TRUE	1	0	0	36	17	Medium	85.85	4.09	65.4	40	0.465479	3329100	571	38475	7901	2759	5830.3	0.859302	2814
D13_KMJN_T2106131993	D13_KMJN_T2106131993_bin.168	D15_KMJN_T2106131995_bin.261	TRUE	0	0	0	35	16	Medium	89.78	3.97	69.93	10.53	0.374742	2579710	407	79769	9833	2632	6338.35	0.921792	2549
D13_KMJN_T2106131993	D13_KMJN_T2106131993_bin.180	D01_KMJN_T2106131982_bin.39	TRUE	1	0	0	39	20	High	97.58	1.61	89.53	50	0.493804	2562566	72	180405	59542	18792	35591.2	0.886484	2013
D13_KMJN_T2106131993	D13_KMJN_T2106131993_bin.182	D14_KMJN_T2106131994_bin.108	TRUE	0	0	0	30	16	Medium	77.58	3.2	61.58	12.5	0.488135	1778405	381	32547	6339	2251	4667.73	0.941142	1796
D13_KMJN_T2106131993	D13_KMJN_T2106131993_bin.189	D65_DKLZ_T2107136311_bin.100	TRUE	1	0	0	36	20	High	94.77	2.69	81.32	10	0.387763	2294684	318	65257	10856	2996	7215.99	0.890621	2069
D13_KMJN_T2106131993	D13_KMJN_T2106131993_bin.191	D14_KMJN_T2106131994_bin.94	TRUE	0	0	0	18	11	Medium	69.78	1.55	62.03	0	0.55608	1846559	625	11946	3236	1771	2954.49	0.912685	1849
D13_KMJN_T2106131993	D13_KMJN_T2106131993_bin.195	D07_KMJN_T2106131988_bin.8	TRUE	0	0	0	29	18	Medium	62.63	2.42	50.53	80	0.471649	1257750	349	12391	4019	1990	3603.87	0.937378	1347
D13_KMJN_T2106131993	D13_KMJN_T2106131993_bin.200	D25_KMJN_T2106132005_bin.100	TRUE	0	0	0	25	15	Medium	61.05	0.93	56.4	0	0.314289	996306	408	8230	2452	1636	2441.93	0.877703	921
D13_KMJN_T2106131993	D13_KMJN_T2106131993_bin.205	D49_JN_T2106132040_bin.72	FALSE	0	1	0	40	18	Medium	89.69	7.46	52.39	39.53	0.452186	3501080	720	27515	6278	2298	4862.61	0.901859	3357
D13_KMJN_T2106131993	D13_KMJN_T2106131993_bin.206	D40_WEV_T2106132019_bin.145	TRUE	2	0	0	35	18	Medium	85.04	4.09	64.59	64.29	0.506657	2527611	538	21907	5908	2330	4698.16	0.908996	2418
D13_KMJN_T2106131993	D13_KMJN_T2106131993_bin.223	D08_KMJN_T2106131989_bin.205	FALSE	0	0	0	34	16	Medium	88.71	7.63	50.56	26.92	0.466975	2092795	357	42299	8600	2578	5862.17	0.944946	2149
D13_KMJN_T2106131993	D13_KMJN_T2106131993_bin.225	D13_KMJN_T2106131993_bin.225	TRUE	0	0	0	34	17	Medium	84.27	0	84.27	0	0.30223	1020125	230	31933	5212	2206	4435.33	0.945817	1116
D13_KMJN_T2106131993	D13_KMJN_T2106131993_bin.23	D37_WEV_T2106132016_bin.74	TRUE	0	1	0	26	17	Medium	58.66	1.48	51.26	71.43	0.450335	1158594	426	22172	2816	1710	2719.7	0.944793	1379
D13_KMJN_T2106131993	D13_KMJN_T2106131993_bin.230	D28_KMJN_T2106132007_bin.88	TRUE	2	0	0	26	17	Medium	80.77	3.06	65.47	37.5	0.505618	2110451	416	30857	6700	2473	5073.2	0.934214	2060
D13_KMJN_T2106131993	D13_KMJN_T2106131993_bin.233	D17_KMJN_T2106131997_bin.121	TRUE	1	0	0	25	12	Medium	86.07	3.02	70.97	100	0.397337	2243252	458	27706	6309	2387	4897.93	0.922829	2332
D13_KMJN_T2106131993	D13_KMJN_T2106131993_bin.235	D19_KMJN_T2106131999_bin.144	TRUE	1	1	0	39	19	Medium	89.09	2.25	77.84	0	0.336243	993850	185	51719	7260	2409	5372.16	0.941554	1013
D13_KMJN_T2106131993	D13_KMJN_T2106131993_bin.24	D06_KMJN_T2106131987_bin.45	TRUE	0	0	0	25	14	Medium	66.56	2.06	56.26	40	0.584105	1960621	616	12812	3409	1924	3182.83	0.943907	2034
D13_KMJN_T2106131993	D13_KMJN_T2106131993_bin.27	D13_KMJN_T2106131993_bin.27	TRUE	5	0	0	48	19	High	92.83	1.61	84.78	0	0.468354	3019890	165	105762	38057	7839	18302.4	0.919091	2439
D13_KMJN_T2106131993	D13_KMJN_T2106131993_bin.29	D21_KMJN_T2106132001_bin.6	TRUE	3	0	0	38	19	Medium	94.43	5.84	65.23	53.33	0.478573	2377362	257	69633	15585	3837	9250.44	0.904039	2177
D13_KMJN_T2106131993	D13_KMJN_T2106131993_bin.3	D65_DKLZ_T2107136311_bin.76	TRUE	1	1	1	37	18	Medium	88.39	5.62	60.29	40	0.430081	1826473	302	58232	8548	2719	6047.92	0.930357	1785
D13_KMJN_T2106131993	D13_KMJN_T2106131993_bin.30	D12_KMJN_T2106131992_bin.305	TRUE	3	0	0	46	19	High	94.87	4.37	73.02	38.46	0.422778	3559964	454	58348	12269	3411	7841.33	0.900519	3113
D13_KMJN_T2106131993	D13_KMJN_T2106131993_bin.32	D28_KMJN_T2106132007_bin.58	TRUE	0	1	1	51	18	High	91.89	3.02	76.79	75	0.498561	2853871	250	69676	19005	5374	11415.5	0.919913	2480
D13_KMJN_T2106131993	D13_KMJN_T2106131993_bin.33	D49_JN_T2106132040_bin.36	TRUE	1	0	0	35	18	Medium	87.92	2.02	77.82	40	0.500007	1594268	172	55809	17603	4181	9269	0.945158	1504
D13_KMJN_T2106131993	D13_KMJN_T2106131993_bin.39	D50_JN_T2106132041_bin.100	TRUE	1	0	0	54	19	High	95.67	1.56	87.87	57.14	0.464638	3041333	120	111742	50222	12770	25344.4	0.905048	2629
D13_KMJN_T2106131993	D13_KMJN_T2106131993_bin.4	D12_KMJN_T2106131992_bin.105	TRUE	0	0	0	28	16	Medium	69.1	0.73	65.45	0	0.497912	1777447	488	17001	4250	2007	3642.31	0.914796	1812
D13_KMJN_T2106131993	D13_KMJN_T2106131993_bin.43	D13_KMJN_T2106131993_bin.43	FALSE	1	0	0	15	10	Medium	69.46	0.18	68.56	10	0.44034	1520951	452	15202	3661	1872	3364.94	0.916593	1733
D13_KMJN_T2106131993	D13_KMJN_T2106131993_bin.44	D83_DKLZ_T2107136329_bin.269	TRUE	1	1	1	16	11	Medium	62.22	1.69	53.77	0	0.484942	1924952	709	10453	2824	1698	2715.02	0.927201	2160
D13_KMJN_T2106131993	D13_KMJN_T2106131993_bin.46	D05_KMJN_T2106131986_bin.183	TRUE	1	0	0	41	18	High	95.97	0.84	91.77	0	0.387838	1763532	61	170153	63730	12725	28910.4	0.924656	1677
D13_KMJN_T2106131993	D13_KMJN_T2106131993_bin.52	D13_KMJN_T2106131993_bin.52	TRUE	2	1	0	38	19	High	98.56	0.24	97.36	0	0.3733	2223622	59	336328	79307	16806	37688.5	0.919316	1949
D13_KMJN_T2106131993	D13_KMJN_T2106131993_bin.53	D24_KMJN_T2106132004_bin.252	TRUE	1	0	0	21	14	Medium	76.99	2.25	65.74	0	0.326394	1093910	352	17865	3384	1803	3107.7	0.931808	1135
D13_KMJN_T2106131993	D13_KMJN_T2106131993_bin.57	D08_KMJN_T2106131989_bin.81	TRUE	1	0	0	26	15	Medium	78.09	4.83	53.94	0	0.304989	1161986	346	19112	3685	1830	3358.34	0.927826	1191
D13_KMJN_T2106131993	D13_KMJN_T2106131993_bin.60	D53_JN_T2106132044_bin.194	TRUE	2	0	0	45	18	Medium	72.1	2.9	57.6	47.06	0.500657	2730353	799	15003	3886	1965	3417.21	0.894185	2657
D13_KMJN_T2106131993	D13_KMJN_T2106131993_bin.61	D13_KMJN_T2106131993_bin.61	TRUE	0	1	0	19	11	Medium	70.42	1.68	62.02	0	0.519359	1191046	333	14650	4198	1956	3576.71	0.922202	1327
D13_KMJN_T2106131993	D13_KMJN_T2106131993_bin.65	D37_WEV_T2106132016_bin.168	TRUE	1	0	1	33	16	High	95.64	3.42	78.54	45.45	0.374779	2676578	273	50160	16616	4746	9804.32	0.910685	2542
D13_KMJN_T2106131993	D13_KMJN_T2106131993_bin.66	D22_KMJN_T2106132002_bin.130	TRUE	0	0	0	21	13	Medium	64.85	0.56	62.05	100	0.495729	1410537	453	16407	3346	1844	3113.77	0.93096	1516
D13_KMJN_T2106131993	D13_KMJN_T2106131993_bin.71	D01_KMJN_T2106131982_bin.233	TRUE	2	0	0	29	14	Medium	76.15	0.04	75.95	0	0.44749	2275554	45	267076	92654	22891	50567.9	0.904021	1790
D13_KMJN_T2106131993	D13_KMJN_T2106131993_bin.72	D09_KMJN_T2106131990_bin.133	TRUE	4	0	0	34	17	Medium	75.17	0	75.17	0	0.3859	1504664	54	246854	84749	9964	27864.1	0.890907	1362
D13_KMJN_T2106131993	D13_KMJN_T2106131993_bin.73	D62_DKLZ_T2107136308_bin.225	TRUE	0	0	0	40	17	High	90.94	2.01	80.89	50	0.497044	1736264	124	77177	20055	7157	14002.1	0.909919	1697
D13_KMJN_T2106131993	D13_KMJN_T2106131993_bin.75	D15_KMJN_T2106131995_bin.26	TRUE	1	0	0	28	17	Medium	88	0	88	0	0.294862	1238751	305	29956	4570	2054	4061.48	0.933041	1219
D13_KMJN_T2106131993	D13_KMJN_T2106131993_bin.76	D12_KMJN_T2106131992_bin.292	TRUE	1	0	0	14	10	Medium	65.88	0.12	65.28	100	0.325736	880986	301	9930	3039	1760	2926.86	0.934293	933
D13_KMJN_T2106131993	D13_KMJN_T2106131993_bin.78	D24_KMJN_T2106132004_bin.278	TRUE	1	0	0	26	16	Medium	73.41	2.41	61.36	33.33	0.428485	855210	285	15721	3194	1770	3000.74	0.9242	968
D13_KMJN_T2106131993	D13_KMJN_T2106131993_bin.8	D84_DKLZ_T2107136330_bin.140	TRUE	1	0	0	39	17	Medium	70.55	0.72	66.95	100	0.332127	1101735	311	25253	3919	1916	3542.56	0.942252	1142
D13_KMJN_T2106131993	D13_KMJN_T2106131993_bin.81	D03_KMJN_T2106131984_bin.131	TRUE	2	0	0	46	20	High	92.88	2.42	80.78	40	0.467339	2427696	61	166154	54507	22545	39798.3	0.913598	2089
D13_KMJN_T2106131993	D13_KMJN_T2106131993_bin.84	D80_DKLZ_T2107136326_bin.25	TRUE	1	1	0	35	19	High	93.78	3.69	75.33	38.46	0.547943	2269935	167	146741	22403	5794	13592.4	0.958172	1954
D13_KMJN_T2106131993	D13_KMJN_T2106131993_bin.87	D08_KMJN_T2106131989_bin.31	TRUE	0	0	0	26	17	Medium	81.27	6.09	50.82	85.71	0.52151	1941877	407	29555	6035	2291	4771.2	0.868079	1842
D13_KMJN_T2106131993	D13_KMJN_T2106131993_bin.89	D18_KMJN_T2106131998_bin.18	TRUE	1	1	0	46	20	High	98.31	1.69	89.86	0	0.332641	1438414	28	240003	89996	27127	51371.9	0.943407	1280
D13_KMJN_T2106131993	D13_KMJN_T2106131993_bin.9	D13_KMJN_T2106131993_bin.9	TRUE	2	0	0	45	19	High	95.65	0.89	91.2	0	0.422591	2450520	228	73148	17153	4698	10747.9	0.921843	2178
D13_KMJN_T2106131993	D13_KMJN_T2106131993_bin.91	D28_KMJN_T2106132007_bin.20	TRUE	0	0	0	37	18	Medium	79.54	1.97	69.69	33.33	0.404638	1804004	516	16105	3813	1991	3496.13	0.928802	1899
D13_KMJN_T2106131993	D13_KMJN_T2106131993_bin.93	D08_KMJN_T2106131989_bin.65	FALSE	2	0	0	38	19	High	90.9	2.24	79.7	16.67	0.37179	1490663	166	50041	13489	3988	8979.9	0.935603	1501
D13_KMJN_T2106131993	D13_KMJN_T2106131993_bin.98	D10_KMJN_T2106131991_bin.148	TRUE	3	1	1	40	19	Medium	89.01	1.37	82.16	25	0.413977	2288238	259	46398	13221	4234	8834.9	0.933271	1905
D14_KMJN_T2106131994	D14_KMJN_T2106131994_bin.1	D22_KMJN_T2106132002_bin.74	TRUE	1	0	0	32	17	Medium	75.67	5.03	50.52	23.08	0.485086	1913594	471	19179	4682	2107	4062.83	0.94956	2036
D14_KMJN_T2106131994	D14_KMJN_T2106131994_bin.100	D27_KMJN_T2106132006_bin.166	TRUE	4	0	0	53	20	High	95.43	1.61	87.38	0	0.435811	3380135	84	179825	78332	20258	40239.7	0.898677	2705
D14_KMJN_T2106131994	D14_KMJN_T2106131994_bin.101	D14_KMJN_T2106131994_bin.101	TRUE	0	0	0	35	20	High	92.98	1.12	87.38	0	0.281491	1224844	55	145064	39079	11295	22269.9	0.942981	1193
D14_KMJN_T2106131994	D14_KMJN_T2106131994_bin.107	D10_KMJN_T2106131991_bin.52	TRUE	5	1	1	44	19	High	90.59	0.54	87.89	0	0.486475	2536618	159	96906	24686	7969	15953.6	0.917881	2163
D14_KMJN_T2106131994	D14_KMJN_T2106131994_bin.108	D14_KMJN_T2106131994_bin.108	TRUE	1	0	0	30	16	Medium	77.83	0.95	73.08	0	0.493427	1487586	264	36549	7284	2744	5634.8	0.942614	1486
D14_KMJN_T2106131994	D14_KMJN_T2106131994_bin.11	D14_KMJN_T2106131994_bin.11	TRUE	1	0	1	46	20	High	98.31	0	98.31	0	0.325581	1312592	39	132142	50795	19502	33656.2	0.934951	1179
D14_KMJN_T2106131994	D14_KMJN_T2106131994_bin.110	D27_KMJN_T2106132006_bin.206	TRUE	1	0	1	25	17	Medium	85.82	3.25	69.57	10	0.492457	1938371	382	34189	6254	2654	5074.27	0.948091	1860
D14_KMJN_T2106131994	D14_KMJN_T2106131994_bin.113	D25_KMJN_T2106132005_bin.23	TRUE	0	0	0	29	15	Medium	58.15	0.73	54.5	0	0.477929	1865384	309	38921	8478	2768	6036.84	0.911227	1883
D14_KMJN_T2106131994	D14_KMJN_T2106131994_bin.114	D14_KMJN_T2106131994_bin.114	TRUE	3	1	0	44	20	High	94.01	0.36	92.21	0	0.402249	2833804	74	171537	72869	22167	38294.6	0.920217	2350
D14_KMJN_T2106131994	D14_KMJN_T2106131994_bin.116	D01_KMJN_T2106131982_bin.167	TRUE	1	0	0	28	17	Medium	62.2	1.2	56.2	40	0.555289	895479	321	9322	2872	1789	2789.65	0.909122	1135
D14_KMJN_T2106131994	D14_KMJN_T2106131994_bin.118	D14_KMJN_T2106131994_bin.118	TRUE	2	0	0	27	14	Medium	79.64	2.48	67.24	50	0.430202	1388881	287	30699	6098	2321	4839.31	0.934513	1465
D14_KMJN_T2106131994	D14_KMJN_T2106131994_bin.121	D40_WEV_T2106132019_bin.184	TRUE	0	0	0	34	15	Medium	82.88	4.07	62.53	50	0.479644	1400083	272	33418	6475	2383	5147.36	0.944491	1412
D14_KMJN_T2106131994	D14_KMJN_T2106131994_bin.129	D80_DKLZ_T2107136326_bin.113	TRUE	2	0	0	33	18	Medium	86.93	5.67	58.58	66.67	0.406453	1343927	240	34110	7029	2566	5599.7	0.936906	1427
D14_KMJN_T2106131994	D14_KMJN_T2106131994_bin.13	D81_DKLZ_T2107136327_bin.28	TRUE	2	0	0	45	18	Medium	80.46	3.94	60.76	66.67	0.422996	2903851	491	30843	8249	2765	5914.16	0.911722	2874
D14_KMJN_T2106131994	D14_KMJN_T2106131994_bin.132	D69_DKLZ_T2107136315_bin.54	TRUE	2	0	0	33	14	High	91.91	2.75	78.16	0	0.549725	1950583	215	88388	12887	4149	9072.48	0.919857	1904
D14_KMJN_T2106131994	D14_KMJN_T2106131994_bin.133	D53_JN_T2106132044_bin.130	TRUE	2	0	0	42	20	Medium	82.61	4.08	62.21	60	0.466953	2281590	337	42386	9435	3273	6770.3	0.845534	2048
D14_KMJN_T2106131994	D14_KMJN_T2106131994_bin.137	D14_KMJN_T2106131994_bin.137	TRUE	1	0	0	43	20	High	90.66	3.66	72.36	36.36	0.482893	1383521	293	28254	5768	2336	4721.91	0.92339	1556
D14_KMJN_T2106131994	D14_KMJN_T2106131994_bin.14	D14_KMJN_T2106131994_bin.14	TRUE	1	0	0	28	13	Medium	82.34	3.73	63.69	23.08	0.502345	1865368	316	30716	8261	2653	5903.06	0.953789	1866
D14_KMJN_T2106131994	D14_KMJN_T2106131994_bin.140	D14_KMJN_T2106131994_bin.140	TRUE	2	0	0	38	19	Medium	67.06	1.75	58.31	0	0.616583	2851964	523	51649	7537	2416	5453.09	0.935694	2343
D14_KMJN_T2106131994	D14_KMJN_T2106131994_bin.148	D07_KMJN_T2106131988_bin.8	TRUE	0	0	0	39	17	Medium	79.8	5.17	53.95	66.67	0.470701	1904490	172	63818	21746	4757	11072.6	0.926604	1698
D14_KMJN_T2106131994	D14_KMJN_T2106131994_bin.153	D02_KMJN_T2106131983_bin.61	TRUE	2	0	0	29	16	Medium	74.89	2.94	60.19	60	0.567677	1686708	500	13949	3638	1900	3373.42	0.922589	1877
D14_KMJN_T2106131994	D14_KMJN_T2106131994_bin.157	D27_KMJN_T2106132006_bin.114	TRUE	0	0	0	30	18	Medium	72.02	2.78	58.12	40	0.521729	1053465	293	14240	4153	1992	3595.44	0.915306	1307
D14_KMJN_T2106131994	D14_KMJN_T2106131994_bin.16	D86_DKLZ_T2107136332_bin.230	TRUE	0	0	0	35	18	Medium	72.13	2.78	58.23	100	0.444495	1342087	466	13687	3010	1760	2880.02	0.878971	1623
D14_KMJN_T2106131994	D14_KMJN_T2106131994_bin.163	D53_JN_T2106132044_bin.9	TRUE	2	1	0	41	18	High	95.97	0	95.97	0	0.429716	2376073	98	89389	39158	12192	24245.6	0.923264	2095
D14_KMJN_T2106131994	D14_KMJN_T2106131994_bin.166	D25_KMJN_T2106132005_bin.198	TRUE	0	0	0	44	20	Medium	87.77	1.55	80.02	28.57	0.443552	2327607	156	68222	26493	6497	14920.6	0.911895	1970
D14_KMJN_T2106131994	D14_KMJN_T2106131994_bin.167	D24_KMJN_T2106132004_bin.324	TRUE	2	0	0	20	11	Medium	76.96	2.37	65.11	33.33	0.4736	2163199	601	21344	4078	1935	3599.33	0.896578	2195
D14_KMJN_T2106131994	D14_KMJN_T2106131994_bin.168	D19_KMJN_T2106131999_bin.50	FALSE	0	0	0	19	12	Medium	66.49	1.75	57.74	0	0.385476	1844942	560	11283	3666	1851	3294.54	0.927126	2069
D14_KMJN_T2106131994	D14_KMJN_T2106131994_bin.172	D27_KMJN_T2106132006_bin.140	TRUE	0	1	1	32	17	High	92.27	2.36	80.47	25	0.500078	2296196	138	111365	26941	8252	16639.1	0.8789	1912
D14_KMJN_T2106131994	D14_KMJN_T2106131994_bin.175	D07_KMJN_T2106131988_bin.159	TRUE	1	0	0	32	18	Medium	85.88	3.33	69.23	75	0.482853	1712630	247	45877	10626	3180	6933.72	0.955284	1641
D14_KMJN_T2106131994	D14_KMJN_T2106131994_bin.178	D65_DKLZ_T2107136311_bin.168	TRUE	1	0	0	43	20	High	94.5	1.12	88.9	0	0.326032	1248096	83	97588	32716	6377	15037.3	0.944267	1164
D14_KMJN_T2106131994	D14_KMJN_T2106131994_bin.179	D10_KMJN_T2106131991_bin.96	TRUE	1	0	0	41	19	Medium	88.34	1.48	80.94	50	0.490904	2436345	115	229682	52530	9677	21185.6	0.925573	2171
D14_KMJN_T2106131994	D14_KMJN_T2106131994_bin.181	D28_KMJN_T2106132007_bin.58	TRUE	0	0	0	28	14	Medium	79.26	4.57	56.41	58.82	0.496959	2384628	450	46477	7548	2187	5299.17	0.928191	2286
D14_KMJN_T2106131994	D14_KMJN_T2106131994_bin.184	D51_JN_T2106132042_bin.31	TRUE	0	0	0	33	15	Medium	86.1	4.95	61.35	56.25	0.4815	2162532	409	53870	7147	2355	5287.36	0.882679	2170
D14_KMJN_T2106131994	D14_KMJN_T2106131994_bin.186	D14_KMJN_T2106131994_bin.186	TRUE	1	1	0	28	14	High	91.52	2.48	79.12	71.43	0.395683	1509996	221	32089	9983	2997	6832.56	0.944344	1541
D14_KMJN_T2106131994	D14_KMJN_T2106131994_bin.187	D01_KMJN_T2106131982_bin.233	TRUE	3	0	0	34	17	Medium	76.15	0.34	74.45	0	0.448033	2240840	52	194660	95991	19402	43093.1	0.90688	1776
D14_KMJN_T2106131994	D14_KMJN_T2106131994_bin.190	D62_DKLZ_T2107136308_bin.225	FALSE	0	0	0	12	8	Medium	56.37	0.69	52.92	0	0.499214	1053887	369	9969	3028	1792	2856.06	0.917736	1304
D14_KMJN_T2106131994	D14_KMJN_T2106131994_bin.193	D27_KMJN_T2106132006_bin.69	TRUE	0	0	0	32	16	Medium	76.65	1.46	69.35	100	0.31161	843547	219	12695	4624	2025	3851.81	0.940971	905
D14_KMJN_T2106131994	D14_KMJN_T2106131994_bin.194	D44_MY_T2106132035_bin.45	TRUE	0	0	0	36	18	High	98.33	2.17	87.48	0	0.360609	2689670	169	206253	68414	5324	15915.2	0.916849	2295
D14_KMJN_T2106131994	D14_KMJN_T2106131994_bin.198	D14_KMJN_T2106131994_bin.198	TRUE	0	0	0	33	16	Medium	71.5	0.67	68.15	33.33	0.507141	1809639	452	19853	4873	2080	4003.63	0.910964	1749
D14_KMJN_T2106131994	D14_KMJN_T2106131994_bin.205	D02_KMJN_T2106131983_bin.268	TRUE	1	0	0	23	12	Medium	78.03	2.58	65.13	20	0.57474	1874098	554	21476	3761	1870	3382.85	0.908955	1911
D14_KMJN_T2106131994	D14_KMJN_T2106131994_bin.208	D51_JN_T2106132042_bin.209	TRUE	3	0	0	32	15	Medium	85.16	2.4	73.16	50	0.464078	2412376	456	36040	7496	2474	5290.3	0.936688	2300
D14_KMJN_T2106131994	D14_KMJN_T2106131994_bin.209	D27_KMJN_T2106132006_bin.97	FALSE	0	0	0	46	20	Medium	84.67	5.39	57.72	5.56	0.49204	2975296	340	65056	13628	3914	8750.87	0.910741	2783
D14_KMJN_T2106131994	D14_KMJN_T2106131994_bin.21	D02_KMJN_T2106131983_bin.162	TRUE	6	0	0	77	19	High	99.97	0.11	99.42	0	0.505846	4910935	59	270079	136929	42859	83236.2	0.888596	4553
D14_KMJN_T2106131994	D14_KMJN_T2106131994_bin.214	D14_KMJN_T2106131994_bin.214	TRUE	1	0	0	30	17	Medium	68.55	1.61	60.5	0	0.477426	1895290	182	52433	17433	4611	10413.7	0.851677	1566
D14_KMJN_T2106131994	D14_KMJN_T2106131994_bin.216	D03_KMJN_T2106131984_bin.146	TRUE	0	1	1	43	19	Medium	83.85	3.69	65.4	25	0.512571	2398211	308	40231	12047	3608	7786.4	0.911608	2211
D14_KMJN_T2106131994	D14_KMJN_T2106131994_bin.225	D31_WEV_T2106132010_bin.44	TRUE	0	0	0	23	16	Medium	53.46	0.54	50.76	0	0.435396	1084990	374	9462	3057	1815	2901.04	0.942093	1151
D14_KMJN_T2106131994	D14_KMJN_T2106131994_bin.236	D12_KMJN_T2106131992_bin.252	TRUE	0	1	0	6	4	Medium	56.67	0.24	55.47	50	0.306211	596785	234	11287	2550	1649	2550.36	0.937058	664
D14_KMJN_T2106131994	D14_KMJN_T2106131994_bin.237	D40_WEV_T2106132019_bin.187	TRUE	0	0	0	28	15	Medium	69.56	1.39	62.61	33.33	0.566766	1487071	436	16328	3844	1869	3410.71	0.924472	1619
D14_KMJN_T2106131994	D14_KMJN_T2106131994_bin.238	D54_JN_T2106132045_bin.99	TRUE	3	0	0	44	19	High	93.68	3.15	77.93	16.67	0.401025	1668347	118	98941	21627	6406	14138.5	0.941364	1552
D14_KMJN_T2106131994	D14_KMJN_T2106131994_bin.239	D61_DKLZ_T2107136307_bin.10	TRUE	1	0	0	30	17	Medium	83.51	1.61	75.46	0	0.541652	1211342	293	16724	4863	2200	4134.27	0.902306	1414
D14_KMJN_T2106131994	D14_KMJN_T2106131994_bin.241	D83_DKLZ_T2107136329_bin.106	TRUE	0	0	0	30	15	Medium	72.11	1.23	65.96	0	0.44216	873743	277	12741	3455	1869	3154.31	0.912268	1002
D14_KMJN_T2106131994	D14_KMJN_T2106131994_bin.242	D15_KMJN_T2106131995_bin.273	TRUE	1	2	1	54	19	Medium	97.19	5.39	70.24	8.33	0.317136	1763667	97	160858	40053	8109	18182.1	0.926461	1635
D14_KMJN_T2106131994	D14_KMJN_T2106131994_bin.243	D65_DKLZ_T2107136311_bin.188	TRUE	1	1	0	32	18	Medium	86.2	2.09	75.75	50	0.467518	2255222	214	53687	15940	4851	10538.4	0.924486	1926
D14_KMJN_T2106131994	D14_KMJN_T2106131994_bin.244	D27_KMJN_T2106132006_bin.101	TRUE	0	0	0	44	19	Medium	85.81	6.25	54.56	0	0.46285	3249894	402	69044	12869	3315	8084.31	0.875199	2778
D14_KMJN_T2106131994	D14_KMJN_T2106131994_bin.246	D31_WEV_T2106132010_bin.80	TRUE	0	1	1	50	20	High	96.42	4.7	72.92	40.91	0.420109	3072458	204	106704	40710	6191	15061.1	0.906024	2598
D14_KMJN_T2106131994	D14_KMJN_T2106131994_bin.253	D24_KMJN_T2106132004_bin.172	TRUE	2	0	0	23	14	Medium	63.47	1.75	54.72	0	0.384017	1670394	506	15415	3604	1855	3301.17	0.92607	1737
D14_KMJN_T2106131994	D14_KMJN_T2106131994_bin.258	D53_JN_T2106132044_bin.75	TRUE	1	0	0	44	20	High	90.86	4.13	70.21	33.33	0.498046	2222227	137	82171	27474	7806	16220.6	0.945444	1957
D14_KMJN_T2106131994	D14_KMJN_T2106131994_bin.263	D18_KMJN_T2106131998_bin.164	TRUE	3	0	0	29	13	Medium	76.49	1.93	66.84	80	0.488906	1864914	332	33777	9158	2339	5617.21	0.957962	1784
D14_KMJN_T2106131994	D14_KMJN_T2106131994_bin.29	D05_KMJN_T2106131986_bin.257	TRUE	0	0	0	16	13	Medium	67.43	2	57.43	28.57	0.491862	1063119	315	16707	3697	1943	3374.98	0.956924	1196
D14_KMJN_T2106131994	D14_KMJN_T2106131994_bin.31	D10_KMJN_T2106131991_bin.148	TRUE	3	0	0	36	19	Medium	87.27	1.14	81.57	22.22	0.411459	2275527	97	121714	47404	9552	23459	0.931374	1790
D14_KMJN_T2106131994	D14_KMJN_T2106131994_bin.33	D06_KMJN_T2106131987_bin.116	TRUE	0	0	0	41	20	Medium	87.04	0.33	85.39	66.67	0.509083	2332616	72	137850	44818	19886	32397.4	0.918108	1910
D14_KMJN_T2106131994	D14_KMJN_T2106131994_bin.37	D61_DKLZ_T2107136307_bin.23	TRUE	0	0	0	31	16	Medium	66.28	3.01	51.23	75	0.430329	1886770	493	28656	4263	2021	3827.12	0.919013	1939
D14_KMJN_T2106131994	D14_KMJN_T2106131994_bin.38	D12_KMJN_T2106131992_bin.101	TRUE	0	1	0	32	17	Medium	85.06	1.46	77.76	16.67	0.494771	1582566	298	48335	6649	2610	5310.62	0.939405	1623
D14_KMJN_T2106131994	D14_KMJN_T2106131994_bin.39	D17_KMJN_T2106131997_bin.184	TRUE	2	0	0	38	19	High	90.19	1.15	84.44	33.33	0.48671	2270338	161	90523	24686	6613	14101.5	0.944921	1952
D14_KMJN_T2106131994	D14_KMJN_T2106131994_bin.4	D13_KMJN_T2106131993_bin.52	TRUE	1	1	2	39	20	High	98.56	0.24	97.36	0	0.37383	2332461	65	190356	75340	19226	35884	0.914315	2053
D14_KMJN_T2106131994	D14_KMJN_T2106131994_bin.42	D37_WEV_T2106132016_bin.168	TRUE	0	0	0	22	13	Medium	75.18	3.64	56.98	40	0.375742	2077361	604	20602	3879	1889	3439.34	0.916432	2245
D14_KMJN_T2106131994	D14_KMJN_T2106131994_bin.47	D17_KMJN_T2106131997_bin.121	TRUE	1	0	0	47	20	High	96.98	0.06	96.68	0	0.394124	2527239	61	294012	101960	23059	41430.1	0.922094	2213
D14_KMJN_T2106131994	D14_KMJN_T2106131994_bin.5	D30_WEV_T2106132009_bin.67	TRUE	0	1	0	13	11	Medium	80.76	2.28	69.36	50	0.30893	511987	78	34924	11420	2685	6563.94	0.952407	536
D14_KMJN_T2106131994	D14_KMJN_T2106131994_bin.50	D13_KMJN_T2106131993_bin.27	FALSE	2	0	0	38	17	Medium	83.58	3.45	66.33	28.57	0.470686	2636557	573	25103	5738	2325	4601.32	0.931888	2536
D14_KMJN_T2106131994	D14_KMJN_T2106131994_bin.53	D28_KMJN_T2106132007_bin.88	TRUE	0	0	0	30	17	Medium	79.67	3.27	63.32	66.67	0.504861	2075310	383	31041	7082	2534	5418.56	0.935772	1985
D14_KMJN_T2106131994	D14_KMJN_T2106131994_bin.54	D29_KMJN_T2106132008_bin.124	TRUE	4	0	0	34	19	Medium	73.43	1.73	64.78	60	0.501425	2034138	481	21104	5367	2085	4228.98	0.900761	2151
D14_KMJN_T2106131994	D14_KMJN_T2106131994_bin.60	D22_KMJN_T2106132002_bin.226	TRUE	1	0	0	39	19	Medium	79.66	1.89	70.21	20	0.538157	2480295	513	30641	6437	2359	4834.88	0.908925	2176
D14_KMJN_T2106131994	D14_KMJN_T2106131994_bin.64	D86_DKLZ_T2107136332_bin.18	TRUE	0	0	0	33	18	High	92.39	0.55	89.64	50	0.438567	1823831	326	40288	7972	2833	5594.57	0.799114	1727
D14_KMJN_T2106131994	D14_KMJN_T2106131994_bin.65	D29_KMJN_T2106132008_bin.239	TRUE	0	0	0	43	20	Medium	85.11	0.22	84.01	0	0.340858	1076168	9	228818	180853	63347	119574	0.942181	947
D14_KMJN_T2106131994	D14_KMJN_T2106131994_bin.7	D25_KMJN_T2106132005_bin.142	TRUE	2	0	0	38	19	High	94.59	0.15	93.84	100	0.463015	1367373	321	30959	5269	2093	4259.73	0.889322	1468
D14_KMJN_T2106131994	D14_KMJN_T2106131994_bin.70	D27_KMJN_T2106132006_bin.59	FALSE	1	0	0	46	20	Medium	98.25	6.86	63.95	6.25	0.335205	1249844	73	130389	43075	9158	17121.2	0.938566	1115
D14_KMJN_T2106131994	D14_KMJN_T2106131994_bin.71	D27_KMJN_T2106132006_bin.47	FALSE	2	1	2	49	20	Medium	88.84	7.32	52.24	5.26	0.500211	2544905	312	126186	29285	2098	8156.75	0.931803	2385
D14_KMJN_T2106131994	D14_KMJN_T2106131994_bin.75	D27_KMJN_T2106132006_bin.53	TRUE	0	1	0	30	19	Medium	83.71	2.41	71.66	0	0.256708	954559	198	34335	5959	2329	4821.01	0.924691	1101
D14_KMJN_T2106131994	D14_KMJN_T2106131994_bin.76	D27_KMJN_T2106132006_bin.152	TRUE	3	0	0	38	17	Medium	89.51	5.44	62.31	33.33	0.528377	2464690	220	58760	19396	5202	11203.1	0.956971	2203
D14_KMJN_T2106131994	D14_KMJN_T2106131994_bin.78	D10_KMJN_T2106131991_bin.126	TRUE	3	0	0	49	20	High	94.59	2.26	83.29	33.33	0.57225	2399985	186	54208	18460	5799	12903.1	0.905851	2162
D14_KMJN_T2106131994	D14_KMJN_T2106131994_bin.79	D03_KMJN_T2106131984_bin.198	TRUE	1	1	1	44	18	Medium	89.41	0.72	85.81	33.33	0.447976	2539772	223	81602	16980	5205	11389.1	0.920184	2206
D14_KMJN_T2106131994	D14_KMJN_T2106131994_bin.80	D19_KMJN_T2106131999_bin.238	TRUE	2	1	1	32	17	Medium	81.59	4.86	57.29	4.17	0.420448	2575368	661	26165	4427	2087	3896.17	0.928015	2733
D14_KMJN_T2106131994	D14_KMJN_T2106131994_bin.83	D14_KMJN_T2106131994_bin.83	FALSE	1	0	0	41	20	Medium	88.21	5.82	59.11	0	0.323742	1565959	270	42500	8310	2637	5799.85	0.920476	1683
D14_KMJN_T2106131994	D14_KMJN_T2106131994_bin.84	D31_WEV_T2106132010_bin.100	FALSE	0	0	1	20	13	Medium	60.92	1.51	53.37	40	0.492206	1666943	509	17962	3515	1815	3274.94	0.943195	1793
D14_KMJN_T2106131994	D14_KMJN_T2106131994_bin.85	D19_KMJN_T2106131999_bin.144	TRUE	1	1	2	49	20	Medium	98.25	7.5	60.75	10	0.332457	1335001	70	71605	32241	10316	19071.4	0.938121	1213
D14_KMJN_T2106131994	D14_KMJN_T2106131994_bin.89	D14_KMJN_T2106131994_bin.89	TRUE	0	0	0	22	11	Medium	78.56	2.32	66.96	28.57	0.558966	1750718	456	18581	4626	1964	3839.29	0.919683	1903
D14_KMJN_T2106131994	D14_KMJN_T2106131994_bin.90	D16_KMJN_T2106131996_bin.175	TRUE	1	0	0	31	18	High	91.11	2.17	80.26	14.29	0.454286	1666571	270	32991	8237	2998	6172.49	0.926442	1604
D14_KMJN_T2106131994	D14_KMJN_T2106131994_bin.92	D14_KMJN_T2106131994_bin.92	TRUE	1	0	0	35	17	Medium	82.55	2.35	70.8	50	0.597821	1905272	65	139497	51125	15280	29311.9	0.924719	1607
D14_KMJN_T2106131994	D14_KMJN_T2106131994_bin.94	D14_KMJN_T2106131994_bin.94	TRUE	0	0	0	41	19	Medium	86.01	3.63	67.86	28.57	0.551795	2817379	385	43653	10556	3451	7317.87	0.90313	2373
D14_KMJN_T2106131994	D14_KMJN_T2106131994_bin.95	D14_KMJN_T2106131994_bin.95	TRUE	1	1	0	40	19	Medium	88.39	0.54	85.69	50	0.52967	2108939	370	31699	6955	2841	5699.84	0.891333	2052
D15_KMJN_T2106131995	D15_KMJN_T2106131995_bin.101	D24_KMJN_T2106132004_bin.278	TRUE	1	0	0	39	20	Medium	90.97	5.35	64.22	50	0.428495	1217605	205	29623	8122	2709	5939.54	0.926144	1200
D15_KMJN_T2106131995	D15_KMJN_T2106131995_bin.104	D05_KMJN_T2106131986_bin.183	TRUE	1	1	0	28	13	High	93.8	1.09	88.35	50	0.388054	1695399	180	45849	13704	4573	9418.88	0.92364	1709
D15_KMJN_T2106131995	D15_KMJN_T2106131995_bin.108	D13_KMJN_T2106131993_bin.9	FALSE	1	1	0	40	19	Medium	94.26	5.03	69.11	25	0.424469	2353286	216	84831	18236	5006	10894.8	0.922163	2110
D15_KMJN_T2106131995	D15_KMJN_T2106131995_bin.115	D37_WEV_T2106132016_bin.167	TRUE	0	0	0	33	14	High	94.75	1.95	85	50	0.359978	2313320	151	89124	27283	7286	15320	0.929967	2136
D15_KMJN_T2106131995	D15_KMJN_T2106131995_bin.118	D15_KMJN_T2106131995_bin.118	TRUE	1	0	0	25	14	Medium	60.62	0	60.62	0	0.300208	700975	224	12021	3442	1786	3129.35	0.941375	828
D15_KMJN_T2106131995	D15_KMJN_T2106131995_bin.119	D53_JN_T2106132044_bin.148	TRUE	0	0	0	27	17	Medium	82.07	4.97	57.22	36.36	0.357652	2763549	797	14980	3894	1908	3467.44	0.922232	2945
D15_KMJN_T2106131995	D15_KMJN_T2106131995_bin.122	D25_KMJN_T2106132005_bin.23	TRUE	1	0	0	30	13	Medium	79.57	5.07	54.22	43.75	0.470459	2038056	401	28688	6603	2436	5082.43	0.912927	2117
D15_KMJN_T2106131995	D15_KMJN_T2106131995_bin.123	D37_WEV_T2106132016_bin.271	TRUE	0	0	0	23	13	Medium	53.37	0.17	52.52	0	0.411398	1865537	627	11523	3270	1777	2975.34	0.941698	2030
D15_KMJN_T2106131995	D15_KMJN_T2106131995_bin.133	D50_JN_T2106132041_bin.43	TRUE	2	0	0	47	19	High	94.34	1.52	86.74	25	0.41462	1661434	65	125347	48693	12141	25560.5	0.934668	1507
D15_KMJN_T2106131995	D15_KMJN_T2106131995_bin.135	D14_KMJN_T2106131994_bin.11	TRUE	1	1	0	41	19	Medium	96.4	5.99	66.45	37.5	0.325745	1388324	60	145679	45765	15182	23138.7	0.934092	1291
D15_KMJN_T2106131995	D15_KMJN_T2106131995_bin.136	D32_WEV_T2106132011_bin.115	TRUE	0	0	0	43	19	Medium	88.84	6.09	58.39	27.78	0.470868	2478205	226	73469	18697	4175	10965.5	0.933813	2112
D15_KMJN_T2106131995	D15_KMJN_T2106131995_bin.141	D15_KMJN_T2106131995_bin.141	TRUE	4	0	0	56	19	High	95.67	3.8	76.67	9.09	0.432307	3053162	149	155171	42576	10436	20491	0.915727	2458
D15_KMJN_T2106131995	D15_KMJN_T2106131995_bin.143	D27_KMJN_T2106132006_bin.140	TRUE	0	1	1	31	17	Medium	82.69	3.55	64.94	16.67	0.500892	1966186	489	17035	5006	2090	4020.83	0.882743	1940
D15_KMJN_T2106131995	D15_KMJN_T2106131995_bin.149	D20_KMJN_T2106132000_bin.346	TRUE	0	0	0	18	10	Medium	76.38	4.77	52.53	41.67	0.294084	559643	153	12660	4331	1908	3657.8	0.948458	633
D15_KMJN_T2106131995	D15_KMJN_T2106131995_bin.15	D53_JN_T2106132044_bin.9	TRUE	2	0	0	48	19	High	94.63	0	94.63	0	0.427455	2482352	48	167019	68302	29651	51715.7	0.916153	2176
D15_KMJN_T2106131995	D15_KMJN_T2106131995_bin.153	D36_WEV_T2106132015_bin.386	TRUE	1	0	0	34	18	Medium	89.02	3.97	69.17	43.48	0.491544	2721811	610	20224	5507	2241	4461.99	0.940183	2643
D15_KMJN_T2106131995	D15_KMJN_T2106131995_bin.159	D15_KMJN_T2106131995_bin.159	TRUE	1	0	0	53	19	Medium	90.46	6.04	60.26	35.29	0.397546	3837249	561	99577	10215	2682	6840.02	0.897344	3491
D15_KMJN_T2106131995	D15_KMJN_T2106131995_bin.16	D21_KMJN_T2106132001_bin.60	TRUE	0	0	0	47	19	High	95.32	2.3	83.82	25	0.457878	2545361	121	95149	38020	10227	21036	0.930579	2263
D15_KMJN_T2106131995	D15_KMJN_T2106131995_bin.165	D13_KMJN_T2106131993_bin.43	FALSE	0	0	0	28	16	Medium	89.13	5.67	60.78	0	0.438365	1881419	374	32237	6683	2330	5030.53	0.918689	1966
D15_KMJN_T2106131995	D15_KMJN_T2106131995_bin.167	D15_KMJN_T2106131995_bin.167	TRUE	2	1	0	29	18	High	95.55	3.93	75.9	25	0.287779	1619200	34	173482	64781	28494	47623.5	0.942462	1363
D15_KMJN_T2106131995	D15_KMJN_T2106131995_bin.173	D25_KMJN_T2106132005_bin.95	TRUE	4	0	0	54	20	Medium	93.36	7.12	57.76	11.76	0.360213	2994037	534	35509	7549	2592	5606.81	0.893699	2836
D15_KMJN_T2106131995	D15_KMJN_T2106131995_bin.175	D37_WEV_T2106132016_bin.168	TRUE	1	0	0	41	15	Medium	98.53	8.37	56.68	19.44	0.373014	2859292	113	156705	67387	11108	25303.5	0.908529	2621
D15_KMJN_T2106131995	D15_KMJN_T2106131995_bin.176	D12_KMJN_T2106131992_bin.101	TRUE	0	1	0	26	16	Medium	78.05	1.03	72.9	25	0.488419	1493944	430	17332	3914	1892	3474.29	0.936652	1728
D15_KMJN_T2106131995	D15_KMJN_T2106131995_bin.177	D06_KMJN_T2106131987_bin.116	TRUE	0	0	0	42	20	Medium	87.78	1.43	80.63	0	0.505778	2434146	66	175887	64781	26490	36881	0.918252	2068
D15_KMJN_T2106131995	D15_KMJN_T2106131995_bin.185	D21_KMJN_T2106132001_bin.289	TRUE	1	0	0	42	17	Medium	88.59	2.68	75.19	40	0.461236	2125933	141	83645	24918	7176	15077.5	0.904502	1935
D15_KMJN_T2106131995	D15_KMJN_T2106131995_bin.191	D15_KMJN_T2106131995_bin.191	TRUE	3	0	0	29	19	Medium	55.9	0	55.9	0	0.354021	1994356	605	19746	3596	1896	3296.46	0.934788	2256
D15_KMJN_T2106131995	D15_KMJN_T2106131995_bin.194	D31_WEV_T2106132010_bin.200	TRUE	0	1	0	29	14	Medium	79.96	2.72	66.36	33.33	0.519505	2283709	562	25365	4578	2206	4063.54	0.953522	2238
D15_KMJN_T2106131995	D15_KMJN_T2106131995_bin.196	D20_KMJN_T2106132000_bin.220	TRUE	1	0	0	37	18	High	98.58	0.59	95.63	0	0.385871	2198097	62	185634	69333	16354	35453.2	0.931685	2019
D15_KMJN_T2106131995	D15_KMJN_T2106131995_bin.198	D25_KMJN_T2106132005_bin.41	TRUE	0	0	0	27	15	Medium	88.63	4.96	63.83	26.32	0.465188	2079437	454	22796	5640	2288	4580.26	0.927632	2234
D15_KMJN_T2106131995	D15_KMJN_T2106131995_bin.2	D65_DKLZ_T2107136311_bin.48	TRUE	4	0	0	39	16	Medium	73.99	4.57	51.14	50	0.428921	2928981	798	20149	4184	1983	3670.4	0.891404	2879
D15_KMJN_T2106131995	D15_KMJN_T2106131995_bin.20	D53_JN_T2106132044_bin.138	TRUE	1	1	0	30	17	Medium	83.65	4.87	59.3	47.06	0.506078	2309499	498	35330	5938	2251	4637.55	0.941133	2241
D15_KMJN_T2106131995	D15_KMJN_T2106131995_bin.21	D84_DKLZ_T2107136330_bin.106	FALSE	0	0	0	17	11	Medium	54.51	0.35	52.76	100	0.407158	2055379	695	10937	3174	1785	2957.38	0.923065	2281
D15_KMJN_T2106131995	D15_KMJN_T2106131995_bin.215	D28_KMJN_T2106132007_bin.61	TRUE	0	0	0	39	18	Medium	85.67	4.49	63.22	40	0.414885	1219784	232	22921	6406	2633	5257.69	0.923465	1247
D15_KMJN_T2106131995	D15_KMJN_T2106131995_bin.218	D15_KMJN_T2106131995_bin.218	TRUE	0	0	0	29	15	High	96.38	1.41	89.33	0	0.414599	2202811	76	176961	49230	15424	28984.4	0.933415	1858
D15_KMJN_T2106131995	D15_KMJN_T2106131995_bin.222	D15_KMJN_T2106131995_bin.222	TRUE	4	1	0	73	19	High	98.81	0.27	97.46	0	0.575599	5533165	54	352028	154760	51875	102466	0.884547	5144
D15_KMJN_T2106131995	D15_KMJN_T2106131995_bin.224	D13_KMJN_T2106131993_bin.135	TRUE	1	0	0	30	17	Medium	87.43	5.1	61.93	38.46	0.515946	2495776	360	56219	9563	3138	6932.71	0.959086	2279
D15_KMJN_T2106131995	D15_KMJN_T2106131995_bin.227	D37_WEV_T2106132016_bin.179	TRUE	1	0	0	37	19	High	97.87	0.59	94.92	0	0.376037	2561250	77	198200	68338	18944	33263	0.895107	2211
D15_KMJN_T2106131995	D15_KMJN_T2106131995_bin.229	D84_DKLZ_T2107136330_bin.140	TRUE	1	0	0	32	17	Medium	84.93	4.49	62.48	83.33	0.327158	1451973	309	27314	5988	2179	4698.94	0.931684	1480
D15_KMJN_T2106131995	D15_KMJN_T2106131995_bin.233	D15_KMJN_T2106131995_bin.233	TRUE	0	0	0	36	18	High	92.88	1.36	86.08	20	0.591304	2184189	425	32069	6803	2336	5139.27	0.898215	2039
D15_KMJN_T2106131995	D15_KMJN_T2106131995_bin.237	D15_KMJN_T2106131995_bin.237	FALSE	0	1	0	48	18	High	95.51	1.12	89.91	0	0.378037	1348150	119	93140	53371	2999	11329	0.936216	1355
D15_KMJN_T2106131995	D15_KMJN_T2106131995_bin.242	D50_JN_T2106132041_bin.108	TRUE	2	1	1	49	20	Medium	96.77	7.48	59.37	69.23	0.51097	1733541	211	52574	11279	3912	8215.83	0.912521	1782
D15_KMJN_T2106131995	D15_KMJN_T2106131995_bin.243	D19_KMJN_T2106131999_bin.244	TRUE	1	0	0	22	15	Medium	67.33	0	67.33	0	0.392849	1700881	528	16031	3568	1850	3221.37	0.922866	1890
D15_KMJN_T2106131995	D15_KMJN_T2106131995_bin.245	D15_KMJN_T2106131995_bin.245	TRUE	1	0	0	52	20	Medium	85.39	1.45	78.14	0	0.32795	1228079	50	244481	59092	13996	24561.6	0.926383	1293
D15_KMJN_T2106131995	D15_KMJN_T2106131995_bin.249	D15_KMJN_T2106131995_bin.249	TRUE	0	0	0	38	18	Medium	86.41	2.25	75.16	50	0.293473	1066910	104	65550	18053	4225	10258.8	0.944953	1050
D15_KMJN_T2106131995	D15_KMJN_T2106131995_bin.252	D34_WEV_T2106132013_bin.140	TRUE	0	0	0	28	18	Medium	83.49	4.84	59.29	8.33	0.381402	1723241	482	19170	4236	1892	3575.19	0.9034	1932
D15_KMJN_T2106131995	D15_KMJN_T2106131995_bin.26	D15_KMJN_T2106131995_bin.26	TRUE	1	0	0	21	14	High	97.33	1.33	90.68	0	0.283412	1628311	93	235132	33682	7713	17508.7	0.932609	1439
D15_KMJN_T2106131995	D15_KMJN_T2106131995_bin.261	D15_KMJN_T2106131995_bin.261	TRUE	0	1	0	47	19	High	94.76	4.61	71.71	53.33	0.372857	2716536	286	71647	19426	3774	9498.38	0.920155	2592
D15_KMJN_T2106131995	D15_KMJN_T2106131995_bin.265	D13_KMJN_T2106131993_bin.108	TRUE	0	0	0	23	12	Medium	60.38	1.34	53.68	33.33	0.489749	1209960	318	21713	4319	2181	3804.91	0.931153	1265
D15_KMJN_T2106131995	D15_KMJN_T2106131995_bin.267	D20_KMJN_T2106132000_bin.155	TRUE	0	0	0	30	18	Medium	66.63	2.72	53.03	0	0.4765	1839804	537	23219	3794	1931	3426.08	0.912461	2012
D15_KMJN_T2106131995	D15_KMJN_T2106131995_bin.27	D07_KMJN_T2106131988_bin.237	TRUE	1	0	0	45	19	Medium	80.14	1.97	70.29	66.67	0.321433	976619	54	75905	27701	8318	18085.5	0.937466	901
D15_KMJN_T2106131995	D15_KMJN_T2106131995_bin.273	D15_KMJN_T2106131995_bin.273	TRUE	1	1	0	42	19	High	91.01	2.25	79.76	0	0.316348	1502301	113	74920	23055	5484	13294.7	0.941559	1406
D15_KMJN_T2106131995	D15_KMJN_T2106131995_bin.276	D15_KMJN_T2106131995_bin.276	TRUE	0	0	0	23	15	Medium	69.8	0	69.8	0	0.488338	1793435	540	19820	3618	1916	3321.18	0.903284	1882
D15_KMJN_T2106131995	D15_KMJN_T2106131995_bin.281	D50_JN_T2106132041_bin.100	TRUE	0	0	0	51	18	Medium	85.12	1.96	75.32	28.57	0.472174	2540692	129	104235	30931	10478	19695.3	0.908277	2173
D15_KMJN_T2106131995	D15_KMJN_T2106131995_bin.285	D65_DKLZ_T2107136311_bin.13	TRUE	2	0	0	39	15	Medium	86	6.54	53.3	35.14	0.490182	3299297	675	26282	6239	2303	4887.85	0.882817	2891
D15_KMJN_T2106131995	D15_KMJN_T2106131995_bin.289	D01_KMJN_T2106131982_bin.233	TRUE	3	0	0	47	20	High	94.59	2.62	81.49	0	0.4363	2805235	59	215346	86534	25545	47546.4	0.908578	2246
D15_KMJN_T2106131995	D15_KMJN_T2106131995_bin.291	D65_DKLZ_T2107136311_bin.76	TRUE	1	1	0	44	19	Medium	91.57	5.62	63.47	66.67	0.431954	1739763	320	47925	7197	2426	5436.76	0.926912	1720
D15_KMJN_T2106131995	D15_KMJN_T2106131995_bin.293	D15_KMJN_T2106131995_bin.293	TRUE	1	0	0	33	16	Medium	82.27	5.65	54.02	66.67	0.459487	2505012	330	68554	11892	3154	7590.95	0.925604	2214
D15_KMJN_T2106131995	D15_KMJN_T2106131995_bin.298	D18_KMJN_T2106131998_bin.187	TRUE	0	0	0	26	13	High	93.18	2.26	81.88	42.86	0.425159	2807179	327	56010	13129	4074	8584.65	0.924329	2578
D15_KMJN_T2106131995	D15_KMJN_T2106131995_bin.30	D27_KMJN_T2106132006_bin.59	TRUE	0	0	0	31	15	Medium	57.89	0	57.89	0	0.315663	735455	26	105164	57088	15577	28286.7	0.937534	644
D15_KMJN_T2106131995	D15_KMJN_T2106131995_bin.304	D79_DKLZ_T2107136325_bin.38	TRUE	4	0	0	27	14	Medium	74.22	3.88	54.82	26.67	0.499109	3510367	690	34634	6628	2370	5087.49	0.915841	3042
D15_KMJN_T2106131995	D15_KMJN_T2106131995_bin.305	D15_KMJN_T2106131995_bin.305	TRUE	0	0	0	50	17	Medium	92.81	6.35	61.06	18.18	0.339199	3895391	662	60890	9225	2397	5884.28	0.905394	3833
D15_KMJN_T2106131995	D15_KMJN_T2106131995_bin.306	D15_KMJN_T2106131995_bin.306	TRUE	0	0	0	29	12	Medium	91.23	6.54	58.53	11.76	0.414699	2978378	260	71059	20218	5600	11455.3	0.92632	2791
D15_KMJN_T2106131995	D15_KMJN_T2106131995_bin.307	D51_JN_T2106132042_bin.220	TRUE	1	0	0	40	18	Medium	86.64	3.24	70.44	61.11	0.450079	3138314	467	35512	9542	3092	6720.16	0.88586	2728
D15_KMJN_T2106131995	D15_KMJN_T2106131995_bin.310	D86_DKLZ_T2107136332_bin.18	TRUE	0	0	0	41	20	Medium	87.09	0.98	82.19	25	0.433422	1727046	407	27501	5013	2163	4243.36	0.833383	1709
D15_KMJN_T2106131995	D15_KMJN_T2106131995_bin.316	D15_KMJN_T2106131995_bin.316	TRUE	0	0	0	39	20	Medium	87.76	1.43	80.61	25	0.460159	2078468	138	91895	26175	6323	15061.4	0.919999	1884
D15_KMJN_T2106131995	D15_KMJN_T2106131995_bin.317	D14_KMJN_T2106131994_bin.186	TRUE	2	0	0	31	16	Medium	88.28	5.49	60.83	61.54	0.39244	1549718	218	44101	10018	3620	7108.8	0.941594	1549
D15_KMJN_T2106131995	D15_KMJN_T2106131995_bin.318	D15_KMJN_T2106131995_bin.318	TRUE	0	0	0	45	19	High	92	3.97	72.15	62.5	0.442163	2343887	243	44270	15545	4277	9645.63	0.92051	2149
D15_KMJN_T2106131995	D15_KMJN_T2106131995_bin.319	D25_KMJN_T2106132005_bin.100	TRUE	1	0	1	13	12	Medium	61.63	1.23	55.48	33.33	0.320177	1119089	449	7472	2532	1662	2492.4	0.897587	1129
D15_KMJN_T2106131995	D15_KMJN_T2106131995_bin.320	D28_KMJN_T2106132007_bin.92	TRUE	0	0	0	42	19	High	90.86	2.28	79.46	71.43	0.536397	2006633	209	58802	15449	4011	9601.11	0.905179	1798
D15_KMJN_T2106131995	D15_KMJN_T2106131995_bin.321	D20_KMJN_T2106132000_bin.176	TRUE	2	0	0	51	20	Medium	86.92	6.31	55.37	16.67	0.409078	2176794	489	42519	5615	2178	4451.52	0.899289	2338
D15_KMJN_T2106131995	D15_KMJN_T2106131995_bin.324	D20_KMJN_T2106132000_bin.369	TRUE	1	1	1	22	15	Medium	58.67	0	58.67	0	0.287975	434548	2	360122	360122	74426	217274	0.930231	394
D15_KMJN_T2106131995	D15_KMJN_T2106131995_bin.328	D28_KMJN_T2106132007_bin.42	TRUE	2	0	0	48	18	High	96.86	1.61	88.81	25	0.433912	3231818	253	55635	22052	5834	12774	0.906245	2794
D15_KMJN_T2106131995	D15_KMJN_T2106131995_bin.330	D15_KMJN_T2106131995_bin.330	TRUE	0	1	0	44	19	High	93.24	3.65	74.99	50	0.325336	1300346	158	50506	13292	3648	8230.04	0.936739	1217
D15_KMJN_T2106131995	D15_KMJN_T2106131995_bin.332	D34_WEV_T2106132013_bin.45	TRUE	4	0	0	32	17	High	90.41	2.07	80.06	75	0.516847	2360112	327	34839	10095	3385	7217.47	0.917707	2137
D15_KMJN_T2106131995	D15_KMJN_T2106131995_bin.334	D37_WEV_T2106132016_bin.85	TRUE	2	0	0	39	19	Medium	87.21	1.18	81.31	20	0.482589	2120580	120	150323	33189	7645	17671.5	0.946508	1777
D15_KMJN_T2106131995	D15_KMJN_T2106131995_bin.337	D23_KMJN_T2106132003_bin.140	TRUE	4	0	0	36	15	Medium	82.11	5.39	55.16	57.14	0.455224	3065614	627	29059	6584	2315	4889.34	0.903398	2806
D15_KMJN_T2106131995	D15_KMJN_T2106131995_bin.34	D24_KMJN_T2106132004_bin.117	TRUE	1	0	0	22	13	Medium	58.6	0	58.6	0	0.319349	847481	237	15669	3994	1895	3575.87	0.941609	922
D15_KMJN_T2106131995	D15_KMJN_T2106131995_bin.340	D15_KMJN_T2106131995_bin.340	TRUE	0	0	0	28	14	High	92.08	2.84	77.88	87.5	0.46583	2137575	312	42766	10262	2971	6851.2	0.938847	2028
D15_KMJN_T2106131995	D15_KMJN_T2106131995_bin.341	D54_JN_T2106132045_bin.99	TRUE	1	0	0	24	17	Medium	71.93	2.24	60.73	0	0.400904	1323254	338	22313	4633	2080	3914.95	0.943176	1445
D15_KMJN_T2106131995	D15_KMJN_T2106131995_bin.346	D12_KMJN_T2106131992_bin.88	TRUE	0	1	0	45	20	Medium	72.93	3.02	57.83	0	0.385569	2235154	200	198798	30916	3399	11175.8	0.907786	2132
D15_KMJN_T2106131995	D15_KMJN_T2106131995_bin.349	D49_JN_T2106132040_bin.2	TRUE	1	0	0	25	16	Medium	66.91	1.68	58.51	40	0.508451	1562864	508	13902	3254	1841	3076.5	0.954249	1709
D15_KMJN_T2106131995	D15_KMJN_T2106131995_bin.351	D13_KMJN_T2106131993_bin.27	TRUE	3	0	0	43	20	High	91.78	2.72	78.18	0	0.468311	2932054	330	66825	15771	3667	8885.01	0.924026	2545
D15_KMJN_T2106131995	D15_KMJN_T2106131995_bin.352	D02_KMJN_T2106131983_bin.171	TRUE	0	0	0	33	15	Medium	83.24	5.8	54.24	68.18	0.428923	2776733	585	23103	6059	2296	4746.55	0.914221	2797
D15_KMJN_T2106131995	D15_KMJN_T2106131995_bin.354	D46_JN_T2106132037_bin.174	FALSE	0	0	0	29	16	Medium	84.29	2.8	70.29	72.73	0.38261	1972299	440	25702	5738	2159	4482.5	0.938742	2155
D15_KMJN_T2106131995	D15_KMJN_T2106131995_bin.39	D84_DKLZ_T2107136330_bin.185	FALSE	1	0	0	19	12	Medium	64.02	1.19	58.07	0	0.391487	1107592	355	14357	3367	1759	3119.98	0.911405	1222
D15_KMJN_T2106131995	D15_KMJN_T2106131995_bin.42	D81_DKLZ_T2107136327_bin.28	TRUE	1	0	0	36	18	Medium	83.3	5.02	58.2	81.82	0.42585	2619621	596	31395	5366	2153	4395.34	0.914675	2687
D15_KMJN_T2106131995	D15_KMJN_T2106131995_bin.43	D10_KMJN_T2106131991_bin.126	TRUE	1	0	0	41	17	Medium	92.15	5	67.15	58.33	0.570893	2477988	325	45751	9973	3748	7624.58	0.910774	2278
D15_KMJN_T2106131995	D15_KMJN_T2106131995_bin.44	D06_KMJN_T2106131987_bin.45	TRUE	1	0	0	40	19	High	93.78	3.68	75.38	78.57	0.581855	2751083	273	52681	17654	4404	10077.2	0.943888	2321
D15_KMJN_T2106131995	D15_KMJN_T2106131995_bin.57	D25_KMJN_T2106132005_bin.82	TRUE	1	0	0	30	15	Medium	91.7	5.46	64.4	16	0.372896	2584188	147	152850	29036	7302	17579.5	0.924467	2328
D15_KMJN_T2106131995	D15_KMJN_T2106131995_bin.58	D21_KMJN_T2106132001_bin.68	TRUE	0	0	0	19	12	Medium	64.61	1.96	54.81	28.57	0.505302	1809643	598	14903	3184	1843	3026.16	0.90273	2060
D15_KMJN_T2106131995	D15_KMJN_T2106131995_bin.59	D13_KMJN_T2106131993_bin.225	TRUE	1	0	0	33	17	Medium	81.81	2.3	70.31	100	0.289	1159683	217	44080	7651	2336	5344.16	0.94237	1257
D15_KMJN_T2106131995	D15_KMJN_T2106131995_bin.64	D53_JN_T2106132044_bin.93	TRUE	2	0	0	40	16	Medium	83.89	5.54	56.19	58.33	0.402681	2415036	653	16661	4213	1988	3698.37	0.897645	2472
D15_KMJN_T2106131995	D15_KMJN_T2106131995_bin.75	D18_KMJN_T2106131998_bin.234	TRUE	0	0	0	18	12	Medium	66.21	2.3	54.71	33.33	0.490611	1308086	417	13332	3325	1888	3136.9	0.928723	1467
D15_KMJN_T2106131995	D15_KMJN_T2106131995_bin.77	D08_KMJN_T2106131989_bin.31	TRUE	3	1	0	43	20	High	96.51	2.96	81.71	16.67	0.5102	2470762	83	193550	45940	15240	29768.2	0.847791	1994
D15_KMJN_T2106131995	D15_KMJN_T2106131995_bin.81	D17_KMJN_T2106131997_bin.39	TRUE	2	0	0	38	19	High	95.92	0.77	92.07	0	0.435447	2097782	84	147349	42424	12805	24973.6	0.93442	1752
D15_KMJN_T2106131995	D15_KMJN_T2106131995_bin.82	D20_KMJN_T2106132000_bin.264	TRUE	2	0	0	43	20	Medium	98.88	5.62	70.78	0	0.302772	1770952	127	77945	25902	6475	13944.5	0.930222	1538
D15_KMJN_T2106131995	D15_KMJN_T2106131995_bin.83	D01_KMJN_T2106131982_bin.39	TRUE	0	0	0	18	14	Medium	54.31	0	54.31	0	0.498083	1574284	449	16049	3960	2004	3506.2	0.888361	1596
D15_KMJN_T2106131995	D15_KMJN_T2106131995_bin.84	D07_KMJN_T2106131988_bin.67	TRUE	0	0	0	40	18	Medium	86.31	1.05	81.06	0	0.335342	2440986	653	49085	4229	1953	3738.11	0.916381	2566
D15_KMJN_T2106131995	D15_KMJN_T2106131995_bin.86	D61_DKLZ_T2107136307_bin.49	TRUE	1	0	0	48	20	Medium	83.56	3.82	64.46	33.33	0.423953	3385312	727	31941	5621	2246	4656.55	0.888376	3260
D15_KMJN_T2106131995	D15_KMJN_T2106131995_bin.89	D09_KMJN_T2106131990_bin.133	TRUE	3	0	0	31	17	High	97.76	0.89	93.31	0	0.374564	2452233	365	57062	10598	2764	6718.45	0.875433	2312
D15_KMJN_T2106131995	D15_KMJN_T2106131995_bin.96	D08_KMJN_T2106131989_bin.65	FALSE	2	0	0	43	18	Medium	94.2	5.32	67.6	63.64	0.371097	1546726	155	85521	19895	3923	9978.88	0.935639	1553
D15_KMJN_T2106131995	D15_KMJN_T2106131995_bin.99	D15_KMJN_T2106131995_bin.99	TRUE	6	0	0	36	18	Medium	88.57	2.12	77.97	0	0.388883	1860145	428	19653	5044	2223	4346.13	0.860613	1908
D16_KMJN_T2106131996	D16_KMJN_T2106131996_bin.1	D16_KMJN_T2106131996_bin.1	TRUE	3	0	0	50	19	High	96.33	1.4	89.33	0	0.36438	2473562	82	270473	60683	15576	30165.4	0.92002	2176
D16_KMJN_T2106131996	D16_KMJN_T2106131996_bin.10	D62_DKLZ_T2107136308_bin.10	TRUE	1	0	0	36	20	Medium	69.75	2.27	58.4	0	0.475614	1300807	369	25208	3861	1993	3525.22	0.938564	1472
D16_KMJN_T2106131996	D16_KMJN_T2106131996_bin.100	D05_KMJN_T2106131986_bin.121	TRUE	2	0	0	44	19	Medium	93.92	5.44	66.72	66.67	0.344707	3149430	421	52677	11612	3183	7480.83	0.920912	3010
D16_KMJN_T2106131996	D16_KMJN_T2106131996_bin.102	D62_DKLZ_T2107136308_bin.225	FALSE	0	0	0	17	8	Medium	72.43	0	72.43	0	0.498769	1300986	401	19903	3458	1916	3244.35	0.912366	1513
D16_KMJN_T2106131996	D16_KMJN_T2106131996_bin.103	D10_KMJN_T2106131991_bin.7	TRUE	1	0	0	20	14	Medium	63.46	0.7	59.96	100	0.567326	1553178	399	14628	4469	2109	3892.68	0.897933	1638
D16_KMJN_T2106131996	D16_KMJN_T2106131996_bin.105	D28_KMJN_T2106132007_bin.92	TRUE	0	0	0	24	12	Medium	75.52	2.69	62.07	33.33	0.534546	1600893	378	33088	4896	2249	4235.17	0.90753	1617
D16_KMJN_T2106131996	D16_KMJN_T2106131996_bin.106	D24_KMJN_T2106132004_bin.305	TRUE	0	0	0	32	16	Medium	71.44	3.01	56.39	33.33	0.469068	2092198	364	34707	7650	2771	5747.8	0.837474	3121
D16_KMJN_T2106131996	D16_KMJN_T2106131996_bin.107	D40_WEV_T2106132019_bin.184	TRUE	1	0	0	26	15	Medium	72.25	2.39	60.3	55.56	0.476312	1125358	294	14095	4467	2083	3827.75	0.94575	1211
D16_KMJN_T2106131996	D16_KMJN_T2106131996_bin.110	D37_WEV_T2106132016_bin.96	TRUE	1	0	0	36	18	Medium	59.14	0.54	56.44	0	0.507514	1232171	22	125073	92845	34485	56007.8	0.926927	1063
D16_KMJN_T2106131996	D16_KMJN_T2106131996_bin.111	D10_KMJN_T2106131991_bin.126	TRUE	1	0	0	31	16	Medium	72.94	1.34	66.24	0	0.571601	1927184	541	13306	3956	1995	3562.26	0.913088	2031
D16_KMJN_T2106131996	D16_KMJN_T2106131996_bin.112	D09_KMJN_T2106131990_bin.101	FALSE	2	0	0	25	14	Medium	71.87	3.3	55.37	22.73	0.493009	2134470	505	30503	4829	2160	4226.67	0.934028	2036
D16_KMJN_T2106131996	D16_KMJN_T2106131996_bin.113	D14_KMJN_T2106131994_bin.114	TRUE	1	0	0	27	15	Medium	81.7	1	76.7	0	0.404872	2476882	576	32276	5108	2252	4300.14	0.926462	2426
D16_KMJN_T2106131996	D16_KMJN_T2106131996_bin.116	D27_KMJN_T2106132006_bin.152	TRUE	1	0	0	37	17	Medium	85.86	3.42	68.76	21.43	0.531996	2162792	271	81547	11240	3559	7980.78	0.96054	1958
D16_KMJN_T2106131996	D16_KMJN_T2106131996_bin.119	D65_DKLZ_T2107136311_bin.76	TRUE	1	1	1	45	20	High	90.45	2.92	75.85	50	0.43178	1897496	286	35834	9674	2889	6634.6	0.926177	1802
D16_KMJN_T2106131996	D16_KMJN_T2106131996_bin.124	D52_JN_T2106132043_bin.315	TRUE	0	0	0	38	16	Medium	93.43	8.17	52.58	53.33	0.431393	3166682	365	68201	13512	3900	8675.84	0.922588	2882
D16_KMJN_T2106131996	D16_KMJN_T2106131996_bin.13	D10_KMJN_T2106131991_bin.181	TRUE	1	0	0	38	17	High	96.64	1.36	89.84	33.33	0.570352	2358000	153	82271	22200	7779	15411.8	0.902059	2003
D16_KMJN_T2106131996	D16_KMJN_T2106131996_bin.130	D50_JN_T2106132041_bin.100	TRUE	0	1	0	46	17	High	92.27	0.5	89.77	0	0.471317	2697980	68	179465	65419	21878	39676.2	0.910373	2300
D16_KMJN_T2106131996	D16_KMJN_T2106131996_bin.132	D01_KMJN_T2106131982_bin.233	TRUE	3	0	1	31	16	Medium	76.82	0.67	73.47	0	0.446392	2285303	69	123997	67566	14850	33120.3	0.907853	1830
D16_KMJN_T2106131996	D16_KMJN_T2106131996_bin.138	D32_WEV_T2106132011_bin.108	TRUE	1	1	1	41	19	Medium	87.22	4.68	63.82	27.27	0.421745	3303030	533	46264	9571	2535	6197.05	0.917862	2984
D16_KMJN_T2106131996	D16_KMJN_T2106131996_bin.140	D16_KMJN_T2106131996_bin.140	TRUE	1	0	0	40	20	Medium	66.04	0	66.04	0	0.502577	1958048	97	104233	38425	9061	20186.1	0.914483	1754
D16_KMJN_T2106131996	D16_KMJN_T2106131996_bin.141	D03_KMJN_T2106131984_bin.198	TRUE	0	0	0	47	20	High	92.08	0.29	90.63	50	0.448483	2422937	244	50796	14011	4712	9930.07	0.919266	2107
D16_KMJN_T2106131996	D16_KMJN_T2106131996_bin.143	D10_KMJN_T2106131991_bin.148	TRUE	3	0	0	41	19	Medium	91.92	7.78	53.02	81.82	0.414834	2554014	140	244710	48593	8368	18243	0.929617	2015
D16_KMJN_T2106131996	D16_KMJN_T2106131996_bin.150	D54_JN_T2106132045_bin.207	TRUE	0	0	0	18	11	Medium	65.74	2.65	52.49	8.33	0.476171	1247768	439	13477	2920	1780	2842.3	0.958802	1432
D16_KMJN_T2106131996	D16_KMJN_T2106131996_bin.155	D32_WEV_T2106132011_bin.166	TRUE	2	0	0	39	19	Medium	92.3	5.37	65.45	20	0.446626	1541653	405	18084	4446	1974	3806.55	0.884462	1706
D16_KMJN_T2106131996	D16_KMJN_T2106131996_bin.159	D17_KMJN_T2106131997_bin.172	TRUE	2	1	0	24	14	Medium	85.66	3.36	68.86	0	0.450022	2694952	606	22663	5527	2240	4447.12	0.916706	2700
D16_KMJN_T2106131996	D16_KMJN_T2106131996_bin.160	D17_KMJN_T2106131997_bin.121	TRUE	1	0	0	48	19	High	96.98	1.68	88.58	0	0.393431	2611929	79	178840	59568	20356	33062.4	0.92128	2300
D16_KMJN_T2106131996	D16_KMJN_T2106131996_bin.162	D29_KMJN_T2106132008_bin.45	TRUE	0	1	1	28	15	Medium	76.94	2.02	66.84	14.29	0.450154	1671707	491	17967	3741	1941	3404.7	0.930134	1758
D16_KMJN_T2106131996	D16_KMJN_T2106131996_bin.168	D27_KMJN_T2106132006_bin.140	TRUE	0	0	0	40	18	High	92.27	1.35	85.52	0	0.500044	2284965	139	119821	31376	7205	16438.6	0.878338	1928
D16_KMJN_T2106131996	D16_KMJN_T2106131996_bin.175	D16_KMJN_T2106131996_bin.175	FALSE	4	0	0	33	17	High	94.29	0.48	91.89	0	0.452791	1970065	178	68478	17634	4617	11067.8	0.91677	1812
D16_KMJN_T2106131996	D16_KMJN_T2106131996_bin.179	D05_KMJN_T2106131986_bin.257	TRUE	0	0	0	41	20	High	90.24	0.71	86.69	100	0.485188	1775338	54	179856	64359	13465	32876.6	0.946019	1536
D16_KMJN_T2106131996	D16_KMJN_T2106131996_bin.180	D04_KMJN_T2106131985_bin.55	TRUE	0	0	0	36	20	Medium	87.14	0.63	83.99	50	0.491009	1730801	48	157622	64874	17989	36058.4	0.940118	1537
D16_KMJN_T2106131996	D16_KMJN_T2106131996_bin.182	D06_KMJN_T2106131987_bin.45	TRUE	1	0	0	34	20	Medium	80.13	3.44	62.93	18.18	0.5816	2512233	572	31384	5343	2256	4392.02	0.94111	2383
D16_KMJN_T2106131996	D16_KMJN_T2106131996_bin.184	D10_KMJN_T2106131991_bin.21	FALSE	1	0	0	25	15	Medium	68.83	3.73	50.18	40	0.498375	1952009	473	19072	4998	2066	4126.87	0.941914	1966
D16_KMJN_T2106131996	D16_KMJN_T2106131996_bin.186	D17_KMJN_T2106131997_bin.12	TRUE	0	0	0	36	17	Medium	91.88	6.02	61.78	50	0.400633	3062900	386	60216	11930	3625	7934.97	0.915888	2816
D16_KMJN_T2106131996	D16_KMJN_T2106131996_bin.19	D37_WEV_T2106132016_bin.168	TRUE	1	0	0	45	19	High	97.89	4.18	76.99	31.25	0.372291	2850407	60	274547	115837	33355	47506.8	0.906315	2589
D16_KMJN_T2106131996	D16_KMJN_T2106131996_bin.195	D13_KMJN_T2106131993_bin.52	TRUE	1	1	0	39	19	High	97.85	0.47	95.5	33.33	0.374103	2443531	41	528452	110104	27453	59598.3	0.916076	2130
D16_KMJN_T2106131996	D16_KMJN_T2106131996_bin.198	D50_JN_T2106132041_bin.32	TRUE	1	1	2	50	20	High	93.98	3.27	77.63	22.22	0.465904	2688357	139	135212	48274	11151	19340.7	0.921728	2261
D16_KMJN_T2106131996	D16_KMJN_T2106131996_bin.199	D22_KMJN_T2106132002_bin.180	TRUE	0	1	0	38	20	Medium	89.93	1.51	82.38	0	0.425343	2123003	407	46270	6470	2343	5216.22	0.928303	2038
D16_KMJN_T2106131996	D16_KMJN_T2106131996_bin.2	D16_KMJN_T2106131996_bin.2	TRUE	0	0	0	54	20	Medium	86.17	2.15	75.42	100	0.433083	3075029	355	83164	13506	3480	8662.05	0.916617	2815
D16_KMJN_T2106131996	D16_KMJN_T2106131996_bin.20	D53_JN_T2106132044_bin.138	TRUE	1	0	1	29	17	Medium	85.08	3.47	67.73	64.29	0.506027	2271823	547	23928	4939	2075	4153.24	0.940729	2256
D16_KMJN_T2106131996	D16_KMJN_T2106131996_bin.200	D17_KMJN_T2106131997_bin.39	TRUE	2	0	0	41	19	High	95.92	1.05	90.67	50	0.435406	2143120	83	177003	38960	11725	25820.7	0.934039	1782
D16_KMJN_T2106131996	D16_KMJN_T2106131996_bin.204	D44_MY_T2106132035_bin.45	TRUE	0	0	0	37	18	High	98.33	1.96	88.53	11.11	0.354112	2476113	68	220792	71831	22237	36413.4	0.920052	2033
D16_KMJN_T2106131996	D16_KMJN_T2106131996_bin.207	D29_KMJN_T2106132008_bin.62	TRUE	0	0	0	23	15	Medium	68.08	1.7	59.58	20	0.463887	1986172	642	12677	3315	1850	3093.73	0.916272	2078
D16_KMJN_T2106131996	D16_KMJN_T2106131996_bin.213	D28_KMJN_T2106132007_bin.42	TRUE	4	0	0	45	19	High	99.46	1.61	91.41	0	0.432719	3400089	167	163476	38119	10898	20359.8	0.903977	2896
D16_KMJN_T2106131996	D16_KMJN_T2106131996_bin.216	D17_KMJN_T2106131997_bin.52	TRUE	0	1	1	41	19	High	96.64	0.24	95.44	25	0.46198	2600582	28	346113	153888	58113	92877.9	0.906707	2103
D16_KMJN_T2106131996	D16_KMJN_T2106131996_bin.25	D06_KMJN_T2106131987_bin.241	FALSE	0	0	0	23	12	Medium	65.74	3.1	50.24	28.57	0.509956	1795483	512	23378	3903	1879	3506.8	0.946682	1880
D16_KMJN_T2106131996	D16_KMJN_T2106131996_bin.27	D25_KMJN_T2106132005_bin.198	TRUE	2	0	0	32	19	Medium	87.01	1.33	80.36	42.86	0.444724	2202429	236	49018	15474	4096	9332.33	0.913921	1858
D16_KMJN_T2106131996	D16_KMJN_T2106131996_bin.28	D06_KMJN_T2106131987_bin.86	TRUE	0	0	0	31	14	Medium	83.76	1.35	77.01	20	0.512037	1987801	286	38189	9325	3266	6950.35	0.907066	2021
D16_KMJN_T2106131996	D16_KMJN_T2106131996_bin.31	D27_KMJN_T2106132006_bin.166	TRUE	3	0	0	59	20	High	95.7	2.42	83.6	40	0.435258	3460029	378	62832	15067	3670	9153.52	0.896852	2994
D16_KMJN_T2106131996	D16_KMJN_T2106131996_bin.35	D05_KMJN_T2106131986_bin.143	TRUE	2	0	0	44	18	High	97.5	2.01	87.45	0	0.503503	2754375	141	115629	39245	9488	19534.6	0.90194	2317
D16_KMJN_T2106131996	D16_KMJN_T2106131996_bin.39	D16_KMJN_T2106131996_bin.39	TRUE	2	1	0	43	20	High	97.2	0.54	94.5	0	0.428718	2301096	58	232108	74909	25953	39674.1	0.91533	1906
D16_KMJN_T2106131996	D16_KMJN_T2106131996_bin.41	D05_KMJN_T2106131986_bin.183	TRUE	1	0	0	40	18	High	94.63	0.34	92.93	0	0.388209	1723164	77	132779	51137	10235	22378.8	0.924507	1646
D16_KMJN_T2106131996	D16_KMJN_T2106131996_bin.45	D16_KMJN_T2106131996_bin.45	FALSE	0	0	0	33	16	Medium	66.01	1.75	57.26	0	0.399664	2866392	623	22958	5721	2283	4600.95	0.910122	2755
D16_KMJN_T2106131996	D16_KMJN_T2106131996_bin.5	D50_JN_T2106132041_bin.222	TRUE	0	0	0	16	10	Medium	53.65	0	53.65	0	0.537108	1429542	539	32486	2716	1693	2652.21	0.955691	1594
D16_KMJN_T2106131996	D16_KMJN_T2106131996_bin.51	D10_KMJN_T2106131991_bin.52	TRUE	5	0	0	40	19	High	90.05	0.27	88.7	0	0.486106	2523314	95	157620	39928	14443	26561.2	0.917397	2096
D16_KMJN_T2106131996	D16_KMJN_T2106131996_bin.53	D22_KMJN_T2106132002_bin.130	TRUE	0	0	0	36	19	Medium	87.87	4.3	66.37	63.64	0.487422	2150294	247	45708	12996	4103	8705.64	0.920624	1938
D16_KMJN_T2106131996	D16_KMJN_T2106131996_bin.62	D05_KMJN_T2106131986_bin.139	TRUE	1	0	0	44	18	Medium	94.8	5.57	66.95	31.25	0.444171	2549513	384	50855	9711	2757	6639.36	0.852442	2285
D16_KMJN_T2106131996	D16_KMJN_T2106131996_bin.64	D03_KMJN_T2106131984_bin.97	TRUE	2	0	0	41	20	Medium	87.38	4.03	67.23	37.5	0.453743	2037524	158	67286	23214	6090	12895.7	0.925354	1859
D16_KMJN_T2106131996	D16_KMJN_T2106131996_bin.68	D37_WEV_T2106132016_bin.74	TRUE	2	1	2	41	19	High	93.01	2.87	78.66	100	0.446293	1956964	179	102984	28440	3871	10932.8	0.9386	1804
D16_KMJN_T2106131996	D16_KMJN_T2106131996_bin.70	D21_KMJN_T2106132001_bin.288	FALSE	1	0	0	38	18	Medium	70.2	2.51	57.65	40	0.467343	1211911	321	32525	4125	1977	3775.42	0.87345	1439
D16_KMJN_T2106131996	D16_KMJN_T2106131996_bin.72	D06_KMJN_T2106131987_bin.116	FALSE	0	0	0	41	20	Medium	87.6	0.59	84.65	0	0.504873	2492976	103	131016	59623	12810	24203.7	0.918484	2122
D16_KMJN_T2106131996	D16_KMJN_T2106131996_bin.73	D53_JN_T2106132044_bin.9	TRUE	1	0	0	38	16	High	95.3	1.34	88.6	100	0.429957	2369870	184	76506	18523	6147	12879.7	0.922707	2144
D16_KMJN_T2106131996	D16_KMJN_T2106131996_bin.75	D14_KMJN_T2106131994_bin.186	TRUE	1	1	0	43	19	Medium	86.53	7.28	50.13	40	0.391791	1603288	321	27539	7007	2367	4994.67	0.942957	1721
D16_KMJN_T2106131996	D16_KMJN_T2106131996_bin.78	D09_KMJN_T2106131990_bin.133	FALSE	4	1	0	43	18	High	97.99	0.39	96.04	0	0.373476	2764470	250	131453	27537	3991	11057.9	0.869942	2497
D16_KMJN_T2106131996	D16_KMJN_T2106131996_bin.8	D58_DKLZ_T2107136304_bin.72	TRUE	2	0	0	44	19	High	92.52	3.73	73.87	57.14	0.472467	1508226	194	33142	11310	3339	7774.36	0.915291	1630
D16_KMJN_T2106131996	D16_KMJN_T2106131996_bin.81	D22_KMJN_T2106132002_bin.248	TRUE	1	0	0	35	17	Medium	54.47	0.47	52.12	100	0.405631	1826550	191	88244	14351	4038	9563.09	0.909025	1763
D16_KMJN_T2106131996	D16_KMJN_T2106131996_bin.82	D16_KMJN_T2106131996_bin.82	TRUE	0	0	0	32	16	Medium	88.81	0.41	86.76	33.33	0.503701	2155157	282	37712	11010	3460	7642.4	0.925777	1919
D16_KMJN_T2106131996	D16_KMJN_T2106131996_bin.85	D65_DKLZ_T2107136311_bin.188	TRUE	2	1	0	31	18	Medium	88.71	5.73	60.06	33.33	0.466587	2545698	212	74947	21122	5599	12008	0.920878	2128
D16_KMJN_T2106131996	D16_KMJN_T2106131996_bin.86	D24_KMJN_T2106132004_bin.273	FALSE	2	0	0	37	18	High	91.03	3.66	72.73	37.5	0.397753	3209611	758	29176	5253	2080	4234.32	0.892687	3129
D16_KMJN_T2106131996	D16_KMJN_T2106131996_bin.87	D28_KMJN_T2106132007_bin.116	TRUE	6	0	0	44	20	High	92.42	2.08	82.02	27.27	0.46195	3650396	483	58681	11376	3488	7557.76	0.849866	3002
D16_KMJN_T2106131996	D16_KMJN_T2106131996_bin.88	D19_KMJN_T2106131999_bin.238	TRUE	4	0	0	46	19	Medium	90.43	6.03	60.28	6.45	0.424379	3094713	517	45959	8140	2643	5985.91	0.929139	2960
D16_KMJN_T2106131996	D16_KMJN_T2106131996_bin.89	D25_KMJN_T2106132005_bin.82	TRUE	0	0	0	33	18	High	92.56	3.06	77.26	15.38	0.371541	2624806	160	112900	34270	6942	16405	0.925312	2323
D16_KMJN_T2106131996	D16_KMJN_T2106131996_bin.93	D17_KMJN_T2106131997_bin.184	TRUE	1	0	0	27	16	Medium	77.71	1.99	67.76	11.11	0.488271	1902094	415	22119	5380	2422	4583.36	0.951523	1895
D16_KMJN_T2106131996	D16_KMJN_T2106131996_bin.99	D21_KMJN_T2106132001_bin.174	TRUE	0	0	0	28	16	Medium	71.31	2.28	59.91	44.44	0.463618	1953810	587	14216	3642	1905	3328.47	0.944157	2160
D17_KMJN_T2106131997	D17_KMJN_T2106131997_bin.10	D10_KMJN_T2106131991_bin.52	TRUE	5	1	1	49	19	High	92.2	0	92.2	0	0.485026	2682506	105	127091	39854	11692	25547.7	0.914355	2210
D17_KMJN_T2106131997	D17_KMJN_T2106131997_bin.100	D05_KMJN_T2106131986_bin.257	TRUE	0	1	0	42	20	Medium	89.05	1.9	79.55	14.29	0.482406	1889635	70	116991	42655	12909	26994.8	0.945366	1641
D17_KMJN_T2106131997	D17_KMJN_T2106131997_bin.102	D02_KMJN_T2106131983_bin.162	TRUE	5	0	0	75	19	High	99.97	0.47	97.62	75	0.506436	4900985	99	317977	71834	27098	49504.9	0.886371	4536
D17_KMJN_T2106131997	D17_KMJN_T2106131997_bin.105	D06_KMJN_T2106131987_bin.116	TRUE	1	0	0	42	20	Medium	87.6	0.5	85.1	0	0.50507	2497534	76	147495	46580	14935	32862.3	0.916224	2098
D17_KMJN_T2106131997	D17_KMJN_T2106131997_bin.107	D18_KMJN_T2106131998_bin.164	TRUE	2	0	0	22	13	Medium	72.49	2.24	61.29	83.33	0.484361	1566123	416	28901	4382	1897	3764.72	0.960781	1642
D17_KMJN_T2106131997	D17_KMJN_T2106131997_bin.111	D05_KMJN_T2106131986_bin.143	TRUE	1	0	0	37	17	High	91.46	0	91.46	0	0.502738	2759865	123	222813	35721	13713	22437.9	0.899068	2315
D17_KMJN_T2106131997	D17_KMJN_T2106131997_bin.113	D83_DKLZ_T2107136329_bin.64	FALSE	0	1	0	45	20	Medium	75.54	2.45	63.29	40	0.423796	1360021	210	43764	10505	2771	6476.29	0.926867	1434
D17_KMJN_T2106131997	D17_KMJN_T2106131997_bin.114	D10_KMJN_T2106131991_bin.181	TRUE	1	0	0	39	17	High	93.74	0.67	90.39	0	0.567375	2397246	311	29880	11765	3702	7708.19	0.90106	2175
D17_KMJN_T2106131997	D17_KMJN_T2106131997_bin.115	D51_JN_T2106132042_bin.68	TRUE	0	0	0	34	14	Medium	70.49	2.59	57.54	16.67	0.420984	1640216	533	56309	3218	1759	3077.33	0.899861	1993
D17_KMJN_T2106131997	D17_KMJN_T2106131997_bin.117	D53_JN_T2106132044_bin.9	TRUE	2	0	0	45	17	High	95.3	0	95.3	0	0.429473	2365762	141	81306	25011	7474	16778.5	0.921485	2127
D17_KMJN_T2106131997	D17_KMJN_T2106131997_bin.12	D17_KMJN_T2106131997_bin.12	FALSE	0	0	0	41	18	High	93.38	3.28	76.98	13.04	0.400869	3223214	325	66045	18006	3915	9917.58	0.915532	2885
D17_KMJN_T2106131997	D17_KMJN_T2106131997_bin.120	D13_KMJN_T2106131993_bin.52	TRUE	1	1	0	41	19	High	97.85	2.36	86.05	25	0.374091	2423265	45	221688	109657	30070	53850.3	0.915122	2124
D17_KMJN_T2106131997	D17_KMJN_T2106131997_bin.121	D17_KMJN_T2106131997_bin.121	TRUE	1	0	0	46	19	High	96.98	0	96.98	0	0.394183	2560923	76	235801	75734	18314	33696.4	0.920035	2253
D17_KMJN_T2106131997	D17_KMJN_T2106131997_bin.125	D14_KMJN_T2106131994_bin.11	TRUE	0	0	0	18	12	Medium	60.41	1.8	51.41	0	0.334429	565484	240	6132	2305	1653	2356.18	0.941298	659
D17_KMJN_T2106131997	D17_KMJN_T2106131997_bin.128	D27_KMJN_T2106132006_bin.140	TRUE	0	0	0	44	19	High	90.92	0.68	87.52	0	0.500963	2246624	87	92589	38863	14864	25823.3	0.883445	1831
D17_KMJN_T2106131997	D17_KMJN_T2106131997_bin.134	D09_KMJN_T2106131990_bin.133	TRUE	5	0	0	41	19	High	96.71	0.67	93.36	0	0.375178	2460600	334	109243	12503	2870	7367.07	0.875329	2276
D17_KMJN_T2106131997	D17_KMJN_T2106131997_bin.138	D58_DKLZ_T2107136304_bin.72	TRUE	0	0	0	45	19	High	92.19	1.26	85.89	53.85	0.472932	1517955	170	35883	13049	4498	8929.15	0.912798	1641
D17_KMJN_T2106131997	D17_KMJN_T2106131997_bin.142	D28_KMJN_T2106132007_bin.42	TRUE	2	0	0	40	19	High	92.78	2.26	81.48	28.57	0.434989	3028431	409	50475	10188	3549	7404.48	0.906999	2761
D17_KMJN_T2106131997	D17_KMJN_T2106131997_bin.146	D03_KMJN_T2106131984_bin.198	TRUE	1	2	1	61	20	High	93.71	1.08	88.31	33.33	0.446346	2531420	197	87306	21712	5437	12849.8	0.916482	2176
D17_KMJN_T2106131997	D17_KMJN_T2106131997_bin.147	D03_KMJN_T2106131984_bin.97	TRUE	1	0	0	38	17	Medium	86.08	6.99	51.13	70.59	0.450814	2274235	241	66810	13875	4096	9436.66	0.923554	2100
D17_KMJN_T2106131997	D17_KMJN_T2106131997_bin.148	D16_KMJN_T2106131996_bin.82	TRUE	1	0	0	40	17	Medium	89.34	6.07	58.99	27.78	0.502396	2580388	382	47024	11016	2750	6754.94	0.922907	2364
D17_KMJN_T2106131997	D17_KMJN_T2106131997_bin.149	D65_DKLZ_T2107136311_bin.76	TRUE	1	0	0	43	20	Medium	91.01	5.17	65.16	66.67	0.432256	1820496	248	46647	10399	3205	7340.71	0.930655	1731
D17_KMJN_T2106131997	D17_KMJN_T2106131997_bin.15	D62_DKLZ_T2107136308_bin.225	FALSE	1	0	0	16	11	Medium	65.75	1.79	56.8	0	0.499213	1174207	387	12584	3292	1877	3034.13	0.914005	1415
D17_KMJN_T2106131997	D17_KMJN_T2106131997_bin.151	D10_KMJN_T2106131991_bin.21	TRUE	0	1	0	36	16	Medium	82.47	2.62	69.37	14.29	0.488977	2811460	459	37868	9567	2607	6125.19	0.938305	2684
D17_KMJN_T2106131997	D17_KMJN_T2106131997_bin.152	D25_KMJN_T2106132005_bin.198	TRUE	0	0	0	35	20	Medium	88.57	1.98	78.67	50	0.443319	2395019	159	86024	24524	6885	15063	0.911818	2001
D17_KMJN_T2106131997	D17_KMJN_T2106131997_bin.154	D05_KMJN_T2106131986_bin.139	TRUE	1	0	0	39	16	High	96.45	2.72	82.85	42.86	0.44504	2502988	276	102169	15571	3921	9068.8	0.847551	2170
D17_KMJN_T2106131997	D17_KMJN_T2106131997_bin.155	D27_KMJN_T2106132006_bin.166	TRUE	3	0	0	48	17	High	93.46	1.2	87.46	22.22	0.435416	3404773	349	57938	17538	4077	9755.8	0.900568	2923
D17_KMJN_T2106131997	D17_KMJN_T2106131997_bin.156	D14_KMJN_T2106131994_bin.114	TRUE	1	0	0	37	17	High	92.66	1.7	84.16	25	0.402152	2888715	300	87832	16507	4076	9629.05	0.921056	2511
D17_KMJN_T2106131997	D17_KMJN_T2106131997_bin.157	D17_KMJN_T2106131997_bin.157	FALSE	0	0	0	37	15	Medium	80.63	5.97	50.78	6.25	0.49247	3709059	962	28703	4379	2034	3855.57	0.921626	3781
D17_KMJN_T2106131997	D17_KMJN_T2106131997_bin.159	D50_JN_T2106132041_bin.32	TRUE	0	0	0	42	20	High	91.02	1.61	82.97	0	0.465814	2461782	95	179682	44040	11904	25913.5	0.922794	2073
D17_KMJN_T2106131997	D17_KMJN_T2106131997_bin.160	D21_KMJN_T2106132001_bin.174	TRUE	1	0	0	33	16	Medium	81.16	5.92	51.56	31.58	0.466042	2234423	527	22412	5508	2024	4239.89	0.943694	2296
D17_KMJN_T2106131997	D17_KMJN_T2106131997_bin.164	D62_DKLZ_T2107136308_bin.10	TRUE	2	0	1	43	20	High	93.18	0	93.18	0	0.475729	1544607	164	51943	12935	4411	9418.34	0.935453	1538
D17_KMJN_T2106131997	D17_KMJN_T2106131997_bin.167	D29_KMJN_T2106132008_bin.45	TRUE	1	1	1	37	16	Medium	86.53	1.97	76.68	50	0.450334	2092570	512	30261	4925	2059	4087.05	0.93141	2068
D17_KMJN_T2106131997	D17_KMJN_T2106131997_bin.169	D37_WEV_T2106132016_bin.168	TRUE	0	0	0	41	19	Medium	98.49	5.51	70.94	19.05	0.372097	2948322	89	223057	88631	22859	33127.2	0.907913	2693
D17_KMJN_T2106131997	D17_KMJN_T2106131997_bin.171	D65_DKLZ_T2107136311_bin.188	TRUE	2	0	0	28	17	Medium	83.77	4.08	63.37	60.87	0.466776	2426562	172	64953	20931	6865	14107.9	0.922351	1997
D17_KMJN_T2106131997	D17_KMJN_T2106131997_bin.172	D17_KMJN_T2106131997_bin.172	TRUE	2	1	0	42	18	High	92.98	3.71	74.43	25	0.453293	2955149	321	44667	12887	4531	9206.07	0.917334	2643
D17_KMJN_T2106131997	D17_KMJN_T2106131997_bin.173	D01_KMJN_T2106131982_bin.113	TRUE	0	0	0	44	20	Medium	84.69	2.25	73.44	0	0.432116	2129862	413	27458	6472	2575	5157.05	0.928286	2023
D17_KMJN_T2106131997	D17_KMJN_T2106131997_bin.175	D06_KMJN_T2106131987_bin.86	TRUE	1	0	0	38	14	Medium	78.22	2.46	65.92	50	0.508604	1996095	414	28307	6077	2377	4821.49	0.904982	2171
D17_KMJN_T2106131997	D17_KMJN_T2106131997_bin.177	D32_WEV_T2106132011_bin.108	TRUE	2	0	0	47	18	Medium	86.46	2.3	74.96	9.09	0.421881	3211932	634	40523	6841	2250	5066.14	0.920201	3007
D17_KMJN_T2106131997	D17_KMJN_T2106131997_bin.179	D06_KMJN_T2106131987_bin.192	TRUE	1	0	0	44	20	Medium	89.29	2.35	77.54	75	0.492089	2388248	168	76336	26599	6516	14215.8	0.909793	2122
D17_KMJN_T2106131997	D17_KMJN_T2106131997_bin.184	D17_KMJN_T2106131997_bin.184	TRUE	0	0	0	39	20	Medium	89.6	0.95	84.85	0	0.485948	2268570	159	59884	23610	7784	14267.7	0.945697	1969
D17_KMJN_T2106131997	D17_KMJN_T2106131997_bin.185	D29_KMJN_T2106132008_bin.192	TRUE	0	0	0	15	11	Medium	69.88	1.25	63.63	33.33	0.432871	1177752	411	12919	2956	1734	2865.58	0.897355	1320
D17_KMJN_T2106131997	D17_KMJN_T2106131997_bin.188	D06_KMJN_T2106131987_bin.45	TRUE	2	0	0	29	17	Medium	73.17	3.36	56.37	50	0.58186	2269627	605	33611	4115	2061	3751.45	0.94463	2258
D17_KMJN_T2106131997	D17_KMJN_T2106131997_bin.193	D10_KMJN_T2106131991_bin.96	TRUE	1	0	0	52	18	High	96.55	4.37	74.7	56.67	0.491061	2438338	285	47171	13839	3783	8555.57	0.925322	2335
D17_KMJN_T2106131997	D17_KMJN_T2106131997_bin.198	D09_KMJN_T2106131990_bin.101	TRUE	1	0	0	22	15	Medium	69.78	0.5	67.28	0	0.492528	2016455	504	48078	4520	2144	4000.9	0.930622	1948
D17_KMJN_T2106131997	D17_KMJN_T2106131997_bin.199	D15_KMJN_T2106131995_bin.26	TRUE	2	1	0	31	20	Medium	81.33	0	81.33	0	0.303304	1069172	307	25166	3773	1876	3482.64	0.923119	1101
D17_KMJN_T2106131997	D17_KMJN_T2106131997_bin.2	D27_KMJN_T2106132006_bin.152	TRUE	0	0	0	35	17	High	91.67	3.02	76.57	25	0.529074	2269912	181	85764	24517	5075	12541	0.960415	1951
D17_KMJN_T2106131997	D17_KMJN_T2106131997_bin.20	D54_JN_T2106132045_bin.207	TRUE	0	1	1	28	18	Medium	83.55	3.97	63.7	29.41	0.476547	1652598	390	17221	5387	2093	4237.43	0.957038	1747
D17_KMJN_T2106131997	D17_KMJN_T2106131997_bin.205	D51_JN_T2106132042_bin.31	TRUE	0	1	0	21	11	Medium	58.04	0.95	53.29	100	0.476946	1299335	495	16119	2614	1731	2624.92	0.882408	1469
D17_KMJN_T2106131997	D17_KMJN_T2106131997_bin.206	D40_WEV_T2106132019_bin.184	TRUE	0	0	0	31	16	Medium	82.06	3.05	66.81	50	0.476552	1332968	232	24961	7281	2784	5745.55	0.943291	1347
D17_KMJN_T2106131997	D17_KMJN_T2106131997_bin.209	D52_JN_T2106132043_bin.315	TRUE	0	0	0	35	14	Medium	91.17	7.82	52.07	36.67	0.430802	3084445	436	50596	11297	2984	7074.42	0.922227	2901
D17_KMJN_T2106131997	D17_KMJN_T2106131997_bin.21	D37_WEV_T2106132016_bin.96	TRUE	1	0	0	34	18	Medium	60.22	1.08	54.82	0	0.510385	1315786	23	175418	101349	34485	57208.1	0.924448	1141
D17_KMJN_T2106131997	D17_KMJN_T2106131997_bin.217	D28_KMJN_T2106132007_bin.116	TRUE	5	0	0	46	19	High	90.97	3	75.97	40	0.46498	3542864	528	33299	9862	3054	6709.97	0.854907	2936
D17_KMJN_T2106131997	D17_KMJN_T2106131997_bin.218	D18_KMJN_T2106131998_bin.24	TRUE	0	0	0	8	7	Medium	50.61	0	50.61	0	0.387468	1272329	484	11608	2708	1686	2628.78	0.92827	1458
D17_KMJN_T2106131997	D17_KMJN_T2106131997_bin.219	D01_KMJN_T2106131982_bin.133	TRUE	3	0	0	41	18	Medium	78.12	4.8	54.12	70	0.63068	1784478	321	44465	7872	2575	5559.12	0.928119	1757
D17_KMJN_T2106131997	D17_KMJN_T2106131997_bin.220	D16_KMJN_T2106131996_bin.2	TRUE	1	0	0	44	18	Medium	88.52	3.33	71.87	87.5	0.432974	3185538	406	90607	12907	3035	7846.15	0.916035	2948
D17_KMJN_T2106131997	D17_KMJN_T2106131997_bin.221	D04_KMJN_T2106131985_bin.55	TRUE	0	1	1	43	20	Medium	88.25	1.75	79.5	60	0.4973	1718649	53	137283	58112	17862	32427.3	0.939507	1503
D17_KMJN_T2106131997	D17_KMJN_T2106131997_bin.223	D25_KMJN_T2106132005_bin.82	TRUE	0	0	0	32	16	High	92.46	4.23	71.31	27.78	0.371279	2725583	184	119601	25418	6490	14813	0.922141	2484
D17_KMJN_T2106131997	D17_KMJN_T2106131997_bin.229	D14_KMJN_T2106131994_bin.186	FALSE	2	0	0	24	16	Medium	78.55	3.02	63.45	50	0.393407	1472217	421	24487	3960	1870	3496.95	0.9352	1623
D17_KMJN_T2106131997	D17_KMJN_T2106131997_bin.230	D22_KMJN_T2106132002_bin.180	TRUE	0	1	1	42	20	High	96.94	0.81	92.89	0	0.426251	2486500	202	112638	25739	4795	12309.4	0.923925	2153
D17_KMJN_T2106131997	D17_KMJN_T2106131997_bin.231	D19_KMJN_T2106131999_bin.238	TRUE	3	0	1	43	18	Medium	75.55	4.13	54.9	5	0.427371	2276433	674	14660	3778	1914	3377.5	0.928225	2421
D17_KMJN_T2106131997	D17_KMJN_T2106131997_bin.234	D53_JN_T2106132044_bin.138	TRUE	1	0	1	31	19	Medium	83.65	4.58	60.75	38.46	0.50654	2215017	517	22472	4908	2095	4284.37	0.940319	2217
D17_KMJN_T2106131997	D17_KMJN_T2106131997_bin.238	D49_JN_T2106132040_bin.36	TRUE	0	0	0	29	16	Medium	80.15	0.71	76.6	100	0.502063	1360835	190	49545	10152	3362	7162.29	0.949656	1305
D17_KMJN_T2106131997	D17_KMJN_T2106131997_bin.239	D05_KMJN_T2106131986_bin.121	TRUE	1	0	0	25	15	Medium	75.78	2.78	61.88	28.57	0.349074	2250284	681	12025	3676	1865	3304.38	0.924587	2393
D17_KMJN_T2106131997	D17_KMJN_T2106131997_bin.240	D10_KMJN_T2106131991_bin.148	TRUE	1	1	0	37	18	Medium	89.69	1.24	83.49	0	0.414316	2326401	104	133122	46318	9110	22369.2	0.928578	1811
D17_KMJN_T2106131997	D17_KMJN_T2106131997_bin.242	D16_KMJN_T2106131996_bin.175	TRUE	3	0	0	36	19	High	95.24	2.78	81.34	62.5	0.452821	1911119	181	61153	17009	4272	10558.7	0.920628	1771
D17_KMJN_T2106131997	D17_KMJN_T2106131997_bin.244	D17_KMJN_T2106131997_bin.244	TRUE	1	0	0	23	13	Medium	75.71	4.21	54.66	6.67	0.337399	886669	269	14813	3815	1799	3296.17	0.941163	1099
D17_KMJN_T2106131997	D17_KMJN_T2106131997_bin.25	D22_KMJN_T2106132002_bin.130	TRUE	0	0	0	34	17	High	93.66	3.23	77.51	33.33	0.484221	2333283	260	72234	13258	4017	8974.17	0.919182	2126
D17_KMJN_T2106131997	D17_KMJN_T2106131997_bin.3	D36_WEV_T2106132015_bin.257	TRUE	2	0	0	39	18	Medium	77.73	5.22	51.63	68	0.454589	2529604	844	13961	3153	1763	2997.16	0.900961	2601
D17_KMJN_T2106131997	D17_KMJN_T2106131997_bin.32	D50_JN_T2106132041_bin.100	TRUE	0	0	0	47	19	High	95.88	1.9	86.38	28.57	0.466407	2922926	229	74980	19815	6579	12763.9	0.909054	2596
D17_KMJN_T2106131997	D17_KMJN_T2106131997_bin.37	D16_KMJN_T2106131996_bin.39	TRUE	2	0	0	45	20	High	96.67	0.54	93.97	0	0.428364	2293192	79	181251	63949	14639	29027.7	0.916705	1893
D17_KMJN_T2106131997	D17_KMJN_T2106131997_bin.39	D17_KMJN_T2106131997_bin.39	TRUE	2	0	0	40	19	High	95.92	0.7	92.42	0	0.436174	2121220	48	205714	80738	22670	44192.1	0.93323	1749
D17_KMJN_T2106131997	D17_KMJN_T2106131997_bin.4	D24_KMJN_T2106132004_bin.273	FALSE	3	0	0	44	18	High	97.18	4.7	73.68	63.64	0.39668	3453968	748	39155	5879	2203	4617.6	0.890909	3295
D17_KMJN_T2106131997	D17_KMJN_T2106131997_bin.42	D13_KMJN_T2106131993_bin.27	FALSE	1	0	0	27	17	Medium	73.78	2.41	61.73	9.09	0.472909	2298912	652	12502	3947	1993	3525.94	0.931587	2332
D17_KMJN_T2106131997	D17_KMJN_T2106131997_bin.43	D52_JN_T2106132043_bin.107	TRUE	0	0	0	48	20	High	93.2	4.58	70.3	57.14	0.530985	1864092	189	59824	14324	4587	9862.92	0.866736	2210
D17_KMJN_T2106131997	D17_KMJN_T2106131997_bin.49	D21_KMJN_T2106132001_bin.288	TRUE	1	0	1	30	16	Medium	61.59	1.96	51.79	66.67	0.46643	1090643	292	24040	4108	1981	3735.08	0.872416	1298
D17_KMJN_T2106131997	D17_KMJN_T2106131997_bin.5	D80_DKLZ_T2107136326_bin.113	TRUE	1	0	0	28	15	Medium	63.22	1.68	54.82	28.57	0.408739	830945	298	9442	2927	1779	2788.41	0.940607	1027
D17_KMJN_T2106131997	D17_KMJN_T2106131997_bin.52	D17_KMJN_T2106131997_bin.52	TRUE	0	1	0	41	19	High	96.64	0	96.64	0	0.461589	2618511	40	265101	90510	35369	65462.8	0.906674	2136
D17_KMJN_T2106131997	D17_KMJN_T2106131997_bin.56	D16_KMJN_T2106131996_bin.140	TRUE	2	0	0	42	20	Medium	57.65	0.34	55.95	100	0.505265	1943179	99	160813	31641	9859	19628.1	0.912125	1713
D17_KMJN_T2106131997	D17_KMJN_T2106131997_bin.59	D05_KMJN_T2106131986_bin.183	FALSE	2	0	0	38	19	Medium	95	5.37	68.15	8.33	0.39117	1828343	170	75333	20076	4950	10755	0.922721	1798
D17_KMJN_T2106131997	D17_KMJN_T2106131997_bin.63	D84_DKLZ_T2107136330_bin.21	TRUE	1	0	0	46	17	High	92.95	0	92.95	0	0.501137	1425167	50	119757	67034	13940	28503.3	0.889193	1377
D17_KMJN_T2106131997	D17_KMJN_T2106131997_bin.64	D37_WEV_T2106132016_bin.74	TRUE	2	0	0	36	20	High	94.35	1.75	85.6	100	0.443756	1985240	189	118374	19536	4297	10503.9	0.94264	1832
D17_KMJN_T2106131997	D17_KMJN_T2106131997_bin.65	D54_JN_T2106132045_bin.99	TRUE	3	0	0	33	15	Medium	79.53	2.87	65.18	20	0.405697	1586046	408	30410	4360	2007	3887.37	0.939941	1684
D17_KMJN_T2106131997	D17_KMJN_T2106131997_bin.68	D44_MY_T2106132035_bin.45	TRUE	0	0	0	38	18	High	98.33	1.46	91.03	0	0.36063	2646658	134	220711	57022	8823	19751.2	0.918716	2236
D17_KMJN_T2106131997	D17_KMJN_T2106131997_bin.72	D31_WEV_T2106132010_bin.66	TRUE	2	0	0	26	15	Medium	65.82	1.43	58.67	80	0.550383	1180466	351	12674	3771	1865	3363.15	0.9527	1325
D17_KMJN_T2106131997	D17_KMJN_T2106131997_bin.73	D10_KMJN_T2106131991_bin.126	TRUE	2	0	0	37	17	Medium	89.68	2.1	79.18	28.57	0.572222	2287752	389	33536	7455	3055	5881.11	0.908691	2195
D17_KMJN_T2106131997	D17_KMJN_T2106131997_bin.74	D10_KMJN_T2106131991_bin.116	TRUE	2	0	0	51	20	Medium	81.85	5.87	52.5	44.44	0.49068	1997263	287	42815	9838	3205	6959.1	0.917046	1917
D17_KMJN_T2106131997	D17_KMJN_T2106131997_bin.75	D61_DKLZ_T2107136307_bin.40	TRUE	0	0	0	29	16	Medium	73.99	4.15	53.24	45.45	0.436006	1113714	338	12872	3647	1839	3295.01	0.909427	1315
D17_KMJN_T2106131997	D17_KMJN_T2106131997_bin.76	D01_KMJN_T2106131982_bin.233	TRUE	3	0	0	30	16	Medium	79.51	0.67	76.16	0	0.447454	2309621	73	160095	66196	13900	31638.6	0.907869	1860
D17_KMJN_T2106131997	D17_KMJN_T2106131997_bin.79	D32_WEV_T2106132011_bin.166	TRUE	2	0	0	39	19	High	100	1.41	92.95	100	0.444904	1542033	293	40908	6868	2371	5262.91	0.871981	1622
D17_KMJN_T2106131997	D17_KMJN_T2106131997_bin.85	D28_KMJN_T2106132007_bin.92	TRUE	0	0	0	18	11	Medium	63.71	2.22	52.61	14.29	0.53321	1307016	421	9267	3341	1829	3104.55	0.911325	1441
D17_KMJN_T2106131997	D17_KMJN_T2106131997_bin.86	D24_KMJN_T2106132004_bin.305	TRUE	0	0	0	38	18	Medium	76.13	2.37	64.28	40	0.471124	2105240	332	35218	8342	2922	6341.08	0.83697	3149
D17_KMJN_T2106131997	D17_KMJN_T2106131997_bin.93	D29_KMJN_T2106132008_bin.62	TRUE	1	1	0	41	19	High	90.42	2.69	76.97	33.33	0.46408	2880922	383	36586	11156	3366	7521.99	0.915376	2575
D17_KMJN_T2106131997	D17_KMJN_T2106131997_bin.99	D06_KMJN_T2106131987_bin.241	TRUE	0	0	0	26	14	Medium	81.53	5.63	53.38	29.41	0.507295	2016450	434	23887	5765	2261	4646.2	0.944208	1967
D18_KMJN_T2106131998	D18_KMJN_T2106131998_bin.10	D73_DKLZ_T2107136319_bin.151	TRUE	0	0	0	38	16	Medium	63.33	1.21	57.28	33.33	0.614529	2745371	890	13495	3260	1823	3084.69	0.94498	2559
D18_KMJN_T2106131998	D18_KMJN_T2106131998_bin.102	D20_KMJN_T2106132000_bin.329	TRUE	0	0	0	27	16	Medium	77	3.49	59.55	11.11	0.466488	1848424	554	15359	3727	1910	3336.51	0.944763	1970
D18_KMJN_T2106131998	D18_KMJN_T2106131998_bin.104	D24_KMJN_T2106132004_bin.278	TRUE	2	1	2	39	19	High	97.04	2.85	82.79	80	0.429313	1237737	164	32511	12381	3303	7547.18	0.922253	1168
D18_KMJN_T2106131998	D18_KMJN_T2106131998_bin.107	D21_KMJN_T2106132001_bin.9	TRUE	2	0	0	30	18	Medium	81.41	3.1	65.91	18.18	0.486985	2871502	361	55849	13117	3315	7954.3	0.902293	2413
D18_KMJN_T2106131998	D18_KMJN_T2106131998_bin.114	D18_KMJN_T2106131998_bin.114	TRUE	2	0	0	39	19	High	92.16	3.89	72.71	41.67	0.484447	2805360	255	66275	19028	4402	11001.4	0.935207	2468
D18_KMJN_T2106131998	D18_KMJN_T2106131998_bin.117	D37_WEV_T2106132016_bin.168	TRUE	0	1	0	36	18	High	97.16	4.79	73.21	0	0.373989	2790327	83	209888	60993	18475	33618.4	0.911339	2560
D18_KMJN_T2106131998	D18_KMJN_T2106131998_bin.130	D53_JN_T2106132044_bin.168	TRUE	1	0	0	28	13	Medium	88.7	0.56	85.9	50	0.430539	2303747	411	51792	7252	2601	5605.22	0.917614	2254
D18_KMJN_T2106131998	D18_KMJN_T2106131998_bin.135	D27_KMJN_T2106132006_bin.152	TRUE	0	0	0	22	11	Medium	62.48	1.35	55.73	0	0.532056	1606311	489	11735	3504	1891	3284.89	0.964943	1723
D18_KMJN_T2106131998	D18_KMJN_T2106131998_bin.137	D13_KMJN_T2106131993_bin.108	TRUE	3	0	0	45	20	Medium	97.74	8.33	56.09	23.81	0.476072	2468415	118	89098	32880	10019	20918.8	0.902855	2108
D18_KMJN_T2106131998	D18_KMJN_T2106131998_bin.138	D28_KMJN_T2106132007_bin.42	TRUE	4	0	0	45	19	High	98.92	0	98.92	0	0.434201	3165955	144	146182	43533	9922	21985.8	0.905806	2698
D18_KMJN_T2106131998	D18_KMJN_T2106131998_bin.144	D06_KMJN_T2106131987_bin.45	TRUE	1	0	0	28	16	Medium	76.88	1.67	68.53	16.67	0.583549	2351458	565	20313	4910	2079	4161.87	0.941102	2276
D18_KMJN_T2106131998	D18_KMJN_T2106131998_bin.150	D02_KMJN_T2106131983_bin.268	TRUE	1	0	0	38	19	Medium	89.41	1.34	82.71	0	0.58143	2105377	363	34846	7576	2621	5799.94	0.907908	1922
D18_KMJN_T2106131998	D18_KMJN_T2106131998_bin.152	D62_DKLZ_T2107136308_bin.225	TRUE	0	0	0	33	14	Medium	80.48	1.68	72.08	33.33	0.497221	1601205	354	20100	5493	2304	4523.18	0.911152	1761
D18_KMJN_T2106131998	D18_KMJN_T2106131998_bin.154	D50_JN_T2106132041_bin.100	TRUE	0	0	0	57	19	High	96.14	3.18	80.24	5.88	0.464492	3003552	86	182000	60905	17962	34925	0.905265	2589
D18_KMJN_T2106131998	D18_KMJN_T2106131998_bin.156	D61_DKLZ_T2107136307_bin.49	TRUE	5	0	0	71	20	High	98.92	2.69	85.47	14.29	0.422933	4130486	302	95621	23374	6615	13677.1	0.88699	3455
D18_KMJN_T2106131998	D18_KMJN_T2106131998_bin.160	D28_KMJN_T2106132007_bin.20	FALSE	1	0	0	56	19	Medium	92.85	6.63	59.7	29.41	0.41403	2622330	415	48760	11453	2177	6318.87	0.914479	2503
D18_KMJN_T2106131998	D18_KMJN_T2106131998_bin.164	D18_KMJN_T2106131998_bin.164	TRUE	2	0	0	47	20	High	92.04	0.68	88.64	100	0.487411	2511501	363	42634	10100	2957	6918.74	0.951973	2307
D18_KMJN_T2106131998	D18_KMJN_T2106131998_bin.165	D28_KMJN_T2106132007_bin.88	TRUE	1	0	0	44	20	Medium	85.9	1.73	77.25	71.43	0.502576	2368408	309	45489	11332	3568	7664.75	0.92897	2221
D18_KMJN_T2106131998	D18_KMJN_T2106131998_bin.166	D19_KMJN_T2106131999_bin.238	TRUE	2	0	0	37	16	Medium	83.62	3.9	64.12	5.88	0.427834	2533941	626	18490	4980	2067	4047.83	0.931874	2580
D18_KMJN_T2106131998	D18_KMJN_T2106131998_bin.17	D15_KMJN_T2106131995_bin.261	TRUE	0	0	0	42	18	High	93.46	4.7	69.96	22.22	0.37397	2687691	188	181618	42093	6011	14296.2	0.926374	2468
D18_KMJN_T2106131998	D18_KMJN_T2106131998_bin.173	D08_KMJN_T2106131989_bin.65	FALSE	1	0	0	30	14	Medium	76.99	1.67	68.64	28.57	0.376513	1249557	389	12718	3463	1818	3212.23	0.936458	1441
D18_KMJN_T2106131998	D18_KMJN_T2106131998_bin.176	D08_KMJN_T2106131989_bin.31	TRUE	0	0	0	33	17	Medium	84.5	6.23	53.35	60	0.51816	2028567	383	29961	6452	2601	5296.52	0.855052	1888
D18_KMJN_T2106131998	D18_KMJN_T2106131998_bin.177	D18_KMJN_T2106131998_bin.177	TRUE	0	1	0	18	13	Medium	80.98	2.3	69.48	40	0.494377	1216035	310	22363	4503	2068	3922.69	0.931294	1382
D18_KMJN_T2106131998	D18_KMJN_T2106131998_bin.18	D18_KMJN_T2106131998_bin.18	TRUE	0	0	0	45	20	High	97.19	0.67	93.84	0	0.337328	1134724	154	29010	10719	3412	7368.34	0.94346	1111
D18_KMJN_T2106131998	D18_KMJN_T2106131998_bin.181	D03_KMJN_T2106131984_bin.131	TRUE	2	1	0	47	20	High	94.35	2.26	83.05	44.44	0.465906	2411949	75	136716	45657	16715	32159.3	0.911529	2106
D18_KMJN_T2106131998	D18_KMJN_T2106131998_bin.184	D40_WEV_T2106132019_bin.145	TRUE	1	0	0	34	17	Medium	80.45	3.03	65.3	54.55	0.508108	2364991	546	22613	5153	2298	4331.49	0.911526	2262
D18_KMJN_T2106131998	D18_KMJN_T2106131998_bin.186	D13_KMJN_T2106131993_bin.52	TRUE	1	1	0	37	19	High	97.85	0.24	96.65	0	0.374041	2387384	67	222301	78758	18190	35632.6	0.916881	2096
D18_KMJN_T2106131998	D18_KMJN_T2106131998_bin.187	D18_KMJN_T2106131998_bin.187	TRUE	0	1	0	28	14	High	95.19	0.89	90.74	66.67	0.424676	2868900	307	55922	16900	3784	9344.95	0.921444	2616
D18_KMJN_T2106131998	D18_KMJN_T2106131998_bin.19	D17_KMJN_T2106131997_bin.121	TRUE	1	0	0	45	17	High	95.64	3.22	79.54	66.67	0.396408	2484382	299	39175	12812	3571	8308.97	0.925152	2383
D18_KMJN_T2106131998	D18_KMJN_T2106131998_bin.190	D55_JN_T2106132127_bin.56	TRUE	0	0	0	25	12	Medium	70.46	1.68	62.06	0	0.450912	3252270	978	18543	3561	1948	3325.43	0.874761	3618
D18_KMJN_T2106131998	D18_KMJN_T2106131998_bin.195	D27_KMJN_T2106132006_bin.166	TRUE	1	0	0	50	19	High	96.49	2.15	85.74	20	0.43531	3390793	304	84186	17419	4881	11153.9	0.901857	2821
D18_KMJN_T2106131998	D18_KMJN_T2106131998_bin.2	D17_KMJN_T2106131997_bin.12	TRUE	0	0	0	34	16	Medium	79.52	4.75	55.77	16.67	0.40271	2503268	595	23354	5015	2198	4207.17	0.919955	2531
D18_KMJN_T2106131998	D18_KMJN_T2106131998_bin.20	D31_WEV_T2106132010_bin.200	TRUE	0	0	0	17	11	Medium	67.42	1.6	59.42	20	0.519203	1840536	576	14696	3347	1935	3195.38	0.95366	1976
D18_KMJN_T2106131998	D18_KMJN_T2106131998_bin.201	D15_KMJN_T2106131995_bin.141	TRUE	2	0	0	39	17	Medium	84.39	4.12	63.79	0	0.432167	2703058	597	42130	5618	2244	4527.74	0.916623	2631
D18_KMJN_T2106131998	D18_KMJN_T2106131998_bin.202	D32_WEV_T2106132011_bin.115	TRUE	3	1	0	44	20	High	90.51	3.5	73.01	13.33	0.467437	2782065	78	154527	65118	20522	35667.5	0.926942	2244
D18_KMJN_T2106131998	D18_KMJN_T2106131998_bin.203	D18_KMJN_T2106131998_bin.203	TRUE	1	0	0	36	19	Medium	76.75	3.83	57.6	30.77	0.592729	1920623	564	22289	3902	1886	3405.36	0.952092	1982
D18_KMJN_T2106131998	D18_KMJN_T2106131998_bin.209	D51_JN_T2106132042_bin.220	TRUE	2	0	0	37	16	Medium	88.42	7.61	50.37	21.62	0.451562	3220110	683	26315	6085	2176	4714.66	0.891217	2908
D18_KMJN_T2106131998	D18_KMJN_T2106131998_bin.21	D08_KMJN_T2106131989_bin.35	TRUE	5	0	0	56	19	Medium	97.29	7.33	60.64	31.82	0.542688	2394732	294	44045	12426	3873	8145.35	0.912801	2255
D18_KMJN_T2106131998	D18_KMJN_T2106131998_bin.210	D10_KMJN_T2106131991_bin.52	TRUE	5	0	0	46	20	High	92.74	2.51	80.19	50	0.488522	2574229	187	89220	19093	6152	13765.9	0.919171	2202
D18_KMJN_T2106131998	D18_KMJN_T2106131998_bin.215	D03_KMJN_T2106131984_bin.198	TRUE	1	1	1	50	20	High	92.63	1.34	85.93	0	0.447908	2692361	260	81642	18064	4613	10355.2	0.918447	2367
D18_KMJN_T2106131998	D18_KMJN_T2106131998_bin.223	D13_KMJN_T2106131993_bin.43	FALSE	1	0	0	18	12	Medium	80.39	2.68	66.99	0	0.441608	1662212	431	19873	4336	2026	3856.64	0.923209	1803
D18_KMJN_T2106131998	D18_KMJN_T2106131998_bin.227	D10_KMJN_T2106131991_bin.126	TRUE	3	0	0	52	20	High	93.65	2.29	82.2	12.5	0.568757	2510200	165	165236	24621	6719	15213.3	0.905923	2208
D18_KMJN_T2106131998	D18_KMJN_T2106131998_bin.229	D05_KMJN_T2106131986_bin.183	TRUE	1	1	0	39	19	High	95.41	1.76	86.61	33.33	0.389177	1744275	63	135340	65730	13463	27686.9	0.924138	1651
D18_KMJN_T2106131998	D18_KMJN_T2106131998_bin.23	D09_KMJN_T2106131990_bin.133	TRUE	4	1	0	40	18	High	97.32	1.59	89.37	20	0.374833	2554072	285	134214	17213	3242	8961.66	0.872671	2309
D18_KMJN_T2106131998	D18_KMJN_T2106131998_bin.234	D18_KMJN_T2106131998_bin.234	TRUE	0	1	0	46	17	High	97.09	0.02	96.99	0	0.486104	2095072	110	375057	53041	9181	19046.1	0.917865	1819
D18_KMJN_T2106131998	D18_KMJN_T2106131998_bin.237	D24_KMJN_T2106132004_bin.273	TRUE	4	0	0	41	18	High	95.55	3.18	79.65	71.43	0.395278	3450287	525	34117	9295	2817	6571.98	0.891218	3081
D18_KMJN_T2106131998	D18_KMJN_T2106131998_bin.238	D19_KMJN_T2106131999_bin.275	TRUE	0	0	0	23	14	Medium	66.17	2.38	54.27	50	0.499894	1248752	349	17823	4023	1982	3578.09	0.944986	1351
D18_KMJN_T2106131998	D18_KMJN_T2106131998_bin.24	D18_KMJN_T2106131998_bin.24	TRUE	0	0	0	34	17	High	90.81	2.75	77.06	36.36	0.382432	2439807	323	52830	12022	3149	7553.58	0.922396	2355
D18_KMJN_T2106131998	D18_KMJN_T2106131998_bin.26	D10_KMJN_T2106131991_bin.148	TRUE	1	0	0	14	10	Medium	63.55	2.21	52.5	10	0.413054	1516448	495	10998	3303	1802	3063.53	0.94303	1536
D18_KMJN_T2106131998	D18_KMJN_T2106131998_bin.30	D81_DKLZ_T2107136327_bin.28	TRUE	2	0	1	53	20	High	92.47	3.51	74.92	33.33	0.43022	3106649	267	60328	19793	5290	11635.4	0.912041	2854
D18_KMJN_T2106131998	D18_KMJN_T2106131998_bin.33	D65_DKLZ_T2107136311_bin.76	TRUE	1	0	0	40	19	High	90.45	2.25	79.2	50	0.431415	1828499	323	61503	7727	2507	5660.99	0.930926	1796
D18_KMJN_T2106131998	D18_KMJN_T2106131998_bin.36	D18_KMJN_T2106131998_bin.36	TRUE	1	0	0	37	19	Medium	81.15	3.33	64.5	10	0.506055	1942346	178	53265	19294	5004	10912.1	0.945925	1732
D18_KMJN_T2106131998	D18_KMJN_T2106131998_bin.40	D80_DKLZ_T2107136326_bin.25	TRUE	2	1	0	35	20	High	92.22	2.04	82.02	33.33	0.547785	2269472	84	114230	38553	14036	27017.5	0.958456	1890
D18_KMJN_T2106131998	D18_KMJN_T2106131998_bin.43	D18_KMJN_T2106131998_bin.43	TRUE	0	0	0	40	18	Medium	79.37	3.84	60.17	58.33	0.364291	2422651	534	27047	5682	2134	4536.8	0.933264	2501
D18_KMJN_T2106131998	D18_KMJN_T2106131998_bin.45	D53_JN_T2106132044_bin.93	TRUE	1	0	0	23	14	Medium	79.33	2.54	66.63	28.57	0.407442	1836705	647	16098	2990	1726	2838.8	0.911151	1997
D18_KMJN_T2106131998	D18_KMJN_T2106131998_bin.46	D19_KMJN_T2106131999_bin.244	TRUE	0	0	0	46	20	High	93.81	0.34	92.11	0	0.394396	2278223	213	86688	20022	4863	10695.9	0.920126	2115
D18_KMJN_T2106131998	D18_KMJN_T2106131998_bin.5	D40_WEV_T2106132019_bin.231	TRUE	0	0	0	23	13	Medium	78.09	3.17	62.24	28.57	0.400491	2388889	578	21575	4654	2145	4133.03	0.929134	2444
D18_KMJN_T2106131998	D18_KMJN_T2106131998_bin.57	D07_KMJN_T2106131988_bin.60	TRUE	0	0	0	22	13	Medium	64.78	2.01	54.73	0	0.437053	1693078	614	12410	2827	1777	2757.46	0.931339	1913
D18_KMJN_T2106131998	D18_KMJN_T2106131998_bin.59	D49_JN_T2106132040_bin.72	FALSE	0	1	1	38	18	Medium	92.49	6.15	61.74	42.11	0.457982	3214135	418	37443	11336	3763	7689.32	0.897633	2863
D18_KMJN_T2106131998	D18_KMJN_T2106131998_bin.6	D27_KMJN_T2106132006_bin.140	TRUE	0	0	0	44	18	High	93.62	2.03	83.47	0	0.498193	2372960	133	121554	33829	7986	17841.8	0.87916	1982
D18_KMJN_T2106131998	D18_KMJN_T2106131998_bin.61	D13_KMJN_T2106131993_bin.27	TRUE	2	1	0	34	17	Medium	85.45	3.35	68.7	20	0.470262	2661055	497	38085	6681	2633	5354.24	0.927377	2440
D18_KMJN_T2106131998	D18_KMJN_T2106131998_bin.69	D18_KMJN_T2106131998_bin.69	TRUE	1	0	0	37	17	Medium	82.9	3.6	64.9	54.55	0.508857	1621877	244	33362	9472	3058	6647.04	0.956812	1612
D18_KMJN_T2106131998	D18_KMJN_T2106131998_bin.7	D12_KMJN_T2106131992_bin.305	TRUE	3	0	0	96	20	High	98.39	2.56	85.59	14.29	0.42388	3710388	279	82471	24486	6178	13298.9	0.896515	3126
D18_KMJN_T2106131998	D18_KMJN_T2106131998_bin.70	D28_KMJN_T2106132007_bin.116	TRUE	4	0	0	55	20	Medium	89.31	1.21	83.26	50	0.464117	3486932	411	48837	11721	3959	8484.02	0.847849	2821
D18_KMJN_T2106131998	D18_KMJN_T2106131998_bin.71	D75_DKLZ_T2107136321_bin.149	TRUE	0	0	0	39	18	Medium	76.92	1.1	71.42	0	0.330659	638504	132	34318	6584	2110	4837.15	0.92634	687
D18_KMJN_T2106131998	D18_KMJN_T2106131998_bin.72	D28_KMJN_T2106132007_bin.58	TRUE	0	0	0	39	18	Medium	90.33	6.67	56.98	29.41	0.498393	2852865	205	88300	24127	6412	13916.4	0.919721	2443
D18_KMJN_T2106131998	D18_KMJN_T2106131998_bin.73	D01_KMJN_T2106131982_bin.233	TRUE	3	0	0	42	19	High	91.7	0.67	88.35	0	0.436193	2720451	42	325642	111336	31016	64772.6	0.910964	2168
D18_KMJN_T2106131998	D18_KMJN_T2106131998_bin.76	D65_DKLZ_T2107136311_bin.100	TRUE	0	0	0	8	6	Medium	61.62	1.2	55.62	0	0.392404	1319640	476	9157	2790	1735	2772.35	0.909955	1384
D18_KMJN_T2106131998	D18_KMJN_T2106131998_bin.80	D36_WEV_T2106132015_bin.54	FALSE	1	0	0	36	18	Medium	57.21	0	57.21	0	0.515158	2390166	766	24371	3425	1832	3120.32	0.927047	2468
D18_KMJN_T2106131998	D18_KMJN_T2106131998_bin.82	D84_DKLZ_T2107136330_bin.106	TRUE	0	0	0	32	17	Medium	92.16	5.16	66.36	31.58	0.406412	2897714	367	35355	12717	3411	7895.68	0.920251	2672
D18_KMJN_T2106131998	D18_KMJN_T2106131998_bin.90	D40_WEV_T2106132019_bin.184	TRUE	0	0	0	21	11	Medium	71.4	1.25	65.15	100	0.478086	1031205	233	20781	5174	2327	4425.77	0.953539	1071
D18_KMJN_T2106131998	D18_KMJN_T2106131998_bin.92	D12_KMJN_T2106131992_bin.105	TRUE	0	1	0	21	13	Medium	78.67	1.74	69.97	25	0.497891	1911099	457	22418	4909	2272	4181.84	0.917652	1919
D18_KMJN_T2106131998	D18_KMJN_T2106131998_bin.97	D25_KMJN_T2106132005_bin.82	TRUE	0	1	0	33	18	High	94.28	4.07	73.93	35.29	0.371276	2641662	176	129146	30486	6738	15009.4	0.92471	2377
D19_KMJN_T2106131999	D19_KMJN_T2106131999_bin.10	D50_JN_T2106132041_bin.70	TRUE	0	0	0	51	18	High	96.9	2.03	86.75	100	0.458631	3470469	436	54091	12719	3328	7959.79	0.848049	3101
D19_KMJN_T2106131999	D19_KMJN_T2106131999_bin.101	D24_KMJN_T2106132004_bin.324	TRUE	3	0	0	35	17	Medium	88.23	4.03	68.08	57.14	0.47535	2496323	244	52289	14208	4876	10230.8	0.897493	2105
D19_KMJN_T2106131999	D19_KMJN_T2106131999_bin.103	D24_KMJN_T2106132004_bin.304	TRUE	2	0	0	42	19	Medium	87.7	6.9	53.2	21.05	0.53119	1936614	153	79219	18657	5626	12657.6	0.956725	1742
D19_KMJN_T2106131999	D19_KMJN_T2106131999_bin.105	D31_WEV_T2106132010_bin.100	TRUE	0	0	0	26	15	Medium	72.74	2.94	58.04	62.5	0.487671	1676673	255	40876	9042	2943	6575.19	0.950398	1581
D19_KMJN_T2106131999	D19_KMJN_T2106131999_bin.106	D65_DKLZ_T2107136311_bin.100	FALSE	1	0	0	24	14	Medium	88.27	3.73	69.62	0	0.388021	2303535	540	28258	5151	2096	4265.81	0.897429	2281
D19_KMJN_T2106131999	D19_KMJN_T2106131999_bin.108	D27_KMJN_T2106132006_bin.140	TRUE	1	0	0	36	16	Medium	88.82	2.2	77.82	0	0.501731	2178896	318	36492	9256	3287	6851.87	0.886054	1991
D19_KMJN_T2106131999	D19_KMJN_T2106131999_bin.110	D34_WEV_T2106132013_bin.38	TRUE	0	0	0	57	19	High	91.75	3.26	75.45	0	0.44574	2808798	528	29815	6669	2735	5319.69	0.871323	2715
D19_KMJN_T2106131999	D19_KMJN_T2106131999_bin.112	D25_KMJN_T2106132005_bin.95	FALSE	3	0	1	28	15	Medium	68.28	1.27	61.93	0	0.369837	1799949	655	15014	2742	1716	2748.01	0.897998	1954
D19_KMJN_T2106131999	D19_KMJN_T2106131999_bin.116	D32_WEV_T2106132011_bin.215	TRUE	0	1	0	36	19	Medium	85.73	1.93	76.08	50	0.464017	1967173	208	50642	14895	4080	9457.56	0.931943	1699
D19_KMJN_T2106131999	D19_KMJN_T2106131999_bin.119	D24_KMJN_T2106132004_bin.305	TRUE	0	1	0	44	20	Medium	71.21	1.29	64.76	0	0.470049	2130893	218	70614	14374	4876	9774.74	0.830722	3122
D19_KMJN_T2106131999	D19_KMJN_T2106131999_bin.120	D19_KMJN_T2106131999_bin.120	TRUE	1	1	0	38	18	Medium	88.59	1.68	80.19	100	0.476669	2173286	168	100733	22845	6198	12936.2	0.934064	2032
D19_KMJN_T2106131999	D19_KMJN_T2106131999_bin.128	D53_JN_T2106132044_bin.93	TRUE	2	0	0	21	13	Medium	68.25	3.64	50.05	62.5	0.407789	1706074	623	15266	2807	1728	2738.48	0.911688	1813
D19_KMJN_T2106131999	D19_KMJN_T2106131999_bin.138	D24_KMJN_T2106132004_bin.349	TRUE	0	1	0	27	14	Medium	80.07	4.3	58.57	26.09	0.434177	2089962	420	23522	6818	2284	4976.1	0.914544	2048
D19_KMJN_T2106131999	D19_KMJN_T2106131999_bin.139	D65_DKLZ_T2107136311_bin.74	TRUE	0	0	0	16	12	Medium	51.21	0	51.21	0	0.447308	995884	380	8590	2682	1722	2620.75	0.87818	1160
D19_KMJN_T2106131999	D19_KMJN_T2106131999_bin.144	D19_KMJN_T2106131999_bin.144	TRUE	1	0	0	46	20	High	97.19	1.24	90.99	85.71	0.334786	1129591	62	76513	27297	8637	18219.2	0.940231	1034
D19_KMJN_T2106131999	D19_KMJN_T2106131999_bin.152	D19_KMJN_T2106131999_bin.152	TRUE	0	1	0	57	19	High	93.24	1.39	86.29	0	0.560971	2657123	185	85281	24890	7367	14362.8	0.903567	2318
D19_KMJN_T2106131999	D19_KMJN_T2106131999_bin.153	D51_JN_T2106132042_bin.209	TRUE	3	0	0	40	18	Medium	89.22	6.75	55.47	41.18	0.465524	2734400	259	85992	18651	4054	10557.5	0.929564	2405
D19_KMJN_T2106131999	D19_KMJN_T2106131999_bin.154	D27_KMJN_T2106132006_bin.59	TRUE	1	0	0	41	17	High	96.63	3.93	76.98	40	0.325761	1147625	81	84369	24713	6617	14168.2	0.935772	1065
D19_KMJN_T2106131999	D19_KMJN_T2106131999_bin.163	D27_KMJN_T2106132006_bin.152	TRUE	1	0	0	21	12	Medium	75.56	1.6	67.56	20	0.530575	2074716	440	31738	5643	2353	4715.26	0.964386	2057
D19_KMJN_T2106131999	D19_KMJN_T2106131999_bin.164	D53_JN_T2106132044_bin.138	TRUE	1	0	0	33	19	Medium	83.49	3.47	66.14	76.92	0.507314	2184895	466	27366	5902	2342	4688.62	0.942932	2126
D19_KMJN_T2106131999	D19_KMJN_T2106131999_bin.165	D19_KMJN_T2106131999_bin.165	FALSE	0	0	0	13	10	Medium	63.96	2.79	50.01	0	0.386084	1764480	584	10076	3314	1774	3021.37	0.933531	2018
D19_KMJN_T2106131999	D19_KMJN_T2106131999_bin.168	D19_KMJN_T2106131999_bin.168	TRUE	2	0	0	53	20	High	95.31	0.57	92.46	0	0.487283	2892473	187	79322	25855	7544	15467.8	0.855356	2464
D19_KMJN_T2106131999	D19_KMJN_T2106131999_bin.171	D07_KMJN_T2106131988_bin.159	TRUE	2	0	0	37	19	Medium	87.86	3.81	68.81	0	0.48246	1732081	59	145295	55061	16109	29357.3	0.950636	1553
D19_KMJN_T2106131999	D19_KMJN_T2106131999_bin.172	D19_KMJN_T2106131999_bin.172	TRUE	0	1	0	33	17	Medium	78.14	2.96	63.34	83.33	0.476322	1404068	263	25577	7085	2586	5338.66	0.955479	1366
D19_KMJN_T2106131999	D19_KMJN_T2106131999_bin.173	D19_KMJN_T2106131999_bin.173	TRUE	0	0	0	42	20	Medium	89.76	0.48	87.36	0	0.534001	2160090	107	203653	42333	9329	20187.8	0.950302	1839
D19_KMJN_T2106131999	D19_KMJN_T2106131999_bin.174	D17_KMJN_T2106131997_bin.12	FALSE	0	0	0	45	19	Medium	91.87	5.74	63.17	32.14	0.401305	2988808	482	43148	8184	2896	6200.85	0.915697	2812
D19_KMJN_T2106131999	D19_KMJN_T2106131999_bin.175	D25_KMJN_T2106132005_bin.82	FALSE	0	0	0	29	15	High	92.56	3.83	73.41	47.06	0.372088	2620108	373	55246	10699	2958	7024.42	0.925037	2518
D19_KMJN_T2106131999	D19_KMJN_T2106131999_bin.176	D40_WEV_T2106132019_bin.231	TRUE	0	0	0	17	11	Medium	81.02	3.26	64.72	35.71	0.399298	2383928	530	23340	5431	2241	4497.98	0.928102	2397
D19_KMJN_T2106131999	D19_KMJN_T2106131999_bin.179	D24_KMJN_T2106132004_bin.351	TRUE	0	0	0	32	19	Medium	69.15	1.82	60.05	0	0.373902	2539320	416	26027	8573	2867	6104.13	0.936059	2450
D19_KMJN_T2106131999	D19_KMJN_T2106131999_bin.182	D53_JN_T2106132044_bin.168	TRUE	0	0	0	11	8	Medium	57.49	0.34	55.79	0	0.434005	1296763	465	11823	2883	1740	2788.74	0.922377	1491
D19_KMJN_T2106131999	D19_KMJN_T2106131999_bin.185	D19_KMJN_T2106131999_bin.185	TRUE	3	0	0	42	18	Medium	86.35	1.61	78.3	33.33	0.472364	1778748	198	67192	14073	3831	8983.58	0.93382	1626
D19_KMJN_T2106131999	D19_KMJN_T2106131999_bin.193	D24_KMJN_T2106132004_bin.252	TRUE	1	0	0	51	20	Medium	85.39	3.37	68.54	0	0.327998	1397123	223	39387	8742	2658	6265.13	0.928821	1339
D19_KMJN_T2106131999	D19_KMJN_T2106131999_bin.195	D10_KMJN_T2106131991_bin.126	TRUE	2	0	0	34	17	Medium	71.03	1.34	64.33	100	0.574616	1781176	499	18522	3995	2024	3569.49	0.909338	1914
D19_KMJN_T2106131999	D19_KMJN_T2106131999_bin.198	D12_KMJN_T2106131992_bin.101	TRUE	1	0	0	31	15	Medium	86.41	1.01	81.36	100	0.493793	1625739	256	35742	8311	3242	6350.54	0.936628	1663
D19_KMJN_T2106131999	D19_KMJN_T2106131999_bin.199	D19_KMJN_T2106131999_bin.199	FALSE	2	0	0	27	16	Medium	85.91	2.64	72.71	55.56	0.52693	1886193	476	15478	4652	2113	3962.59	0.90405	2082
D19_KMJN_T2106131999	D19_KMJN_T2106131999_bin.204	D28_KMJN_T2106132007_bin.116	TRUE	8	0	0	45	19	High	90.24	1.43	83.09	80	0.462099	3526325	242	84554	22052	7400	14571.6	0.844886	2765
D19_KMJN_T2106131999	D19_KMJN_T2106131999_bin.209	D37_WEV_T2106132016_bin.168	TRUE	0	0	0	44	19	High	94.74	2.71	81.19	11.76	0.37295	2641390	61	314976	71673	25338	43301.5	0.911096	2360
D19_KMJN_T2106131999	D19_KMJN_T2106131999_bin.21	D08_KMJN_T2106131989_bin.205	TRUE	3	0	0	39	17	Medium	89.31	2.4	77.31	0	0.467983	2052589	139	94618	31325	5488	14766.8	0.94011	1889
D19_KMJN_T2106131999	D19_KMJN_T2106131999_bin.212	D13_KMJN_T2106131993_bin.27	TRUE	2	0	0	15	9	Medium	66.3	1.72	57.7	0	0.474507	1779737	554	13953	3402	1939	3212.52	0.939933	1827
D19_KMJN_T2106131999	D19_KMJN_T2106131999_bin.214	D24_KMJN_T2106132004_bin.273	TRUE	4	0	0	55	18	High	94.63	4.25	73.38	60	0.392762	3807375	313	114892	22829	5215	12164.1	0.882793	3281
D19_KMJN_T2106131999	D19_KMJN_T2106131999_bin.215	D21_KMJN_T2106132001_bin.310	TRUE	1	0	1	40	18	High	91.13	3.41	74.08	22.22	0.431036	2075597	338	35192	9454	2480	6140.82	0.907406	2030
D19_KMJN_T2106131999	D19_KMJN_T2106131999_bin.218	D40_WEV_T2106132019_bin.145	TRUE	0	0	0	30	17	Medium	76.94	2.48	64.54	63.64	0.50776	2257202	555	19005	4530	2194	4067.03	0.909405	2210
D19_KMJN_T2106131999	D19_KMJN_T2106131999_bin.222	D08_KMJN_T2106131989_bin.98	TRUE	0	0	0	34	18	High	92.57	4.95	67.82	0	0.52799	3614937	230	163286	63028	5847	15717.1	0.901334	3453
D19_KMJN_T2106131999	D19_KMJN_T2106131999_bin.223	D19_KMJN_T2106131999_bin.223	TRUE	0	0	0	37	18	Medium	82.33	0.48	79.93	0	0.508896	1993731	115	93292	40633	8585	17336.8	0.958473	1732
D19_KMJN_T2106131999	D19_KMJN_T2106131999_bin.228	D13_KMJN_T2106131993_bin.135	TRUE	2	1	0	29	17	Medium	84.4	2.62	71.3	42.86	0.516768	2411582	377	36683	8424	2992	6396.77	0.957817	2194
D19_KMJN_T2106131999	D19_KMJN_T2106131999_bin.233	D65_DKLZ_T2107136311_bin.188	TRUE	2	0	0	31	18	Medium	89.67	2.83	75.52	17.39	0.464678	2652070	90	102225	48243	15502	29467.4	0.913745	2109
D19_KMJN_T2106131999	D19_KMJN_T2106131999_bin.238	D19_KMJN_T2106131999_bin.238	TRUE	3	0	0	50	19	High	93.99	1.75	85.24	10	0.428333	2648968	117	145417	45616	10363	22640.8	0.929989	2221
D19_KMJN_T2106131999	D19_KMJN_T2106131999_bin.239	D18_KMJN_T2106131998_bin.18	TRUE	1	0	0	21	14	Medium	86.52	0.1	86.02	50	0.337967	1078189	58	170903	34363	7858	18589.5	0.945934	999
D19_KMJN_T2106131999	D19_KMJN_T2106131999_bin.240	D24_KMJN_T2106132004_bin.339	TRUE	1	0	0	22	14	Medium	64.42	0.56	61.62	0	0.333863	813214	197	38656	4755	1933	4127.99	0.924798	942
D19_KMJN_T2106131999	D19_KMJN_T2106131999_bin.241	D19_KMJN_T2106131999_bin.241	TRUE	2	0	0	40	20	High	92.62	1.09	87.17	50	0.471336	1879202	75	110055	52409	13441	25056	0.947461	1701
D19_KMJN_T2106131999	D19_KMJN_T2106131999_bin.243	D05_KMJN_T2106131986_bin.183	TRUE	3	1	0	45	19	High	94.74	3.97	74.89	33.33	0.389334	1679349	196	50278	12367	3992	8568.11	0.922186	1680
D19_KMJN_T2106131999	D19_KMJN_T2106131999_bin.244	D19_KMJN_T2106131999_bin.244	TRUE	2	0	0	46	20	High	96.31	0.06	96.01	66.67	0.393038	2298628	59	186752	96506	21979	38959.8	0.919943	2057
D19_KMJN_T2106131999	D19_KMJN_T2106131999_bin.245	D53_JN_T2106132044_bin.81	TRUE	0	0	0	12	8	Medium	75.33	1.14	69.63	0	0.305797	908101	301	13960	3092	1750	3016.95	0.946433	893
D19_KMJN_T2106131999	D19_KMJN_T2106131999_bin.247	D04_KMJN_T2106131985_bin.65	FALSE	2	1	0	40	17	Medium	82.56	3.21	66.51	25	0.386844	2564660	438	53577	8817	2439	5855.39	0.925205	2471
D19_KMJN_T2106131999	D19_KMJN_T2106131999_bin.249	D53_JN_T2106132044_bin.75	TRUE	1	1	0	51	20	High	91.11	4.52	68.51	0	0.49769	2230377	74	166548	74076	21565	30140.2	0.948436	1907
D19_KMJN_T2106131999	D19_KMJN_T2106131999_bin.250	D08_KMJN_T2106131989_bin.31	TRUE	2	2	0	43	19	High	97.58	3.52	79.98	6.25	0.511015	2518804	72	290331	130413	21646	34983.4	0.854585	2085
D19_KMJN_T2106131999	D19_KMJN_T2106131999_bin.252	D08_KMJN_T2106131989_bin.65	FALSE	2	0	0	40	18	High	93.06	1.12	87.46	50	0.368475	1630063	52	189787	55139	14388	31347.4	0.937512	1534
D19_KMJN_T2106131999	D19_KMJN_T2106131999_bin.257	D49_JN_T2106132040_bin.201	TRUE	0	0	0	21	13	Medium	63.17	2.34	51.47	30	0.492028	2039830	608	17951	3608	1975	3354.98	0.908238	2281
D19_KMJN_T2106131999	D19_KMJN_T2106131999_bin.258	D18_KMJN_T2106131998_bin.234	TRUE	0	1	0	33	16	Medium	67.79	1.2	61.79	0	0.499244	1635638	141	49780	16830	5120	11600.3	0.920067	1434
D19_KMJN_T2106131999	D19_KMJN_T2106131999_bin.262	D19_KMJN_T2106131999_bin.262	TRUE	0	0	0	16	8	Medium	60.34	0	60.34	0	0.382129	1169760	307	25477	4376	2050	3810.29	0.941621	1354
D19_KMJN_T2106131999	D19_KMJN_T2106131999_bin.264	D50_JN_T2106132041_bin.100	FALSE	0	0	0	38	15	Medium	68.42	0	68.42	0	0.473504	2513090	225	68516	21134	4662	11169.3	0.90876	2204
D19_KMJN_T2106131999	D19_KMJN_T2106131999_bin.267	D24_KMJN_T2106132004_bin.278	TRUE	1	0	0	42	19	Medium	86.11	2.25	74.86	0	0.427927	1107276	261	20957	4997	2204	4242.44	0.926005	1164
D19_KMJN_T2106131999	D19_KMJN_T2106131999_bin.268	D24_KMJN_T2106132004_bin.26	TRUE	1	0	0	43	19	Medium	85.88	1.94	76.18	28.57	0.529192	2052046	114	85642	33336	9365	18000.4	0.950849	1762
D19_KMJN_T2106131999	D19_KMJN_T2106131999_bin.271	D36_WEV_T2106132015_bin.195	TRUE	1	1	0	36	19	Medium	85.51	6.38	53.61	51.72	0.461759	2445992	274	64626	14500	3899	8926.98	0.938795	2212
D19_KMJN_T2106131999	D19_KMJN_T2106131999_bin.275	D19_KMJN_T2106131999_bin.275	TRUE	0	0	0	38	19	Medium	86.33	1.83	77.18	80	0.499374	1711604	160	49851	17074	4937	10697.5	0.930126	1526
D19_KMJN_T2106131999	D19_KMJN_T2106131999_bin.279	D19_KMJN_T2106131999_bin.279	TRUE	0	0	0	24	15	Medium	80.95	2.33	69.3	40	0.512407	1422661	279	22733	7215	2471	5099.14	0.945253	1365
D19_KMJN_T2106131999	D19_KMJN_T2106131999_bin.281	D51_JN_T2106132042_bin.40	TRUE	0	0	0	23	12	Medium	55.02	0	55.02	0	0.436011	969228	330	11724	3135	1812	2937.05	0.872821	1093
D19_KMJN_T2106131999	D19_KMJN_T2106131999_bin.282	D01_KMJN_T2106131982_bin.233	TRUE	3	0	0	29	16	Medium	73.47	1.12	67.87	0	0.445653	2263595	48	215468	92780	26766	47158.2	0.903686	1792
D19_KMJN_T2106131999	D19_KMJN_T2106131999_bin.284	D24_KMJN_T2106132004_bin.25	TRUE	1	0	0	38	17	High	93.23	3.43	76.08	25	0.452393	2131891	274	43394	10867	3645	7780.62	0.902076	1964
D19_KMJN_T2106131999	D19_KMJN_T2106131999_bin.288	D65_DKLZ_T2107136311_bin.168	TRUE	0	0	0	30	17	High	91.68	3.37	74.83	0	0.33059	1110425	235	27053	6250	2216	4725.21	0.941974	1170
D19_KMJN_T2106131999	D19_KMJN_T2106131999_bin.290	D17_KMJN_T2106131997_bin.121	TRUE	1	0	0	39	18	Medium	88.93	1.23	82.78	33.33	0.396711	2323070	206	70210	18523	5176	11277	0.924147	2130
D19_KMJN_T2106131999	D19_KMJN_T2106131999_bin.296	D19_KMJN_T2106131999_bin.296	FALSE	2	0	0	32	16	High	91.78	4.57	68.93	3.12	0.472588	2089092	378	36803	7194	2524	5526.7	0.904116	2191
D19_KMJN_T2106131999	D19_KMJN_T2106131999_bin.299	D08_KMJN_T2106131989_bin.156	FALSE	1	0	0	30	16	Medium	79.58	1.62	71.48	16.67	0.527148	1829981	303	43922	8827	2660	6039.54	0.937192	1784
D19_KMJN_T2106131999	D19_KMJN_T2106131999_bin.30	D79_DKLZ_T2107136325_bin.65	TRUE	0	0	0	13	9	Medium	68.5	3.31	51.95	0	0.413063	2124541	675	16568	3366	1821	3147.47	0.903125	2375
D19_KMJN_T2106131999	D19_KMJN_T2106131999_bin.309	D02_KMJN_T2106131983_bin.162	TRUE	3	0	0	51	19	Medium	89.13	3.19	73.18	75	0.511659	3760717	822	46979	5940	2208	4575.08	0.886637	4071
D19_KMJN_T2106131999	D19_KMJN_T2106131999_bin.310	D31_WEV_T2106132010_bin.26	TRUE	1	0	0	30	15	Medium	87.62	2.21	76.57	41.67	0.503297	1615104	248	47021	8384	3343	6512.52	0.955976	1614
D19_KMJN_T2106131999	D19_KMJN_T2106131999_bin.311	D07_KMJN_T2106131988_bin.102	TRUE	0	2	1	41	19	Medium	89.67	1.65	81.42	50	0.471851	1896274	111	116062	35533	9621	17083.5	0.946456	1677
D19_KMJN_T2106131999	D19_KMJN_T2106131999_bin.312	D07_KMJN_T2106131988_bin.134	TRUE	0	0	0	41	19	Medium	89.13	5.39	62.18	59.09	0.410705	2972737	442	38211	9815	3074	6725.65	0.910214	2812
D19_KMJN_T2106131999	D19_KMJN_T2106131999_bin.315	D32_WEV_T2106132011_bin.115	TRUE	0	1	0	42	20	Medium	86.63	2.54	73.93	10	0.471577	2351605	211	76154	15874	5178	11145	0.931415	2014
D19_KMJN_T2106131999	D19_KMJN_T2106131999_bin.32	D19_KMJN_T2106131999_bin.32	TRUE	0	0	0	46	19	Medium	85.56	2.98	70.66	6.67	0.558175	2308290	223	34565	15836	5042	10351.1	0.947134	1945
D19_KMJN_T2106131999	D19_KMJN_T2106131999_bin.320	D28_KMJN_T2106132007_bin.168	FALSE	1	0	0	40	17	Medium	71.4	1.75	62.65	0	0.463737	2206252	242	62618	14633	3708	9116.74	0.91376	2005
D19_KMJN_T2106131999	D19_KMJN_T2106131999_bin.321	D10_KMJN_T2106131991_bin.52	TRUE	2	0	0	36	18	High	91.06	2.87	76.71	33.33	0.488011	2389682	341	34691	9835	3097	7007.87	0.921217	2179
D19_KMJN_T2106131999	D19_KMJN_T2106131999_bin.325	D28_KMJN_T2106132007_bin.88	TRUE	0	0	0	40	20	Medium	86.74	2.76	72.94	35.71	0.504519	2321973	216	69657	19142	4318	10749.9	0.934713	2085
D19_KMJN_T2106131999	D19_KMJN_T2106131999_bin.328	D25_KMJN_T2106132005_bin.142	TRUE	3	1	0	48	20	High	98.31	2.54	85.61	50	0.458734	1562673	187	45315	14565	3674	8356.54	0.874368	1539
D19_KMJN_T2106131999	D19_KMJN_T2106131999_bin.330	D28_KMJN_T2106132007_bin.42	TRUE	3	0	0	46	19	High	98.92	1.48	91.52	60	0.434358	3179005	268	74009	18218	5772	11862	0.907019	2744
D19_KMJN_T2106131999	D19_KMJN_T2106131999_bin.337	D13_KMJN_T2106131993_bin.52	TRUE	1	1	0	37	19	High	97.85	0.24	96.65	0	0.373417	2353644	71	255460	53519	15354	33149.9	0.918907	2075
D19_KMJN_T2106131999	D19_KMJN_T2106131999_bin.341	D24_KMJN_T2106132004_bin.117	TRUE	0	0	0	28	18	Medium	88.05	1.69	79.6	0	0.323708	985844	206	23707	5847	2398	4785.65	0.949261	977
D19_KMJN_T2106131999	D19_KMJN_T2106131999_bin.353	D69_DKLZ_T2107136315_bin.105	TRUE	0	0	0	55	18	High	99.12	1.36	92.32	0	0.325539	2798899	399	51010	10539	3074	7014.78	0.834594	2309
D19_KMJN_T2106131999	D19_KMJN_T2106131999_bin.360	D24_KMJN_T2106132004_bin.172	TRUE	1	1	0	37	17	High	92.07	4.8	68.07	10	0.385012	2500480	377	68490	10525	2634	6632.57	0.913381	2346
D19_KMJN_T2106131999	D19_KMJN_T2106131999_bin.364	D24_KMJN_T2106132004_bin.96	TRUE	0	0	0	34	16	Medium	89.75	4.2	68.75	11.11	0.530389	2491089	480	39888	6586	2541	5189.77	0.927416	2475
D19_KMJN_T2106131999	D19_KMJN_T2106131999_bin.365	D08_KMJN_T2106131989_bin.35	TRUE	4	0	0	43	20	Medium	82.79	2.33	71.14	87.5	0.554114	1872599	138	76461	21460	6373	13569.6	0.914172	1706
D19_KMJN_T2106131999	D19_KMJN_T2106131999_bin.371	D19_KMJN_T2106131999_bin.371	TRUE	1	0	0	49	20	High	92.12	2.98	77.22	90.91	0.513319	1502862	199	49293	10857	3384	7552.07	0.921638	1582
D19_KMJN_T2106131999	D19_KMJN_T2106131999_bin.39	D32_WEV_T2106132011_bin.158	TRUE	1	0	1	29	16	Medium	50.42	0	50.42	0	0.504252	1492300	564	7971	2671	1720	2645.92	0.901469	1808
D19_KMJN_T2106131999	D19_KMJN_T2106131999_bin.50	D19_KMJN_T2106131999_bin.50	TRUE	0	0	0	39	19	High	92.65	2.12	82.05	33.33	0.385745	2440276	142	125148	33788	7124	17185	0.925251	2272
D19_KMJN_T2106131999	D19_KMJN_T2106131999_bin.54	D32_WEV_T2106132011_bin.108	TRUE	0	0	0	52	19	Medium	90.84	5.45	63.59	31.82	0.419549	3236445	551	33737	8573	2428	5873.77	0.920528	2992
D19_KMJN_T2106131999	D19_KMJN_T2106131999_bin.58	D28_KMJN_T2106132007_bin.92	TRUE	0	0	0	42	18	High	93.82	3.23	77.67	50	0.535573	1973497	166	52989	17064	6568	11888.5	0.903577	1731
D19_KMJN_T2106131999	D19_KMJN_T2106131999_bin.63	D24_KMJN_T2106132004_bin.130	TRUE	0	1	0	41	19	High	91.76	3.85	72.51	30.77	0.551688	1759055	340	27020	6546	2395	5173.69	0.905386	1833
D19_KMJN_T2106131999	D19_KMJN_T2106131999_bin.75	D19_KMJN_T2106131999_bin.75	TRUE	2	0	0	30	19	High	93.62	0.1	93.12	0	0.386632	1654716	85	119121	42636	11238	19467.2	0.918667	1591
D19_KMJN_T2106131999	D19_KMJN_T2106131999_bin.76	D24_KMJN_T2106132004_bin.188	TRUE	1	0	0	30	19	Medium	68.1	1.72	59.5	100	0.473922	1373948	258	22671	6898	2592	5325.38	0.952634	1347
D19_KMJN_T2106131999	D19_KMJN_T2106131999_bin.78	D84_DKLZ_T2107136330_bin.185	FALSE	0	0	0	31	15	Medium	88.72	0.7	85.22	25	0.392892	1794272	366	33396	6605	2189	4902.38	0.915517	1800
D19_KMJN_T2106131999	D19_KMJN_T2106131999_bin.8	D31_WEV_T2106132010_bin.25	TRUE	2	0	0	39	16	Medium	79.35	4.08	58.95	44.44	0.452123	1773325	281	32452	8858	2876	6310.77	0.920074	1758
D19_KMJN_T2106131999	D19_KMJN_T2106131999_bin.80	D19_KMJN_T2106131999_bin.80	FALSE	3	0	0	51	20	Medium	95.97	7.63	57.82	4.76	0.536899	2160254	164	186418	50006	3955	13172.3	0.899296	2141
D19_KMJN_T2106131999	D19_KMJN_T2106131999_bin.82	D24_KMJN_T2106132004_bin.236	TRUE	0	0	0	21	14	Medium	51.07	0	51.07	0	0.447688	1651324	502	14368	3614	1902	3289.49	0.960091	1630
D19_KMJN_T2106131999	D19_KMJN_T2106131999_bin.83	D08_KMJN_T2106131989_bin.81	TRUE	1	0	0	53	18	Medium	79.21	5.38	52.31	0	0.307055	1443548	374	28761	4660	1880	3859.75	0.922934	1534
D19_KMJN_T2106131999	D19_KMJN_T2106131999_bin.85	D19_KMJN_T2106131999_bin.85	TRUE	0	0	0	24	13	Medium	60.78	2.11	50.23	0	0.498793	1920407	665	9204	2966	1828	2887.83	0.914023	2037
D19_KMJN_T2106131999	D19_KMJN_T2106131999_bin.86	D65_DKLZ_T2107136311_bin.76	TRUE	1	0	0	36	20	Medium	91.2	5.06	65.9	80	0.432832	1705351	376	27340	5364	2292	4535.51	0.930461	1749
D19_KMJN_T2106131999	D19_KMJN_T2106131999_bin.87	D25_KMJN_T2106132005_bin.67	TRUE	0	0	0	28	15	Medium	71.48	2.84	57.28	55.56	0.445622	981914	209	22696	6353	2253	4698.15	0.942227	1121
D19_KMJN_T2106131999	D19_KMJN_T2106131999_bin.91	D40_WEV_T2106132019_bin.213	FALSE	1	0	0	24	15	Medium	72.85	1.07	67.5	0	0.408772	1614831	375	20681	5193	2244	4306.22	0.947434	1585
D19_KMJN_T2106131999	D19_KMJN_T2106131999_bin.92	D80_DKLZ_T2107136326_bin.132	TRUE	0	1	0	47	19	Medium	91.19	7.75	52.44	32.26	0.493465	2688169	114	130967	44440	9502	23580.4	0.941225	2228
D19_KMJN_T2106131999	D19_KMJN_T2106131999_bin.94	D19_KMJN_T2106131999_bin.94	TRUE	2	0	0	32	18	Medium	75.93	3.29	59.48	83.33	0.535515	1115951	302	18394	4174	2024	3695.2	0.914004	1315
D19_KMJN_T2106131999	D19_KMJN_T2106131999_bin.95	D53_JN_T2106132044_bin.152	TRUE	2	0	0	34	18	Medium	83.21	1.11	77.66	0	0.524686	2074585	358	29518	7469	2812	5794.93	0.951051	1986
D19_KMJN_T2106131999	D19_KMJN_T2106131999_bin.96	D05_KMJN_T2106131986_bin.257	TRUE	0	0	0	38	18	Medium	87.49	2.62	74.39	66.67	0.485477	1814023	86	112023	31081	11807	21093.3	0.9476	1593
D19_KMJN_T2106131999	D19_KMJN_T2106131999_bin.97	D73_DKLZ_T2107136319_bin.151	TRUE	2	1	0	45	18	Medium	87.62	4.48	65.22	21.74	0.601773	4664409	685	41896	9537	3032	6809.36	0.933978	3600
D19_KMJN_T2106131999	D19_KMJN_T2106131999_bin.98	D24_KMJN_T2106132004_bin.112	TRUE	0	0	0	19	10	Medium	65.74	0.65	62.49	50	0.39078	946600	329	10116	3091	1783	2877.2	0.919112	1020
D20_KMJN_T2106132000	D20_KMJN_T2106132000_bin.100	D19_KMJN_T2106131999_bin.120	TRUE	0	0	0	17	10	Medium	60.54	0.86	56.24	0	0.482286	1068109	369	16973	2921	1797	2894.6	0.943074	1271
D20_KMJN_T2106132000	D20_KMJN_T2106132000_bin.101	D25_KMJN_T2106132005_bin.95	TRUE	7	0	0	66	20	High	97.5	2.7	84	33.33	0.359087	3186440	193	73168	30172	8739	16510.1	0.894605	2721
D20_KMJN_T2106132000	D20_KMJN_T2106132000_bin.103	D54_JN_T2106132045_bin.99	FALSE	1	0	0	34	16	High	91.94	3.98	72.04	37.5	0.39995	1803785	183	53813	15595	4805	9856.75	0.932403	1741
D20_KMJN_T2106132000	D20_KMJN_T2106132000_bin.105	D27_KMJN_T2106132006_bin.59	TRUE	1	2	2	55	20	High	93.7	3.37	76.85	0	0.335916	1305545	98	135082	35748	5265	13321.9	0.928781	1169
D20_KMJN_T2106132000	D20_KMJN_T2106132000_bin.106	D14_KMJN_T2106131994_bin.186	TRUE	2	0	0	38	19	Medium	84.45	4.75	60.7	77.78	0.392308	1484338	209	38788	9767	3177	7102.1	0.942835	1506
D20_KMJN_T2106132000	D20_KMJN_T2106132000_bin.109	D17_KMJN_T2106131997_bin.39	TRUE	2	0	0	48	19	High	95.22	2.1	84.72	20	0.435096	2180180	93	154064	45830	12341	23442.8	0.929264	1836
D20_KMJN_T2106132000	D20_KMJN_T2106132000_bin.110	D18_KMJN_T2106131998_bin.164	TRUE	1	0	0	32	16	Medium	82.13	3.1	66.63	70	0.48499	2183644	543	27557	4986	1944	4021.44	0.953289	2217
D20_KMJN_T2106132000	D20_KMJN_T2106132000_bin.12	D15_KMJN_T2106131995_bin.141	TRUE	3	0	0	35	18	Medium	87.06	4.23	65.91	27.27	0.430863	2902827	554	33103	6784	2493	5239.76	0.914076	2765
D20_KMJN_T2106132000	D20_KMJN_T2106132000_bin.120	D25_KMJN_T2106132005_bin.41	TRUE	0	0	0	23	11	Medium	91.21	6.03	61.06	47.83	0.465112	2225748	422	39795	7554	2389	5274.28	0.927634	2318
D20_KMJN_T2106132000	D20_KMJN_T2106132000_bin.123	D08_KMJN_T2106131989_bin.65	TRUE	2	0	0	38	18	Medium	92.08	7.02	56.98	61.11	0.370599	1570365	150	65662	17448	4618	10469.1	0.936059	1577
D20_KMJN_T2106132000	D20_KMJN_T2106132000_bin.125	D19_KMJN_T2106131999_bin.244	TRUE	2	0	0	45	20	High	96.64	0.69	93.19	50	0.394733	2315016	82	170175	52448	15197	28231.9	0.921893	2062
D20_KMJN_T2106132000	D20_KMJN_T2106132000_bin.126	D19_KMJN_T2106131999_bin.238	TRUE	1	0	0	47	19	Medium	79.41	4.02	59.31	6.67	0.423931	2291730	615	21755	4234	2043	3726.39	0.930895	2408
D20_KMJN_T2106132000	D20_KMJN_T2106132000_bin.130	D01_KMJN_T2106131982_bin.86	TRUE	0	0	0	19	14	Medium	62.77	2.48	50.37	31.25	0.52232	1548523	463	12424	3718	1929	3344.54	0.960642	1659
D20_KMJN_T2106132000	D20_KMJN_T2106132000_bin.134	D84_DKLZ_T2107136330_bin.185	FALSE	0	0	0	50	19	High	95.16	3.3	78.66	12.5	0.393448	1889937	204	109862	15466	3537	9264.4	0.909867	1794
D20_KMJN_T2106132000	D20_KMJN_T2106132000_bin.136	D06_KMJN_T2106131987_bin.45	TRUE	1	0	0	39	20	High	93.24	4.23	72.09	50	0.58211	2740912	309	75837	12677	4206	8870.27	0.948036	2352
D20_KMJN_T2106132000	D20_KMJN_T2106132000_bin.137	D32_WEV_T2106132011_bin.115	TRUE	1	0	0	42	20	Medium	87.26	2.79	73.31	36.36	0.472137	2266243	139	161188	29857	7507	16303.9	0.933852	1897
D20_KMJN_T2106132000	D20_KMJN_T2106132000_bin.138	D50_JN_T2106132041_bin.100	TRUE	0	0	0	40	17	High	94.93	4.49	72.48	17.65	0.464649	3017289	155	182231	28452	9289	19466.4	0.906997	2657
D20_KMJN_T2106132000	D20_KMJN_T2106132000_bin.139	D19_KMJN_T2106131999_bin.275	TRUE	0	0	0	33	14	Medium	73.7	2.98	58.8	42.11	0.49985	1550558	337	41153	5453	2407	4601.06	0.943493	1554
D20_KMJN_T2106132000	D20_KMJN_T2106132000_bin.141	D53_JN_T2106132044_bin.194	TRUE	2	0	0	36	16	Medium	67.63	2.07	57.28	78.57	0.505496	2390470	714	18028	3571	1946	3348	0.899818	2298
D20_KMJN_T2106132000	D20_KMJN_T2106132000_bin.144	D01_KMJN_T2106131982_bin.233	TRUE	2	0	0	41	19	High	95.39	0.13	94.74	0	0.437293	2788265	75	241740	81299	15722	37176.9	0.909298	2254
D20_KMJN_T2106132000	D20_KMJN_T2106132000_bin.15	D15_KMJN_T2106131995_bin.273	TRUE	1	2	1	39	17	Medium	75.73	3.37	58.88	0	0.316599	1357703	154	40612	14760	3750	8816.25	0.939407	1278
D20_KMJN_T2106132000	D20_KMJN_T2106132000_bin.151	D13_KMJN_T2106131993_bin.52	TRUE	0	0	1	16	12	Medium	70.81	3.07	55.46	0	0.375328	1861249	480	22641	4443	2070	3877.6	0.917041	1976
D20_KMJN_T2106132000	D20_KMJN_T2106132000_bin.154	D15_KMJN_T2106131995_bin.316	TRUE	0	0	0	41	19	Medium	87.6	4.75	63.85	18.18	0.458611	2138830	169	73722	23580	5126	12655.8	0.918058	1944
D20_KMJN_T2106132000	D20_KMJN_T2106132000_bin.155	D20_KMJN_T2106132000_bin.155	TRUE	1	0	1	38	18	Medium	83.19	2.14	72.49	10	0.475938	2364355	347	49170	11198	2824	6813.7	0.90814	2308
D20_KMJN_T2106132000	D20_KMJN_T2106132000_bin.156	D02_KMJN_T2106131983_bin.61	TRUE	1	0	0	22	13	Medium	84.28	4.5	61.78	45.45	0.554078	2237686	592	41678	4324	2066	3779.88	0.91797	2338
D20_KMJN_T2106132000	D20_KMJN_T2106132000_bin.158	D28_KMJN_T2106132007_bin.165	TRUE	0	0	0	10	8	Medium	51.96	0	51.96	0	0.471026	1242124	426	11069	3142	1766	2915.78	0.928804	1395
D20_KMJN_T2106132000	D20_KMJN_T2106132000_bin.160	D02_KMJN_T2106131983_bin.162	TRUE	4	0	0	66	18	High	97.36	1.65	89.11	70	0.506459	4475328	240	106785	34561	8597	18647.2	0.886474	4336
D20_KMJN_T2106132000	D20_KMJN_T2106132000_bin.162	D13_KMJN_T2106131993_bin.61	TRUE	0	0	0	8	6	Medium	54.89	0	54.89	0	0.518331	845060	306	14469	2882	1709	2761.63	0.9259	1018
D20_KMJN_T2106132000	D20_KMJN_T2106132000_bin.165	D31_WEV_T2106132010_bin.63	FALSE	3	0	0	36	17	Medium	80.45	4.37	58.6	61.54	0.530383	2512895	520	29626	6502	2129	4832.49	0.946445	2366
D20_KMJN_T2106132000	D20_KMJN_T2106132000_bin.169	D54_JN_T2106132045_bin.207	TRUE	0	0	0	29	15	Medium	84.5	5.53	56.85	50	0.475551	1778613	385	23132	6312	2207	4619.77	0.957007	1815
D20_KMJN_T2106132000	D20_KMJN_T2106132000_bin.173	D05_KMJN_T2106131986_bin.139	TRUE	1	0	0	9	7	Medium	60.09	1.42	52.99	0	0.448291	1350160	507	11758	2692	1757	2663.04	0.870162	1438
D20_KMJN_T2106132000	D20_KMJN_T2106132000_bin.176	D20_KMJN_T2106132000_bin.176	FALSE	4	1	0	45	19	Medium	83.55	3.51	66	33.33	0.408978	1744378	154	124608	24222	4872	11327.1	0.903717	1653
D20_KMJN_T2106132000	D20_KMJN_T2106132000_bin.178	D08_KMJN_T2106131989_bin.31	TRUE	2	1	0	45	20	High	94.09	2.15	83.34	20	0.513823	2389928	96	137180	47370	10283	24895.1	0.848063	1911
D20_KMJN_T2106132000	D20_KMJN_T2106132000_bin.18	D28_KMJN_T2106132007_bin.61	TRUE	1	0	0	42	19	Medium	87.29	3.37	70.44	66.67	0.413833	1211947	220	29443	7974	2533	5508.85	0.924538	1228
D20_KMJN_T2106132000	D20_KMJN_T2106132000_bin.181	D15_KMJN_T2106131995_bin.330	TRUE	2	1	1	38	17	High	91.56	3.53	73.91	20	0.338626	1335951	164	64538	14421	3040	8146.04	0.93383	1252
D20_KMJN_T2106132000	D20_KMJN_T2106132000_bin.183	D21_KMJN_T2106132001_bin.9	TRUE	1	0	0	28	18	Medium	82.87	5.2	56.87	52.63	0.492312	2757741	446	41725	8790	2738	6183.28	0.90843	2381
D20_KMJN_T2106132000	D20_KMJN_T2106132000_bin.189	D02_KMJN_T2106131983_bin.268	TRUE	1	0	0	17	10	Medium	63.94	1.34	57.24	66.67	0.57878	1584177	486	17126	3596	1852	3259.62	0.912476	1631
D20_KMJN_T2106132000	D20_KMJN_T2106132000_bin.191	D24_KMJN_T2106132004_bin.278	TRUE	1	0	0	41	20	Medium	88.61	3.42	71.51	75	0.427933	1215218	227	37551	7123	2539	5353.38	0.927072	1223
D20_KMJN_T2106132000	D20_KMJN_T2106132000_bin.196	D40_WEV_T2106132019_bin.145	TRUE	1	0	0	30	17	Medium	74.57	2.57	61.72	30.77	0.506536	2174736	613	14884	4004	1980	3547.69	0.910252	2218
D20_KMJN_T2106132000	D20_KMJN_T2106132000_bin.199	D15_KMJN_T2106131995_bin.261	TRUE	0	0	0	42	20	Medium	88.35	4.9	63.85	30.65	0.374387	2555136	318	103171	14052	2999	8035.02	0.91681	2446
D20_KMJN_T2106132000	D20_KMJN_T2106132000_bin.2	D10_KMJN_T2106131991_bin.126	TRUE	2	1	0	44	16	High	92.82	2.35	81.07	50	0.57179	2503217	200	57699	20675	5466	12516.1	0.912003	2224
D20_KMJN_T2106132000	D20_KMJN_T2106132000_bin.201	D37_WEV_T2106132016_bin.108	TRUE	0	1	0	12	10	Medium	68.35	1.85	59.1	0	0.418849	1182868	367	17078	3584	1804	3223.07	0.925976	1375
D20_KMJN_T2106132000	D20_KMJN_T2106132000_bin.202	D53_JN_T2106132044_bin.138	TRUE	1	0	0	36	18	Medium	81.9	3.36	65.1	44.44	0.50587	2220782	446	39054	6630	2285	4979.33	0.938537	2138
D20_KMJN_T2106132000	D20_KMJN_T2106132000_bin.207	D10_KMJN_T2106131991_bin.52	TRUE	1	0	0	27	18	Medium	61.52	1.3	55.02	50	0.484939	1935898	546	15954	3958	1989	3545.6	0.923069	2052
D20_KMJN_T2106132000	D20_KMJN_T2106132000_bin.209	D51_JN_T2106132042_bin.68	TRUE	5	0	0	34	15	Medium	84.04	5.92	54.44	59.09	0.425119	1879983	558	18587	3727	1855	3369.15	0.899676	2115
D20_KMJN_T2106132000	D20_KMJN_T2106132000_bin.217	D05_KMJN_T2106131986_bin.183	TRUE	3	0	0	31	15	High	95.3	1.01	90.25	0	0.388216	1719569	74	123823	45456	9337	23237.4	0.924347	1644
D20_KMJN_T2106132000	D20_KMJN_T2106132000_bin.22	D28_KMJN_T2106132007_bin.58	TRUE	0	0	0	39	18	Medium	88.58	2.54	75.88	50	0.499194	2690511	297	51965	16331	3985	9058.96	0.923021	2369
D20_KMJN_T2106132000	D20_KMJN_T2106132000_bin.220	D20_KMJN_T2106132000_bin.220	TRUE	1	0	0	38	18	High	99.29	0.59	96.34	0	0.386083	2260696	88	121709	40240	11320	25689.7	0.929843	2090
D20_KMJN_T2106132000	D20_KMJN_T2106132000_bin.221	D12_KMJN_T2106131992_bin.105	TRUE	0	1	0	28	17	Medium	86.45	1.07	81.1	33.33	0.495818	2151193	346	27999	8680	2938	6217.32	0.915658	2015
D20_KMJN_T2106132000	D20_KMJN_T2106132000_bin.228	D13_KMJN_T2106131993_bin.108	TRUE	1	0	0	47	20	High	98.92	4.84	74.72	27.27	0.468763	2791771	211	94419	36738	5644	13231.1	0.898556	2535
D20_KMJN_T2106132000	D20_KMJN_T2106132000_bin.230	D65_DKLZ_T2107136311_bin.76	TRUE	0	1	0	38	19	Medium	85.38	5.62	57.28	60	0.430941	1713547	340	27522	6430	2455	5039.84	0.928996	1719
D20_KMJN_T2106132000	D20_KMJN_T2106132000_bin.233	D27_KMJN_T2106132006_bin.166	TRUE	0	0	0	26	14	Medium	53.54	0.18	52.64	100	0.43607	1895007	650	12470	3044	1817	2915.4	0.913919	1992
D20_KMJN_T2106132000	D20_KMJN_T2106132000_bin.238	D15_KMJN_T2106131995_bin.191	TRUE	2	0	0	41	18	Medium	82.66	5.59	54.71	41.67	0.355329	2356130	443	43487	7098	2462	5318.58	0.935081	2441
D20_KMJN_T2106132000	D20_KMJN_T2106132000_bin.239	D21_KMJN_T2106132001_bin.289	TRUE	1	0	0	30	15	Medium	72.89	2.35	61.14	20	0.472545	1846115	169	49669	17898	5011	10923.8	0.905341	1692
D20_KMJN_T2106132000	D20_KMJN_T2106132000_bin.240	D53_JN_T2106132044_bin.93	FALSE	0	0	0	9	6	Medium	67.6	1.12	62	75	0.405111	1500343	577	7445	2663	1700	2600.25	0.906507	1683
D20_KMJN_T2106132000	D20_KMJN_T2106132000_bin.241	D19_KMJN_T2106131999_bin.144	TRUE	1	1	1	49	20	High	98.88	2.58	85.98	0	0.333314	1321783	36	213133	81105	19523	36716.2	0.938298	1208
D20_KMJN_T2106132000	D20_KMJN_T2106132000_bin.243	D15_KMJN_T2106131995_bin.26	TRUE	1	0	0	26	18	Medium	88	5.11	62.45	22.22	0.289871	1440265	198	55003	9585	3444	7274.07	0.92072	1372
D20_KMJN_T2106132000	D20_KMJN_T2106132000_bin.246	D27_KMJN_T2106132006_bin.140	TRUE	0	1	0	42	18	High	92.95	0.68	89.55	0	0.500947	2277129	146	69613	24002	7642	15596.8	0.880213	1901
D20_KMJN_T2106132000	D20_KMJN_T2106132000_bin.25	D34_WEV_T2106132013_bin.45	TRUE	3	0	0	42	19	High	92.79	1.57	84.94	16.67	0.516118	2420986	292	42387	12175	3949	8291.05	0.914909	2148
D20_KMJN_T2106132000	D20_KMJN_T2106132000_bin.250	D16_KMJN_T2106131996_bin.175	TRUE	2	0	0	33	17	Medium	89.29	4.12	68.69	64.71	0.455683	1667822	282	28582	8125	2769	5914.26	0.925607	1640
D20_KMJN_T2106132000	D20_KMJN_T2106132000_bin.251	D13_KMJN_T2106131993_bin.135	TRUE	3	0	0	39	20	High	91.7	3.36	74.9	32.14	0.516132	2592877	236	68494	16571	5323	10986.8	0.957107	2248
D20_KMJN_T2106132000	D20_KMJN_T2106132000_bin.254	D13_KMJN_T2106131993_bin.225	TRUE	1	0	0	44	20	Medium	84.93	6.74	51.23	66.67	0.290556	1147820	237	59256	6701	2175	4843.12	0.939219	1250
D20_KMJN_T2106132000	D20_KMJN_T2106132000_bin.256	D15_KMJN_T2106131995_bin.237	FALSE	1	1	1	44	20	High	96.63	3.53	78.98	0	0.383518	1544431	206	111340	39225	1976	7497.24	0.923398	1593
D20_KMJN_T2106132000	D20_KMJN_T2106132000_bin.26	D36_WEV_T2106132015_bin.386	TRUE	0	1	0	32	16	Medium	88.96	4.13	68.31	21.43	0.492529	2768875	525	36890	6810	2545	5274.05	0.94224	2642
D20_KMJN_T2106132000	D20_KMJN_T2106132000_bin.263	D17_KMJN_T2106131997_bin.12	TRUE	0	0	0	15	11	Medium	67.45	2.5	54.95	25	0.402086	2241991	725	11536	3322	1861	3092.4	0.920444	2433
D20_KMJN_T2106132000	D20_KMJN_T2106132000_bin.264	D20_KMJN_T2106132000_bin.264	TRUE	1	0	0	44	20	High	98.88	3.37	82.03	0	0.302316	1868965	132	88370	23703	6891	14158.8	0.930032	1616
D20_KMJN_T2106132000	D20_KMJN_T2106132000_bin.265	D20_KMJN_T2106132000_bin.265	TRUE	0	0	0	36	16	Medium	88.39	3.36	71.59	50	0.360772	2448275	540	22247	5719	2257	4533.84	0.917906	2439
D20_KMJN_T2106132000	D20_KMJN_T2106132000_bin.267	D24_KMJN_T2106132004_bin.273	TRUE	3	0	0	45	17	Medium	93.34	6.6	60.34	68.75	0.394049	3372466	642	55370	6954	2405	5253.06	0.886749	3167
D20_KMJN_T2106132000	D20_KMJN_T2106132000_bin.268	D37_WEV_T2106132016_bin.85	TRUE	2	0	0	40	20	Medium	88.84	3.53	71.19	16.67	0.483104	2159657	56	184638	89240	24924	38565.3	0.945935	1751
D20_KMJN_T2106132000	D20_KMJN_T2106132000_bin.270	D34_WEV_T2106132013_bin.140	TRUE	1	0	0	38	18	Medium	95.01	5.56	67.21	11.11	0.379437	2081774	344	34558	8736	2750	6051.67	0.897735	2128
D20_KMJN_T2106132000	D20_KMJN_T2106132000_bin.272	D15_KMJN_T2106131995_bin.118	TRUE	0	1	0	22	12	Medium	80.84	5.06	55.54	33.33	0.320318	978868	220	54936	5768	2044	4449.4	0.940437	1075
D20_KMJN_T2106132000	D20_KMJN_T2106132000_bin.277	D20_KMJN_T2106132000_bin.277	TRUE	1	0	0	39	18	High	94.39	2.87	80.04	12.5	0.381696	1762781	266	33729	9283	3216	6627	0.919118	1768
D20_KMJN_T2106132000	D20_KMJN_T2106132000_bin.278	D37_WEV_T2106132016_bin.179	FALSE	1	0	0	40	19	High	98.58	3.68	80.18	0	0.379904	2732719	127	277509	89047	14891	21517.5	0.895465	2374
D20_KMJN_T2106132000	D20_KMJN_T2106132000_bin.28	D31_WEV_T2106132010_bin.200	TRUE	0	0	0	28	16	Medium	79.74	5.47	52.39	25	0.519982	2318591	551	22032	4854	2262	4207.97	0.951284	2260
D20_KMJN_T2106132000	D20_KMJN_T2106132000_bin.281	D81_DKLZ_T2107136327_bin.28	TRUE	3	0	0	49	20	Medium	90.99	7.72	52.39	57.14	0.428432	2991178	273	66006	17714	5086	10956.7	0.915008	2717
D20_KMJN_T2106132000	D20_KMJN_T2106132000_bin.293	D12_KMJN_T2106131992_bin.101	TRUE	0	0	0	22	13	Medium	66.58	2.01	56.53	66.67	0.495471	1184434	374	18754	3468	1877	3166.94	0.938063	1406
D20_KMJN_T2106132000	D20_KMJN_T2106132000_bin.30	D28_KMJN_T2106132007_bin.42	TRUE	0	0	0	29	16	Medium	71.85	1.34	65.15	42.86	0.435209	2489331	662	15114	4297	2092	3760.32	0.909144	2536
D20_KMJN_T2106132000	D20_KMJN_T2106132000_bin.302	D45_JN_T2106132036_bin.89	FALSE	0	1	0	18	11	Medium	70.19	3.32	53.59	12.5	0.384697	1831883	599	11611	3363	1775	3058.24	0.932082	2138
D20_KMJN_T2106132000	D20_KMJN_T2106132000_bin.306	D12_KMJN_T2106131992_bin.304	TRUE	0	0	0	35	17	Medium	73.01	3.51	55.46	100	0.370939	2071294	185	65523	17688	4918	11196.2	0.924576	1991
D20_KMJN_T2106132000	D20_KMJN_T2106132000_bin.308	D37_WEV_T2106132016_bin.168	TRUE	0	1	0	40	19	Medium	95.38	7.16	59.58	29.63	0.371421	2838322	122	104674	46090	10393	23264.9	0.913221	2615
D20_KMJN_T2106132000	D20_KMJN_T2106132000_bin.310	D61_DKLZ_T2107136307_bin.49	TRUE	4	0	0	64	20	High	97.85	3.76	79.05	11.11	0.421418	3951119	303	98879	21430	6067	13040	0.888119	3358
D20_KMJN_T2106132000	D20_KMJN_T2106132000_bin.311	D18_KMJN_T2106131998_bin.234	TRUE	0	0	0	30	15	High	96.03	2.59	83.08	37.5	0.491566	1900174	234	36833	11077	4059	8120.4	0.926173	1768
D20_KMJN_T2106132000	D20_KMJN_T2106132000_bin.314	D14_KMJN_T2106131994_bin.101	TRUE	0	0	0	26	16	Medium	67.3	0.56	64.5	100	0.281753	962844	297	14775	3516	1878	3241.9	0.935985	1126
D20_KMJN_T2106132000	D20_KMJN_T2106132000_bin.316	D53_JN_T2106132044_bin.148	TRUE	0	0	0	37	17	Medium	85.1	5.33	58.45	92.31	0.358903	2701241	679	17381	4792	2057	3978.26	0.92275	2856
D20_KMJN_T2106132000	D20_KMJN_T2106132000_bin.317	D32_WEV_T2106132011_bin.179	TRUE	0	0	0	21	14	Medium	75.68	2.24	64.48	0	0.447316	1228120	356	10779	3738	1975	3449.78	0.950838	1344
D20_KMJN_T2106132000	D20_KMJN_T2106132000_bin.319	D49_JN_T2106132040_bin.2	TRUE	0	0	0	36	19	Medium	80.91	5.46	53.61	47.37	0.510229	2130989	531	19453	4722	2062	4013.16	0.952186	2157
D20_KMJN_T2106132000	D20_KMJN_T2106132000_bin.326	D20_KMJN_T2106132000_bin.326	FALSE	2	1	0	58	19	Medium	99.22	8.64	56.02	0	0.378281	2779757	375	60779	12404	2932	7412.69	0.8859	2704
D20_KMJN_T2106132000	D20_KMJN_T2106132000_bin.329	D20_KMJN_T2106132000_bin.329	TRUE	0	0	0	18	14	Medium	70.61	0.4	68.61	0	0.467332	1776900	535	14116	3717	1883	3321.31	0.945899	1896
D20_KMJN_T2106132000	D20_KMJN_T2106132000_bin.331	D51_JN_T2106132042_bin.220	TRUE	3	0	0	45	18	High	95.36	4.07	75.01	40.91	0.451515	3326742	288	88465	18591	5119	11551.2	0.884617	2734
D20_KMJN_T2106132000	D20_KMJN_T2106132000_bin.333	D06_KMJN_T2106131987_bin.116	TRUE	1	0	0	40	18	Medium	85.74	0.87	81.39	25	0.505117	2471065	63	158003	55107	22205	39223.3	0.916054	2088
D20_KMJN_T2106132000	D20_KMJN_T2106132000_bin.334	D25_KMJN_T2106132005_bin.82	TRUE	0	0	0	26	14	Medium	91.97	5.48	64.57	48.39	0.370608	2766423	197	103528	28625	5594	14042.8	0.924556	2503
D20_KMJN_T2106132000	D20_KMJN_T2106132000_bin.346	D20_KMJN_T2106132000_bin.346	TRUE	0	0	0	21	15	Medium	88.17	3.85	68.92	33.33	0.308637	659133	83	30767	18204	2629	7941.36	0.946961	638
D20_KMJN_T2106132000	D20_KMJN_T2106132000_bin.353	D13_KMJN_T2106131993_bin.43	FALSE	0	0	0	34	17	Medium	84.42	5.88	55.02	20	0.439333	1764877	385	27231	5612	2311	4584.1	0.920372	1884
D20_KMJN_T2106132000	D20_KMJN_T2106132000_bin.356	D28_KMJN_T2106132007_bin.92	TRUE	0	0	0	38	20	Medium	89.46	4.68	66.06	70	0.536791	1931146	201	44357	15008	4457	9607.69	0.901511	1722
D20_KMJN_T2106132000	D20_KMJN_T2106132000_bin.357	D15_KMJN_T2106131995_bin.167	TRUE	2	0	0	21	14	Medium	76.21	2.25	64.96	50	0.286008	1405400	102	84136	20592	6882	13778.4	0.943619	1241
D20_KMJN_T2106132000	D20_KMJN_T2106132000_bin.360	D20_KMJN_T2106132000_bin.360	TRUE	0	0	0	53	19	Medium	86.64	3.37	69.79	0	0.319232	1433037	76	272126	35855	8606	18855.8	0.924373	1400
D20_KMJN_T2106132000	D20_KMJN_T2106132000_bin.363	D86_DKLZ_T2107136332_bin.18	TRUE	0	0	0	13	10	Medium	61.85	0.85	57.6	0	0.436693	1104861	382	27231	3045	1710	2892.31	0.863995	1155
D20_KMJN_T2106132000	D20_KMJN_T2106132000_bin.364	D15_KMJN_T2106131995_bin.318	TRUE	0	0	0	36	17	Medium	90.28	6.59	57.33	51.72	0.442059	2286813	328	42466	9872	3263	6971.99	0.920192	2180
D20_KMJN_T2106132000	D20_KMJN_T2106132000_bin.366	D18_KMJN_T2106131998_bin.187	TRUE	0	0	0	31	11	High	93.4	3.27	77.05	27.27	0.422987	2962646	452	31480	8729	3072	6554.53	0.920875	2839
D20_KMJN_T2106132000	D20_KMJN_T2106132000_bin.367	D25_KMJN_T2106132005_bin.100	TRUE	0	0	0	20	15	Medium	65.97	1.76	57.17	25	0.300971	1238916	438	9557	3039	1795	2828.58	0.88181	1196
D20_KMJN_T2106132000	D20_KMJN_T2106132000_bin.369	D20_KMJN_T2106132000_bin.369	TRUE	2	1	2	40	20	High	97.33	0.93	92.68	0	0.279308	1405311	55	222478	58680	16269	25551.1	0.930255	1240
D20_KMJN_T2106132000	D20_KMJN_T2106132000_bin.38	D84_DKLZ_T2107136330_bin.106	TRUE	0	0	0	14	8	Medium	64.96	2.53	52.31	25	0.405283	2219141	705	21729	3372	1862	3147.72	0.921879	2441
D20_KMJN_T2106132000	D20_KMJN_T2106132000_bin.39	D20_KMJN_T2106132000_bin.39	TRUE	1	1	1	34	18	High	93.15	0	93.15	0	0.299688	991206	4	445143	359337	138177	247802	0.942983	860
D20_KMJN_T2106132000	D20_KMJN_T2106132000_bin.41	D53_JN_T2106132044_bin.9	FALSE	1	0	0	46	20	High	95.97	2.17	85.12	50	0.428778	2511424	84	171693	59834	19824	29897.9	0.918596	2219
D20_KMJN_T2106132000	D20_KMJN_T2106132000_bin.43	D28_KMJN_T2106132007_bin.116	TRUE	8	0	0	50	20	High	91.83	2.96	77.03	26.67	0.464391	3506868	347	61840	14938	4772	10106.2	0.855787	2803
D20_KMJN_T2106132000	D20_KMJN_T2106132000_bin.5	D15_KMJN_T2106131995_bin.340	TRUE	0	0	0	11	10	Medium	73.02	1.52	65.42	40	0.462984	1763502	511	19869	3974	1934	3451.08	0.938404	1903
D20_KMJN_T2106132000	D20_KMJN_T2106132000_bin.53	D21_KMJN_T2106132001_bin.60	TRUE	0	1	0	41	18	High	93.88	1.44	86.68	33.33	0.457987	2457554	115	164595	42418	8939	21370	0.929632	2200
D20_KMJN_T2106132000	D20_KMJN_T2106132000_bin.54	D37_WEV_T2106132016_bin.167	FALSE	0	1	0	37	16	Medium	89.8	4.69	66.35	0	0.362195	2493782	131	196227	64687	10586	19036.5	0.921787	2277
D20_KMJN_T2106132000	D20_KMJN_T2106132000_bin.57	D15_KMJN_T2106131995_bin.233	TRUE	0	0	0	31	14	Medium	72.43	2.27	61.08	16.67	0.590243	1701393	503	12470	3789	1951	3382.49	0.8942	1792
D20_KMJN_T2106132000	D20_KMJN_T2106132000_bin.59	D23_KMJN_T2106132003_bin.140	TRUE	4	0	0	36	16	Medium	89.48	4.86	65.18	51.72	0.454335	3351953	574	36144	8221	2653	5839.64	0.905524	2979
D20_KMJN_T2106132000	D20_KMJN_T2106132000_bin.61	D09_KMJN_T2106131990_bin.133	TRUE	3	0	0	16	12	Medium	63.09	1.34	56.39	14.29	0.391627	1042317	18	202692	133931	34630	57906.5	0.904159	920
D20_KMJN_T2106132000	D20_KMJN_T2106132000_bin.63	D20_KMJN_T2106132000_bin.63	TRUE	2	0	0	30	15	Medium	82.16	4.21	61.11	16.67	0.518225	1970996	392	21475	6259	2584	5028.05	0.95569	1954
D20_KMJN_T2106132000	D20_KMJN_T2106132000_bin.66	D19_KMJN_T2106131999_bin.279	TRUE	1	0	0	17	11	Medium	78.25	4.48	55.85	21.43	0.51157	1322140	307	18370	5102	2215	4306.64	0.943287	1320
D20_KMJN_T2106132000	D20_KMJN_T2106132000_bin.69	D02_KMJN_T2106131983_bin.32	TRUE	2	0	0	26	16	Medium	82.03	1.31	75.48	11.11	0.497424	1681784	253	44494	9107	3004	6647.37	0.95226	1658
D20_KMJN_T2106132000	D20_KMJN_T2106132000_bin.71	D47_JN_T2106132038_bin.104	FALSE	1	0	0	15	11	Medium	64.19	2.59	51.24	25	0.377126	1725427	631	12002	2774	1688	2734.43	0.917941	2060
D20_KMJN_T2106132000	D20_KMJN_T2106132000_bin.76	D13_KMJN_T2106131993_bin.27	TRUE	5	0	0	47	19	High	93.57	2.6	80.57	0	0.469445	3074276	233	86466	22969	5617	13194.3	0.923395	2562
D20_KMJN_T2106132000	D20_KMJN_T2106132000_bin.78	D17_KMJN_T2106131997_bin.121	TRUE	1	0	0	40	18	High	91.7	1.73	83.05	75	0.396932	2390827	233	55291	14732	5058	10261.1	0.922865	2228
D20_KMJN_T2106132000	D20_KMJN_T2106132000_bin.80	D03_KMJN_T2106131984_bin.198	TRUE	0	1	1	40	19	Medium	85.82	1.54	78.12	50	0.447117	2222890	511	17160	5213	2136	4350.08	0.923203	2189
D20_KMJN_T2106132000	D20_KMJN_T2106132000_bin.84	D65_DKLZ_T2107136311_bin.13	TRUE	3	0	0	42	18	Medium	86.17	2.58	73.27	22.22	0.493987	3121696	590	26568	6475	2622	5291.01	0.88356	2660
D20_KMJN_T2106132000	D20_KMJN_T2106132000_bin.86	D21_KMJN_T2106132001_bin.68	FALSE	0	0	0	27	12	Medium	81.41	3.02	66.31	0	0.500292	2284569	649	17464	3970	1951	3520.14	0.906307	2440
D20_KMJN_T2106132000	D20_KMJN_T2106132000_bin.88	D50_JN_T2106132041_bin.43	TRUE	2	0	0	38	18	High	93.8	1.63	85.65	0	0.415479	1574786	220	53660	10338	3265	7158.12	0.941312	1527
D20_KMJN_T2106132000	D20_KMJN_T2106132000_bin.89	D52_JN_T2106132043_bin.132	TRUE	0	0	0	16	11	Medium	78.84	2.82	64.74	28.57	0.411725	2143844	633	16553	3782	1916	3386.8	0.906379	2233
D20_KMJN_T2106132000	D20_KMJN_T2106132000_bin.90	D51_JN_T2106132042_bin.181	TRUE	3	0	0	28	15	Medium	70.44	0.81	66.39	0	0.544253	2079612	591	17989	3879	1936	3518.8	0.906788	2190
D20_KMJN_T2106132000	D20_KMJN_T2106132000_bin.94	D25_KMJN_T2106132005_bin.23	TRUE	2	0	0	32	15	Medium	74.38	3.73	55.73	60	0.469629	2003751	505	20606	4851	2079	3967.82	0.91569	2141
D20_KMJN_T2106132000	D20_KMJN_T2106132000_bin.97	D24_KMJN_T2106132004_bin.323	TRUE	0	0	0	31	15	Medium	81.19	2.2	70.19	33.33	0.548907	1668659	381	20731	5284	2280	4379.68	0.913739	1775
D21_KMJN_T2106132001	D21_KMJN_T2106132001_bin.10	D29_KMJN_T2106132008_bin.68	TRUE	1	0	0	41	19	Medium	86.54	3.7	68.04	42.86	0.456187	1374867	80	132558	41956	7703	17185.8	0.902333	1424
D21_KMJN_T2106132001	D21_KMJN_T2106132001_bin.100	D39_WEV_T2106132018_bin.262	TRUE	0	0	0	32	15	High	93.37	4.6	70.37	45	0.405395	2530389	250	70684	15039	5130	10121.6	0.933326	2429
D21_KMJN_T2106132001	D21_KMJN_T2106132001_bin.101	D16_KMJN_T2106131996_bin.175	FALSE	3	0	0	33	19	Medium	90.09	7.5	52.59	52.17	0.45281	1807566	357	28167	6819	2299	5063.21	0.923518	1806
D21_KMJN_T2106132001	D21_KMJN_T2106132001_bin.102	D57_DKLZ_T2107136303_bin.7	TRUE	0	0	0	31	17	Medium	82.3	2.62	69.2	28.57	0.498376	2150401	393	32735	7546	2636	5471.76	0.95585	2064
D21_KMJN_T2106132001	D21_KMJN_T2106132001_bin.104	D06_KMJN_T2106131987_bin.86	TRUE	1	0	0	35	16	Medium	86.23	3.53	68.58	50	0.5135	2083111	156	60677	19671	6827	13353.3	0.906498	1999
D21_KMJN_T2106132001	D21_KMJN_T2106132001_bin.105	D27_KMJN_T2106132006_bin.140	TRUE	1	1	1	23	15	Medium	70.79	1.82	61.69	14.29	0.503171	1795973	518	18783	3835	2006	3467.13	0.883419	1837
D21_KMJN_T2106132001	D21_KMJN_T2106132001_bin.106	D53_JN_T2106132044_bin.138	FALSE	4	2	2	39	18	Medium	88.57	5.68	60.17	30	0.50008	2771563	522	51870	7562	2204	5309.51	0.93514	2647
D21_KMJN_T2106132001	D21_KMJN_T2106132001_bin.109	D32_WEV_T2106132011_bin.108	TRUE	2	1	0	47	18	Medium	87.99	6.36	56.19	33.33	0.419572	3194956	533	51406	8525	2450	5994.29	0.91924	2942
D21_KMJN_T2106132001	D21_KMJN_T2106132001_bin.11	D18_KMJN_T2106131998_bin.187	FALSE	0	0	0	31	15	Medium	88.26	4.74	64.56	33.33	0.424906	2750723	623	24869	5422	2198	4415.29	0.916343	2823
D21_KMJN_T2106132001	D21_KMJN_T2106132001_bin.110	D53_JN_T2106132044_bin.9	TRUE	2	0	0	49	20	High	95.55	0	95.55	0	0.425771	2615534	68	330564	76984	18935	38463.7	0.9174	2303
D21_KMJN_T2106132001	D21_KMJN_T2106132001_bin.111	D02_KMJN_T2106131983_bin.97	TRUE	0	0	0	40	20	High	96.6	4.11	76.05	54.55	0.362039	2875430	275	62683	16732	4732	10456.1	0.925715	2653
D21_KMJN_T2106132001	D21_KMJN_T2106132001_bin.115	D17_KMJN_T2106131997_bin.121	TRUE	2	0	0	43	16	High	94.63	0.2	93.63	50	0.394377	2529174	234	82473	18460	4473	10808.4	0.920922	2330
D21_KMJN_T2106132001	D21_KMJN_T2106132001_bin.117	D29_KMJN_T2106132008_bin.62	TRUE	3	0	0	41	19	High	99.19	0.54	96.49	0	0.462234	3098329	85	156716	60948	17644	36450.9	0.918121	2501
D21_KMJN_T2106132001	D21_KMJN_T2106132001_bin.121	D03_KMJN_T2106131984_bin.198	TRUE	1	0	0	43	20	High	93.71	0.54	91.01	0	0.446862	2553001	168	86796	24458	7411	15196.4	0.91832	2164
D21_KMJN_T2106132001	D21_KMJN_T2106132001_bin.122	D29_KMJN_T2106132008_bin.124	TRUE	0	0	0	21	14	Medium	64.01	1.85	54.76	40	0.510476	1848817	539	14666	3825	1915	3430.09	0.908789	2012
D21_KMJN_T2106132001	D21_KMJN_T2106132001_bin.125	D32_WEV_T2106132011_bin.115	TRUE	0	0	0	29	17	Medium	81.54	2.67	68.19	25	0.471716	2163226	367	32539	7734	2826	5894.35	0.937053	2014
D21_KMJN_T2106132001	D21_KMJN_T2106132001_bin.131	D49_JN_T2106132040_bin.2	TRUE	1	0	0	33	17	Medium	89.29	4.04	69.09	71.43	0.510731	2283621	420	50356	6938	2479	5437.19	0.953286	2171
D21_KMJN_T2106132001	D21_KMJN_T2106132001_bin.133	D65_DKLZ_T2107136311_bin.76	TRUE	2	0	1	45	19	Medium	88.95	3.48	71.55	20	0.431813	1835877	357	40737	6740	2431	5142.51	0.924129	1816
D21_KMJN_T2106132001	D21_KMJN_T2106132001_bin.136	D31_WEV_T2106132010_bin.44	TRUE	1	0	0	26	17	Medium	87.54	2.15	76.79	16.67	0.436483	1740725	258	47086	9792	3010	6747	0.931999	1622
D21_KMJN_T2106132001	D21_KMJN_T2106132001_bin.142	D21_KMJN_T2106132001_bin.142	TRUE	3	0	0	46	20	Medium	82.6	3.6	64.6	20	0.51858	2427895	285	60410	13475	3391	8518.93	0.948233	2205
D21_KMJN_T2106132001	D21_KMJN_T2106132001_bin.145	D03_KMJN_T2106131984_bin.97	TRUE	1	0	0	35	18	Medium	82.02	3.48	64.62	73.33	0.462759	1609677	244	37621	9207	2924	6597.04	0.938807	1586
D21_KMJN_T2106132001	D21_KMJN_T2106132001_bin.148	D25_KMJN_T2106132005_bin.95	TRUE	7	1	0	60	20	High	99.1	1.77	90.25	50	0.359949	3126989	156	149359	35323	10477	20044.8	0.893625	2631
D21_KMJN_T2106132001	D21_KMJN_T2106132001_bin.149	D03_KMJN_T2106131984_bin.131	TRUE	2	0	0	29	16	Medium	69.41	1.62	61.31	66.67	0.477465	1596624	393	26451	4871	1933	4062.66	0.911451	1687
D21_KMJN_T2106132001	D21_KMJN_T2106132001_bin.150	D31_WEV_T2106132010_bin.200	TRUE	1	1	0	35	19	High	92.72	1.1	87.22	57.14	0.519626	2666780	328	56608	12321	3999	8130.43	0.95019	2299
D21_KMJN_T2106132001	D21_KMJN_T2106132001_bin.156	D04_KMJN_T2106131985_bin.65	TRUE	1	0	0	32	14	Medium	72.69	2.4	60.69	40	0.387295	1960070	325	37790	9300	2538	6030.98	0.933987	1863
D21_KMJN_T2106132001	D21_KMJN_T2106132001_bin.157	D31_WEV_T2106132010_bin.138	FALSE	0	0	0	25	15	Medium	62.74	2.14	52.04	11.11	0.405408	2141215	623	15473	3848	1938	3436.94	0.929448	2276
D21_KMJN_T2106132001	D21_KMJN_T2106132001_bin.159	D13_KMJN_T2106131993_bin.135	TRUE	1	0	0	35	19	Medium	81.07	4.7	57.57	38.89	0.516127	2548008	374	37746	9737	3091	6812.86	0.958791	2326
D21_KMJN_T2106132001	D21_KMJN_T2106132001_bin.16	D37_WEV_T2106132016_bin.225	TRUE	0	0	0	13	11	Medium	66.81	2.05	56.56	12.5	0.37999	1823191	563	18612	3588	1807	3238.35	0.935706	2041
D21_KMJN_T2106132001	D21_KMJN_T2106132001_bin.162	D29_KMJN_T2106132008_bin.192	TRUE	1	0	0	26	14	High	95.07	1.56	87.27	20	0.431832	1540554	286	33143	7026	2564	5386.55	0.897316	1488
D21_KMJN_T2106132001	D21_KMJN_T2106132001_bin.166	D01_KMJN_T2106131982_bin.233	TRUE	3	0	0	42	19	High	94.5	0.69	91.05	100	0.437885	2768643	106	149280	49624	12391	26119.3	0.91208	2271
D21_KMJN_T2106132001	D21_KMJN_T2106132001_bin.168	D50_JN_T2106132041_bin.222	TRUE	1	1	0	39	19	Medium	88.33	4.76	64.53	42.86	0.539377	2666110	363	60382	11578	3175	7344.66	0.952706	2348
D21_KMJN_T2106132001	D21_KMJN_T2106132001_bin.169	D36_WEV_T2106132015_bin.217	TRUE	2	0	1	16	13	Medium	62.69	2.12	52.09	22.22	0.488409	2660144	789	16078	3713	1979	3371.54	0.918871	2606
D21_KMJN_T2106132001	D21_KMJN_T2106132001_bin.174	D21_KMJN_T2106132001_bin.174	TRUE	2	1	0	39	20	High	91.49	1.69	83.04	33.33	0.463149	2213136	88	116600	39382	14060	25149.3	0.936943	1955
D21_KMJN_T2106132001	D21_KMJN_T2106132001_bin.176	D06_KMJN_T2106131987_bin.45	TRUE	1	0	0	44	20	High	94.05	1.63	85.9	42.86	0.580116	2857256	237	73419	20212	5440	12055.9	0.941587	2367
D21_KMJN_T2106132001	D21_KMJN_T2106132001_bin.178	D31_WEV_T2106132010_bin.26	TRUE	0	0	0	37	19	Medium	88.95	2.57	76.1	76.47	0.504473	1643412	232	34797	9674	3379	7083.67	0.958307	1613
D21_KMJN_T2106132001	D21_KMJN_T2106132001_bin.18	D37_WEV_T2106132016_bin.74	TRUE	2	1	1	40	20	Medium	86.74	6.89	52.29	71.43	0.445738	1960992	355	43552	7364	2505	5523.92	0.938619	1991
D21_KMJN_T2106132001	D21_KMJN_T2106132001_bin.181	D29_KMJN_T2106132008_bin.111	TRUE	1	0	0	42	20	High	96.77	2.33	85.12	0	0.488834	1841678	50	128390	52399	20447	36833.6	0.943	1558
D21_KMJN_T2106132001	D21_KMJN_T2106132001_bin.187	D34_WEV_T2106132013_bin.62	TRUE	2	1	0	48	20	Medium	87.04	2.1	76.54	0	0.554361	3044979	91	173041	59704	18698	33461.3	0.891366	2207
D21_KMJN_T2106132001	D21_KMJN_T2106132001_bin.188	D18_KMJN_T2106131998_bin.164	TRUE	2	1	0	41	19	Medium	89.81	5.54	62.11	66.67	0.487733	2458041	353	44076	11783	2862	6963.29	0.95214	2270
D21_KMJN_T2106132001	D21_KMJN_T2106132001_bin.196	D24_KMJN_T2106132004_bin.305	TRUE	0	0	0	20	15	Medium	62	1.37	55.15	0	0.473289	1768384	455	20530	4299	2062	3886.56	0.847508	2784
D21_KMJN_T2106132001	D21_KMJN_T2106132001_bin.197	D10_KMJN_T2106131991_bin.148	TRUE	3	0	0	38	19	High	90.99	0.99	86.04	20	0.412677	2339251	92	121838	46885	12458	25426.6	0.930379	1846
D21_KMJN_T2106132001	D21_KMJN_T2106132001_bin.200	D65_DKLZ_T2107136311_bin.188	TRUE	2	2	0	30	16	Medium	86.11	6.27	54.76	55.17	0.467051	2646285	182	68257	24167	7153	14540	0.919251	2157
D21_KMJN_T2106132001	D21_KMJN_T2106132001_bin.205	D19_KMJN_T2106131999_bin.238	TRUE	3	0	1	47	19	High	90.14	3.49	72.69	11.11	0.428907	2844564	474	36354	7834	2878	6001.19	0.928877	2716
D21_KMJN_T2106132001	D21_KMJN_T2106132001_bin.209	D29_KMJN_T2106132008_bin.217	TRUE	0	0	0	17	12	Medium	82.44	4.88	58.04	25	0.306742	851578	240	22198	3992	1823	3548.24	0.937067	898
D21_KMJN_T2106132001	D21_KMJN_T2106132001_bin.211	D24_KMJN_T2106132004_bin.273	TRUE	4	0	0	51	18	High	97.25	2.51	84.7	61.54	0.393469	3573817	413	75530	13509	3611	8653.31	0.886973	3182
D21_KMJN_T2106132001	D21_KMJN_T2106132001_bin.217	D13_KMJN_T2106131993_bin.27	TRUE	4	0	0	47	17	High	91.84	3.27	75.49	11.76	0.468771	2951336	297	64210	18461	4259	9937.16	0.925633	2526
D21_KMJN_T2106132001	D21_KMJN_T2106132001_bin.22	D21_KMJN_T2106132001_bin.22	TRUE	1	0	0	38	18	Medium	77.97	4.03	57.82	22.22	0.458694	1789219	239	43977	11723	3150	7486.27	0.929247	1706
D21_KMJN_T2106132001	D21_KMJN_T2106132001_bin.220	D40_WEV_T2106132019_bin.145	TRUE	1	0	0	39	18	Medium	86.36	4.4	64.36	56.25	0.50659	2673223	517	30457	6769	2465	5170.64	0.907254	2500
D21_KMJN_T2106132001	D21_KMJN_T2106132001_bin.221	D21_KMJN_T2106132001_bin.221	TRUE	1	0	0	44	19	High	92.47	1.13	86.82	60	0.527244	1998616	81	80483	32324	14520	24674.3	0.910637	1746
D21_KMJN_T2106132001	D21_KMJN_T2106132001_bin.227	D25_KMJN_T2106132005_bin.82	TRUE	0	0	0	29	15	Medium	89.89	4.98	64.99	33.33	0.371857	2567751	174	137854	26938	6425	14757.2	0.925069	2277
D21_KMJN_T2106132001	D21_KMJN_T2106132001_bin.229	D40_WEV_T2106132019_bin.7	FALSE	3	0	0	34	17	Medium	83.62	4.62	60.52	23.08	0.602494	2078186	469	43438	5641	2068	4431.1	0.872342	2075
D21_KMJN_T2106132001	D21_KMJN_T2106132001_bin.230	D36_WEV_T2106132015_bin.195	FALSE	1	0	0	33	17	Medium	77.5	4.63	54.35	50	0.467745	3135437	890	38522	4094	1793	3522.96	0.935184	3403
D21_KMJN_T2106132001	D21_KMJN_T2106132001_bin.231	D21_KMJN_T2106132001_bin.231	TRUE	4	0	1	47	17	High	90.93	2.91	76.38	21.43	0.467078	3285163	144	269788	61622	11945	22813.6	0.897136	2692
D21_KMJN_T2106132001	D21_KMJN_T2106132001_bin.239	D29_KMJN_T2106132008_bin.266	TRUE	3	0	0	49	20	Medium	96.5	6.74	62.8	50	0.38211	2731132	438	42556	9050	2659	6235.46	0.920133	2778
D21_KMJN_T2106132001	D21_KMJN_T2106132001_bin.240	D29_KMJN_T2106132008_bin.183	TRUE	3	0	1	46	19	Medium	79.98	5.07	54.63	50	0.584354	2152958	173	47857	18148	6299	12444.8	0.957848	1830
D21_KMJN_T2106132001	D21_KMJN_T2106132001_bin.241	D29_KMJN_T2106132008_bin.251	TRUE	1	0	0	29	14	Medium	64.97	1.72	56.37	0	0.493898	1589829	345	22137	5795	2234	4608.2	0.908376	1438
D21_KMJN_T2106132001	D21_KMJN_T2106132001_bin.242	D16_KMJN_T2106131996_bin.39	TRUE	1	0	0	45	19	High	91.83	2.42	79.73	100	0.427157	2433155	217	102273	18801	5207	11212.7	0.913359	2220
D21_KMJN_T2106132001	D21_KMJN_T2106132001_bin.245	D27_KMJN_T2106132006_bin.136	TRUE	0	0	0	14	7	Medium	76.09	4.42	53.99	46.15	0.380304	2270028	623	23679	4296	1910	3643.7	0.914197	2365
D21_KMJN_T2106132001	D21_KMJN_T2106132001_bin.246	D80_DKLZ_T2107136326_bin.25	TRUE	2	0	1	39	20	High	91.83	2.38	79.93	40	0.548465	2278167	89	183263	54427	12971	25597.4	0.960192	1880
D21_KMJN_T2106132001	D21_KMJN_T2106132001_bin.247	D63_DKLZ_T2107136309_bin.173	TRUE	0	1	0	46	20	Medium	92.18	5.25	65.93	60.87	0.501598	2949753	332	73301	14208	4060	8884.8	0.94469	2418
D21_KMJN_T2106132001	D21_KMJN_T2106132001_bin.248	D05_KMJN_T2106131986_bin.183	TRUE	1	0	0	41	18	High	92.84	0.76	89.04	33.33	0.387588	1720413	57	113917	50523	14120	30182.7	0.925252	1645
D21_KMJN_T2106132001	D21_KMJN_T2106132001_bin.250	D19_KMJN_T2106131999_bin.120	TRUE	1	0	0	25	11	Medium	78.47	2.48	66.07	66.67	0.480329	1727519	386	30464	5366	2258	4475.44	0.937729	1894
D21_KMJN_T2106132001	D21_KMJN_T2106132001_bin.259	D21_KMJN_T2106132001_bin.259	TRUE	0	0	0	42	19	Medium	89.44	2.63	76.29	22.22	0.501158	2579387	364	38822	10684	3131	7086.23	0.935971	2442
D21_KMJN_T2106132001	D21_KMJN_T2106132001_bin.26	D21_KMJN_T2106132001_bin.26	TRUE	4	0	1	46	20	High	90.35	1.3	83.85	16.67	0.449761	2242022	49	281019	60505	25261	45755.6	0.924474	1827
D21_KMJN_T2106132001	D21_KMJN_T2106132001_bin.262	D21_KMJN_T2106132001_bin.262	TRUE	0	0	0	44	19	High	97.25	3.07	81.9	22.22	0.425088	3460705	117	223175	54228	14693	29578.7	0.891242	2788
D21_KMJN_T2106132001	D21_KMJN_T2106132001_bin.265	D80_DKLZ_T2107136326_bin.113	TRUE	2	1	0	20	12	Medium	81.7	4.92	57.1	22.22	0.408006	1176471	330	15629	3852	1922	3565.06	0.937351	1341
D21_KMJN_T2106132001	D21_KMJN_T2106132001_bin.266	D79_DKLZ_T2107136325_bin.38	TRUE	5	0	0	34	15	Medium	90.26	7.84	51.06	32.14	0.497521	3969522	453	79465	13975	3841	8762.74	0.912224	3169
D21_KMJN_T2106132001	D21_KMJN_T2106132001_bin.27	D36_WEV_T2106132015_bin.386	TRUE	1	0	0	29	16	Medium	87.64	5.48	60.24	42.11	0.492261	2674487	555	24420	5791	2398	4818.9	0.943142	2598
D21_KMJN_T2106132001	D21_KMJN_T2106132001_bin.273	D03_KMJN_T2106131984_bin.135	TRUE	0	0	0	13	10	Medium	51.33	0	51.33	0	0.505061	1118959	345	10549	3547	1932	3243.36	0.954347	1217
D21_KMJN_T2106132001	D21_KMJN_T2106132001_bin.28	D21_KMJN_T2106132001_bin.28	TRUE	4	0	0	51	19	High	94.21	1.1	88.71	0	0.495934	3367238	122	154760	50335	14077	27600.3	0.912763	2785
D21_KMJN_T2106132001	D21_KMJN_T2106132001_bin.281	D51_JN_T2106132042_bin.220	TRUE	2	0	0	31	18	Medium	88.64	5.01	63.59	59.09	0.452006	2929347	547	29192	6948	2594	5355.3	0.893077	2659
D21_KMJN_T2106132001	D21_KMJN_T2106132001_bin.283	D21_KMJN_T2106132001_bin.283	TRUE	1	0	0	41	18	High	90.83	4.97	65.98	21.43	0.493653	2344121	218	69977	18730	4788	10752.8	0.955936	2059
D21_KMJN_T2106132001	D21_KMJN_T2106132001_bin.284	D25_KMJN_T2106132005_bin.142	TRUE	1	0	0	33	14	Medium	90.52	5.86	61.22	75	0.462611	1294672	349	17048	4486	1899	3709.66	0.8986	1457
D21_KMJN_T2106132001	D21_KMJN_T2106132001_bin.288	D21_KMJN_T2106132001_bin.288	TRUE	2	0	0	46	20	Medium	86.36	2.71	72.81	33.33	0.470689	1337634	296	24852	5287	2303	4519.03	0.876524	1506
D21_KMJN_T2106132001	D21_KMJN_T2106132001_bin.289	D21_KMJN_T2106132001_bin.289	TRUE	1	0	0	34	15	High	93.96	1.23	87.81	40	0.459506	2377290	250	48318	17315	3915	9509.16	0.904813	2186
D21_KMJN_T2106132001	D21_KMJN_T2106132001_bin.299	D51_JN_T2106132042_bin.68	TRUE	1	0	0	29	16	Medium	73.14	3.37	56.29	61.54	0.427065	1639000	524	17161	3446	1834	3127.86	0.900334	1866
D21_KMJN_T2106132001	D21_KMJN_T2106132001_bin.304	D49_JN_T2106132040_bin.201	TRUE	0	0	0	34	16	Medium	80.59	4.68	57.19	19.05	0.492461	2656193	633	23509	4972	2244	4196.2	0.906122	2792
D21_KMJN_T2106132001	D21_KMJN_T2106132001_bin.308	D29_KMJN_T2106132008_bin.233	TRUE	2	0	0	39	17	Medium	86.3	5.67	57.95	31.25	0.494781	2523328	246	55117	17073	4497	10257.4	0.901456	2371
D21_KMJN_T2106132001	D21_KMJN_T2106132001_bin.310	D21_KMJN_T2106132001_bin.310	TRUE	1	1	0	41	19	High	95.97	0	95.97	0	0.429234	1875939	61	225584	63509	20109	30753.1	0.909981	1586
D21_KMJN_T2106132001	D21_KMJN_T2106132001_bin.311	D04_KMJN_T2106131985_bin.55	TRUE	0	0	0	42	20	Medium	88.57	2.06	78.27	16.67	0.495492	1786424	48	157694	53573	20382	37217.2	0.938199	1552
D21_KMJN_T2106132001	D21_KMJN_T2106132001_bin.312	D29_KMJN_T2106132008_bin.45	TRUE	1	0	0	41	20	High	96.4	2.42	84.3	66.67	0.452413	2299323	256	54078	13091	3913	8981.73	0.926283	2087
D21_KMJN_T2106132001	D21_KMJN_T2106132001_bin.316	D65_DKLZ_T2107136311_bin.100	FALSE	0	0	0	19	14	Medium	70.79	2.89	56.34	12.5	0.391384	1804311	526	21874	3760	1919	3430.25	0.898704	1873
D21_KMJN_T2106132001	D21_KMJN_T2106132001_bin.320	D40_WEV_T2106132019_bin.184	TRUE	1	0	0	34	15	Medium	82.62	1.93	72.97	60	0.475347	1405837	227	27741	8862	2843	6193.11	0.9406	1399
D21_KMJN_T2106132001	D21_KMJN_T2106132001_bin.332	D50_JN_T2106132041_bin.100	TRUE	0	0	0	45	19	High	90.23	2.93	75.58	11.11	0.470527	2646029	39	213699	91981	50412	67846.9	0.910573	2187
D21_KMJN_T2106132001	D21_KMJN_T2106132001_bin.335	D21_KMJN_T2106132001_bin.335	TRUE	0	0	0	35	17	Medium	77.34	4.94	52.64	75	0.515403	1246325	329	22088	4432	1994	3788.22	0.934173	1444
D21_KMJN_T2106132001	D21_KMJN_T2106132001_bin.336	D27_KMJN_T2106132006_bin.152	TRUE	0	0	0	30	16	Medium	86.57	3.98	66.67	46.15	0.530438	2238199	305	43748	11117	3353	7338.36	0.96178	2046
D21_KMJN_T2106132001	D21_KMJN_T2106132001_bin.338	D21_KMJN_T2106132001_bin.338	FALSE	0	0	0	21	13	Medium	76.11	4.81	52.06	28.57	0.378655	2600843	660	28665	4678	2007	3940.67	0.925684	2679
D21_KMJN_T2106132001	D21_KMJN_T2106132001_bin.340	D17_KMJN_T2106131997_bin.184	TRUE	1	0	0	34	18	High	91.28	2.14	80.58	80	0.485028	2280398	202	64019	19180	5437	11289.1	0.943793	2012
D21_KMJN_T2106132001	D21_KMJN_T2106132001_bin.344	D25_KMJN_T2106132005_bin.122	TRUE	0	0	0	43	20	Medium	89.84	5.49	62.39	40	0.505251	1973271	96	159132	35160	10397	20554.9	0.956007	1715
D21_KMJN_T2106132001	D21_KMJN_T2106132001_bin.348	D31_WEV_T2106132010_bin.72	TRUE	1	1	1	37	17	Medium	82.23	6.26	50.93	64	0.494963	1544830	422	21257	4044	1967	3660.73	0.891306	1837
D21_KMJN_T2106132001	D21_KMJN_T2106132001_bin.356	D02_KMJN_T2106131983_bin.162	TRUE	6	0	0	67	18	High	97.71	0.87	93.36	87.5	0.50556	4692903	258	112961	33040	8444	18189.5	0.887039	4475
D21_KMJN_T2106132001	D21_KMJN_T2106132001_bin.365	D28_KMJN_T2106132007_bin.116	TRUE	5	1	0	52	20	High	93.63	2.4	81.63	46.15	0.462696	3594860	285	70732	18351	6124	12613.5	0.845364	2851
D21_KMJN_T2106132001	D21_KMJN_T2106132001_bin.38	D29_KMJN_T2106132008_bin.213	TRUE	1	0	0	41	18	High	90.07	3.56	72.27	43.33	0.51583	2438032	238	100710	18281	4122	10243.8	0.944137	2209
D21_KMJN_T2106132001	D21_KMJN_T2106132001_bin.39	D69_DKLZ_T2107136315_bin.105	FALSE	0	0	0	27	15	High	92.04	0.88	87.64	0	0.332897	2247878	631	39605	4012	1886	3562.41	0.863845	2095
D21_KMJN_T2106132001	D21_KMJN_T2106132001_bin.41	D37_WEV_T2106132016_bin.85	TRUE	2	0	0	41	20	Medium	88.97	2.19	78.02	30	0.48275	2104967	38	334942	98371	35696	55393.9	0.946654	1722
D21_KMJN_T2106132001	D21_KMJN_T2106132001_bin.42	D05_KMJN_T2106131986_bin.219	TRUE	0	0	0	20	16	Medium	61.47	2.26	50.17	33.33	0.44603	1520943	543	14455	2927	1753	2801	0.875342	1650
D21_KMJN_T2106132001	D21_KMJN_T2106132001_bin.46	D21_KMJN_T2106132001_bin.46	TRUE	0	0	0	36	17	Medium	88.08	0.43	85.93	50	0.410629	1920574	422	28781	5523	2243	4551.12	0.932665	1979
D21_KMJN_T2106132001	D21_KMJN_T2106132001_bin.49	D25_KMJN_T2106132005_bin.198	TRUE	1	0	0	35	20	Medium	86.4	1.43	79.25	16.67	0.443581	2304629	155	85955	24498	7057	14868.6	0.912133	1927
D21_KMJN_T2106132001	D21_KMJN_T2106132001_bin.5	D14_KMJN_T2106131994_bin.114	TRUE	2	0	0	34	19	Medium	69.51	0.69	66.06	0	0.409787	2340831	86	131342	49200	16477	27219	0.920172	1937
D21_KMJN_T2106132001	D21_KMJN_T2106132001_bin.50	D21_KMJN_T2106132001_bin.50	TRUE	0	0	1	43	19	High	93.17	2.13	82.52	36.36	0.516991	1914899	80	153749	54470	11522	23936.2	0.945641	1683
D21_KMJN_T2106132001	D21_KMJN_T2106132001_bin.53	D21_KMJN_T2106132001_bin.53	FALSE	0	0	0	19	13	Medium	67.58	3.21	51.53	6.67	0.467282	2259454	676	17099	3710	1881	3342.39	0.891434	2314
D21_KMJN_T2106132001	D21_KMJN_T2106132001_bin.54	D07_KMJN_T2106131988_bin.8	TRUE	0	0	0	33	16	Medium	82.6	5.78	53.7	52.94	0.470946	1761184	263	34964	9265	2929	6696.52	0.927716	1669
D21_KMJN_T2106132001	D21_KMJN_T2106132001_bin.58	D09_KMJN_T2106131990_bin.133	TRUE	1	0	0	17	13	Medium	56.51	0	56.51	0	0.391236	960346	14	189895	88644	28821	68596.1	0.906888	845
D21_KMJN_T2106132001	D21_KMJN_T2106132001_bin.6	D21_KMJN_T2106132001_bin.6	TRUE	2	0	0	33	19	Medium	79.78	1.75	71.03	25	0.483464	1700390	329	35307	6723	2455	5168.36	0.917295	1635
D21_KMJN_T2106132001	D21_KMJN_T2106132001_bin.60	D21_KMJN_T2106132001_bin.60	TRUE	0	0	0	44	19	High	94.17	1.15	88.42	0	0.457408	2487524	76	167590	67137	15126	32730.6	0.929026	2197
D21_KMJN_T2106132001	D21_KMJN_T2106132001_bin.61	D10_KMJN_T2106131991_bin.52	TRUE	5	0	0	42	19	High	91.13	0.81	87.08	50	0.48698	2610058	174	80806	24030	7093	15000.3	0.91856	2227
D21_KMJN_T2106132001	D21_KMJN_T2106132001_bin.66	D21_KMJN_T2106132001_bin.66	FALSE	1	0	0	55	19	Medium	81.48	5.4	54.48	12.5	0.466814	2250647	424	91554	7060	2457	5308.13	0.949573	2273
D21_KMJN_T2106132001	D21_KMJN_T2106132001_bin.68	D21_KMJN_T2106132001_bin.68	TRUE	2	0	0	40	16	High	93.48	3.5	75.98	20	0.507028	2937388	328	43104	13442	4084	8955.45	0.900054	2760
D21_KMJN_T2106132001	D21_KMJN_T2106132001_bin.73	D27_KMJN_T2106132006_bin.166	TRUE	0	1	0	38	17	Medium	89.1	1.61	81.05	60	0.437177	3069633	525	44298	8320	2704	5846.92	0.907446	2742
D21_KMJN_T2106132001	D21_KMJN_T2106132001_bin.74	D21_KMJN_T2106132001_bin.74	TRUE	0	0	0	27	16	Medium	66.68	3.12	51.08	42.86	0.456705	1377586	463	12644	3119	1798	2975.35	0.935691	1555
D21_KMJN_T2106132001	D21_KMJN_T2106132001_bin.78	D21_KMJN_T2106132001_bin.78	TRUE	3	0	1	41	19	Medium	82.53	5.61	54.48	25	0.632773	2925917	386	64235	11434	3315	7580.1	0.938614	2439
D21_KMJN_T2106132001	D21_KMJN_T2106132001_bin.79	D29_KMJN_T2106132008_bin.130	TRUE	0	1	0	11	7	Medium	54.31	0.17	53.46	0	0.461106	1659034	488	17662	3757	1837	3399.66	0.929518	1523
D21_KMJN_T2106132001	D21_KMJN_T2106132001_bin.8	D13_KMJN_T2106131993_bin.52	TRUE	2	0	0	36	17	High	95.66	0.71	92.11	0	0.374071	2362102	189	86640	19798	5104	12497.9	0.917258	2196
D21_KMJN_T2106132001	D21_KMJN_T2106132001_bin.83	D57_DKLZ_T2107136303_bin.101	TRUE	4	0	0	34	18	Medium	87.62	4.47	65.27	33.33	0.521267	2367422	628	21889	4402	2015	3769.78	0.912643	2513
D21_KMJN_T2106132001	D21_KMJN_T2106132001_bin.9	D21_KMJN_T2106132001_bin.9	TRUE	1	0	0	24	17	Medium	79.92	1.39	72.97	16.67	0.488577	2881755	364	49329	13467	3336	7916.91	0.904715	2385
D21_KMJN_T2106132001	D21_KMJN_T2106132001_bin.98	D28_KMJN_T2106132007_bin.88	TRUE	0	0	0	15	10	Medium	60.15	1.74	51.45	9.09	0.507862	1615307	550	17413	3130	1792	2936.92	0.9422	1740
D21_KMJN_T2106132001	D21_KMJN_T2106132001_bin.99	D29_KMJN_T2106132008_bin.168	TRUE	0	0	0	44	19	High	92.32	4.11	71.77	0	0.429814	3233842	39	502032	140198	54947	82919	0.883202	2623
D22_KMJN_T2106132002	D22_KMJN_T2106132002_bin.100	D03_KMJN_T2106131984_bin.97	TRUE	1	0	0	24	16	Medium	59.62	1.71	51.07	83.33	0.461608	1166350	351	11982	3585	2013	3322.93	0.942484	1256
D22_KMJN_T2106132002	D22_KMJN_T2106132002_bin.104	D84_DKLZ_T2107136330_bin.140	TRUE	1	0	0	42	20	Medium	92.11	6.41	60.06	10	0.33067	1409427	283	26352	5960	2414	4980.31	0.939978	1435
D22_KMJN_T2106132002	D22_KMJN_T2106132002_bin.108	D22_KMJN_T2106132002_bin.108	TRUE	0	0	0	44	19	Medium	80.18	2.97	65.33	75	0.513396	936801	132	40912	11510	3404	7096.98	0.845161	1066
D22_KMJN_T2106132002	D22_KMJN_T2106132002_bin.109	D19_KMJN_T2106131999_bin.244	TRUE	2	0	0	42	19	Medium	80.17	0	80.17	0	0.398289	2002509	46	131500	76107	25420	43532.8	0.919655	1737
D22_KMJN_T2106132002	D22_KMJN_T2106132002_bin.11	D31_WEV_T2106132010_bin.21	TRUE	0	0	0	34	18	Medium	78.74	2.7	65.24	40	0.611558	1832047	407	39682	5479	2151	4501.34	0.953711	1737
D22_KMJN_T2106132002	D22_KMJN_T2106132002_bin.112	D69_DKLZ_T2107136315_bin.188	TRUE	0	1	1	41	19	Medium	83.52	2.2	72.52	0	0.340706	843062	145	32541	7546	2890	5814.22	0.902158	889
D22_KMJN_T2106132002	D22_KMJN_T2106132002_bin.113	D18_KMJN_T2106131998_bin.164	TRUE	2	1	0	37	17	Medium	89.84	2.21	78.79	80	0.486239	2325691	305	51607	14626	2887	7625.22	0.952196	2112
D22_KMJN_T2106132002	D22_KMJN_T2106132002_bin.114	D31_WEV_T2106132010_bin.58	TRUE	0	0	0	31	17	Medium	80.23	3.17	64.38	33.33	0.533709	1582442	297	18367	6700	2641	5328.09	0.955236	1589
D22_KMJN_T2106132002	D22_KMJN_T2106132002_bin.115	D86_DKLZ_T2107136332_bin.177	TRUE	0	0	0	15	10	Medium	54.12	0.67	50.77	0	0.531663	1304069	439	8905	3195	1835	2970.54	0.909124	1521
D22_KMJN_T2106132002	D22_KMJN_T2106132002_bin.12	D12_KMJN_T2106131992_bin.287	TRUE	0	0	0	17	12	Medium	52.7	0.33	51.05	0	0.318103	607587	189	34845	3378	1868	3214.75	0.908091	754
D22_KMJN_T2106132002	D22_KMJN_T2106132002_bin.123	D02_KMJN_T2106131983_bin.162	TRUE	6	2	1	64	19	High	96.62	3.39	79.67	86.79	0.508856	4435109	581	82921	10973	3475	7633.58	0.888683	4466
D22_KMJN_T2106132002	D22_KMJN_T2106132002_bin.126	D37_WEV_T2106132016_bin.168	TRUE	0	1	0	43	19	High	98.08	1.03	92.93	20	0.374164	2659833	210	74071	22653	5616	12665.9	0.9095	2472
D22_KMJN_T2106132002	D22_KMJN_T2106132002_bin.129	D19_KMJN_T2106131999_bin.275	TRUE	0	1	0	31	14	Medium	78.22	2.53	65.57	70	0.49684	1625473	339	41407	5850	2283	4794.91	0.938516	1625
D22_KMJN_T2106132002	D22_KMJN_T2106132002_bin.130	D22_KMJN_T2106132002_bin.130	TRUE	0	0	0	42	20	High	96.56	1.34	89.86	75	0.486488	2273321	119	87918	30502	9109	19103.5	0.914998	1997
D22_KMJN_T2106132002	D22_KMJN_T2106132002_bin.131	D03_KMJN_T2106131984_bin.59	TRUE	0	1	1	41	18	Medium	85.29	4.96	60.49	50	0.507376	2368995	285	73513	13238	3437	8312.26	0.921747	2166
D22_KMJN_T2106132002	D22_KMJN_T2106132002_bin.133	D22_KMJN_T2106132002_bin.133	TRUE	1	0	0	40	20	Medium	82.38	0.03	82.23	100	0.451671	1754233	70	150274	47719	11078	25060.5	0.944031	1587
D22_KMJN_T2106132002	D22_KMJN_T2106132002_bin.137	D24_KMJN_T2106132004_bin.26	TRUE	0	0	0	24	14	Medium	71.07	2.86	56.77	25	0.532152	1718327	433	18196	4492	2108	3968.42	0.955024	1812
D22_KMJN_T2106132002	D22_KMJN_T2106132002_bin.138	D22_KMJN_T2106132002_bin.138	TRUE	1	0	0	29	17	Medium	63.95	0.24	62.75	50	0.518859	1365818	482	9748	2915	1745	2833.65	0.90517	1499
D22_KMJN_T2106132002	D22_KMJN_T2106132002_bin.140	D02_KMJN_T2106131983_bin.45	FALSE	2	0	0	52	18	Medium	73.57	4.01	53.52	2.78	0.478318	1866349	277	120674	39364	1794	6737.72	0.929071	1914
D22_KMJN_T2106132002	D22_KMJN_T2106132002_bin.142	D31_WEV_T2106132010_bin.44	TRUE	0	0	0	41	19	High	92.47	0.81	88.42	0	0.434793	2071782	107	117727	34224	8145	19362.4	0.919377	1781
D22_KMJN_T2106132002	D22_KMJN_T2106132002_bin.144	D22_KMJN_T2106132002_bin.144	TRUE	1	0	0	19	11	Medium	59.59	0	59.59	0	0.593244	1527462	496	13838	3320	1834	3079.56	0.903076	1704
D22_KMJN_T2106132002	D22_KMJN_T2106132002_bin.146	D14_KMJN_T2106131994_bin.11	TRUE	1	0	0	44	20	High	97.19	4.27	75.84	12.5	0.32582	1352041	57	146817	39942	12231	23720	0.936285	1202
D22_KMJN_T2106132002	D22_KMJN_T2106132002_bin.15	D22_KMJN_T2106132002_bin.15	TRUE	3	0	0	44	20	Medium	83.48	4.73	59.83	0	0.589694	2891157	156	96832	31963	8963	18533.1	0.943789	2290
D22_KMJN_T2106132002	D22_KMJN_T2106132002_bin.156	D02_KMJN_T2106131983_bin.129	TRUE	2	0	0	38	17	High	93.9	4.57	71.05	64.29	0.498915	2818715	204	79748	20776	5943	13817.2	0.926553	2434
D22_KMJN_T2106132002	D22_KMJN_T2106132002_bin.16	D24_KMJN_T2106132004_bin.324	TRUE	1	0	0	37	17	High	91.23	1.85	81.98	75	0.473988	2563971	265	57466	13794	4310	9675.36	0.896103	2194
D22_KMJN_T2106132002	D22_KMJN_T2106132002_bin.163	D19_KMJN_T2106131999_bin.144	TRUE	0	0	0	39	20	Medium	89.61	0	89.61	0	0.33746	907799	186	24253	6542	2320	4880.64	0.942377	936
D22_KMJN_T2106132002	D22_KMJN_T2106132002_bin.164	D02_KMJN_T2106131983_bin.32	TRUE	2	0	0	36	18	Medium	87.62	0.49	85.17	50	0.495186	1773398	101	80782	32927	9207	17558.4	0.946705	1621
D22_KMJN_T2106132002	D22_KMJN_T2106132002_bin.165	D03_KMJN_T2106131984_bin.135	TRUE	0	0	0	16	11	Medium	75.69	3.84	56.49	81.82	0.501466	1906696	491	18653	4528	2001	3883.29	0.952784	1942
D22_KMJN_T2106132002	D22_KMJN_T2106132002_bin.166	D19_KMJN_T2106131999_bin.120	TRUE	0	0	0	24	12	Medium	72.01	1.68	63.61	100	0.477508	1596961	318	37439	6661	2229	5021.89	0.935487	1673
D22_KMJN_T2106132002	D22_KMJN_T2106132002_bin.174	D40_WEV_T2106132019_bin.31	TRUE	0	0	0	20	10	Medium	71.19	1.67	62.84	28.57	0.529182	1667137	425	14379	4675	2160	3922.68	0.909283	1866
D22_KMJN_T2106132002	D22_KMJN_T2106132002_bin.176	D51_JN_T2106132042_bin.56	TRUE	2	0	0	49	19	High	93.28	4.58	70.38	60	0.428042	3376571	518	50100	10783	2555	6518.48	0.892752	3103
D22_KMJN_T2106132002	D22_KMJN_T2106132002_bin.180	D22_KMJN_T2106132002_bin.180	TRUE	0	0	0	43	20	High	97.2	0.81	93.15	0	0.423641	2545063	82	160905	66548	14988	31037.4	0.921659	2111
D22_KMJN_T2106132002	D22_KMJN_T2106132002_bin.182	D34_WEV_T2106132013_bin.45	TRUE	0	0	0	24	13	Medium	71.74	0.67	68.39	0	0.517703	1945998	546	14690	3991	1980	3564.1	0.91863	2054
D22_KMJN_T2106132002	D22_KMJN_T2106132002_bin.186	D65_DKLZ_T2107136311_bin.188	TRUE	2	1	0	38	20	Medium	87.98	2.54	75.28	33.33	0.467433	2488463	169	63556	25172	6343	14724.6	0.919767	2016
D22_KMJN_T2106132002	D22_KMJN_T2106132002_bin.187	D50_JN_T2106132041_bin.222	TRUE	0	0	0	35	19	High	92.38	2.24	81.18	50	0.540214	2660559	343	79151	12150	3208	7756.73	0.952769	2353
D22_KMJN_T2106132002	D22_KMJN_T2106132002_bin.189	D23_KMJN_T2106132003_bin.140	TRUE	2	0	0	45	18	Medium	85.66	3.83	66.51	54.55	0.458082	3335395	610	29244	7359	2651	5467.86	0.904622	2945
D22_KMJN_T2106132002	D22_KMJN_T2106132002_bin.19	D25_KMJN_T2106132005_bin.142	TRUE	0	0	0	27	15	Medium	85.75	4.04	65.55	80	0.462191	1215757	328	17474	4100	1939	3706.58	0.898249	1357
D22_KMJN_T2106132002	D22_KMJN_T2106132002_bin.199	D22_KMJN_T2106132002_bin.199	FALSE	0	0	0	29	14	Medium	68.64	2.8	54.64	13.33	0.354716	1905726	593	13478	3489	1828	3213.7	0.918559	2059
D22_KMJN_T2106132002	D22_KMJN_T2106132002_bin.2	D22_KMJN_T2106132002_bin.2	TRUE	1	0	0	42	19	High	96.11	0.71	92.56	0	0.448802	1870271	25	286223	137817	34767	74810.8	0.915346	1579
D22_KMJN_T2106132002	D22_KMJN_T2106132002_bin.201	D01_KMJN_T2106131982_bin.233	TRUE	3	0	0	29	15	Medium	75.48	0	75.48	0	0.448245	2220968	44	187803	104205	25666	50476.5	0.907702	1732
D22_KMJN_T2106132002	D22_KMJN_T2106132002_bin.211	D04_KMJN_T2106131985_bin.69	FALSE	1	0	0	39	19	High	94.08	3.02	78.98	11.11	0.400117	3046386	595	73256	7320	2118	5119.98	0.899498	3092
D22_KMJN_T2106132002	D22_KMJN_T2106132002_bin.214	D04_KMJN_T2106131985_bin.198	TRUE	0	0	0	43	19	Medium	88.85	2.25	77.6	0	0.520453	3141440	78	418978	88899	24734	40274.9	0.899911	3086
D22_KMJN_T2106132002	D22_KMJN_T2106132002_bin.215	D17_KMJN_T2106131997_bin.121	TRUE	1	0	0	42	18	High	92.95	0.36	91.15	100	0.396536	2403247	140	124639	28222	7395	17166	0.925668	2134
D22_KMJN_T2106132002	D22_KMJN_T2106132002_bin.221	D15_KMJN_T2106131995_bin.222	TRUE	5	0	0	69	18	High	96.75	3.25	80.5	63.89	0.580066	5145027	341	82457	27665	6888	15088.1	0.886884	4991
D22_KMJN_T2106132002	D22_KMJN_T2106132002_bin.222	D25_KMJN_T2106132005_bin.198	TRUE	1	0	0	22	12	Medium	62.56	2.11	52.01	22.22	0.443941	1628716	508	16993	3584	1855	3206.13	0.926429	1639
D22_KMJN_T2106132002	D22_KMJN_T2106132002_bin.223	D36_WEV_T2106132015_bin.257	TRUE	0	0	0	23	16	Medium	69.84	3.79	50.89	83.33	0.455258	2133646	674	21457	3335	1856	3165.65	0.90375	2158
D22_KMJN_T2106132002	D22_KMJN_T2106132002_bin.225	D24_KMJN_T2106132004_bin.278	TRUE	0	0	0	27	17	Medium	73.95	0	73.95	0	0.426743	947206	289	10345	3639	1960	3277.53	0.927892	1034
D22_KMJN_T2106132002	D22_KMJN_T2106132002_bin.226	D22_KMJN_T2106132002_bin.226	TRUE	1	0	0	47	20	Medium	87.12	0.87	82.77	0	0.536366	2812226	165	103621	23428	8267	17043.8	0.889401	2172
D22_KMJN_T2106132002	D22_KMJN_T2106132002_bin.231	D55_JN_T2106132127_bin.56	TRUE	0	0	0	33	14	Medium	73.92	1.4	66.92	0	0.451397	3205917	940	18098	3805	1937	3410.55	0.875491	3495
D22_KMJN_T2106132002	D22_KMJN_T2106132002_bin.235	D80_DKLZ_T2107136326_bin.58	TRUE	3	0	0	47	20	High	93.08	4	73.08	36.36	0.565678	1820937	203	108179	13265	3826	8970.13	0.898937	1858
D22_KMJN_T2106132002	D22_KMJN_T2106132002_bin.238	D02_KMJN_T2106131983_bin.268	TRUE	1	0	0	41	19	High	90.29	1.34	83.59	0	0.579502	2124585	317	28316	9337	3200	6702.16	0.903832	1950
D22_KMJN_T2106132002	D22_KMJN_T2106132002_bin.24	D32_WEV_T2106132011_bin.215	FALSE	0	0	0	45	19	Medium	75.85	3.92	56.25	64.71	0.462333	1934467	285	53586	9099	3281	6787.6	0.933497	1722
D22_KMJN_T2106132002	D22_KMJN_T2106132002_bin.241	D19_KMJN_T2106131999_bin.238	TRUE	0	0	0	27	15	Medium	74.25	2.73	60.6	20	0.426183	2096400	669	16182	3462	1819	3133.63	0.936113	2263
D22_KMJN_T2106132002	D22_KMJN_T2106132002_bin.242	D05_KMJN_T2106131986_bin.257	TRUE	0	0	1	43	20	Medium	88.29	0.71	84.74	100	0.486613	1743987	92	107791	34074	8511	18956.4	0.946946	1524
D22_KMJN_T2106132002	D22_KMJN_T2106132002_bin.244	D05_KMJN_T2106131986_bin.183	TRUE	1	0	0	37	18	High	95.3	0.34	93.6	0	0.388897	1717912	62	182311	52892	14146	27708.3	0.92349	1631
D22_KMJN_T2106132002	D22_KMJN_T2106132002_bin.245	D06_KMJN_T2106131987_bin.241	TRUE	0	0	0	43	19	High	92.14	1.87	82.79	53.85	0.500928	2158489	99	133289	36888	10161	21802.9	0.937337	1890
D22_KMJN_T2106132002	D22_KMJN_T2106132002_bin.248	D22_KMJN_T2106132002_bin.248	TRUE	1	0	0	38	17	Medium	83.95	0.84	79.75	0	0.399714	2176517	184	150053	27104	4511	11828.9	0.914948	2079
D22_KMJN_T2106132002	D22_KMJN_T2106132002_bin.25	D13_KMJN_T2106131993_bin.52	TRUE	1	0	0	27	14	Medium	83.23	1.32	76.63	25	0.376981	1904668	464	22305	4702	2073	4104.89	0.918687	2005
D22_KMJN_T2106132002	D22_KMJN_T2106132002_bin.251	D49_JN_T2106132040_bin.36	TRUE	0	0	1	31	17	Medium	78.33	0	78.33	0	0.500136	1359819	52	144389	40689	14296	26150.4	0.947557	1193
D22_KMJN_T2106132002	D22_KMJN_T2106132002_bin.256	D86_DKLZ_T2107136332_bin.18	TRUE	0	0	0	39	20	High	92.58	0.62	89.48	75	0.438939	1794241	326	27393	7149	2596	5503.81	0.79369	1666
D22_KMJN_T2106132002	D22_KMJN_T2106132002_bin.259	D27_KMJN_T2106132006_bin.152	TRUE	0	1	0	41	18	Medium	92.62	7.17	56.77	25	0.523306	2626414	140	113468	31366	9141	18760.1	0.952708	2267
D22_KMJN_T2106132002	D22_KMJN_T2106132002_bin.26	D07_KMJN_T2106131988_bin.8	TRUE	0	0	0	34	17	Medium	89.48	1.61	81.43	33.33	0.471171	1865043	149	70387	20877	5196	12517.1	0.92283	1659
D22_KMJN_T2106132002	D22_KMJN_T2106132002_bin.260	D16_KMJN_T2106131996_bin.39	TRUE	2	2	0	49	20	High	97.2	1.61	89.15	0	0.428019	2383109	58	232385	75889	19678	41088.1	0.914297	1974
D22_KMJN_T2106132002	D22_KMJN_T2106132002_bin.266	D03_KMJN_T2106131984_bin.146	TRUE	0	0	0	41	18	Medium	82.51	4.17	61.66	66.67	0.513497	2336151	151	56325	26001	7549	15471.2	0.913913	2036
D22_KMJN_T2106132002	D22_KMJN_T2106132002_bin.268	D19_KMJN_T2106131999_bin.168	TRUE	4	1	1	50	20	High	91.15	2.16	80.35	5.56	0.491893	2615068	460	41650	7161	2724	5684.93	0.856598	2479
D22_KMJN_T2106132002	D22_KMJN_T2106132002_bin.275	D81_DKLZ_T2107136327_bin.28	TRUE	1	1	0	33	17	Medium	62.38	0.86	58.08	100	0.42141	2229422	539	16224	5096	2131	4136.22	0.903698	2312
D22_KMJN_T2106132002	D22_KMJN_T2106132002_bin.281	D22_KMJN_T2106132002_bin.281	TRUE	0	0	1	28	16	Medium	82.08	4.67	58.73	16.67	0.488612	1992414	336	40369	8838	2405	5929.8	0.9554	2036
D22_KMJN_T2106132002	D22_KMJN_T2106132002_bin.282	D13_KMJN_T2106131993_bin.43	FALSE	1	0	0	17	13	Medium	57.4	0.71	53.85	0	0.441158	1422558	489	28777	2992	1771	2909.12	0.918599	1743
D22_KMJN_T2106132002	D22_KMJN_T2106132002_bin.286	D62_DKLZ_T2107136308_bin.225	TRUE	2	0	0	44	20	Medium	89.82	1.01	84.77	0	0.496998	1747049	126	66986	21494	7122	13865.5	0.910723	1721
D22_KMJN_T2106132002	D22_KMJN_T2106132002_bin.29	D22_KMJN_T2106132002_bin.29	TRUE	0	0	0	19	12	Medium	50.9	0	50.9	0	0.49565	1347678	492	9193	2808	1764	2739.18	0.941916	1442
D22_KMJN_T2106132002	D22_KMJN_T2106132002_bin.291	D04_KMJN_T2106131985_bin.55	TRUE	1	0	0	35	18	Medium	85.91	0.48	83.51	100	0.496941	1603814	109	67812	25215	6548	14713.9	0.943922	1444
D22_KMJN_T2106132002	D22_KMJN_T2106132002_bin.293	D03_KMJN_T2106131984_bin.91	FALSE	2	0	1	47	20	Medium	91.48	5.92	61.88	42.86	0.467876	2847255	454	46174	12319	2234	6271.49	0.942794	2622
D22_KMJN_T2106132002	D22_KMJN_T2106132002_bin.41	D32_WEV_T2106132011_bin.108	TRUE	0	0	0	29	17	Medium	76.64	2.43	64.49	13.33	0.421489	2682814	689	24897	4653	1972	3893.78	0.923592	2657
D22_KMJN_T2106132002	D22_KMJN_T2106132002_bin.49	D49_JN_T2106132040_bin.67	TRUE	4	2	1	46	20	High	93.11	0	93.11	0	0.414849	1886376	71	208245	79841	9804	26568.7	0.919537	1797
D22_KMJN_T2106132002	D22_KMJN_T2106132002_bin.50	D53_JN_T2106132044_bin.9	TRUE	1	0	0	49	20	High	95.97	0.36	94.17	50	0.425988	2633291	66	158097	60113	24403	39898.3	0.915257	2361
D22_KMJN_T2106132002	D22_KMJN_T2106132002_bin.54	D52_JN_T2106132043_bin.107	TRUE	1	0	0	39	20	High	90.45	4.92	65.85	45.45	0.540636	1559985	227	28735	9259	3396	6872.18	0.87348	1895
D22_KMJN_T2106132002	D22_KMJN_T2106132002_bin.55	D40_WEV_T2106132019_bin.145	TRUE	2	0	0	43	19	Medium	84.88	2.83	70.73	54.55	0.506694	2532490	488	22553	6540	2583	5189.53	0.907116	2406
D22_KMJN_T2106132002	D22_KMJN_T2106132002_bin.59	D22_KMJN_T2106132002_bin.59	TRUE	3	0	1	40	20	Medium	87.05	5.28	60.65	14.29	0.606543	2850572	271	52303	16270	5103	10518.7	0.943117	2265
D22_KMJN_T2106132002	D22_KMJN_T2106132002_bin.6	D27_KMJN_T2106132006_bin.140	TRUE	0	1	1	37	18	High	93.62	2.07	83.27	25	0.501363	2289873	157	62725	24750	6660	14585.2	0.880364	1918
D22_KMJN_T2106132002	D22_KMJN_T2106132002_bin.71	D23_KMJN_T2106132003_bin.175	TRUE	2	0	0	39	20	Medium	87.58	7.34	50.88	58.82	0.460871	1370242	182	35501	11913	3435	7528.8	0.890848	1461
D22_KMJN_T2106132002	D22_KMJN_T2106132002_bin.73	D83_DKLZ_T2107136329_bin.150	TRUE	2	0	0	29	15	Medium	87.99	2.01	77.94	66.67	0.46419	2060903	411	29806	5909	2513	5014.36	0.904485	1917
D22_KMJN_T2106132002	D22_KMJN_T2106132002_bin.74	D22_KMJN_T2106132002_bin.74	TRUE	1	0	0	34	18	Medium	86.79	2.08	76.39	42.86	0.486354	2099452	234	70243	16068	3583	8972.02	0.946779	1926
D22_KMJN_T2106132002	D22_KMJN_T2106132002_bin.78	D03_KMJN_T2106131984_bin.131	TRUE	2	1	0	44	20	High	94.35	1.88	84.95	61.11	0.465843	2574640	106	203689	51816	15275	24289.1	0.911084	2291
D22_KMJN_T2106132002	D22_KMJN_T2106132002_bin.80	D32_WEV_T2106132011_bin.257	TRUE	1	0	0	35	17	Medium	66.69	1.72	58.09	100	0.536254	2847294	751	27956	4265	1957	3791.34	0.948729	2841
D22_KMJN_T2106132002	D22_KMJN_T2106132002_bin.83	D06_KMJN_T2106131987_bin.45	TRUE	1	0	0	40	19	High	91.24	2.4	79.24	42.86	0.582407	2702975	374	36309	10063	3597	7227.21	0.940698	2388
D22_KMJN_T2106132002	D22_KMJN_T2106132002_bin.9	D73_DKLZ_T2107136319_bin.89	TRUE	1	0	0	27	13	Medium	55.46	0.34	53.76	0	0.518606	1547683	558	9563	2902	1761	2773.63	0.892285	1701
D22_KMJN_T2106132002	D22_KMJN_T2106132002_bin.93	D07_KMJN_T2106131988_bin.237	TRUE	1	1	0	42	20	High	97.19	1.73	88.54	66.67	0.32618	1061707	129	46600	13013	3923	8230.29	0.94025	1010
D22_KMJN_T2106132002	D22_KMJN_T2106132002_bin.96	D22_KMJN_T2106132002_bin.96	TRUE	2	0	0	50	19	High	91.99	1.88	82.59	50	0.427633	3207264	162	111179	36547	8725	19797.9	0.909602	2808
D22_KMJN_T2106132002	D22_KMJN_T2106132002_bin.97	D03_KMJN_T2106131984_bin.198	TRUE	1	1	1	41	19	Medium	88.33	1.09	82.88	0	0.447892	2504081	273	86213	13424	4234	9172.46	0.918376	2201
D23_KMJN_T2106132003	D23_KMJN_T2106132003_bin.1	D73_DKLZ_T2107136319_bin.262	TRUE	0	0	0	32	16	High	95.13	1.7	86.63	50	0.384982	2362161	275	60502	12756	3868	8589.68	0.898925	2193
D23_KMJN_T2106132003	D23_KMJN_T2106132003_bin.101	D25_KMJN_T2106132005_bin.100	TRUE	0	0	0	14	11	Medium	52.8	0.37	50.95	0	0.332665	829714	343	8574	2480	1639	2418.99	0.888061	787
D23_KMJN_T2106132003	D23_KMJN_T2106132003_bin.103	D53_JN_T2106132044_bin.93	TRUE	2	0	0	20	12	Medium	72.01	1.41	64.96	28.57	0.406569	1951247	725	10104	2738	1706	2691.38	0.905172	2159
D23_KMJN_T2106132003	D23_KMJN_T2106132003_bin.113	D03_KMJN_T2106131984_bin.131	TRUE	0	0	0	36	18	Medium	73.82	1.72	65.22	100	0.474895	1630595	257	43984	8561	2901	6344.73	0.922645	1639
D23_KMJN_T2106132003	D23_KMJN_T2106132003_bin.115	D13_KMJN_T2106131993_bin.135	TRUE	2	1	0	35	18	High	92.43	3.25	76.18	30	0.515391	2605585	304	78603	13209	3720	8571	0.95573	2331
D23_KMJN_T2106132003	D23_KMJN_T2106132003_bin.120	D06_KMJN_T2106131987_bin.45	TRUE	1	0	0	37	19	High	93.52	3.43	76.37	36.36	0.581242	2777795	316	47582	13685	4167	8790.49	0.940736	2382
D23_KMJN_T2106132003	D23_KMJN_T2106132003_bin.121	D34_WEV_T2106132013_bin.62	TRUE	1	0	0	23	13	Medium	53.89	0	53.89	0	0.560656	1460454	483	14203	3176	1813	3023.71	0.914007	1436
D23_KMJN_T2106132003	D23_KMJN_T2106132003_bin.124	D19_KMJN_T2106131999_bin.185	TRUE	2	0	0	32	16	Medium	81.19	1.25	74.94	66.67	0.475387	1630773	219	37355	11187	3304	7446.45	0.940487	1539
D23_KMJN_T2106132003	D23_KMJN_T2106132003_bin.127	D28_KMJN_T2106132007_bin.42	TRUE	0	0	0	17	11	Medium	63.32	1.61	55.27	0	0.435658	2105471	667	11366	3372	1874	3156.63	0.908789	2255
D23_KMJN_T2106132003	D23_KMJN_T2106132003_bin.129	D37_WEV_T2106132016_bin.74	TRUE	1	0	0	29	18	Medium	71.51	3.76	52.71	87.5	0.44518	1461599	434	20696	3598	1853	3367.74	0.933757	1674
D23_KMJN_T2106132003	D23_KMJN_T2106132003_bin.130	D12_KMJN_T2106131992_bin.304	TRUE	0	1	0	27	15	Medium	80.69	2.08	70.29	10	0.374742	2203989	65	194620	79476	22096	33907.5	0.922344	2016
D23_KMJN_T2106132003	D23_KMJN_T2106132003_bin.133	D23_KMJN_T2106132003_bin.133	TRUE	0	0	0	24	15	Medium	82.9	1.25	76.65	0	0.534687	1930412	133	96472	23910	6779	14514.4	0.943563	1609
D23_KMJN_T2106132003	D23_KMJN_T2106132003_bin.135	D19_KMJN_T2106131999_bin.172	TRUE	0	0	0	39	19	Medium	75.93	4.75	52.18	63.64	0.47428	1359822	349	22337	4368	2120	3896.34	0.950024	1444
D23_KMJN_T2106132003	D23_KMJN_T2106132003_bin.14	D01_KMJN_T2106131982_bin.233	TRUE	3	0	0	43	19	High	95.39	0.18	94.49	0	0.43637	2864907	49	325515	95827	32051	58467.5	0.909973	2316
D23_KMJN_T2106132003	D23_KMJN_T2106132003_bin.140	D23_KMJN_T2106132003_bin.140	TRUE	3	1	0	36	17	Medium	89.2	3.95	69.45	31.25	0.4563	3391014	580	35925	7875	2744	5846.58	0.905224	2991
D23_KMJN_T2106132003	D23_KMJN_T2106132003_bin.141	D05_KMJN_T2106131986_bin.257	TRUE	0	1	0	41	20	Medium	89.76	1.43	82.61	100	0.486041	1791628	107	72847	30317	7803	16744.2	0.944943	1585
D23_KMJN_T2106132003	D23_KMJN_T2106132003_bin.144	D02_KMJN_T2106131983_bin.268	TRUE	1	0	0	15	10	Medium	72.98	3.53	55.33	11.11	0.574718	1884636	554	17026	3826	1881	3401.87	0.9106	1914
D23_KMJN_T2106132003	D23_KMJN_T2106132003_bin.15	D50_JN_T2106132041_bin.43	TRUE	1	0	0	30	17	High	91.26	2.87	76.91	0	0.416793	1501440	185	57239	11070	3731	8115.89	0.943482	1448
D23_KMJN_T2106132003	D23_KMJN_T2106132003_bin.151	D27_KMJN_T2106132006_bin.166	TRUE	1	0	0	26	15	Medium	84.13	1.81	75.08	25	0.436048	2424419	664	19425	4025	2029	3651.23	0.908336	2455
D23_KMJN_T2106132003	D23_KMJN_T2106132003_bin.152	D12_KMJN_T2106131992_bin.305	TRUE	1	0	0	49	19	Medium	81.71	1.88	72.31	20	0.423316	2970774	766	25062	4488	2055	3878.3	0.903695	2922
D23_KMJN_T2106132003	D23_KMJN_T2106132003_bin.154	D23_KMJN_T2106132003_bin.154	TRUE	0	0	0	44	19	Medium	80.81	2.18	69.91	20	0.505096	1255762	214	27517	8849	2608	5868.05	0.898105	1439
D23_KMJN_T2106132003	D23_KMJN_T2106132003_bin.160	D25_KMJN_T2106132005_bin.197	TRUE	2	0	0	39	17	Medium	79.94	5.47	52.59	45.45	0.613405	2947767	377	52645	12176	3339	7819.01	0.931388	2356
D23_KMJN_T2106132003	D23_KMJN_T2106132003_bin.162	D23_KMJN_T2106132003_bin.162	FALSE	0	1	0	27	16	Medium	89.53	2.44	77.33	8.33	0.462692	1667221	336	26067	6409	2523	4961.97	0.904244	1587
D23_KMJN_T2106132003	D23_KMJN_T2106132003_bin.163	D30_WEV_T2106132009_bin.66	TRUE	3	0	0	27	13	Medium	90.12	5.58	62.22	39.29	0.487564	2754206	502	34329	7592	2481	5486.47	0.913328	2576
D23_KMJN_T2106132003	D23_KMJN_T2106132003_bin.166	D22_KMJN_T2106132002_bin.130	TRUE	0	0	0	45	19	High	92.53	4.03	72.38	40	0.486667	2222382	100	111413	41796	12160	22223.8	0.918892	1867
D23_KMJN_T2106132003	D23_KMJN_T2106132003_bin.175	D23_KMJN_T2106132003_bin.175	TRUE	0	0	0	43	19	Medium	88.67	3.27	72.32	60	0.459686	1522685	120	60921	17922	5761	12689	0.876349	1546
D23_KMJN_T2106132003	D23_KMJN_T2106132003_bin.178	D23_KMJN_T2106132003_bin.178	TRUE	0	0	0	36	17	High	90.46	3.21	74.41	25	0.472118	2811338	229	107392	18120	5775	12276.6	0.914454	2441
D23_KMJN_T2106132003	D23_KMJN_T2106132003_bin.179	D21_KMJN_T2106132001_bin.262	TRUE	0	1	0	34	16	Medium	91.14	7.6	53.14	17.86	0.422036	3404472	558	62244	8716	2693	6101.2	0.889808	3099
D23_KMJN_T2106132003	D23_KMJN_T2106132003_bin.180	D23_KMJN_T2106132003_bin.180	TRUE	0	0	0	39	17	High	94.33	4.97	69.48	26.32	0.422876	2882219	356	34077	12281	3535	8096.12	0.918739	2701
D23_KMJN_T2106132003	D23_KMJN_T2106132003_bin.184	D13_KMJN_T2106131993_bin.52	TRUE	1	1	0	40	19	High	97.85	0.24	96.65	0	0.374443	2311260	68	449697	52220	16981	33989.1	0.916806	2038
D23_KMJN_T2106132003	D23_KMJN_T2106132003_bin.188	D18_KMJN_T2106131998_bin.187	TRUE	0	0	0	41	20	High	95.5	1.57	87.65	66.67	0.42311	2974802	192	126900	28935	6656	15493.8	0.920766	2614
D23_KMJN_T2106132003	D23_KMJN_T2106132003_bin.191	D19_KMJN_T2106131999_bin.238	FALSE	4	1	0	52	18	High	90.91	1.36	84.11	20	0.41673	2467428	81	193526	80915	11833	30462.1	0.929127	2088
D23_KMJN_T2106132003	D23_KMJN_T2106132003_bin.193	D53_JN_T2106132044_bin.138	TRUE	1	0	0	33	18	Medium	87.12	2.38	75.22	66.67	0.507909	2329851	403	33261	7306	2699	5781.27	0.94387	2140
D23_KMJN_T2106132003	D23_KMJN_T2106132003_bin.197	D65_DKLZ_T2107136311_bin.76	TRUE	1	1	2	38	18	Medium	72.39	1.85	63.14	0	0.431672	1314066	442	12357	3208	1823	2973	0.927404	1499
D23_KMJN_T2106132003	D23_KMJN_T2106132003_bin.199	D06_KMJN_T2106131987_bin.116	TRUE	0	0	0	44	20	Medium	87.97	1.67	79.62	22.22	0.498896	2676219	202	95070	33979	5229	13248.6	0.919318	2388
D23_KMJN_T2106132003	D23_KMJN_T2106132003_bin.202	D10_KMJN_T2106131991_bin.96	TRUE	1	0	0	21	12	Medium	59.49	1.45	52.24	50	0.496046	1582675	491	19470	3532	1921	3223.37	0.927631	1764
D23_KMJN_T2106132003	D23_KMJN_T2106132003_bin.204	D25_KMJN_T2106132005_bin.7	TRUE	0	0	0	27	18	Medium	79.72	4.7	56.22	31.82	0.475984	2972701	532	37235	7584	2529	5587.78	0.911869	2764
D23_KMJN_T2106132003	D23_KMJN_T2106132003_bin.23	D25_KMJN_T2106132005_bin.211	TRUE	1	0	0	42	17	High	94.3	2.49	81.85	0	0.485822	2036478	44	294951	146726	38781	46283.6	0.91661	2019
D23_KMJN_T2106132003	D23_KMJN_T2106132003_bin.26	D18_KMJN_T2106131998_bin.24	FALSE	0	0	0	28	16	Medium	76.49	3.88	57.09	33.33	0.389953	2279435	527	40644	5220	2118	4325.3	0.924645	2369
D23_KMJN_T2106132003	D23_KMJN_T2106132003_bin.29	D18_KMJN_T2106131998_bin.164	TRUE	2	0	0	44	18	Medium	87.61	2.86	73.31	91.67	0.484807	2431064	312	63118	13063	3166	7791.87	0.952398	2215
D23_KMJN_T2106132003	D23_KMJN_T2106132003_bin.30	D53_JN_T2106132044_bin.9	TRUE	2	0	0	48	20	High	95.97	0.69	92.52	50	0.426874	2612918	45	284176	114495	35581	58064.8	0.917919	2290
D23_KMJN_T2106132003	D23_KMJN_T2106132003_bin.34	D21_KMJN_T2106132001_bin.22	TRUE	0	0	0	31	14	Medium	61.36	1.72	52.76	100	0.45597	1848418	411	41780	5649	2120	4497.37	0.940803	1805
D23_KMJN_T2106132003	D23_KMJN_T2106132003_bin.41	D23_KMJN_T2106132003_bin.41	TRUE	0	0	0	40	17	Medium	78.42	4.66	55.12	23.53	0.406417	3088464	798	17211	4640	2019	3870.26	0.896177	3198
D23_KMJN_T2106132003	D23_KMJN_T2106132003_bin.47	D05_KMJN_T2106131986_bin.134	FALSE	0	0	0	27	15	Medium	89.17	1.34	82.47	100	0.427405	2216259	424	44399	6615	2551	5227.03	0.90582	2133
D23_KMJN_T2106132003	D23_KMJN_T2106132003_bin.48	D02_KMJN_T2106131983_bin.171	TRUE	0	0	0	24	12	Medium	60.15	0.76	56.35	50	0.432634	1789199	593	11791	3223	1806	3017.2	0.920264	1991
D23_KMJN_T2106132003	D23_KMJN_T2106132003_bin.49	D23_KMJN_T2106132003_bin.49	TRUE	0	0	0	18	13	Medium	85.42	1.03	80.27	0	0.289914	781788	158	19336	6786	2438	4948.03	0.940289	781
D23_KMJN_T2106132003	D23_KMJN_T2106132003_bin.53	D25_KMJN_T2106132005_bin.198	TRUE	0	1	0	31	19	Medium	86.91	2.12	76.31	44.44	0.445235	2301520	256	56267	13075	3910	8990.31	0.919409	1951
D23_KMJN_T2106132003	D23_KMJN_T2106132003_bin.54	D27_KMJN_T2106132006_bin.59	TRUE	1	1	1	48	20	High	97.75	2.51	85.2	0	0.354198	1794782	233	196839	29623	2133	7702.93	0.926209	1838
[truncated: 4,315 more rows]
