# Supplementary material for: Comprehensive catalog of gut microbial genomes in Asian elephants: insights from shotgun metagenomics
Source: Anim Microbiome. 2026 Mar 3;8:40. doi: 10.1186/s42523-026-00533-0 (PMC13064403; doi:10.1186/s42523-026-00533-0)
Supplement: Supplementary file 2 — Supplementary Material 2 [file 42523_2026_533_MOESM2_ESM.zip › Supplementary Table 3. Summary of SGBs.xlsx]

## Sheet: TableS3
Supplementary Table 3. Summary of SGBs.
SGB ID	SGBs	MAGs in SGB	Quality	Completeness (%)	Contamination (%)	Quality Score (%)	Marker gene num	Strain heterogeneity (%)	GC	Genome size	Contigs num	Longest contig length	N50	N90	Mean contig length	Coding density	Predicted genes num	GTDB taxonomy	Kingdom	Phylum	Class	Order	Family	Genus	Species
SGB_1	D01_KMJN_T2106131982_bin.102	4	High	90.9	0.67	87.55	106	0	0.411328	1803179	299	27270	8080	2957	6030.7	0.92639	1800	d__Bacteria;p__Bacillota_A;c__Clostridia;o__HGM11514;f__HGM11514;g__CAKSKB01;s__	d__Bacteria	p__Bacillota_A	c__Clostridia	o__HGM11514	f__HGM11514	g__CAKSKB01	s__
SGB_2	D01_KMJN_T2106131982_bin.113	4	High	91.22	2.7	77.72	103	0	0.431793	2297509	343	66829	8793	3042	6698.28	0.925165	2098	d__Bacteria;p__Verrucomicrobiota;c__Verrucomicrobiae;o__Pedosphaerales;f__UBA1412;g__;s__	d__Bacteria	p__Verrucomicrobiota	c__Verrucomicrobiae	o__Pedosphaerales	f__UBA1412	g__	s__
SGB_3	D01_KMJN_T2106131982_bin.133	4	Medium	76.16	4.03	56.01	76	70	0.626532	1903696	319	31844	8823	2655	5967.7	0.925165	1784	d__Bacteria;p__Verrucomicrobiota;c__Kiritimatiellia;o__RFP12;f__UBA1067;g__UBA1067;s__	d__Bacteria	p__Verrucomicrobiota	c__Kiritimatiellia	o__RFP12	f__UBA1067	g__UBA1067	s__
SGB_4	D01_KMJN_T2106131982_bin.153	1	Medium	64.84	2.52	52.24	61	0	0.374261	1824349	581	21396	3361	1834	3140.02	0.919483	1889	d__Bacteria;p__Bacillota_A;c__Clostridia;o__Lachnospirales;f__Lachnospiraceae;g__;s__	d__Bacteria	p__Bacillota_A	c__Clostridia	o__Lachnospirales	f__Lachnospiraceae	g__	s__
SGB_5	D01_KMJN_T2106131982_bin.167	10	High	95.56	0	95.56	49	0	0.549036	1829090	235	48416	12309	3342	7783.36	0.90042	1839	d__Archaea;p__Thermoplasmatota;c__Thermoplasmata;o__Methanomassiliicoccales;f__Methanomethylophilaceae;g__Methanomethylophilus;s__	d__Archaea	p__Thermoplasmatota	c__Thermoplasmata	o__Methanomassiliicoccales	f__Methanomethylophilaceae	g__Methanomethylophilus	s__
SGB_6	D01_KMJN_T2106131982_bin.233	43	High	95.39	0	95.39	114	0	0.438784	2675444	79	155377	82972	14084	33866.4	0.908904	2162	d__Bacteria;p__Bacillota_A;c__Clostridia;o__Oscillospirales;f__Acutalibacteraceae;g__RUG806;s__	d__Bacteria	p__Bacillota_A	c__Clostridia	o__Oscillospirales	f__Acutalibacteraceae	g__RUG806	s__
SGB_7	D01_KMJN_T2106131982_bin.243	4	High	94.91	2.67	81.56	95	0	0.360431	2845337	214	89101	28519	6147	13296	0.920465	2489	d__Bacteria;p__Bacillota;c__Bacilli;o__Acholeplasmatales;f__Anaeroplasmataceae;g__Anaeroplasma;s__	d__Bacteria	p__Bacillota	c__Bacilli	o__Acholeplasmatales	f__Anaeroplasmataceae	g__Anaeroplasma	s__
SGB_8	D01_KMJN_T2106131982_bin.287	1	Medium	75.83	4.18	54.93	78	58.33	0.598923	3877432	1097	25983	4024	1869	3534.58	0.929719	3456	d__Bacteria;p__Verrucomicrobiota;c__Kiritimatiellia;o__RFP12;f__UBA1067;g__RUG572;s__	d__Bacteria	p__Verrucomicrobiota	c__Kiritimatiellia	o__RFP12	f__UBA1067	g__RUG572	s__
SGB_9	D01_KMJN_T2106131982_bin.292	2	Medium	73.51	3.67	55.16	70	35.29	0.461171	2931195	792	17979	4187	2040	3701	0.905892	2909	d__Bacteria;p__Bacteroidota;c__Bacteroidia;o__Bacteroidales;f__Bacteroidaceae;g__Prevotella;s__	d__Bacteria	p__Bacteroidota	c__Bacteroidia	o__Bacteroidales	f__Bacteroidaceae	g__Prevotella	s__
SGB_10	D01_KMJN_T2106131982_bin.39	12	High	95.97	0.91	91.42	113	0	0.493078	2523471	158	117497	26168	8035	15971.3	0.889286	2049	d__Bacteria;p__Bacteroidota;c__Bacteroidia;o__Bacteroidales;f__Paludibacteraceae;g__RF16;s__	d__Bacteria	p__Bacteroidota	c__Bacteroidia	o__Bacteroidales	f__Paludibacteraceae	g__RF16	s__
SGB_11	D01_KMJN_T2106131982_bin.47	2	Medium	87.09	3.24	70.89	89	9.52	0.372153	2736603	689	17706	4946	2030	3971.85	0.903089	2762	d__Bacteria;p__Bacillota_A;c__Clostridia;o__Lachnospirales;f__Lachnospiraceae;g__;s__	d__Bacteria	p__Bacillota_A	c__Clostridia	o__Lachnospirales	f__Lachnospiraceae	g__	s__
SGB_12	D01_KMJN_T2106131982_bin.86	6	High	91.19	4.95	66.44	107	30	0.520559	2052897	293	49183	10353	3127	7006.47	0.952974	1885	d__Bacteria;p__Bacteroidota;c__Bacteroidia;o__Bacteroidales;f__UBA932;g__Cryptobacteroides;s__	d__Bacteria	p__Bacteroidota	c__Bacteroidia	o__Bacteroidales	f__UBA932	g__Cryptobacteroides	s__
SGB_13	D01_KMJN_T2106131982_bin.97	3	Medium	69.17	0.55	66.42	61	0	0.486326	3141363	692	35698	5520	2233	4539.54	0.915207	2993	d__Bacteria;p__Fibrobacterota;c__Fibrobacteria;o__Fibrobacterales;f__Fibrobacteraceae;g__Fibrobacter;s__	d__Bacteria	p__Fibrobacterota	c__Fibrobacteria	o__Fibrobacterales	f__Fibrobacteraceae	g__Fibrobacter	s__
SGB_14	D02_KMJN_T2106131983_bin.129	9	High	91.66	1.9	82.16	96	75	0.501178	2559220	206	81818	20066	5418	12423.4	0.926574	2190	d__Bacteria;p__Bacteroidota;c__Bacteroidia;o__Bacteroidales;f__UBA932;g__Coprenecus;s__	d__Bacteria	p__Bacteroidota	c__Bacteroidia	o__Bacteroidales	f__UBA932	g__Coprenecus	s__
SGB_15	D02_KMJN_T2106131983_bin.162	48	High	99.7	0.04	99.5	119	0	0.50672	4711742	40	461790	194771	85801	117794	0.889401	4277	d__Bacteria;p__Pseudomonadota;c__Gammaproteobacteria;o__Enterobacterales;f__Enterobacteriaceae;g__Escherichia;s__Escherichia coli	d__Bacteria	p__Pseudomonadota	c__Gammaproteobacteria	o__Enterobacterales	f__Enterobacteriaceae	g__Escherichia	s__Escherichia coli
SGB_16	D02_KMJN_T2106131983_bin.171	8	Medium	86.51	2.92	71.91	102	61.54	0.431312	2603462	562	20540	5666	2372	4632.49	0.918742	2654	d__Bacteria;p__Bacillota_A;c__Clostridia;o__Lachnospirales;f__Lachnospiraceae;g__SZUA-448;s__	d__Bacteria	p__Bacillota_A	c__Clostridia	o__Lachnospirales	f__Lachnospiraceae	g__SZUA-448	s__
SGB_17	D02_KMJN_T2106131983_bin.221	1	Medium	60.11	0	60.11	50	0	0.637127	2160205	541	39174	4860	1948	3992.99	0.929592	2180	d__Bacteria;p__Verrucomicrobiota;c__Kiritimatiellia;o__RFP12;f__UBA1067;g__UBA1067;s__	d__Bacteria	p__Verrucomicrobiota	c__Kiritimatiellia	o__RFP12	f__UBA1067	g__UBA1067	s__
SGB_18	D02_KMJN_T2106131983_bin.268	30	High	95.93	1.08	90.53	116	0	0.576836	2413079	141	161949	27845	7651	17114	0.899571	2038	d__Bacteria;p__Bacteroidota;c__Bacteroidia;o__Bacteroidales;f__P3;g__UBA1711;s__UBA1711 sp002317325	d__Bacteria	p__Bacteroidota	c__Bacteroidia	o__Bacteroidales	f__P3	g__UBA1711	s__UBA1711 sp002317325
SGB_19	D02_KMJN_T2106131983_bin.32	14	Medium	89.68	0	89.68	103	0	0.496564	1770137	60	102976	51139	16023	29502.3	0.947588	1575	d__Bacteria;p__Bacteroidota;c__Bacteroidia;o__Bacteroidales;f__UBA932;g__Cryptobacteroides;s__	d__Bacteria	p__Bacteroidota	c__Bacteroidia	o__Bacteroidales	f__UBA932	g__Cryptobacteroides	s__
SGB_20	D02_KMJN_T2106131983_bin.45	3	Medium	89.4	0.86	85.1	110	20	0.464664	1704910	54	216340	70026	24269	31572.4	0.947434	1521	d__Bacteria;p__Bacteroidota;c__Bacteroidia;o__Bacteroidales;f__UBA932;g__Cryptobacteroides;s__	d__Bacteria	p__Bacteroidota	c__Bacteroidia	o__Bacteroidales	f__UBA932	g__Cryptobacteroides	s__
SGB_21	D02_KMJN_T2106131983_bin.61	8	High	95.4	1.86	86.1	111	33.33	0.550851	2572593	421	46295	8813	2746	6110.67	0.914711	2499	d__Bacteria;p__Bacillota_A;c__Clostridia;o__Oscillospirales;f__Oscillospiraceae;g__UBA1774;s__UBA1774 sp002314635	d__Bacteria	p__Bacillota_A	c__Clostridia	o__Oscillospirales	f__Oscillospiraceae	g__UBA1774	s__UBA1774 sp002314635
SGB_22	D02_KMJN_T2106131983_bin.97	7	High	92.93	2.42	80.83	97	85.71	0.364347	2667469	397	41284	9406	3027	6719.07	0.929397	2542	d__Bacteria;p__Spirochaetota;c__Spirochaetia;o__Treponematales;f__Treponemataceae;g__Treponema_D;s__	d__Bacteria	p__Spirochaetota	c__Spirochaetia	o__Treponematales	f__Treponemataceae	g__Treponema_D	s__
SGB_23	D03_KMJN_T2106131984_bin.131	10	High	94.35	1.08	88.95	113	33.33	0.466903	2502441	84	135520	48230	19414	29791	0.910727	2216	d__Bacteria;p__Bacteroidota;c__Bacteroidia;o__Bacteroidales;f__Paludibacteraceae;g__RF16;s__	d__Bacteria	p__Bacteroidota	c__Bacteroidia	o__Bacteroidales	f__Paludibacteraceae	g__RF16	s__
SGB_24	D03_KMJN_T2106131984_bin.135	5	Medium	85.95	3.49	68.5	81	77.78	0.499403	2234319	373	53802	8596	2591	5990.13	0.947789	2104	d__Bacteria;p__Bacteroidota;c__Bacteroidia;o__Bacteroidales;f__UBA932;g__Coprenecus;s__	d__Bacteria	p__Bacteroidota	c__Bacteroidia	o__Bacteroidales	f__UBA932	g__Coprenecus	s__
SGB_25	D03_KMJN_T2106131984_bin.146	6	Medium	85.57	3.29	69.12	89	33.33	0.513675	2435758	293	62081	13143	3539	8313.17	0.915407	2226	d__Bacteria;p__Bacillota_A;c__Clostridia;o__Lachnospirales;f__Lachnospiraceae;g__Avilachnospira;s__	d__Bacteria	p__Bacillota_A	c__Clostridia	o__Lachnospirales	f__Lachnospiraceae	g__Avilachnospira	s__
SGB_26	D03_KMJN_T2106131984_bin.198	32	High	94.78	0.54	92.08	115	0	0.445895	2662820	102	158852	42436	13162	26106.1	0.918075	2187	d__Bacteria;p__Bacteroidota;c__Bacteroidia;o__Bacteroidales;f__WCHB1-69;g__UBA1756;s__UBA1756 sp002314795	d__Bacteria	p__Bacteroidota	c__Bacteroidia	o__Bacteroidales	f__WCHB1-69	g__UBA1756	s__UBA1756 sp002314795
SGB_27	D03_KMJN_T2106131984_bin.214	2	Medium	68.21	1.7	59.71	79	33.33	0.489432	1717860	345	30706	7140	2260	4979.3	0.934648	1663	d__Bacteria;p__Bacteroidota;c__Bacteroidia;o__Bacteroidales;f__Bacteroidaceae;g__UBA1179;s__	d__Bacteria	p__Bacteroidota	c__Bacteroidia	o__Bacteroidales	f__Bacteroidaceae	g__UBA1179	s__
SGB_28	D03_KMJN_T2106131984_bin.26	6	High	92.05	1.14	86.35	105	0	0.396598	1432264	66	86354	34114	10643	21701	0.918929	1312	d__Bacteria;p__Spirochaetota;c__Spirochaetia;o__Sphaerochaetales;f__Sphaerochaetaceae;g__JAKSPF01;s__	d__Bacteria	p__Spirochaetota	c__Spirochaetia	o__Sphaerochaetales	f__Sphaerochaetaceae	g__JAKSPF01	s__
SGB_29	D03_KMJN_T2106131984_bin.59	2	Medium	73.54	2.04	63.34	75	0	0.511459	1917632	448	16960	5274	2135	4280.43	0.922882	1978	d__Bacteria;p__Bacillota_A;c__Clostridia;o__Lachnospirales;f__Lachnospiraceae;g__Avilachnospira;s__	d__Bacteria	p__Bacillota_A	c__Clostridia	o__Lachnospirales	f__Lachnospiraceae	g__Avilachnospira	s__
SGB_30	D03_KMJN_T2106131984_bin.73	6	High	93.54	2.83	79.39	91	28.57	0.350108	1138749	217	30685	7203	2510	5247.69	0.932774	1140	d__Bacteria;p__Bacillota;c__Bacilli;o__RFN20;f__CAG-826;g__RGIG9670;s__	d__Bacteria	p__Bacillota	c__Bacilli	o__RFN20	f__CAG-826	g__RGIG9670	s__
SGB_31	D03_KMJN_T2106131984_bin.90	3	High	91.95	0.57	89.1	98	0	0.480758	2727789	526	40644	6690	2461	5185.91	0.895792	2409	d__Bacteria;p__Planctomycetota;c__Planctomycetia;o__Pirellulales;f__Thermoguttaceae;g__RUG695;s__	d__Bacteria	p__Planctomycetota	c__Planctomycetia	o__Pirellulales	f__Thermoguttaceae	g__RUG695	s__
SGB_32	D03_KMJN_T2106131984_bin.91	4	High	94.76	1.59	86.81	117	50	0.462277	2525330	253	67568	17657	4422	9981.54	0.947393	2261	d__Bacteria;p__Bacteroidota;c__Bacteroidia;o__Bacteroidales;f__UBA932;g__Cryptobacteroides;s__	d__Bacteria	p__Bacteroidota	c__Bacteroidia	o__Bacteroidales	f__UBA932	g__Cryptobacteroides	s__
SGB_33	D03_KMJN_T2106131984_bin.97	10	Medium	89.09	1.68	80.69	85	85.71	0.457703	1874380	132	77901	25107	6491	14199.8	0.926719	1713	d__Bacteria;p__Bacteroidota;c__Bacteroidia;o__Bacteroidales;f__Paludibacteraceae;g__RF16;s__	d__Bacteria	p__Bacteroidota	c__Bacteroidia	o__Bacteroidales	f__Paludibacteraceae	g__RF16	s__
SGB_34	D04_KMJN_T2106131985_bin.102	1	Medium	84.96	3.95	65.21	91	100	0.436911	1716952	375	20518	5894	2203	4578.54	0.871227	1847	d__Bacteria;p__Synergistota;c__Synergistia;o__Synergistales;f__Synergistaceae;g__E4-60;s__	d__Bacteria	p__Synergistota	c__Synergistia	o__Synergistales	f__Synergistaceae	g__E4-60	s__
SGB_35	D04_KMJN_T2106131985_bin.113	1	Medium	79.05	4.28	57.65	85	60	0.452368	2244827	314	67922	10761	3111	7149.13	0.924916	2168	d__Bacteria;p__Bacillota_A;c__Clostridia;o__Lachnospirales;f__Lachnospiraceae;g__UBA1755;s__	d__Bacteria	p__Bacillota_A	c__Clostridia	o__Lachnospirales	f__Lachnospiraceae	g__UBA1755	s__
SGB_36	D04_KMJN_T2106131985_bin.129	1	Medium	79.51	5.29	53.06	76	63.64	0.475339	2446471	330	43953	10468	3399	7413.55	0.892387	2160	d__Bacteria;p__Bacteroidota;c__Bacteroidia;o__Bacteroidales;f__Paludibacteraceae;g__Aphodosoma;s__	d__Bacteria	p__Bacteroidota	c__Bacteroidia	o__Bacteroidales	f__Paludibacteraceae	g__Aphodosoma	s__
SGB_37	D04_KMJN_T2106131985_bin.141	2	Medium	78.67	1.44	71.47	84	0	0.29995	1023233	309	22812	3608	1780	3311.43	0.932034	1094	d__Bacteria;p__Bacillota;c__Bacilli;o__ML615J-28;f__CAG-698;g__RGIG3506;s__	d__Bacteria	p__Bacillota	c__Bacilli	o__ML615J-28	f__CAG-698	g__RGIG3506	s__
SGB_38	D04_KMJN_T2106131985_bin.169	4	High	94.62	0.54	91.92	111	0	0.462491	2547499	123	102824	28427	11079	20711.4	0.881744	2238	d__Bacteria;p__Bacteroidota;c__Bacteroidia;o__Bacteroidales;f__Paludibacteraceae;g__Aphodosoma;s__	d__Bacteria	p__Bacteroidota	c__Bacteroidia	o__Bacteroidales	f__Paludibacteraceae	g__Aphodosoma	s__
SGB_39	D04_KMJN_T2106131985_bin.193	2	Medium	82.13	5.09	56.68	32	66.67	0.452755	1254302	151	56382	12932	3838	8306.64	0.902374	1381	d__Archaea;p__Halobacteriota;c__Methanomicrobia;o__Methanomicrobiales;f__Methanocorpusculaceae;g__Methanocorpusculum;s__	d__Archaea	p__Halobacteriota	c__Methanomicrobia	o__Methanomicrobiales	f__Methanocorpusculaceae	g__Methanocorpusculum	s__
SGB_40	D04_KMJN_T2106131985_bin.198	4	Medium	86.82	1.58	78.92	98	0	0.520911	2935404	79	349836	61810	20800	37157	0.897626	2896	d__Bacteria;p__Verrucomicrobiota;c__Lentisphaeria;o__Victivallales;f__UBA1829;g__SIG77;s__	d__Bacteria	p__Verrucomicrobiota	c__Lentisphaeria	o__Victivallales	f__UBA1829	g__SIG77	s__
SGB_41	D04_KMJN_T2106131985_bin.212	1	Medium	72.7	4.09	52.25	78	40	0.337398	845972	263	13772	3608	1878	3216.62	0.934219	951	d__Bacteria;p__Bacillota;c__Bacilli;o__RFN20;f__CAG-826;g__UBA3207;s__	d__Bacteria	p__Bacillota	c__Bacilli	o__RFN20	f__CAG-826	g__UBA3207	s__
SGB_42	D04_KMJN_T2106131985_bin.30	2	Medium	70.97	0.34	69.27	80	0	0.381732	1257851	392	12924	3539	1850	3208.8	0.921623	1416	d__Bacteria;p__Bacillota_A;c__Clostridia;o__Oscillospirales;f__Acutalibacteraceae;g__;s__	d__Bacteria	p__Bacillota_A	c__Clostridia	o__Oscillospirales	f__Acutalibacteraceae	g__	s__
SGB_43	D04_KMJN_T2106131985_bin.55	15	Medium	86.29	0.03	86.14	95	100	0.498167	1555164	76	146819	44405	10074	20462.7	0.944839	1383	d__Bacteria;p__Bacteroidota;c__Bacteroidia;o__Bacteroidales;f__UBA932;g__Bact-11;s__	d__Bacteria	p__Bacteroidota	c__Bacteroidia	o__Bacteroidales	f__UBA932	g__Bact-11	s__
SGB_44	D04_KMJN_T2106131985_bin.65	17	Medium	80.86	1.78	71.96	97	42.86	0.38406	2079503	433	48061	6325	2205	4802.55	0.937876	2053	d__Bacteria;p__Bacillota_A;c__Clostridia;o__Oscillospirales;f__Acutalibacteraceae;g__CAG-177;s__	d__Bacteria	p__Bacillota_A	c__Clostridia	o__Oscillospirales	f__Acutalibacteraceae	g__CAG-177	s__
SGB_45	D04_KMJN_T2106131985_bin.69	4	High	94.5	1.91	84.95	110	20	0.394198	2622958	313	63344	14481	3281	8380.06	0.892277	2443	d__Bacteria;p__Bacteroidota;c__Bacteroidia;o__Bacteroidales;f__Rikenellaceae;g__Mucinivorans;s__	d__Bacteria	p__Bacteroidota	c__Bacteroidia	o__Bacteroidales	f__Rikenellaceae	g__Mucinivorans	s__
SGB_46	D04_KMJN_T2106131985_bin.72	3	Medium	71.89	0.84	67.69	66	100	0.505555	1216196	345	25474	3985	1878	3525.21	0.910005	1389	d__Bacteria;p__Bacillota_A;c__Clostridia;o__Oscillospirales;f__Oscillospiraceae;g__ER4;s__	d__Bacteria	p__Bacillota_A	c__Clostridia	o__Oscillospirales	f__Oscillospiraceae	g__ER4	s__
SGB_47	D04_KMJN_T2106131985_bin.76	2	Medium	71.83	2.73	58.18	76	40	0.667111	2356038	414	36096	7885	2568	5690.91	0.953503	2004	d__Bacteria;p__Verrucomicrobiota;c__Kiritimatiellia;o__RFP12;f__UBA1067;g__UBA1067;s__	d__Bacteria	p__Verrucomicrobiota	c__Kiritimatiellia	o__RFP12	f__UBA1067	g__UBA1067	s__
SGB_48	D04_KMJN_T2106131985_bin.84	2	Medium	80.54	4.22	59.44	81	66.67	0.577724	1806571	396	21841	5580	2353	4562.05	0.919097	1889	d__Bacteria;p__Bacillota_A;c__Clostridia;o__Oscillospirales;f__Oscillospiraceae;g__CAJOIG01;s__	d__Bacteria	p__Bacillota_A	c__Clostridia	o__Oscillospirales	f__Oscillospiraceae	g__CAJOIG01	s__
SGB_49	D04_KMJN_T2106131985_bin.92	1	Medium	81.19	2.59	68.24	89	100	0.644287	3716837	743	68976	6598	2114	5002.47	0.888937	3842	d__Bacteria;p__Pseudomonadota;c__Gammaproteobacteria;o__Pseudomonadales;f__Pseudomonadaceae;g__Pseudomonas_E;s__	d__Bacteria	p__Pseudomonadota	c__Gammaproteobacteria	o__Pseudomonadales	f__Pseudomonadaceae	g__Pseudomonas_E	s__
SGB_50	D05_KMJN_T2106131986_bin.101	5	Medium	80.57	2.96	65.77	99	50	0.504405	1965550	317	32454	8213	2883	6200.47	0.914399	1838	d__Bacteria;p__Bacteroidota;c__Bacteroidia;o__Bacteroidales;f__Paludibacteraceae;g__RF16;s__	d__Bacteria	p__Bacteroidota	c__Bacteroidia	o__Bacteroidales	f__Paludibacteraceae	g__RF16	s__
SGB_51	D05_KMJN_T2106131986_bin.121	7	High	96.38	3.03	81.23	94	50	0.343389	3195566	264	159498	22965	5058	12104.4	0.918596	2949	d__Bacteria;p__Spirochaetota;c__Spirochaetia;o__Treponematales;f__Treponemataceae;g__Treponema_D;s__	d__Bacteria	p__Spirochaetota	c__Spirochaetia	o__Treponematales	f__Treponemataceae	g__Treponema_D	s__
SGB_52	D05_KMJN_T2106131986_bin.129	3	Medium	88.72	2.63	75.57	91	31.25	0.38832	2188343	502	38808	5458	2102	4359.25	0.93229	2278	d__Bacteria;p__Bacillota_A;c__Clostridia;o__Lachnospirales;f__Lachnospiraceae;g__UBA1712;s__	d__Bacteria	p__Bacillota_A	c__Clostridia	o__Lachnospirales	f__Lachnospiraceae	g__UBA1712	s__
SGB_53	D05_KMJN_T2106131986_bin.134	15	High	96.56	0.74	92.86	110	0	0.42478	2506550	79	154918	67447	17651	31728.5	0.902424	2128	d__Bacteria;p__Bacillota_A;c__Clostridia;o__Lachnospirales;f__Lachnospiraceae;g__Butyrivibrio_A;s__	d__Bacteria	p__Bacillota_A	c__Clostridia	o__Lachnospirales	f__Lachnospiraceae	g__Butyrivibrio_A	s__
SGB_54	D05_KMJN_T2106131986_bin.139	19	High	97.85	1.77	89	111	66.67	0.447	2431147	239	95859	15698	4577	10172.2	0.850088	2069	d__Bacteria;p__Bacillota_A;c__Clostridia;o__Peptostreptococcales;f__Anaerovoracaceae;g__CAKQOE01;s__	d__Bacteria	p__Bacillota_A	c__Clostridia	o__Peptostreptococcales	f__Anaerovoracaceae	g__CAKQOE01	s__
SGB_55	D05_KMJN_T2106131986_bin.143	17	High	97.5	0	97.5	115	0	0.504404	2653676	95	223774	45868	15041	27933.4	0.899905	2199	d__Bacteria;p__Bacillota_A;c__Clostridia;o__Oscillospirales;f__Acutalibacteraceae;g__CAG-177;s__	d__Bacteria	p__Bacillota_A	c__Clostridia	o__Oscillospirales	f__Acutalibacteraceae	g__CAG-177	s__
SGB_56	D05_KMJN_T2106131986_bin.183	35	High	95.3	0.34	93.6	116	0	0.388112	1750889	60	144964	75126	15057	29181.5	0.921498	1656	d__Bacteria;p__Bacillota_A;c__Clostridia;o__Oscillospirales;f__Acutalibacteraceae;g__UBA1227;s__	d__Bacteria	p__Bacillota_A	c__Clostridia	o__Oscillospirales	f__Acutalibacteraceae	g__UBA1227	s__
SGB_57	D05_KMJN_T2106131986_bin.196	8	High	93.89	4.36	72.09	83	42.86	0.545192	3197192	604	31338	7221	2329	5293.36	0.893308	3051	d__Bacteria;p__Bacillota_A;c__Clostridia;o__Oscillospirales;f__Oscillospiraceae;g__;s__	d__Bacteria	p__Bacillota_A	c__Clostridia	o__Oscillospirales	f__Oscillospiraceae	g__	s__
SGB_58	D05_KMJN_T2106131986_bin.219	4	Medium	82.73	1.11	77.18	82	0	0.439189	2291443	568	23776	4880	2097	4034.23	0.874976	2267	d__Bacteria;p__Bacillota_A;c__Clostridia;o__Peptostreptococcales;f__Anaerovoracaceae;g__CAKQOE01;s__	d__Bacteria	p__Bacillota_A	c__Clostridia	o__Peptostreptococcales	f__Anaerovoracaceae	g__CAKQOE01	s__
SGB_59	D05_KMJN_T2106131986_bin.257	30	Medium	89.76	0	89.76	112	0	0.485469	1751134	55	149392	59700	15247	31838.8	0.944937	1515	d__Bacteria;p__Bacteroidota;c__Bacteroidia;o__Bacteroidales;f__UBA932;g__Cryptobacteroides;s__	d__Bacteria	p__Bacteroidota	c__Bacteroidia	o__Bacteroidales	f__UBA932	g__Cryptobacteroides	s__
SGB_60	D05_KMJN_T2106131986_bin.259	1	Medium	78.44	4.73	54.79	70	38.46	0.388628	2170777	565	24785	4365	2015	3842.08	0.923351	2304	d__Bacteria;p__Spirochaetota;c__Spirochaetia;o__Treponematales;f__Treponemataceae;g__Treponema_D;s__	d__Bacteria	p__Spirochaetota	c__Spirochaetia	o__Treponematales	f__Treponemataceae	g__Treponema_D	s__
SGB_61	D05_KMJN_T2106131986_bin.63	4	High	93.96	1.9	84.46	112	50	0.582241	2094586	97	140663	34542	11000	21593.7	0.920681	1869	d__Bacteria;p__Bacillota_A;c__Clostridia;o__Oscillospirales;f__Oscillospiraceae;g__CAJOIG01;s__	d__Bacteria	p__Bacillota_A	c__Clostridia	o__Oscillospirales	f__Oscillospiraceae	g__CAJOIG01	s__
SGB_62	D06_KMJN_T2106131987_bin.116	23	Medium	87.97	0.12	87.37	118	0	0.504666	2497891	69	183454	72216	24790	36201.3	0.916646	2080	d__Bacteria;p__Bacteroidota;c__Bacteroidia;o__Bacteroidales;f__Bacteroidaceae;g__UBA1179;s__	d__Bacteria	p__Bacteroidota	c__Bacteroidia	o__Bacteroidales	f__Bacteroidaceae	g__UBA1179	s__
SGB_63	D06_KMJN_T2106131987_bin.15	2	Medium	75.98	1.31	69.43	41	50	0.516558	969820	145	31299	8801	3122	6688.41	0.850915	1161	d__Archaea;p__Halobacteriota;c__Methanomicrobia;o__Methanomicrobiales;f__Methanocorpusculaceae;g__Methanocorpusculum;s__	d__Archaea	p__Halobacteriota	c__Methanomicrobia	o__Methanomicrobiales	f__Methanocorpusculaceae	g__Methanocorpusculum	s__
SGB_64	D06_KMJN_T2106131987_bin.189	6	Medium	83.31	0	83.31	85	0	0.425992	619603	95	32916	7943	3539	6522.14	0.914421	700	d__Bacteria;p__Patescibacteria;c__Saccharimonadia;o__Saccharimonadales;f__Nanosyncoccaceae;g__Nanosyncoccus;s__	d__Bacteria	p__Patescibacteria	c__Saccharimonadia	o__Saccharimonadales	f__Nanosyncoccaceae	g__Nanosyncoccus	s__
SGB_65	D06_KMJN_T2106131987_bin.192	3	Medium	89.37	1.32	82.77	114	38.46	0.490981	2230506	61	136286	53350	22849	36565.7	0.907769	1954	d__Bacteria;p__Bacillota_A;c__Clostridia;o__Oscillospirales;f__Oscillospiraceae;g__Limivicinus;s__	d__Bacteria	p__Bacillota_A	c__Clostridia	o__Oscillospirales	f__Oscillospiraceae	g__Limivicinus	s__
SGB_66	D06_KMJN_T2106131987_bin.221	1	Medium	70.91	2.91	56.36	95	62.5	0.391546	2264757	519	30812	5820	1966	4363.69	0.896902	2351	d__Bacteria;p__Bacillota_A;c__Clostridia;o__Oscillospirales;f__Oscillospiraceae;g__Limivicinus;s__	d__Bacteria	p__Bacillota_A	c__Clostridia	o__Oscillospirales	f__Oscillospiraceae	g__Limivicinus	s__
SGB_67	D06_KMJN_T2106131987_bin.235	4	High	95.53	3.8	76.53	112	62.5	0.560399	2799163	404	138013	10321	3079	6928.62	0.894928	2726	d__Bacteria;p__Bacillota_A;c__Clostridia;o__Oscillospirales;f__Oscillospiraceae;g__Limivicinus;s__	d__Bacteria	p__Bacillota_A	c__Clostridia	o__Oscillospirales	f__Oscillospiraceae	g__Limivicinus	s__
SGB_68	D06_KMJN_T2106131987_bin.241	18	High	90.96	0.95	86.21	100	50	0.504814	2212208	201	59432	18872	4795	11006	0.93997	1966	d__Bacteria;p__Bacteroidota;c__Bacteroidia;o__Bacteroidales;f__UBA932;g__Cryptobacteroides;s__	d__Bacteria	p__Bacteroidota	c__Bacteroidia	o__Bacteroidales	f__UBA932	g__Cryptobacteroides	s__
SGB_69	D06_KMJN_T2106131987_bin.269	1	Medium	68.83	1.23	62.68	72	0	0.380124	2363492	711	16009	3666	1843	3324.18	0.901338	2280	d__Bacteria;p__Bacillota_A;c__Clostridia;o__Lachnospirales;f__Lachnospiraceae;g__NC2004;s__	d__Bacteria	p__Bacillota_A	c__Clostridia	o__Lachnospirales	f__Lachnospiraceae	g__NC2004	s__
SGB_70	D06_KMJN_T2106131987_bin.45	35	High	94.52	1.52	86.92	113	66.67	0.581119	2768644	192	163745	25318	6932	14420	0.937336	2278	d__Bacteria;p__Bacteroidota;c__Bacteroidia;o__Bacteroidales;f__UBA932;g__Cryptobacteroides;s__	d__Bacteria	p__Bacteroidota	c__Bacteroidia	o__Bacteroidales	f__UBA932	g__Cryptobacteroides	s__
SGB_71	D06_KMJN_T2106131987_bin.86	7	Medium	89.05	1.29	82.6	107	75	0.513675	2068516	184	61351	17451	5213	11241.9	0.909896	2025	d__Bacteria;p__Bacillota_A;c__Clostridia;o__Oscillospirales;f__Oscillospiraceae;g__F23-B02;s__	d__Bacteria	p__Bacillota_A	c__Clostridia	o__Oscillospirales	f__Oscillospiraceae	g__F23-B02	s__
SGB_72	D07_KMJN_T2106131988_bin.102	4	Medium	84.76	0	84.76	101	0	0.470512	1637596	74	95072	35532	12026	22129.7	0.949051	1403	d__Bacteria;p__Bacteroidota;c__Bacteroidia;o__Bacteroidales;f__UBA932;g__Cryptobacteroides;s__	d__Bacteria	p__Bacteroidota	c__Bacteroidia	o__Bacteroidales	f__UBA932	g__Cryptobacteroides	s__
SGB_73	D07_KMJN_T2106131988_bin.11	2	Medium	80.66	4.89	56.21	85	18.52	0.495557	3178004	775	31485	4585	2198	4100.65	0.916182	2942	d__Bacteria;p__Bacteroidota;c__Bacteroidia;o__Bacteroidales;f__UBA3663;g__UBA3663;s__	d__Bacteria	p__Bacteroidota	c__Bacteroidia	o__Bacteroidales	f__UBA3663	g__UBA3663	s__
SGB_74	D07_KMJN_T2106131988_bin.134	3	High	90.5	4.53	67.85	108	40	0.410835	3069332	428	35280	10866	3264	7171.34	0.90643	2887	d__Bacteria;p__Bacillota_A;c__Clostridia;o__Lachnospirales;f__Lachnospiraceae;g__AC2028;s__	d__Bacteria	p__Bacillota_A	c__Clostridia	o__Lachnospirales	f__Lachnospiraceae	g__AC2028	s__
SGB_75	D07_KMJN_T2106131988_bin.145	1	Medium	84	3.55	66.25	81	14.29	0.384545	2424173	632	24093	4476	1993	3835.72	0.913068	2541	d__Bacteria;p__Spirochaetota;c__Spirochaetia;o__Treponematales;f__Treponemataceae;g__Treponema_D;s__	d__Bacteria	p__Spirochaetota	c__Spirochaetia	o__Treponematales	f__Treponemataceae	g__Treponema_D	s__
SGB_76	D07_KMJN_T2106131988_bin.158	2	High	96.78	2.19	85.83	109	16.67	0.441341	3018370	117	195231	44914	15175	25798	0.920245	2597	d__Bacteria;p__Bacillota_A;c__Clostridia;o__Lachnospirales;f__Lachnospiraceae;g__AC2028;s__	d__Bacteria	p__Bacillota_A	c__Clostridia	o__Lachnospirales	f__Lachnospiraceae	g__AC2028	s__
SGB_77	D07_KMJN_T2106131988_bin.159	15	Medium	89.21	0.25	87.96	111	0	0.481264	1785447	57	128782	68019	15277	31323.6	0.951406	1598	d__Bacteria;p__Bacteroidota;c__Bacteroidia;o__Bacteroidales;f__UBA932;g__Bact-11;s__	d__Bacteria	p__Bacteroidota	c__Bacteroidia	o__Bacteroidales	f__UBA932	g__Bact-11	s__
SGB_78	D07_KMJN_T2106131988_bin.190	2	High	91.05	3.16	75.25	100	5.26	0.455156	3187219	404	57217	12090	3270	7889.16	0.891488	2641	d__Bacteria;p__Bacteroidota;c__Bacteroidia;o__Bacteroidales;f__Bacteroidaceae;g__Prevotella;s__	d__Bacteria	p__Bacteroidota	c__Bacteroidia	o__Bacteroidales	f__Bacteroidaceae	g__Prevotella	s__
SGB_79	D07_KMJN_T2106131988_bin.237	12	High	97.47	1.28	91.07	105	50	0.323539	1166549	86	76986	23913	6455	13564.5	0.938301	1079	d__Bacteria;p__Bacillota;c__Bacilli;o__RFN20;f__CAG-826;g__UBA3207;s__	d__Bacteria	p__Bacillota	c__Bacilli	o__RFN20	f__CAG-826	g__UBA3207	s__
SGB_80	D07_KMJN_T2106131988_bin.60	2	Medium	77.56	1.17	71.71	67	100	0.435757	2219721	582	22745	4273	2022	3813.95	0.929269	2331	d__Bacteria;p__Bacillota_A;c__Clostridia;o__Lachnospirales;f__Lachnospiraceae;g__RGIG3528;s__	d__Bacteria	p__Bacillota_A	c__Clostridia	o__Lachnospirales	f__Lachnospiraceae	g__RGIG3528	s__
SGB_81	D07_KMJN_T2106131988_bin.67	2	High	90.03	1.69	81.58	102	0	0.337431	2715888	626	32388	5564	2069	4338.48	0.910336	2756	d__Bacteria;p__Spirochaetota;c__Spirochaetia;o__Treponematales;f__Treponemataceae;g__Treponema_D;s__	d__Bacteria	p__Spirochaetota	c__Spirochaetia	o__Treponematales	f__Treponemataceae	g__Treponema_D	s__
SGB_82	D07_KMJN_T2106131988_bin.8	16	High	95.88	2.58	82.98	101	14.29	0.465232	2414099	83	116249	54953	12191	29085.5	0.914711	2011	d__Bacteria;p__Bacteroidota;c__Bacteroidia;o__Bacteroidales;f__Paludibacteraceae;g__RF16;s__	d__Bacteria	p__Bacteroidota	c__Bacteroidia	o__Bacteroidales	f__Paludibacteraceae	g__RF16	s__
SGB_83	D07_KMJN_T2106131988_bin.92	5	High	96.24	1.54	88.54	113	16.67	0.421231	2841429	105	258473	73473	15886	27061.2	0.890175	2380	d__Bacteria;p__Bacteroidota;c__Bacteroidia;o__Bacteroidales;f__Paludibacteraceae;g__UBA1723;s__	d__Bacteria	p__Bacteroidota	c__Bacteroidia	o__Bacteroidales	f__Paludibacteraceae	g__UBA1723	s__
SGB_84	D08_KMJN_T2106131989_bin.101	3	Medium	81.37	5.56	53.57	28	63.64	0.462756	1330194	186	81351	10460	3051	7151.58	0.907099	1477	d__Archaea;p__Halobacteriota;c__Methanomicrobia;o__Methanomicrobiales;f__Methanocorpusculaceae;g__Methanocorpusculum;s__	d__Archaea	p__Halobacteriota	c__Methanomicrobia	o__Methanomicrobiales	f__Methanocorpusculaceae	g__Methanocorpusculum	s__
SGB_85	D08_KMJN_T2106131989_bin.154	2	High	93.2	0.68	89.8	113	0	0.604813	2162728	66	159523	56570	18073	32768.6	0.909598	1793	d__Bacteria;p__Verrucomicrobiota;c__Verrucomicrobiae;o__Verrucomicrobiales;f__Akkermansiaceae;g__Akkermansia;s__	d__Bacteria	p__Verrucomicrobiota	c__Verrucomicrobiae	o__Verrucomicrobiales	f__Akkermansiaceae	g__Akkermansia	s__
SGB_86	D08_KMJN_T2106131989_bin.156	4	Medium	88.94	0.95	84.19	96	50	0.527981	1780150	107	75017	24841	8962	16636.9	0.942955	1563	d__Bacteria;p__Bacteroidota;c__Bacteroidia;o__Bacteroidales;f__UBA932;g__Bact-11;s__	d__Bacteria	p__Bacteroidota	c__Bacteroidia	o__Bacteroidales	f__UBA932	g__Bact-11	s__
SGB_87	D08_KMJN_T2106131989_bin.205	7	High	91.48	0.7	87.98	108	27.27	0.466481	2166937	184	101835	28898	4191	11776.8	0.93944	2007	d__Bacteria;p__Bacteroidota;c__Bacteroidia;o__Bacteroidales;f__UBA932;g__Bact-11;s__	d__Bacteria	p__Bacteroidota	c__Bacteroidia	o__Bacteroidales	f__UBA932	g__Bact-11	s__
SGB_88	D08_KMJN_T2106131989_bin.31	9	High	98.66	1.61	90.61	119	33.33	0.512065	2502682	72	306319	92582	20500	34759.5	0.849276	2024	d__Bacteria;p__Bacteroidota;c__Bacteroidia;o__Bacteroidales;f__P3;g__RUG11139;s__	d__Bacteria	p__Bacteroidota	c__Bacteroidia	o__Bacteroidales	f__P3	g__RUG11139	s__
SGB_89	D08_KMJN_T2106131989_bin.35	5	High	92.48	2.24	81.28	87	50	0.541451	2405729	155	84761	24312	8164	15520.8	0.912959	2125	d__Bacteria;p__Bacillota_A;c__Clostridia;o__Oscillospirales;f__Oscillospiraceae;g__UBA1774;s__	d__Bacteria	p__Bacillota_A	c__Clostridia	o__Oscillospirales	f__Oscillospiraceae	g__UBA1774	s__
SGB_90	D08_KMJN_T2106131989_bin.36	4	Medium	86.91	2.56	74.11	89	66.67	0.504726	2098256	282	55750	10793	3574	7440.62	0.958285	1975	d__Bacteria;p__Bacteroidota;c__Bacteroidia;o__Bacteroidales;f__UBA932;g__Cryptobacteroides;s__	d__Bacteria	p__Bacteroidota	c__Bacteroidia	o__Bacteroidales	f__UBA932	g__Cryptobacteroides	s__
SGB_91	D08_KMJN_T2106131989_bin.63	2	Medium	86.56	0.67	83.21	92	100	0.383853	1433514	315	35602	6250	2014	4550.84	0.918433	1550	d__Bacteria;p__Bacillota_A;c__Clostridia;o__Oscillospirales;f__Acutalibacteraceae;g__UBA737;s__UBA737 sp002315685	d__Bacteria	p__Bacillota_A	c__Clostridia	o__Oscillospirales	f__Acutalibacteraceae	g__UBA737	s__UBA737 sp002315685
SGB_92	D08_KMJN_T2106131989_bin.65	11	High	95.08	0.85	90.83	115	0	0.365989	1669489	39	304366	98912	22118	42807.4	0.938651	1581	d__Bacteria;p__Bacillota_A;c__Clostridia;o__Oscillospirales;f__Acutalibacteraceae;g__UBA1227;s__	d__Bacteria	p__Bacillota_A	c__Clostridia	o__Oscillospirales	f__Acutalibacteraceae	g__UBA1227	s__
SGB_93	D08_KMJN_T2106131989_bin.81	6	High	95.51	4.88	71.11	104	0	0.289626	1941593	187	217736	17601	4242	10382.9	0.913039	1923	d__Bacteria;p__Bacillota;c__Bacilli;o__RFN20;f__CAG-631;g__Caccosoma;s__	d__Bacteria	p__Bacillota	c__Bacilli	o__RFN20	f__CAG-631	g__Caccosoma	s__
SGB_94	D08_KMJN_T2106131989_bin.94	2	Medium	80.76	0.89	76.31	107	50	0.428594	2628415	291	78772	18517	3395	9032.35	0.880398	2510	d__Bacteria;p__Bacillota_A;c__Clostridia;o__Oscillospirales;f__Oscillospiraceae;g__Limivicinus;s__	d__Bacteria	p__Bacillota_A	c__Clostridia	o__Oscillospirales	f__Oscillospiraceae	g__Limivicinus	s__
SGB_95	D08_KMJN_T2106131989_bin.98	4	High	92.57	2.7	79.07	102	0	0.5389	3039338	63	485989	105443	26129	48243.5	0.904619	2707	d__Bacteria;p__Verrucomicrobiota;c__Lentisphaeria;o__Victivallales;f__UBA1829;g__SIG77;s__	d__Bacteria	p__Verrucomicrobiota	c__Lentisphaeria	o__Victivallales	f__UBA1829	g__SIG77	s__
SGB_96	D09_KMJN_T2106131990_bin.101	6	Medium	84.54	3.1	69.04	97	45.45	0.491036	2729721	482	54905	7613	2592	5663.32	0.921081	2459	d__Bacteria;p__Bacteroidota;c__Bacteroidia;o__Bacteroidales;f__Bacteroidaceae;g__UBA1786;s__	d__Bacteria	p__Bacteroidota	c__Bacteroidia	o__Bacteroidales	f__Bacteroidaceae	g__UBA1786	s__
SGB_97	D09_KMJN_T2106131990_bin.133	25	High	97.32	0	97.32	116	0	0.375585	2490945	270	128449	17743	3601	9225.72	0.872643	2218	d__Bacteria;p__Bacillota_A;c__Clostridia;o__Oscillospirales;f__Ruminococcaceae;g__Ruminococcus;s__	d__Bacteria	p__Bacillota_A	c__Clostridia	o__Oscillospirales	f__Ruminococcaceae	g__Ruminococcus	s__
SGB_98	D09_KMJN_T2106131990_bin.98	4	Medium	82.93	3.62	64.83	97	66.67	0.504608	2661800	614	25726	5284	2227	4335.18	0.938168	2516	d__Bacteria;p__Bacteroidota;c__Bacteroidia;o__Bacteroidales;f__UBA1402;g__UBA1757;s__	d__Bacteria	p__Bacteroidota	c__Bacteroidia	o__Bacteroidales	f__UBA1402	g__UBA1757	s__
SGB_99	D10_KMJN_T2106131991_bin.116	2	Medium	82.13	5.27	55.78	38	18.18	0.492055	1743544	408	17954	5198	2221	4273.39	0.913441	1871	d__Archaea;p__Thermoplasmatota;c__Thermoplasmata;o__Methanomassiliicoccales;f__Methanomethylophilaceae;g__;s__	d__Archaea	p__Thermoplasmatota	c__Thermoplasmata	o__Methanomassiliicoccales	f__Methanomethylophilaceae	g__	s__
SGB_100	D10_KMJN_T2106131991_bin.126	24	High	95.02	1.45	87.77	109	0	0.567798	2515023	223	56710	17536	5632	11278.1	0.904309	2268	d__Bacteria;p__Bacillota_A;c__Clostridia;o__Oscillospirales;f__Oscillospiraceae;g__UBA738;s__	d__Bacteria	p__Bacillota_A	c__Clostridia	o__Oscillospirales	f__Oscillospiraceae	g__UBA738	s__
SGB_101	D10_KMJN_T2106131991_bin.148	38	High	90.87	0.87	86.52	117	0	0.413598	2341164	103	170161	48689	11643	22729.7	0.929798	1836	d__Bacteria;p__Bacteroidota;c__Bacteroidia;o__Bacteroidales;f__Bacteroidaceae;g__Prevotella;s__	d__Bacteria	p__Bacteroidota	c__Bacteroidia	o__Bacteroidales	f__Bacteroidaceae	g__Prevotella	s__
SGB_102	D10_KMJN_T2106131991_bin.181	9	High	95.97	0.67	92.62	114	0	0.567156	2455534	87	163041	50017	12025	28224.5	0.895842	2056	d__Bacteria;p__Bacillota_A;c__Clostridia;o__Oscillospirales;f__Oscillospiraceae;g__;s__	d__Bacteria	p__Bacillota_A	c__Clostridia	o__Oscillospirales	f__Oscillospiraceae	g__	s__
SGB_103	D10_KMJN_T2106131991_bin.21	7	High	93.48	1.11	87.93	96	100	0.490217	3127383	296	100575	18824	4016	10565.5	0.934609	2808	d__Bacteria;p__Bacteroidota;c__Bacteroidia;o__Bacteroidales;f__UBA932;g__Coprenecus;s__	d__Bacteria	p__Bacteroidota	c__Bacteroidia	o__Bacteroidales	f__UBA932	g__Coprenecus	s__
SGB_104	D10_KMJN_T2106131991_bin.23	1	Medium	62.7	2.45	50.45	31	66.67	0.422297	1059973	380	10900	2909	1749	2789.4	0.907219	1372	d__Archaea;p__Halobacteriota;c__Methanomicrobia;o__Methanomicrobiales;f__Methanocorpusculaceae;g__Methanocorpusculum;s__	d__Archaea	p__Halobacteriota	c__Methanomicrobia	o__Methanomicrobiales	f__Methanocorpusculaceae	g__Methanocorpusculum	s__
SGB_105	D10_KMJN_T2106131991_bin.32	1	Medium	58.9	0.65	55.65	28	100	0.559578	778548	58	66679	26996	5609	13423.2	0.913316	821	d__Archaea;p__Halobacteriota;c__Methanomicrobia;o__Methanomicrobiales;f__Methanocorpusculaceae;g__Methanocorpusculum;s__	d__Archaea	p__Halobacteriota	c__Methanomicrobia	o__Methanomicrobiales	f__Methanocorpusculaceae	g__Methanocorpusculum	s__
SGB_106	D10_KMJN_T2106131991_bin.52	34	High	92.74	0.1	92.24	116	0	0.486391	2583649	112	143597	39811	10934	23068.3	0.918431	2171	d__Bacteria;p__Bacteroidota;c__Bacteroidia;o__Bacteroidales;f__F082;g__Limimorpha;s__	d__Bacteria	p__Bacteroidota	c__Bacteroidia	o__Bacteroidales	f__F082	g__Limimorpha	s__
SGB_108	D10_KMJN_T2106131991_bin.7	6	Medium	72.42	0.81	68.37	98	0	0.56325	1981879	92	100726	35859	10164	21542.2	0.891991	1747	d__Bacteria;p__Bacillota_A;c__Clostridia;o__Christensenellales;f__CAG-138;g__;s__	d__Bacteria	p__Bacillota_A	c__Clostridia	o__Christensenellales	f__CAG-138	g__	s__
SGB_107	D10_KMJN_T2106131991_bin.76	2	Medium	89.67	3.13	74.02	86	62.5	0.371532	1827378	385	85973	5992	2065	4746.44	0.925524	2014	d__Bacteria;p__Bacillota_A;c__Clostridia;o__Oscillospirales;f__Acutalibacteraceae;g__UBA1227;s__	d__Bacteria	p__Bacillota_A	c__Clostridia	o__Oscillospirales	f__Acutalibacteraceae	g__UBA1227	s__
SGB_109	D10_KMJN_T2106131991_bin.96	15	Medium	87.01	0.34	85.31	109	0	0.492171	2259027	216	84486	16819	4877	10458.5	0.926512	2140	d__Bacteria;p__Bacillota_A;c__Clostridia;o__Oscillospirales;f__Oscillospiraceae;g__Limivicinus;s__	d__Bacteria	p__Bacillota_A	c__Clostridia	o__Oscillospirales	f__Oscillospiraceae	g__Limivicinus	s__
SGB_110	D12_KMJN_T2106131992_bin.101	9	Medium	88.44	0.67	85.09	101	100	0.493728	1692849	162	45506	13741	5286	10449.7	0.938127	1631	d__Bacteria;p__Bacillota_A;c__Clostridia;o__Oscillospirales;f__CAG-382;g__UBA1752;s__UBA1752 sp002314835	d__Bacteria	p__Bacillota_A	c__Clostridia	o__Oscillospirales	f__CAG-382	g__UBA1752	s__UBA1752 sp002314835
SGB_111	D12_KMJN_T2106131992_bin.102	1	Medium	76.19	4.29	54.74	71	66.67	0.30147	1199103	269	26174	5395	2209	4457.63	0.945952	1423	d__Bacteria;p__Bacillota;c__Bacilli;o__Erysipelotrichales;f__Erysipelotrichaceae;g__UBA636;s__	d__Bacteria	p__Bacillota	c__Bacilli	o__Erysipelotrichales	f__Erysipelotrichaceae	g__UBA636	s__
SGB_112	D12_KMJN_T2106131992_bin.105	5	High	92.84	1.05	87.59	111	75	0.494762	2440042	155	88607	23312	8197	15742.2	0.913076	2049	d__Bacteria;p__Bacillota_A;c__Clostridia;o__Oscillospirales;f__CAG-272;g__CAG-448;s__	d__Bacteria	p__Bacillota_A	c__Clostridia	o__Oscillospirales	f__CAG-272	g__CAG-448	s__
SGB_113	D12_KMJN_T2106131992_bin.129	1	Medium	71.72	0.12	71.12	77	0	0.328045	1485778	494	21264	3244	1803	3007.65	0.92913	1657	d__Bacteria;p__Bacillota;c__Bacilli;o__Acholeplasmatales;f__Anaeroplasmataceae;g__Anaeroplasma;s__	d__Bacteria	p__Bacillota	c__Bacilli	o__Acholeplasmatales	f__Anaeroplasmataceae	g__Anaeroplasma	s__
SGB_114	D12_KMJN_T2106131992_bin.150	1	Medium	75.18	3.06	59.88	73	29.41	0.533997	3181100	816	26176	4474	2070	3898.41	0.926657	2958	d__Bacteria;p__Bacteroidota;c__Bacteroidia;o__Bacteroidales;f__UBA3663;g__UBA3663;s__	d__Bacteria	p__Bacteroidota	c__Bacteroidia	o__Bacteroidales	f__UBA3663	g__UBA3663	s__
SGB_115	D12_KMJN_T2106131992_bin.154	1	Medium	77.52	4.63	54.37	77	42.86	0.367199	2634012	750	16330	3947	1885	3512.02	0.907251	2777	d__Bacteria;p__Bacillota_A;c__Clostridia;o__Lachnospirales;f__Lachnospiraceae;g__UBA2868;s__	d__Bacteria	p__Bacillota_A	c__Clostridia	o__Lachnospirales	f__Lachnospiraceae	g__UBA2868	s__
SGB_116	D12_KMJN_T2106131992_bin.218	1	Medium	85.11	3.37	68.26	92	14.29	0.318478	1410516	217	51883	8816	2912	6500.07	0.942513	1574	d__Bacteria;p__Bacillota;c__Bacilli;o__Erysipelotrichales;f__Erysipelotrichaceae;g__UBA636;s__	d__Bacteria	p__Bacillota	c__Bacilli	o__Erysipelotrichales	f__Erysipelotrichaceae	g__UBA636	s__
SGB_117	D12_KMJN_T2106131992_bin.226	1	Medium	83.86	1.69	75.41	73	50	0.325591	1057256	116	58914	14267	3846	9114.28	0.93991	996	d__Bacteria;p__Bacillota;c__Bacilli;o__RFN20;f__CAG-826;g__SIG220;s__	d__Bacteria	p__Bacillota	c__Bacilli	o__RFN20	f__CAG-826	g__SIG220	s__
SGB_118	D12_KMJN_T2106131992_bin.252	3	High	90.67	0	90.67	101	0	0.290066	1311624	229	26426	8627	2629	5727.62	0.938504	1294	d__Bacteria;p__Bacillota;c__Bacilli;o__ML615J-28;f__CAG-698;g__RGIG3506;s__	d__Bacteria	p__Bacillota	c__Bacilli	o__ML615J-28	f__CAG-698	g__RGIG3506	s__
SGB_119	D12_KMJN_T2106131992_bin.276	1	Medium	59.25	1.72	50.65	46	0	0.604814	1446394	297	29534	6750	2189	4870.01	0.953394	1492	d__Bacteria;p__Verrucomicrobiota;c__Kiritimatiellia;o__RFP12;f__UBA1067;g__UBA1067;s__	d__Bacteria	p__Verrucomicrobiota	c__Kiritimatiellia	o__RFP12	f__UBA1067	g__UBA1067	s__
SGB_120	D12_KMJN_T2106131992_bin.278	1	Medium	59.42	0	59.42	50	0	0.634867	1825854	607	12265	3258	1803	3008	0.96324	1954	d__Bacteria;p__Verrucomicrobiota;c__Kiritimatiellia;o__RFP12;f__UBA1067;g__UBA1067;s__	d__Bacteria	p__Verrucomicrobiota	c__Kiritimatiellia	o__RFP12	f__UBA1067	g__UBA1067	s__
SGB_121	D12_KMJN_T2106131992_bin.287	2	Medium	86.43	5.81	57.38	89	71.43	0.2944	1195175	200	33276	8634	2799	5975.88	0.940626	1342	d__Bacteria;p__Bacillota;c__Bacilli;o__Erysipelotrichales;f__Erysipelotrichaceae;g__UBA636;s__	d__Bacteria	p__Bacillota	c__Bacilli	o__Erysipelotrichales	f__Erysipelotrichaceae	g__UBA636	s__
SGB_122	D12_KMJN_T2106131992_bin.292	2	Medium	88.32	3.23	72.17	96	75	0.306607	1567385	282	28524	7377	2587	5558.1	0.931096	1541	d__Bacteria;p__Bacillota;c__Bacilli;o__Acholeplasmatales;f__Anaeroplasmataceae;g__Anaeroplasma;s__	d__Bacteria	p__Bacillota	c__Bacilli	o__Acholeplasmatales	f__Anaeroplasmataceae	g__Anaeroplasma	s__
SGB_131	D12_KMJN_T2106131992_bin.3	1	Medium	79.61	2.34	67.91	60	50	0.444358	2355803	653	18136	4153	1964	3607.66	0.906291	2590	d__Bacteria;p__Spirochaetota;c__Spirochaetia;o__Treponematales;f__Treponemataceae;g__Treponema_D;s__	d__Bacteria	p__Spirochaetota	c__Spirochaetia	o__Treponematales	f__Treponemataceae	g__Treponema_D	s__
SGB_123	D12_KMJN_T2106131992_bin.301	1	High	94.38	2.25	83.13	100	0	0.304092	1155395	67	144338	49486	12679	17244.7	0.941864	1074	d__Bacteria;p__Bacillota;c__Bacilli;o__RFN20;f__CAG-826;g__;s__	d__Bacteria	p__Bacillota	c__Bacilli	o__RFN20	f__CAG-826	g__	s__
SGB_124	D12_KMJN_T2106131992_bin.304	14	High	96.36	2.66	83.06	109	33.33	0.371537	2522209	97	144657	52068	13418	26002.2	0.923689	2310	d__Bacteria;p__Bacillota_A;c__Clostridia;o__Lachnospirales;f__Lachnospiraceae;g__NK4A136;s__	d__Bacteria	p__Bacillota_A	c__Clostridia	o__Lachnospirales	f__Lachnospiraceae	g__NK4A136	s__
SGB_125	D12_KMJN_T2106131992_bin.305	6	High	100	0.54	97.3	115	0	0.42229	3737776	220	114560	29389	7749	16989.9	0.900243	3109	d__Bacteria;p__Bacteroidota;c__Bacteroidia;o__Bacteroidales;f__Paludibacteraceae;g__UBA4345;s__	d__Bacteria	p__Bacteroidota	c__Bacteroidia	o__Bacteroidales	f__Paludibacteraceae	g__UBA4345	s__
SGB_126	D12_KMJN_T2106131992_bin.308	1	Medium	76.78	3.93	57.13	69	25	0.407037	1030615	262	17410	4482	2140	3933.65	0.942436	1114	d__Bacteria;p__Bacillota;c__Bacilli;o__RFN20;f__CAG-826;g__Enteromonas;s__	d__Bacteria	p__Bacillota	c__Bacilli	o__RFN20	f__CAG-826	g__Enteromonas	s__
SGB_127	D12_KMJN_T2106131992_bin.335	2	Medium	69.4	0.34	67.7	79	33.33	0.271401	747397	252	15019	3017	1805	2965.86	0.918279	857	d__Bacteria;p__Bacillota;c__Bacilli;o__RF39;f__UBA660;g__CAG-1000;s__	d__Bacteria	p__Bacillota	c__Bacilli	o__RF39	f__UBA660	g__CAG-1000	s__
SGB_128	D12_KMJN_T2106131992_bin.354	5	Medium	89.94	5.43	62.79	87	39.13	0.46907	3416659	578	47321	8018	2738	5911.17	0.891064	2850	d__Bacteria;p__Bacteroidota;c__Bacteroidia;o__Bacteroidales;f__Bacteroidaceae;g__UBA4372;s__	d__Bacteria	p__Bacteroidota	c__Bacteroidia	o__Bacteroidales	f__Bacteroidaceae	g__UBA4372	s__
SGB_129	D12_KMJN_T2106131992_bin.362	1	Medium	67.94	2.02	57.84	97	0	0.261581	1184717	217	21083	7352	2601	5459.53	0.88413	1318	d__Bacteria;p__Bacillota_A;c__Clostridia;o__TANB77;f__CAG-508;g__HGM13634;s__	d__Bacteria	p__Bacillota_A	c__Clostridia	o__TANB77	f__CAG-508	g__HGM13634	s__
SGB_130	D12_KMJN_T2106131992_bin.391	1	Medium	51.73	0	51.73	79	0	0.290481	879610	211	17350	5017	2070	4168.77	0.947368	876	d__Bacteria;p__Bacillota;c__Bacilli;o__Izemoplasmatales;f__UBA1188;g__UBA1188;s__	d__Bacteria	p__Bacillota	c__Bacilli	o__Izemoplasmatales	f__UBA1188	g__UBA1188	s__
SGB_132	D12_KMJN_T2106131992_bin.41	1	High	96.63	2.89	82.18	100	37.5	0.290016	1648344	81	88190	39438	10326	20349.9	0.942296	1379	d__Bacteria;p__Bacillota;c__Bacilli;o__RFN20;f__CAG-631;g__Caccosoma;s__	d__Bacteria	p__Bacillota	c__Bacilli	o__RFN20	f__CAG-631	g__Caccosoma	s__
SGB_133	D12_KMJN_T2106131992_bin.88	2	Medium	70.08	0.67	66.73	93	100	0.379517	1798473	77	249113	51487	10483	23356.8	0.908952	1572	d__Bacteria;p__Bacillota_A;c__Clostridia;o__Oscillospirales;f__UBA644;g__;s__	d__Bacteria	p__Bacillota_A	c__Clostridia	o__Oscillospirales	f__UBA644	g__	s__
SGB_134	D13_KMJN_T2106131993_bin.100	1	Medium	96.63	6.84	62.43	95	0	0.29751	1296731	252	34330	6545	2252	5145.76	0.930838	1341	d__Bacteria;p__Bacillota;c__Bacilli;o__RFN20;f__UBA1709;g__UBA1709;s__	d__Bacteria	p__Bacillota	c__Bacilli	o__RFN20	f__UBA1709	g__UBA1709	s__
SGB_135	D13_KMJN_T2106131993_bin.108	9	High	95.88	2.69	82.43	104	44.44	0.481228	2203060	111	88888	36363	9691	19847.4	0.912321	1871	d__Bacteria;p__Bacteroidota;c__Bacteroidia;o__Bacteroidales;f__Paludibacteraceae;g__Aphodosoma;s__	d__Bacteria	p__Bacteroidota	c__Bacteroidia	o__Bacteroidales	f__Paludibacteraceae	g__Aphodosoma	s__
SGB_136	D13_KMJN_T2106131993_bin.116	7	High	95.08	1.05	89.83	115	50	0.379967	2273115	202	67530	19771	4834	11253	0.909903	2178	d__Bacteria;p__Bacillota_A;c__Clostridia;o__Oscillospirales;f__Oscillospiraceae;g__UBA2922;s__	d__Bacteria	p__Bacillota_A	c__Clostridia	o__Oscillospirales	f__Oscillospiraceae	g__UBA2922	s__
SGB_137	D13_KMJN_T2106131993_bin.130	3	Medium	90.99	5.58	63.09	81	48	0.498134	4269317	909	32802	5861	2145	4696.72	0.893067	3924	d__Bacteria;p__Bacteroidota;c__Bacteroidia;o__Bacteroidales;f__UBA3663;g__UBA3663;s__	d__Bacteria	p__Bacteroidota	c__Bacteroidia	o__Bacteroidales	f__UBA3663	g__UBA3663	s__
SGB_138	D13_KMJN_T2106131993_bin.135	11	Medium	88.41	2.25	77.16	108	37.5	0.515983	2549323	211	72829	16589	6059	12082.1	0.956521	2189	d__Bacteria;p__Bacteroidota;c__Bacteroidia;o__Bacteroidales;f__UBA932;g__Cryptobacteroides;s__	d__Bacteria	p__Bacteroidota	c__Bacteroidia	o__Bacteroidales	f__UBA932	g__Cryptobacteroides	s__
SGB_139	D13_KMJN_T2106131993_bin.225	6	Medium	84.27	0	84.27	90	0	0.30223	1020125	230	31933	5212	2206	4435.33	0.945817	1116	d__Bacteria;p__Bacillota;c__Bacilli;o__RFN20;f__CAG-826;g__UB1719;s__	d__Bacteria	p__Bacillota	c__Bacilli	o__RFN20	f__CAG-826	g__UB1719	s__
SGB_140	D13_KMJN_T2106131993_bin.27	22	High	92.83	1.61	84.78	114	0	0.468354	3019890	165	105762	38057	7839	18302.4	0.919091	2439	d__Bacteria;p__Bacteroidota;c__Bacteroidia;o__Bacteroidales;f__Bacteroidaceae;g__UBA4372;s__UBA4372 sp002314945	d__Bacteria	p__Bacteroidota	c__Bacteroidia	o__Bacteroidales	f__Bacteroidaceae	g__UBA4372	s__UBA4372 sp002314945
SGB_141	D13_KMJN_T2106131993_bin.43	5	Medium	69.46	0.18	68.56	83	10	0.44034	1520951	452	15202	3661	1872	3364.94	0.916593	1733	d__Bacteria;p__Bacillota_A;c__Clostridia;o__Peptostreptococcales;f__Anaerovoracaceae;g__Lentihominibacter;s__	d__Bacteria	p__Bacillota_A	c__Clostridia	o__Peptostreptococcales	f__Anaerovoracaceae	g__Lentihominibacter	s__
SGB_142	D13_KMJN_T2106131993_bin.52	37	High	98.56	0.24	97.36	115	0	0.3733	2223622	59	336328	79307	16806	37688.5	0.919316	1949	d__Bacteria;p__Bacillota_A;c__Clostridia;o__Saccharofermentanales;f__Saccharofermentanaceae;g__Saccharofermentans;s__	d__Bacteria	p__Bacillota_A	c__Clostridia	o__Saccharofermentanales	f__Saccharofermentanaceae	g__Saccharofermentans	s__
SGB_143	D13_KMJN_T2106131993_bin.61	2	Medium	70.42	1.68	62.02	73	0	0.519359	1191046	333	14650	4198	1956	3576.71	0.922202	1327	d__Bacteria;p__Bacillota_A;c__Clostridia;o__Oscillospirales;f__CAG-272;g__UMGS1865;s__	d__Bacteria	p__Bacillota_A	c__Clostridia	o__Oscillospirales	f__CAG-272	g__UMGS1865	s__
SGB_144	D13_KMJN_T2106131993_bin.9	8	High	95.65	0.89	91.2	112	0	0.422591	2450520	228	73148	17153	4698	10747.9	0.921843	2178	d__Bacteria;p__Bacillota_A;c__Clostridia;o__Oscillospirales;f__Acutalibacteraceae;g__CAG-177;s__	d__Bacteria	p__Bacillota_A	c__Clostridia	o__Oscillospirales	f__Acutalibacteraceae	g__CAG-177	s__
SGB_145	D14_KMJN_T2106131994_bin.101	4	High	92.98	1.12	87.38	104	0	0.281491	1224844	55	145064	39079	11295	22269.9	0.942981	1193	d__Bacteria;p__Bacillota;c__Bacilli;o__RF39;f__UBA660;g__UBA6448;s__	d__Bacteria	p__Bacillota	c__Bacilli	o__RF39	f__UBA660	g__UBA6448	s__
SGB_146	D14_KMJN_T2106131994_bin.108	3	Medium	77.83	0.95	73.08	78	0	0.493427	1487586	264	36549	7284	2744	5634.8	0.942614	1486	d__Bacteria;p__Bacteroidota;c__Bacteroidia;o__Bacteroidales;f__UBA932;g__Cryptobacteroides;s__	d__Bacteria	p__Bacteroidota	c__Bacteroidia	o__Bacteroidales	f__UBA932	g__Cryptobacteroides	s__
SGB_149	D14_KMJN_T2106131994_bin.11	14	High	98.31	0	98.31	95	0	0.325581	1312592	39	132142	50795	19502	33656.2	0.934951	1179	d__Bacteria;p__Bacillota;c__Bacilli;o__RFN20;f__CAG-826;g__JAKSVI01;s__	d__Bacteria	p__Bacillota	c__Bacilli	o__RFN20	f__CAG-826	g__JAKSVI01	s__
SGB_147	D14_KMJN_T2106131994_bin.114	16	High	94.01	0.36	92.21	108	0	0.402249	2833804	74	171537	72869	22167	38294.6	0.920217	2350	d__Bacteria;p__Bacillota_A;c__Clostridia;o__Oscillospirales;f__Acutalibacteraceae;g__CAG-177;s__	d__Bacteria	p__Bacillota_A	c__Clostridia	o__Oscillospirales	f__Acutalibacteraceae	g__CAG-177	s__
SGB_148	D14_KMJN_T2106131994_bin.118	3	Medium	79.64	2.48	67.24	111	50	0.430202	1388881	287	30699	6098	2321	4839.31	0.934513	1465	d__Bacteria;p__Bacillota_A;c__Clostridia;o__Peptostreptococcales;f__Anaerovoracaceae;g__UBA1764;s__	d__Bacteria	p__Bacillota_A	c__Clostridia	o__Peptostreptococcales	f__Anaerovoracaceae	g__UBA1764	s__
SGB_150	D14_KMJN_T2106131994_bin.137	2	High	90.66	3.66	72.36	46	36.36	0.482893	1383521	293	28254	5768	2336	4721.91	0.92339	1556	d__Archaea;p__Thermoplasmatota;c__Thermoplasmata;o__Methanomassiliicoccales;f__Methanomethylophilaceae;g__;s__	d__Archaea	p__Thermoplasmatota	c__Thermoplasmata	o__Methanomassiliicoccales	f__Methanomethylophilaceae	g__	s__
SGB_152	D14_KMJN_T2106131994_bin.14	1	Medium	82.34	3.73	63.69	78	23.08	0.502345	1865368	316	30716	8261	2653	5903.06	0.953789	1866	d__Bacteria;p__Bacteroidota;c__Bacteroidia;o__Bacteroidales;f__UBA932;g__Cryptobacteroides;s__	d__Bacteria	p__Bacteroidota	c__Bacteroidia	o__Bacteroidales	f__UBA932	g__Cryptobacteroides	s__
SGB_151	D14_KMJN_T2106131994_bin.140	1	Medium	67.06	1.75	58.31	74	0	0.616583	2851964	523	51649	7537	2416	5453.09	0.935694	2343	d__Bacteria;p__Verrucomicrobiota;c__Kiritimatiellia;o__RFP12;f__UBA1067;g__RGIG6720;s__	d__Bacteria	p__Verrucomicrobiota	c__Kiritimatiellia	o__RFP12	f__UBA1067	g__RGIG6720	s__
SGB_153	D14_KMJN_T2106131994_bin.186	16	High	91.52	2.48	79.12	109	71.43	0.395683	1509996	221	32089	9983	2997	6832.56	0.944344	1541	d__Bacteria;p__Bacillota_A;c__Clostridia;o__Oscillospirales;f__Acutalibacteraceae;g__UBA1227;s__	d__Bacteria	p__Bacillota_A	c__Clostridia	o__Oscillospirales	f__Acutalibacteraceae	g__UBA1227	s__
SGB_154	D14_KMJN_T2106131994_bin.198	1	Medium	71.5	0.67	68.15	84	33.33	0.507141	1809639	452	19853	4873	2080	4003.63	0.910964	1749	d__Bacteria;p__Bacillota_A;c__Clostridia;o__Lachnospirales;f__Lachnospiraceae;g__UBA1267;s__UBA1267 sp002315255	d__Bacteria	p__Bacillota_A	c__Clostridia	o__Lachnospirales	f__Lachnospiraceae	g__UBA1267	s__UBA1267 sp002315255
SGB_155	D14_KMJN_T2106131994_bin.214	1	Medium	68.55	1.61	60.5	73	0	0.477426	1895290	182	52433	17433	4611	10413.7	0.851677	1566	d__Bacteria;p__Bacteroidota;c__Bacteroidia;o__Bacteroidales;f__Paludibacteraceae;g__Aphodosoma;s__	d__Bacteria	p__Bacteroidota	c__Bacteroidia	o__Bacteroidales	f__Paludibacteraceae	g__Aphodosoma	s__
SGB_156	D14_KMJN_T2106131994_bin.83	1	Medium	88.21	5.82	59.11	97	0	0.323742	1565959	270	42500	8310	2637	5799.85	0.920476	1683	d__Bacteria;p__Bacillota;c__Bacilli;o__Erysipelotrichales;f__Coprobacillaceae;g__JAJQDJ01;s__	d__Bacteria	p__Bacillota	c__Bacilli	o__Erysipelotrichales	f__Coprobacillaceae	g__JAJQDJ01	s__
SGB_157	D14_KMJN_T2106131994_bin.89	1	Medium	78.56	2.32	66.96	81	28.57	0.558966	1750718	456	18581	4626	1964	3839.29	0.919683	1903	d__Bacteria;p__Bacillota_A;c__Clostridia;o__Oscillospirales;f__Oscillospiraceae;g__CAJOIG01;s__	d__Bacteria	p__Bacillota_A	c__Clostridia	o__Oscillospirales	f__Oscillospiraceae	g__CAJOIG01	s__
SGB_158	D14_KMJN_T2106131994_bin.92	1	Medium	82.55	2.35	70.8	84	50	0.597821	1905272	65	139497	51125	15280	29311.9	0.924719	1607	d__Bacteria;p__Bacillota_A;c__Clostridia;o__Oscillospirales;f__Oscillospiraceae;g__CAJOIG01;s__	d__Bacteria	p__Bacillota_A	c__Clostridia	o__Oscillospirales	f__Oscillospiraceae	g__CAJOIG01	s__
SGB_159	D14_KMJN_T2106131994_bin.94	6	Medium	86.01	3.63	67.86	96	28.57	0.551795	2817379	385	43653	10556	3451	7317.87	0.90313	2373	d__Bacteria;p__Verrucomicrobiota;c__Lentisphaeria;o__UBA1407;f__UBA1407;g__UBA1724;s__UBA1724 sp002315885	d__Bacteria	p__Verrucomicrobiota	c__Lentisphaeria	o__UBA1407	f__UBA1407	g__UBA1724	s__UBA1724 sp002315885
SGB_160	D14_KMJN_T2106131994_bin.95	7	Medium	88.39	0.54	85.69	97	50	0.52967	2108939	370	31699	6955	2841	5699.84	0.891333	2052	d__Bacteria;p__Bacillota_A;c__Clostridia;o__Christensenellales;f__CAG-138;g__RUG472;s__	d__Bacteria	p__Bacillota_A	c__Clostridia	o__Christensenellales	f__CAG-138	g__RUG472	s__
SGB_161	D15_KMJN_T2106131995_bin.118	2	Medium	60.62	0	60.62	55	0	0.300208	700975	224	12021	3442	1786	3129.35	0.941375	828	d__Bacteria;p__Bacillota;c__Bacilli;o__RFN20;f__CAG-826;g__UB1719;s__	d__Bacteria	p__Bacillota	c__Bacilli	o__RFN20	f__CAG-826	g__UB1719	s__
SGB_162	D15_KMJN_T2106131995_bin.141	3	High	95.67	3.8	76.67	104	9.09	0.432307	3053162	149	155171	42576	10436	20491	0.915727	2458	d__Bacteria;p__Bacteroidota;c__Bacteroidia;o__Bacteroidales;f__W3P20-009;g__W3P20-009;s__	d__Bacteria	p__Bacteroidota	c__Bacteroidia	o__Bacteroidales	f__W3P20-009	g__W3P20-009	s__
SGB_163	D15_KMJN_T2106131995_bin.159	1	Medium	90.46	6.04	60.26	91	35.29	0.397546	3837249	561	99577	10215	2682	6840.02	0.897344	3491	d__Bacteria;p__Bacteroidota;c__Bacteroidia;o__Bacteroidales;f__Paludibacteraceae;g__UBA1723;s__	d__Bacteria	p__Bacteroidota	c__Bacteroidia	o__Bacteroidales	f__Paludibacteraceae	g__UBA1723	s__
SGB_164	D15_KMJN_T2106131995_bin.167	2	High	95.55	3.93	75.9	93	25	0.287779	1619200	34	173482	64781	28494	47623.5	0.942462	1363	d__Bacteria;p__Bacillota;c__Bacilli;o__RFN20;f__CAG-631;g__Caccosoma;s__	d__Bacteria	p__Bacillota	c__Bacilli	o__RFN20	f__CAG-631	g__Caccosoma	s__
SGB_165	D15_KMJN_T2106131995_bin.191	2	Medium	55.9	0	55.9	60	0	0.354021	1994356	605	19746	3596	1896	3296.46	0.934788	2256	d__Bacteria;p__Spirochaetota;c__Spirochaetia;o__Treponematales;f__Treponemataceae;g__Treponema_D;s__	d__Bacteria	p__Spirochaetota	c__Spirochaetia	o__Treponematales	f__Treponemataceae	g__Treponema_D	s__
SGB_166	D15_KMJN_T2106131995_bin.218	1	High	96.38	1.41	89.33	97	0	0.414599	2202811	76	176961	49230	15424	28984.4	0.933415	1858	d__Bacteria;p__Bacillota_A;c__Clostridia;o__Lachnospirales;f__Lachnospiraceae;g__;s__	d__Bacteria	p__Bacillota_A	c__Clostridia	o__Lachnospirales	f__Lachnospiraceae	g__	s__
SGB_167	D15_KMJN_T2106131995_bin.222	19	High	98.81	0.27	97.46	101	0	0.575599	5533165	54	352028	154760	51875	102466	0.884547	5144	d__Bacteria;p__Pseudomonadota;c__Gammaproteobacteria;o__Enterobacterales;f__Enterobacteriaceae;g__Klebsiella;s__Klebsiella variicola	d__Bacteria	p__Pseudomonadota	c__Gammaproteobacteria	o__Enterobacterales	f__Enterobacteriaceae	g__Klebsiella	s__Klebsiella variicola
SGB_168	D15_KMJN_T2106131995_bin.233	8	High	92.88	1.36	86.08	107	20	0.591304	2184189	425	32069	6803	2336	5139.27	0.898215	2039	d__Bacteria;p__Actinomycetota;c__Coriobacteriia;o__Coriobacteriales;f__Eggerthellaceae;g__CAKUOV01;s__	d__Bacteria	p__Actinomycetota	c__Coriobacteriia	o__Coriobacteriales	f__Eggerthellaceae	g__CAKUOV01	s__
SGB_169	D15_KMJN_T2106131995_bin.237	2	High	95.51	1.12	89.91	105	0	0.378037	1348150	119	93140	53371	2999	11329	0.936216	1355	d__Bacteria;p__Bacillota;c__Bacilli;o__RFN20;f__CAG-826;g__;s__	d__Bacteria	p__Bacillota	c__Bacilli	o__RFN20	f__CAG-826	g__	s__
SGB_170	D15_KMJN_T2106131995_bin.245	1	Medium	85.39	1.45	78.14	86	0	0.32795	1228079	50	244481	59092	13996	24561.6	0.926383	1293	d__Bacteria;p__Bacillota;c__Bacilli;o__RFN20;f__CAG-826;g__UBA3207;s__	d__Bacteria	p__Bacillota	c__Bacilli	o__RFN20	f__CAG-826	g__UBA3207	s__
SGB_171	D15_KMJN_T2106131995_bin.249	1	Medium	86.41	2.25	75.16	88	50	0.293473	1066910	104	65550	18053	4225	10258.8	0.944953	1050	d__Bacteria;p__Bacillota;c__Bacilli;o__RFN20;f__CAG-826;g__UB1719;s__	d__Bacteria	p__Bacillota	c__Bacilli	o__RFN20	f__CAG-826	g__UB1719	s__
SGB_173	D15_KMJN_T2106131995_bin.26	8	High	97.33	1.33	90.68	95	0	0.283412	1628311	93	235132	33682	7713	17508.7	0.932609	1439	d__Bacteria;p__Bacillota;c__Bacilli;o__ML615J-28;f__CAG-698;g__RGIG3506;s__	d__Bacteria	p__Bacillota	c__Bacilli	o__ML615J-28	f__CAG-698	g__RGIG3506	s__
SGB_172	D15_KMJN_T2106131995_bin.261	6	High	94.76	4.61	71.71	109	53.33	0.372857	2716536	286	71647	19426	3774	9498.38	0.920155	2592	d__Bacteria;p__Bacillota_A;c__Clostridia;o__Lachnospirales;f__Lachnospiraceae;g__UBA2868;s__	d__Bacteria	p__Bacillota_A	c__Clostridia	o__Lachnospirales	f__Lachnospiraceae	g__UBA2868	s__
SGB_174	D15_KMJN_T2106131995_bin.273	5	High	91.01	2.25	79.76	100	0	0.316348	1502301	113	74920	23055	5484	13294.7	0.941559	1406	d__Bacteria;p__Bacillota;c__Bacilli;o__RFN20;f__CAG-826;g__;s__	d__Bacteria	p__Bacillota	c__Bacilli	o__RFN20	f__CAG-826	g__	s__
SGB_175	D15_KMJN_T2106131995_bin.276	1	Medium	69.8	0	69.8	73	0	0.488338	1793435	540	19820	3618	1916	3321.18	0.903284	1882	d__Bacteria;p__Verrucomicrobiota;c__Lentisphaeria;o__Victivallales;f__Victivallaceae;g__UBA1784;s__	d__Bacteria	p__Verrucomicrobiota	c__Lentisphaeria	o__Victivallales	f__Victivallaceae	g__UBA1784	s__
SGB_176	D15_KMJN_T2106131995_bin.293	1	Medium	82.27	5.65	54.02	72	66.67	0.459487	2505012	330	68554	11892	3154	7590.95	0.925604	2214	d__Bacteria;p__Bacteroidota;c__Bacteroidia;o__Bacteroidales;f__Paludibacteraceae;g__RF16;s__	d__Bacteria	p__Bacteroidota	c__Bacteroidia	o__Bacteroidales	f__Paludibacteraceae	g__RF16	s__
SGB_177	D15_KMJN_T2106131995_bin.305	1	Medium	92.81	6.35	61.06	87	18.18	0.339199	3895391	662	60890	9225	2397	5884.28	0.905394	3833	d__Bacteria;p__Bacillota_A;c__Clostridia;o__Lachnospirales;f__Lachnospiraceae;g__COE1;s__	d__Bacteria	p__Bacillota_A	c__Clostridia	o__Lachnospirales	f__Lachnospiraceae	g__COE1	s__
SGB_178	D15_KMJN_T2106131995_bin.306	1	Medium	91.23	6.54	58.53	92	11.76	0.414699	2978378	260	71059	20218	5600	11455.3	0.92632	2791	d__Bacteria;p__Bacillota_A;c__Clostridia;o__Lachnospirales;f__Lachnospiraceae;g__UBA1258;s__	d__Bacteria	p__Bacillota_A	c__Clostridia	o__Lachnospirales	f__Lachnospiraceae	g__UBA1258	s__
SGB_179	D15_KMJN_T2106131995_bin.316	8	Medium	87.76	1.43	80.61	101	25	0.460159	2078468	138	91895	26175	6323	15061.4	0.919999	1884	d__Bacteria;p__Bacteroidota;c__Bacteroidia;o__Bacteroidales;f__Paludibacteraceae;g__RF16;s__	d__Bacteria	p__Bacteroidota	c__Bacteroidia	o__Bacteroidales	f__Paludibacteraceae	g__RF16	s__
SGB_180	D15_KMJN_T2106131995_bin.318	2	High	92	3.97	72.15	92	62.5	0.442163	2343887	243	44270	15545	4277	9645.63	0.92051	2149	d__Bacteria;p__Bacillota_A;c__Clostridia;o__Lachnospirales;f__Lachnospiraceae;g__SZUA-448;s__	d__Bacteria	p__Bacillota_A	c__Clostridia	o__Lachnospirales	f__Lachnospiraceae	g__SZUA-448	s__
SGB_181	D15_KMJN_T2106131995_bin.330	3	High	93.24	3.65	74.99	90	50	0.325336	1300346	158	50506	13292	3648	8230.04	0.936739	1217	d__Bacteria;p__Bacillota;c__Bacilli;o__RFN20;f__CAG-826;g__SIG220;s__	d__Bacteria	p__Bacillota	c__Bacilli	o__RFN20	f__CAG-826	g__SIG220	s__
SGB_182	D15_KMJN_T2106131995_bin.340	2	High	92.08	2.84	77.88	96	87.5	0.46583	2137575	312	42766	10262	2971	6851.2	0.938847	2028	d__Bacteria;p__Bacillota_A;c__Clostridia;o__Lachnospirales;f__Lachnospiraceae;g__UBA7050;s__	d__Bacteria	p__Bacillota_A	c__Clostridia	o__Lachnospirales	f__Lachnospiraceae	g__UBA7050	s__
SGB_183	D15_KMJN_T2106131995_bin.99	1	Medium	88.57	2.12	77.97	100	0	0.388883	1860145	428	19653	5044	2223	4346.13	0.860613	1908	d__Bacteria;p__;c__;o__;f__;g__;s__	d__Bacteria	p__	c__	o__	f__	g__	s__
SGB_186	D16_KMJN_T2106131996_bin.1	2	High	96.33	1.4	89.33	113	0	0.36438	2473562	82	270473	60683	15576	30165.4	0.92002	2176	d__Bacteria;p__Spirochaetota;c__Spirochaetia;o__Treponematales;f__Treponemataceae;g__Treponema_D;s__	d__Bacteria	p__Spirochaetota	c__Spirochaetia	o__Treponematales	f__Treponemataceae	g__Treponema_D	s__
SGB_184	D16_KMJN_T2106131996_bin.140	6	Medium	66.04	0	66.04	105	0	0.502577	1958048	97	104233	38425	9061	20186.1	0.914483	1754	d__Bacteria;p__Bacillota_A;c__Clostridia;o__Oscillospirales;f__Oscillospiraceae;g__Limivicinus;s__	d__Bacteria	p__Bacillota_A	c__Clostridia	o__Oscillospirales	f__Oscillospiraceae	g__Limivicinus	s__
SGB_185	D16_KMJN_T2106131996_bin.175	27	High	94.29	0.48	91.89	89	0	0.452791	1970065	178	68478	17634	4617	11067.8	0.91677	1812	d__Bacteria;p__Bacteroidota;c__Bacteroidia;o__Bacteroidales;f__UBA932;g__Egerieousia;s__	d__Bacteria	p__Bacteroidota	c__Bacteroidia	o__Bacteroidales	f__UBA932	g__Egerieousia	s__
SGB_187	D16_KMJN_T2106131996_bin.2	7	Medium	86.17	2.15	75.42	92	100	0.433083	3075029	355	83164	13506	3480	8662.05	0.916617	2815	d__Bacteria;p__Bacteroidota;c__Bacteroidia;o__Bacteroidales;f__F082;g__Limimorpha;s__	d__Bacteria	p__Bacteroidota	c__Bacteroidia	o__Bacteroidales	f__F082	g__Limimorpha	s__
SGB_188	D16_KMJN_T2106131996_bin.39	21	High	97.2	0.54	94.5	114	0	0.428718	2301096	58	232108	74909	25953	39674.1	0.91533	1906	d__Bacteria;p__Bacteroidota;c__Bacteroidia;o__Bacteroidales;f__WCHB1-69;g__RUG11690;s__	d__Bacteria	p__Bacteroidota	c__Bacteroidia	o__Bacteroidales	f__WCHB1-69	g__RUG11690	s__
SGB_189	D16_KMJN_T2106131996_bin.45	3	Medium	66.01	1.75	57.26	68	0	0.399664	2866392	623	22958	5721	2283	4600.95	0.910122	2755	d__Bacteria;p__Bacillota_A;c__Clostridia;o__Lachnospirales;f__Lachnospiraceae;g__AC2028;s__	d__Bacteria	p__Bacillota_A	c__Clostridia	o__Lachnospirales	f__Lachnospiraceae	g__AC2028	s__
SGB_190	D16_KMJN_T2106131996_bin.82	8	Medium	88.81	0.41	86.76	91	33.33	0.503701	2155157	282	37712	11010	3460	7642.4	0.925777	1919	d__Bacteria;p__Bacteroidota;c__Bacteroidia;o__Bacteroidales;f__UBA932;g__Coprenecus;s__	d__Bacteria	p__Bacteroidota	c__Bacteroidia	o__Bacteroidales	f__UBA932	g__Coprenecus	s__
SGB_192	D17_KMJN_T2106131997_bin.12	14	High	93.38	3.28	76.98	119	13.04	0.400869	3223214	325	66045	18006	3915	9917.58	0.915532	2885	d__Bacteria;p__Bacillota_A;c__Clostridia;o__Lachnospirales;f__Lachnospiraceae;g__UBA1258;s__	d__Bacteria	p__Bacillota_A	c__Clostridia	o__Lachnospirales	f__Lachnospiraceae	g__UBA1258	s__
SGB_191	D17_KMJN_T2106131997_bin.121	33	High	96.98	0	96.98	101	0	0.394183	2560923	76	235801	75734	18314	33696.4	0.920035	2253	d__Bacteria;p__Bacillota_A;c__Clostridia;o__Oscillospirales;f__Acutalibacteraceae;g__CAG-488;s__	d__Bacteria	p__Bacillota_A	c__Clostridia	o__Oscillospirales	f__Acutalibacteraceae	g__CAG-488	s__
SGB_193	D17_KMJN_T2106131997_bin.157	1	Medium	80.63	5.97	50.78	86	6.25	0.49247	3709059	962	28703	4379	2034	3855.57	0.921626	3781	d__Bacteria;p__Verrucomicrobiota;c__Lentisphaeria;o__Victivallales;f__Victivallaceae;g__UBA1784;s__	d__Bacteria	p__Verrucomicrobiota	c__Lentisphaeria	o__Victivallales	f__Victivallaceae	g__UBA1784	s__
SGB_194	D17_KMJN_T2106131997_bin.172	6	High	92.98	3.71	74.43	109	25	0.453293	2955149	321	44667	12887	4531	9206.07	0.917334	2643	d__Bacteria;p__Bacillota_A;c__Clostridia;o__Oscillospirales;f__Acutalibacteraceae;g__RUG806;s__	d__Bacteria	p__Bacillota_A	c__Clostridia	o__Oscillospirales	f__Acutalibacteraceae	g__RUG806	s__
SGB_195	D17_KMJN_T2106131997_bin.184	14	Medium	89.6	0.95	84.85	108	0	0.485948	2268570	159	59884	23610	7784	14267.7	0.945697	1969	d__Bacteria;p__Bacteroidota;c__Bacteroidia;o__Bacteroidales;f__UBA932;g__Cryptobacteroides;s__	d__Bacteria	p__Bacteroidota	c__Bacteroidia	o__Bacteroidales	f__UBA932	g__Cryptobacteroides	s__
SGB_196	D17_KMJN_T2106131997_bin.244	2	Medium	75.71	4.21	54.66	76	6.67	0.337399	886669	269	14813	3815	1799	3296.17	0.941163	1099	d__Bacteria;p__Bacillota;c__Bacilli;o__Erysipelotrichales;f__Erysipelotrichaceae;g__UBA636;s__	d__Bacteria	p__Bacillota	c__Bacilli	o__Erysipelotrichales	f__Erysipelotrichaceae	g__UBA636	s__
SGB_197	D17_KMJN_T2106131997_bin.39	11	High	95.92	0.7	92.42	116	0	0.436174	2121220	48	205714	80738	22670	44192.1	0.93323	1749	d__Bacteria;p__Bacillota_A;c__Clostridia;o__UBA1212;f__UBA1255;g__;s__	d__Bacteria	p__Bacillota_A	c__Clostridia	o__UBA1212	f__UBA1255	g__	s__
SGB_198	D17_KMJN_T2106131997_bin.52	8	High	96.64	0	96.64	110	0	0.461589	2618511	40	265101	90510	35369	65462.8	0.906674	2136	d__Bacteria;p__Bacillota_A;c__Clostridia;o__Lachnospirales;f__Lachnospiraceae;g__ISDg;s__ISDg sp002315495	d__Bacteria	p__Bacillota_A	c__Clostridia	o__Lachnospirales	f__Lachnospiraceae	g__ISDg	s__ISDg sp002315495
SGB_199	D18_KMJN_T2106131998_bin.114	1	High	92.16	3.89	72.71	92	41.67	0.484447	2805360	255	66275	19028	4402	11001.4	0.935207	2468	d__Bacteria;p__Bacteroidota;c__Bacteroidia;o__Bacteroidales;f__UBA932;g__Cryptobacteroides;s__	d__Bacteria	p__Bacteroidota	c__Bacteroidia	o__Bacteroidales	f__UBA932	g__Cryptobacteroides	s__
SGB_200	D18_KMJN_T2106131998_bin.164	38	High	92.04	0.68	88.64	102	100	0.487411	2511501	363	42634	10100	2957	6918.74	0.951973	2307	d__Bacteria;p__Bacteroidota;c__Bacteroidia;o__Bacteroidales;f__UBA932;g__Coprenecus;s__	d__Bacteria	p__Bacteroidota	c__Bacteroidia	o__Bacteroidales	f__UBA932	g__Coprenecus	s__
SGB_201	D18_KMJN_T2106131998_bin.177	1	Medium	80.98	2.3	69.48	94	40	0.494377	1216035	310	22363	4503	2068	3922.69	0.931294	1382	d__Bacteria;p__Bacillota_A;c__Clostridia;o__Oscillospirales;f__UBA644;g__CAKSBH01;s__	d__Bacteria	p__Bacillota_A	c__Clostridia	o__Oscillospirales	f__UBA644	g__CAKSBH01	s__
SGB_203	D18_KMJN_T2106131998_bin.18	7	High	97.19	0.67	93.84	107	0	0.337328	1134724	154	29010	10719	3412	7368.34	0.94346	1111	d__Bacteria;p__Bacillota;c__Bacilli;o__RFN20;f__CAG-826;g__JAKSVI01;s__	d__Bacteria	p__Bacillota	c__Bacilli	o__RFN20	f__CAG-826	g__JAKSVI01	s__
SGB_202	D18_KMJN_T2106131998_bin.187	19	High	95.19	0.89	90.74	105	66.67	0.424676	2868900	307	55922	16900	3784	9344.95	0.921444	2616	d__Bacteria;p__Bacillota_A;c__Clostridia;o__Lachnospirales;f__Lachnospiraceae;g__RGIG3528;s__	d__Bacteria	p__Bacillota_A	c__Clostridia	o__Lachnospirales	f__Lachnospiraceae	g__RGIG3528	s__
SGB_204	D18_KMJN_T2106131998_bin.203	1	Medium	76.75	3.83	57.6	75	30.77	0.592729	1920623	564	22289	3902	1886	3405.36	0.952092	1982	d__Bacteria;p__Verrucomicrobiota;c__Kiritimatiellia;o__RFP12;f__UBA1067;g__;s__	d__Bacteria	p__Verrucomicrobiota	c__Kiritimatiellia	o__RFP12	f__UBA1067	g__	s__
SGB_205	D18_KMJN_T2106131998_bin.234	7	High	97.09	0.02	96.99	116	0	0.486104	2095072	110	375057	53041	9181	19046.1	0.917865	1819	d__Bacteria;p__Bacillota_A;c__Clostridia;o__Oscillospirales;f__CAG-272;g__;s__	d__Bacteria	p__Bacillota_A	c__Clostridia	o__Oscillospirales	f__CAG-272	g__	s__
SGB_206	D18_KMJN_T2106131998_bin.24	7	High	90.81	2.75	77.06	86	36.36	0.382432	2439807	323	52830	12022	3149	7553.58	0.922396	2355	d__Bacteria;p__Bacillota_A;c__Clostridia;o__Lachnospirales;f__Lachnospiraceae;g__UBA1712;s__UBA1712 sp002317175	d__Bacteria	p__Bacillota_A	c__Clostridia	o__Lachnospirales	f__Lachnospiraceae	g__UBA1712	s__UBA1712 sp002317175
SGB_207	D18_KMJN_T2106131998_bin.36	1	Medium	81.15	3.33	64.5	97	10	0.506055	1942346	178	53265	19294	5004	10912.1	0.945925	1732	d__Bacteria;p__Bacteroidota;c__Bacteroidia;o__Bacteroidales;f__UBA932;g__Cryptobacteroides;s__	d__Bacteria	p__Bacteroidota	c__Bacteroidia	o__Bacteroidales	f__UBA932	g__Cryptobacteroides	s__
SGB_208	D18_KMJN_T2106131998_bin.43	1	Medium	79.37	3.84	60.17	80	58.33	0.364291	2422651	534	27047	5682	2134	4536.8	0.933264	2501	d__Bacteria;p__Spirochaetota;c__Spirochaetia;o__Treponematales;f__Treponemataceae;g__Treponema_D;s__	d__Bacteria	p__Spirochaetota	c__Spirochaetia	o__Treponematales	f__Treponemataceae	g__Treponema_D	s__
SGB_209	D18_KMJN_T2106131998_bin.69	2	Medium	82.9	3.6	64.9	70	54.55	0.508857	1621877	244	33362	9472	3058	6647.04	0.956812	1612	d__Bacteria;p__Bacteroidota;c__Bacteroidia;o__Bacteroidales;f__UBA932;g__Cryptobacteroides;s__	d__Bacteria	p__Bacteroidota	c__Bacteroidia	o__Bacteroidales	f__UBA932	g__Cryptobacteroides	s__
SGB_210	D19_KMJN_T2106131999_bin.120	14	Medium	88.59	1.68	80.19	111	100	0.476669	2173286	168	100733	22845	6198	12936.2	0.934064	2032	d__Bacteria;p__Bacillota_A;c__Clostridia;o__Oscillospirales;f__Oscillospiraceae;g__Limivicinus;s__	d__Bacteria	p__Bacillota_A	c__Clostridia	o__Oscillospirales	f__Oscillospiraceae	g__Limivicinus	s__
SGB_211	D19_KMJN_T2106131999_bin.144	23	High	97.19	1.24	90.99	104	85.71	0.334786	1129591	62	76513	27297	8637	18219.2	0.940231	1034	d__Bacteria;p__Bacillota;c__Bacilli;o__RFN20;f__CAG-826;g__UBA3207;s__	d__Bacteria	p__Bacillota	c__Bacilli	o__RFN20	f__CAG-826	g__UBA3207	s__
SGB_212	D19_KMJN_T2106131999_bin.152	2	High	93.24	1.39	86.29	107	0	0.560971	2657123	185	85281	24890	7367	14362.8	0.903567	2318	d__Bacteria;p__Verrucomicrobiota;c__Lentisphaeria;o__Victivallales;f__Victivallaceae;g__SIG78;s__	d__Bacteria	p__Verrucomicrobiota	c__Lentisphaeria	o__Victivallales	f__Victivallaceae	g__SIG78	s__
SGB_213	D19_KMJN_T2106131999_bin.165	1	Medium	63.96	2.79	50.01	63	0	0.386084	1764480	584	10076	3314	1774	3021.37	0.933531	2018	d__Bacteria;p__Bacillota_A;c__Clostridia;o__Lachnospirales;f__Lachnospiraceae;g__XBB2008;s__	d__Bacteria	p__Bacillota_A	c__Clostridia	o__Lachnospirales	f__Lachnospiraceae	g__XBB2008	s__
SGB_214	D19_KMJN_T2106131999_bin.168	4	High	95.31	0.57	92.46	115	0	0.487283	2892473	187	79322	25855	7544	15467.8	0.855356	2464	d__Bacteria;p__Pseudomonadota;c__Gammaproteobacteria;o__Enterobacterales_A;f__Succinivibrionaceae;g__;s__	d__Bacteria	p__Pseudomonadota	c__Gammaproteobacteria	o__Enterobacterales_A	f__Succinivibrionaceae	g__	s__
SGB_215	D19_KMJN_T2106131999_bin.172	3	Medium	78.14	2.96	63.34	76	83.33	0.476322	1404068	263	25577	7085	2586	5338.66	0.955479	1366	d__Bacteria;p__Bacteroidota;c__Bacteroidia;o__Bacteroidales;f__Paludibacteraceae;g__RF16;s__	d__Bacteria	p__Bacteroidota	c__Bacteroidia	o__Bacteroidales	f__Paludibacteraceae	g__RF16	s__
SGB_216	D19_KMJN_T2106131999_bin.173	4	Medium	89.76	0.48	87.36	108	0	0.534001	2160090	107	203653	42333	9329	20187.8	0.950302	1839	d__Bacteria;p__Bacteroidota;c__Bacteroidia;o__Bacteroidales;f__UBA932;g__Cryptobacteroides;s__	d__Bacteria	p__Bacteroidota	c__Bacteroidia	o__Bacteroidales	f__UBA932	g__Cryptobacteroides	s__
SGB_217	D19_KMJN_T2106131999_bin.185	3	Medium	86.35	1.61	78.3	91	33.33	0.472364	1778748	198	67192	14073	3831	8983.58	0.93382	1626	d__Bacteria;p__Bacteroidota;c__Bacteroidia;o__Bacteroidales;f__Paludibacteraceae;g__Aphodosoma;s__	d__Bacteria	p__Bacteroidota	c__Bacteroidia	o__Bacteroidales	f__Paludibacteraceae	g__Aphodosoma	s__
SGB_218	D19_KMJN_T2106131999_bin.199	1	Medium	85.91	2.64	72.71	94	55.56	0.52693	1886193	476	15478	4652	2113	3962.59	0.90405	2082	d__Bacteria;p__Bacillota_A;c__Clostridia;o__Oscillospirales;f__Oscillospiraceae;g__Alloscillospira;s__	d__Bacteria	p__Bacillota_A	c__Clostridia	o__Oscillospirales	f__Oscillospiraceae	g__Alloscillospira	s__
SGB_219	D19_KMJN_T2106131999_bin.223	4	Medium	82.33	0.48	79.93	100	0	0.508896	1993731	115	93292	40633	8585	17336.8	0.958473	1732	d__Bacteria;p__Bacteroidota;c__Bacteroidia;o__Bacteroidales;f__UBA932;g__Cryptobacteroides;s__	d__Bacteria	p__Bacteroidota	c__Bacteroidia	o__Bacteroidales	f__UBA932	g__Cryptobacteroides	s__
SGB_220	D19_KMJN_T2106131999_bin.238	25	High	93.99	1.75	85.24	115	10	0.428333	2648968	117	145417	45616	10363	22640.8	0.929989	2221	d__Bacteria;p__Bacteroidota;c__Bacteroidia;o__Bacteroidales;f__Bacteroidaceae;g__UBA4293;s__	d__Bacteria	p__Bacteroidota	c__Bacteroidia	o__Bacteroidales	f__Bacteroidaceae	g__UBA4293	s__
SGB_221	D19_KMJN_T2106131999_bin.241	4	High	92.62	1.09	87.17	113	50	0.471336	1879202	75	110055	52409	13441	25056	0.947461	1701	d__Bacteria;p__Bacteroidota;c__Bacteroidia;o__Bacteroidales;f__UBA932;g__Cryptobacteroides;s__	d__Bacteria	p__Bacteroidota	c__Bacteroidia	o__Bacteroidales	f__UBA932	g__Cryptobacteroides	s__
SGB_222	D19_KMJN_T2106131999_bin.244	18	High	96.31	0.06	96.01	117	66.67	0.393038	2298628	59	186752	96506	21979	38959.8	0.919943	2057	d__Bacteria;p__Bacillota_A;c__Clostridia;o__Oscillospirales;f__Acutalibacteraceae;g__CAG-488;s__	d__Bacteria	p__Bacillota_A	c__Clostridia	o__Oscillospirales	f__Acutalibacteraceae	g__CAG-488	s__
SGB_223	D19_KMJN_T2106131999_bin.262	2	Medium	60.34	0	60.34	67	0	0.382129	1169760	307	25477	4376	2050	3810.29	0.941621	1354	d__Bacteria;p__Bacillota_A;c__Clostridia;o__Lachnospirales;f__Lachnospiraceae;g__UBA1755;s__	d__Bacteria	p__Bacillota_A	c__Clostridia	o__Lachnospirales	f__Lachnospiraceae	g__UBA1755	s__
SGB_224	D19_KMJN_T2106131999_bin.275	10	Medium	86.33	1.83	77.18	105	80	0.499374	1711604	160	49851	17074	4937	10697.5	0.930126	1526	d__Bacteria;p__Bacteroidota;c__Bacteroidia;o__Bacteroidales;f__UBA932;g__Cryptobacteroides;s__	d__Bacteria	p__Bacteroidota	c__Bacteroidia	o__Bacteroidales	f__UBA932	g__Cryptobacteroides	s__
SGB_225	D19_KMJN_T2106131999_bin.279	3	Medium	80.95	2.33	69.3	74	40	0.512407	1422661	279	22733	7215	2471	5099.14	0.945253	1365	d__Bacteria;p__Bacteroidota;c__Bacteroidia;o__Bacteroidales;f__Paludibacteraceae;g__RF16;s__	d__Bacteria	p__Bacteroidota	c__Bacteroidia	o__Bacteroidales	f__Paludibacteraceae	g__RF16	s__
SGB_226	D19_KMJN_T2106131999_bin.296	2	High	91.78	4.57	68.93	99	3.12	0.472588	2089092	378	36803	7194	2524	5526.7	0.904116	2191	d__Bacteria;p__Bacillota_A;c__Clostridia;o__Oscillospirales;f__Oscillospiraceae;g__Vescimonas;s__	d__Bacteria	p__Bacillota_A	c__Clostridia	o__Oscillospirales	f__Oscillospiraceae	g__Vescimonas	s__
SGB_227	D19_KMJN_T2106131999_bin.32	2	Medium	85.56	2.98	70.66	93	6.67	0.558175	2308290	223	34565	15836	5042	10351.1	0.947134	1945	d__Bacteria;p__Verrucomicrobiota;c__Kiritimatiellia;o__RFP12;f__UBA1067;g__UBA1067;s__	d__Bacteria	p__Verrucomicrobiota	c__Kiritimatiellia	o__RFP12	f__UBA1067	g__UBA1067	s__
SGB_228	D19_KMJN_T2106131999_bin.371	4	High	92.12	2.98	77.22	36	90.91	0.513319	1502862	199	49293	10857	3384	7552.07	0.921638	1582	d__Archaea;p__Thermoplasmatota;c__Thermoplasmata;o__Methanomassiliicoccales;f__Methanomethylophilaceae;g__;s__	d__Archaea	p__Thermoplasmatota	c__Thermoplasmata	o__Methanomassiliicoccales	f__Methanomethylophilaceae	g__	s__
SGB_229	D19_KMJN_T2106131999_bin.50	6	High	92.65	2.12	82.05	108	33.33	0.385745	2440276	142	125148	33788	7124	17185	0.925251	2272	d__Bacteria;p__Bacillota_A;c__Clostridia;o__Lachnospirales;f__Lachnospiraceae;g__NK4A136;s__	d__Bacteria	p__Bacillota_A	c__Clostridia	o__Lachnospirales	f__Lachnospiraceae	g__NK4A136	s__
SGB_230	D19_KMJN_T2106131999_bin.75	2	High	93.62	0.1	93.12	116	0	0.386632	1654716	85	119121	42636	11238	19467.2	0.918667	1591	d__Bacteria;p__Bacillota_A;c__Clostridia;o__Oscillospirales;f__Acutalibacteraceae;g__;s__	d__Bacteria	p__Bacillota_A	c__Clostridia	o__Oscillospirales	f__Acutalibacteraceae	g__	s__
SGB_231	D19_KMJN_T2106131999_bin.80	1	Medium	95.97	7.63	57.82	105	4.76	0.536899	2160254	164	186418	50006	3955	13172.3	0.899296	2141	d__Bacteria;p__Bacillota_A;c__Clostridia;o__Oscillospirales;f__Oscillospiraceae;g__Vescimonas;s__	d__Bacteria	p__Bacillota_A	c__Clostridia	o__Oscillospirales	f__Oscillospiraceae	g__Vescimonas	s__
SGB_232	D19_KMJN_T2106131999_bin.85	1	Medium	60.78	2.11	50.23	49	0	0.498793	1920407	665	9204	2966	1828	2887.83	0.914023	2037	d__Bacteria;p__Verrucomicrobiota;c__Lentisphaeria;o__Victivallales;f__UBA1829;g__SIG77;s__	d__Bacteria	p__Verrucomicrobiota	c__Lentisphaeria	o__Victivallales	f__UBA1829	g__SIG77	s__
SGB_233	D19_KMJN_T2106131999_bin.94	2	Medium	75.93	3.29	59.48	30	83.33	0.535515	1115951	302	18394	4174	2024	3695.2	0.914004	1315	d__Archaea;p__Thermoplasmatota;c__Thermoplasmata;o__Methanomassiliicoccales;f__Methanomethylophilaceae;g__UBA71;s__	d__Archaea	p__Thermoplasmatota	c__Thermoplasmata	o__Methanomassiliicoccales	f__Methanomethylophilaceae	g__UBA71	s__
SGB_234	D20_KMJN_T2106132000_bin.155	2	Medium	83.19	2.14	72.49	99	10	0.475938	2364355	347	49170	11198	2824	6813.7	0.90814	2308	d__Bacteria;p__Bacillota_A;c__Clostridia;o__Lachnospirales;f__Lachnospiraceae;g__Avilachnospira;s__	d__Bacteria	p__Bacillota_A	c__Clostridia	o__Lachnospirales	f__Lachnospiraceae	g__Avilachnospira	s__
SGB_235	D20_KMJN_T2106132000_bin.176	2	Medium	83.55	3.51	66	79	33.33	0.408978	1744378	154	124608	24222	4872	11327.1	0.903717	1653	d__Bacteria;p__Bacillota_C;c__Negativicutes;o__Acidaminococcales;f__Acidaminococcaceae;g__Phascolarctobacterium_A;s__	d__Bacteria	p__Bacillota_C	c__Negativicutes	o__Acidaminococcales	f__Acidaminococcaceae	g__Phascolarctobacterium_A	s__
SGB_236	D20_KMJN_T2106132000_bin.220	15	High	99.29	0.59	96.34	113	0	0.386083	2260696	88	121709	40240	11320	25689.7	0.929843	2090	d__Bacteria;p__Bacillota_A;c__Clostridia;o__Saccharofermentanales;f__Saccharofermentanaceae;g__Saccharofermentans;s__	d__Bacteria	p__Bacillota_A	c__Clostridia	o__Saccharofermentanales	f__Saccharofermentanaceae	g__Saccharofermentans	s__
SGB_237	D20_KMJN_T2106132000_bin.264	2	High	98.88	3.37	82.03	110	0	0.302316	1868965	132	88370	23703	6891	14158.8	0.930032	1616	d__Bacteria;p__Bacillota;c__Bacilli;o__RFN20;f__CAG-449;g__UBA3210;s__	d__Bacteria	p__Bacillota	c__Bacilli	o__RFN20	f__CAG-449	g__UBA3210	s__
SGB_238	D20_KMJN_T2106132000_bin.265	1	Medium	88.39	3.36	71.59	93	50	0.360772	2448275	540	22247	5719	2257	4533.84	0.917906	2439	d__Bacteria;p__Bacillota_A;c__Clostridia;o__Lachnospirales;f__Lachnospiraceae;g__JAKSSA01;s__	d__Bacteria	p__Bacillota_A	c__Clostridia	o__Lachnospirales	f__Lachnospiraceae	g__JAKSSA01	s__
SGB_239	D20_KMJN_T2106132000_bin.277	1	High	94.39	2.87	80.04	105	12.5	0.381696	1762781	266	33729	9283	3216	6627	0.919118	1768	d__Bacteria;p__Bacteroidota;c__Bacteroidia;o__Bacteroidales;f__Paludibacteraceae;g__UBA1754;s__UBA1754 sp002315615	d__Bacteria	p__Bacteroidota	c__Bacteroidia	o__Bacteroidales	f__Paludibacteraceae	g__UBA1754	s__UBA1754 sp002315615
SGB_240	D20_KMJN_T2106132000_bin.326	1	Medium	99.22	8.64	56.02	100	0	0.378281	2779757	375	60779	12404	2932	7412.69	0.8859	2704	d__Bacteria;p__Bacteroidota;c__Bacteroidia;o__Bacteroidales;f__Rikenellaceae;g__Mucinivorans;s__	d__Bacteria	p__Bacteroidota	c__Bacteroidia	o__Bacteroidales	f__Rikenellaceae	g__Mucinivorans	s__
SGB_241	D20_KMJN_T2106132000_bin.329	6	Medium	70.61	0.4	68.61	67	0	0.467332	1776900	535	14116	3717	1883	3321.31	0.945899	1896	d__Bacteria;p__Bacteroidota;c__Bacteroidia;o__Bacteroidales;f__UBA932;g__Cryptobacteroides;s__	d__Bacteria	p__Bacteroidota	c__Bacteroidia	o__Bacteroidales	f__UBA932	g__Cryptobacteroides	s__
SGB_242	D20_KMJN_T2106132000_bin.346	4	Medium	88.17	3.85	68.92	73	33.33	0.308637	659133	83	30767	18204	2629	7941.36	0.946961	638	d__Bacteria;p__Bacillota;c__Bacilli;o__Mycoplasmatales;f__Mycoplasmoidaceae;g__RUG11194;s__	d__Bacteria	p__Bacillota	c__Bacilli	o__Mycoplasmatales	f__Mycoplasmoidaceae	g__RUG11194	s__
SGB_243	D20_KMJN_T2106132000_bin.360	1	Medium	86.64	3.37	69.79	83	0	0.319232	1433037	76	272126	35855	8606	18855.8	0.924373	1400	d__Bacteria;p__Bacillota;c__Bacilli;o__RFN20;f__CAG-826;g__SIG220;s__	d__Bacteria	p__Bacillota	c__Bacilli	o__RFN20	f__CAG-826	g__SIG220	s__
SGB_244	D20_KMJN_T2106132000_bin.369	2	High	97.33	0.93	92.68	106	0	0.279308	1405311	55	222478	58680	16269	25551.1	0.930255	1240	d__Bacteria;p__Bacillota;c__Bacilli;o__Izemoplasmatales;f__UBA1188;g__UBA1188;s__	d__Bacteria	p__Bacillota	c__Bacilli	o__Izemoplasmatales	f__UBA1188	g__UBA1188	s__
SGB_245	D20_KMJN_T2106132000_bin.39	1	High	93.15	0	93.15	102	0	0.299688	991206	4	445143	359337	138177	247802	0.942983	860	d__Bacteria;p__Bacillota;c__Bacilli;o__RFN20;f__UBA1709;g__UBA1709;s__	d__Bacteria	p__Bacillota	c__Bacilli	o__RFN20	f__UBA1709	g__UBA1709	s__
SGB_246	D20_KMJN_T2106132000_bin.63	1	Medium	82.16	4.21	61.11	77	16.67	0.518225	1970996	392	21475	6259	2584	5028.05	0.95569	1954	d__Bacteria;p__Bacteroidota;c__Bacteroidia;o__Bacteroidales;f__UBA932;g__Cryptobacteroides;s__	d__Bacteria	p__Bacteroidota	c__Bacteroidia	o__Bacteroidales	f__UBA932	g__Cryptobacteroides	s__
SGB_247	D21_KMJN_T2106132001_bin.142	1	Medium	82.6	3.6	64.6	94	20	0.51858	2427895	285	60410	13475	3391	8518.93	0.948233	2205	d__Bacteria;p__Bacteroidota;c__Bacteroidia;o__Bacteroidales;f__UBA932;g__Cryptobacteroides;s__	d__Bacteria	p__Bacteroidota	c__Bacteroidia	o__Bacteroidales	f__UBA932	g__Cryptobacteroides	s__
SGB_248	D21_KMJN_T2106132001_bin.174	7	High	91.49	1.69	83.04	114	33.33	0.463149	2213136	88	116600	39382	14060	25149.3	0.936943	1955	d__Bacteria;p__Bacteroidota;c__Bacteroidia;o__Bacteroidales;f__UBA932;g__Cryptobacteroides;s__	d__Bacteria	p__Bacteroidota	c__Bacteroidia	o__Bacteroidales	f__UBA932	g__Cryptobacteroides	s__
SGB_250	D21_KMJN_T2106132001_bin.22	4	Medium	77.97	4.03	57.82	66	22.22	0.458694	1789219	239	43977	11723	3150	7486.27	0.929247	1706	d__Bacteria;p__Bacteroidota;c__Bacteroidia;o__Bacteroidales;f__Paludibacteraceae;g__RF16;s__	d__Bacteria	p__Bacteroidota	c__Bacteroidia	o__Bacteroidales	f__Paludibacteraceae	g__RF16	s__
SGB_249	D21_KMJN_T2106132001_bin.221	10	High	92.47	1.13	86.82	115	60	0.527244	1998616	81	80483	32324	14520	24674.3	0.910637	1746	d__Bacteria;p__Bacteroidota;c__Bacteroidia;o__Bacteroidales;f__P3;g__UBA1711;s__	d__Bacteria	p__Bacteroidota	c__Bacteroidia	o__Bacteroidales	f__P3	g__UBA1711	s__
SGB_251	D21_KMJN_T2106132001_bin.231	2	High	90.93	2.91	76.38	109	21.43	0.467078	3285163	144	269788	61622	11945	22813.6	0.897136	2692	d__Bacteria;p__Bacteroidota;c__Bacteroidia;o__Bacteroidales;f__Bacteroidaceae;g__Prevotella;s__	d__Bacteria	p__Bacteroidota	c__Bacteroidia	o__Bacteroidales	f__Bacteroidaceae	g__Prevotella	s__
SGB_252	D21_KMJN_T2106132001_bin.259	1	Medium	89.44	2.63	76.29	102	22.22	0.501158	2579387	364	38822	10684	3131	7086.23	0.935971	2442	d__Bacteria;p__Bacteroidota;c__Bacteroidia;o__Bacteroidales;f__UBA932;g__Coprenecus;s__	d__Bacteria	p__Bacteroidota	c__Bacteroidia	o__Bacteroidales	f__UBA932	g__Coprenecus	s__
SGB_254	D21_KMJN_T2106132001_bin.26	5	High	90.35	1.3	83.85	110	16.67	0.449761	2242022	49	281019	60505	25261	45755.6	0.924474	1827	d__Bacteria;p__Bacteroidota;c__Bacteroidia;o__Bacteroidales;f__Bacteroidaceae;g__UBA4372;s__	d__Bacteria	p__Bacteroidota	c__Bacteroidia	o__Bacteroidales	f__Bacteroidaceae	g__UBA4372	s__
SGB_253	D21_KMJN_T2106132001_bin.262	2	High	97.25	3.07	81.9	115	22.22	0.425088	3460705	117	223175	54228	14693	29578.7	0.891242	2788	d__Bacteria;p__Bacillota_A;c__Clostridia;o__Lachnospirales;f__Lachnospiraceae;g__RUG11977;s__	d__Bacteria	p__Bacillota_A	c__Clostridia	o__Lachnospirales	f__Lachnospiraceae	g__RUG11977	s__
SGB_258	D21_KMJN_T2106132001_bin.28	5	High	94.21	1.1	88.71	116	0	0.495934	3367238	122	154760	50335	14077	27600.3	0.912763	2785	d__Bacteria;p__Fibrobacterota;c__Fibrobacteria;o__Fibrobacterales;f__Fibrobacteraceae;g__Fibrobacter;s__	d__Bacteria	p__Fibrobacterota	c__Fibrobacteria	o__Fibrobacterales	f__Fibrobacteraceae	g__Fibrobacter	s__
SGB_255	D21_KMJN_T2106132001_bin.283	1	High	90.83	4.97	65.98	102	21.43	0.493653	2344121	218	69977	18730	4788	10752.8	0.955936	2059	d__Bacteria;p__Bacteroidota;c__Bacteroidia;o__Bacteroidales;f__UBA932;g__Cryptobacteroides;s__	d__Bacteria	p__Bacteroidota	c__Bacteroidia	o__Bacteroidales	f__UBA932	g__Cryptobacteroides	s__
SGB_256	D21_KMJN_T2106132001_bin.288	4	Medium	86.36	2.71	72.81	82	33.33	0.470689	1337634	296	24852	5287	2303	4519.03	0.876524	1506	d__Archaea;p__Halobacteriota;c__Methanomicrobia;o__Methanomicrobiales;f__Methanocorpusculaceae;g__Methanocorpusculum;s__	d__Archaea	p__Halobacteriota	c__Methanomicrobia	o__Methanomicrobiales	f__Methanocorpusculaceae	g__Methanocorpusculum	s__
SGB_257	D21_KMJN_T2106132001_bin.289	4	High	93.96	1.23	87.81	33	40	0.459506	2377290	250	48318	17315	3915	9509.16	0.904813	2186	d__Bacteria;p__Bacillota_A;c__Clostridia;o__Oscillospirales;f__Oscillospiraceae;g__JAKSPP01;s__	d__Bacteria	p__Bacillota_A	c__Clostridia	o__Oscillospirales	f__Oscillospiraceae	g__JAKSPP01	s__
SGB_259	D21_KMJN_T2106132001_bin.310	8	High	95.97	0	95.97	112	0	0.429234	1875939	61	225584	63509	20109	30753.1	0.909981	1586	d__Bacteria;p__Bacteroidota;c__Bacteroidia;o__Bacteroidales;f__Paludibacteraceae;g__;s__	d__Bacteria	p__Bacteroidota	c__Bacteroidia	o__Bacteroidales	f__Paludibacteraceae	g__	s__
SGB_260	D21_KMJN_T2106132001_bin.335	1	Medium	77.34	4.94	52.64	38	75	0.515403	1246325	329	22088	4432	1994	3788.22	0.934173	1444	d__Archaea;p__Thermoplasmatota;c__Thermoplasmata;o__Methanomassiliicoccales;f__Methanomethylophilaceae;g__;s__	d__Archaea	p__Thermoplasmatota	c__Thermoplasmata	o__Methanomassiliicoccales	f__Methanomethylophilaceae	g__	s__
SGB_261	D21_KMJN_T2106132001_bin.338	1	Medium	76.11	4.81	52.06	63	28.57	0.378655	2600843	660	28665	4678	2007	3940.67	0.925684	2679	d__Bacteria;p__Spirochaetota;c__Spirochaetia;o__Treponematales;f__Treponemataceae;g__Treponema_D;s__	d__Bacteria	p__Spirochaetota	c__Spirochaetia	o__Treponematales	f__Treponemataceae	g__Treponema_D	s__
SGB_262	D21_KMJN_T2106132001_bin.46	3	Medium	88.08	0.43	85.93	96	50	0.410629	1920574	422	28781	5523	2243	4551.12	0.932665	1979	d__Bacteria;p__Bacillota_A;c__Clostridia;o__Lachnospirales;f__Lachnospiraceae;g__UBA4292;s__	d__Bacteria	p__Bacillota_A	c__Clostridia	o__Lachnospirales	f__Lachnospiraceae	g__UBA4292	s__
SGB_263	D21_KMJN_T2106132001_bin.50	7	High	93.17	2.13	82.52	107	36.36	0.516991	1914899	80	153749	54470	11522	23936.2	0.945641	1683	d__Bacteria;p__Bacteroidota;c__Bacteroidia;o__Bacteroidales;f__UBA932;g__Cryptobacteroides;s__	d__Bacteria	p__Bacteroidota	c__Bacteroidia	o__Bacteroidales	f__UBA932	g__Cryptobacteroides	s__
SGB_264	D21_KMJN_T2106132001_bin.53	1	Medium	67.58	3.21	51.53	76	6.67	0.467282	2259454	676	17099	3710	1881	3342.39	0.891434	2314	d__Bacteria;p__Bacteroidota;c__Bacteroidia;o__Bacteroidales;f__Bacteroidaceae;g__UBA6382;s__	d__Bacteria	p__Bacteroidota	c__Bacteroidia	o__Bacteroidales	f__Bacteroidaceae	g__UBA6382	s__
SGB_268	D21_KMJN_T2106132001_bin.6	4	Medium	79.78	1.75	71.03	103	25	0.483464	1700390	329	35307	6723	2455	5168.36	0.917295	1635	d__Bacteria;p__Bacteroidota;c__Bacteroidia;o__Bacteroidales;f__Paludibacteraceae;g__Aphodosoma;s__	d__Bacteria	p__Bacteroidota	c__Bacteroidia	o__Bacteroidales	f__Paludibacteraceae	g__Aphodosoma	s__
SGB_265	D21_KMJN_T2106132001_bin.60	6	High	94.17	1.15	88.42	110	0	0.457408	2487524	76	167590	67137	15126	32730.6	0.929026	2197	d__Bacteria;p__Bacillota_A;c__Clostridia;o__Lachnospirales;f__Lachnospiraceae;g__;s__	d__Bacteria	p__Bacillota_A	c__Clostridia	o__Lachnospirales	f__Lachnospiraceae	g__	s__
SGB_266	D21_KMJN_T2106132001_bin.66	1	Medium	81.48	5.4	54.48	86	12.5	0.466814	2250647	424	91554	7060	2457	5308.13	0.949573	2273	d__Bacteria;p__Bacteroidota;c__Bacteroidia;o__Bacteroidales;f__UBA932;g__Cryptobacteroides;s__	d__Bacteria	p__Bacteroidota	c__Bacteroidia	o__Bacteroidales	f__UBA932	g__Cryptobacteroides	s__
SGB_267	D21_KMJN_T2106132001_bin.68	5	High	93.48	3.5	75.98	76	20	0.507028	2937388	328	43104	13442	4084	8955.45	0.900054	2760	d__Bacteria;p__Bacillota_A;c__Clostridia;o__Oscillospirales;f__Oscillospiraceae;g__Limivicinus;s__	d__Bacteria	p__Bacillota_A	c__Clostridia	o__Oscillospirales	f__Oscillospiraceae	g__Limivicinus	s__
SGB_269	D21_KMJN_T2106132001_bin.74	1	Medium	66.68	3.12	51.08	68	42.86	0.456705	1377586	463	12644	3119	1798	2975.35	0.935691	1555	d__Bacteria;p__Bacillota_A;c__Clostridia;o__Peptostreptococcales;f__Anaerovoracaceae;g__RUG13409;s__	d__Bacteria	p__Bacillota_A	c__Clostridia	o__Peptostreptococcales	f__Anaerovoracaceae	g__RUG13409	s__
SGB_270	D21_KMJN_T2106132001_bin.78	1	Medium	82.53	5.61	54.48	82	25	0.632773	2925917	386	64235	11434	3315	7580.1	0.938614	2439	d__Bacteria;p__Verrucomicrobiota;c__Kiritimatiellia;o__RFP12;f__UBA1067;g__UBA1067;s__	d__Bacteria	p__Verrucomicrobiota	c__Kiritimatiellia	o__RFP12	f__UBA1067	g__UBA1067	s__
SGB_271	D21_KMJN_T2106132001_bin.9	4	Medium	79.92	1.39	72.97	103	16.67	0.488577	2881755	364	49329	13467	3336	7916.91	0.904715	2385	d__Bacteria;p__Bacteroidota;c__Bacteroidia;o__Bacteroidales;f__Bacteroidaceae;g__UBA1786;s__	d__Bacteria	p__Bacteroidota	c__Bacteroidia	o__Bacteroidales	f__Bacteroidaceae	g__UBA1786	s__
SGB_272	D22_KMJN_T2106132002_bin.108	2	Medium	80.18	2.97	65.33	40	75	0.513396	936801	132	40912	11510	3404	7096.98	0.845161	1066	d__Archaea;p__Halobacteriota;c__Methanomicrobia;o__Methanomicrobiales;f__Methanocorpusculaceae;g__Methanocorpusculum;s__	d__Archaea	p__Halobacteriota	c__Methanomicrobia	o__Methanomicrobiales	f__Methanocorpusculaceae	g__Methanocorpusculum	s__
SGB_273	D22_KMJN_T2106132002_bin.130	14	High	96.56	1.34	89.86	106	75	0.486488	2273321	119	87918	30502	9109	19103.5	0.914998	1997	d__Bacteria;p__Bacteroidota;c__Bacteroidia;o__Bacteroidales;f__Paludibacteraceae;g__RF16;s__	d__Bacteria	p__Bacteroidota	c__Bacteroidia	o__Bacteroidales	f__Paludibacteraceae	g__RF16	s__
SGB_274	D22_KMJN_T2106132002_bin.133	5	Medium	82.38	0.03	82.23	102	100	0.451671	1754233	70	150274	47719	11078	25060.5	0.944031	1587	d__Bacteria;p__Bacteroidota;c__Bacteroidia;o__Bacteroidales;f__UBA932;g__Cryptobacteroides;s__	d__Bacteria	p__Bacteroidota	c__Bacteroidia	o__Bacteroidales	f__UBA932	g__Cryptobacteroides	s__
SGB_275	D22_KMJN_T2106132002_bin.138	6	Medium	63.95	0.24	62.75	65	50	0.518859	1365818	482	9748	2915	1745	2833.65	0.90517	1499	d__Bacteria;p__Bacillota_A;c__Clostridia;o__Oscillospirales;f__CAG-272;g__UBA1770;s__	d__Bacteria	p__Bacillota_A	c__Clostridia	o__Oscillospirales	f__CAG-272	g__UBA1770	s__
SGB_276	D22_KMJN_T2106132002_bin.144	1	Medium	59.59	0	59.59	74	0	0.593244	1527462	496	13838	3320	1834	3079.56	0.903076	1704	d__Bacteria;p__Bacillota_A;c__Clostridia;o__Oscillospirales;f__UMGS1384;g__SIG502;s__	d__Bacteria	p__Bacillota_A	c__Clostridia	o__Oscillospirales	f__UMGS1384	g__SIG502	s__
SGB_277	D22_KMJN_T2106132002_bin.15	3	Medium	83.48	4.73	59.83	93	0	0.589694	2891157	156	96832	31963	8963	18533.1	0.943789	2290	d__Bacteria;p__Verrucomicrobiota;c__Kiritimatiellia;o__RFP12;f__UBA1067;g__UBA1067;s__	d__Bacteria	p__Verrucomicrobiota	c__Kiritimatiellia	o__RFP12	f__UBA1067	g__UBA1067	s__
SGB_278	D22_KMJN_T2106132002_bin.180	17	High	97.2	0.81	93.15	116	0	0.423641	2545063	82	160905	66548	14988	31037.4	0.921659	2111	d__Bacteria;p__Bacteroidota;c__Bacteroidia;o__Bacteroidales;f__WCHB1-69;g__RUG11690;s__	d__Bacteria	p__Bacteroidota	c__Bacteroidia	o__Bacteroidales	f__WCHB1-69	g__RUG11690	s__
SGB_279	D22_KMJN_T2106132002_bin.199	1	Medium	68.64	2.8	54.64	78	13.33	0.354716	1905726	593	13478	3489	1828	3213.7	0.918559	2059	d__Bacteria;p__Bacillota_A;c__Clostridia;o__Lachnospirales;f__Lachnospiraceae;g__UBA2882;s__	d__Bacteria	p__Bacillota_A	c__Clostridia	o__Lachnospirales	f__Lachnospiraceae	g__UBA2882	s__
SGB_284	D22_KMJN_T2106132002_bin.2	4	High	96.11	0.71	92.56	46	0	0.448802	1870271	25	286223	137817	34767	74810.8	0.915346	1579	d__Bacteria;p__Bacillota_A;c__Clostridia;o__Peptostreptococcales;f__Anaerovoracaceae;g__RUG099;s__	d__Bacteria	p__Bacillota_A	c__Clostridia	o__Peptostreptococcales	f__Anaerovoracaceae	g__RUG099	s__
SGB_280	D22_KMJN_T2106132002_bin.226	10	Medium	87.12	0.87	82.77	103	0	0.536366	2812226	165	103621	23428	8267	17043.8	0.889401	2172	d__Bacteria;p__Verrucomicrobiota;c__Lentisphaeria;o__UBA1407;f__UBA1407;g__;s__	d__Bacteria	p__Verrucomicrobiota	c__Lentisphaeria	o__UBA1407	f__UBA1407	g__	s__
SGB_281	D22_KMJN_T2106132002_bin.248	4	Medium	83.95	0.84	79.75	108	0	0.399714	2176517	184	150053	27104	4511	11828.9	0.914948	2079	d__Bacteria;p__Bacillota_A;c__Clostridia;o__Oscillospirales;f__Oscillospiraceae;g__Limivicinus;s__	d__Bacteria	p__Bacillota_A	c__Clostridia	o__Oscillospirales	f__Oscillospiraceae	g__Limivicinus	s__
SGB_282	D22_KMJN_T2106132002_bin.281	1	Medium	82.08	4.67	58.73	112	16.67	0.488612	1992414	336	40369	8838	2405	5929.8	0.9554	2036	d__Bacteria;p__Bacteroidota;c__Bacteroidia;o__Bacteroidales;f__UBA932;g__Cryptobacteroides;s__	d__Bacteria	p__Bacteroidota	c__Bacteroidia	o__Bacteroidales	f__UBA932	g__Cryptobacteroides	s__
SGB_283	D22_KMJN_T2106132002_bin.29	1	Medium	50.9	0	50.9	88	0	0.49565	1347678	492	9193	2808	1764	2739.18	0.941916	1442	d__Bacteria;p__Bacteroidota;c__Bacteroidia;o__Bacteroidales;f__UBA1402;g__UBA1757;s__	d__Bacteria	p__Bacteroidota	c__Bacteroidia	o__Bacteroidales	f__UBA1402	g__UBA1757	s__
SGB_285	D22_KMJN_T2106132002_bin.59	1	Medium	87.05	5.28	60.65	97	14.29	0.606543	2850572	271	52303	16270	5103	10518.7	0.943117	2265	d__Bacteria;p__Verrucomicrobiota;c__Kiritimatiellia;o__RFP12;f__UBA1067;g__UBA1067;s__	d__Bacteria	p__Verrucomicrobiota	c__Kiritimatiellia	o__RFP12	f__UBA1067	g__UBA1067	s__
SGB_286	D22_KMJN_T2106132002_bin.74	2	Medium	86.79	2.08	76.39	102	42.86	0.486354	2099452	234	70243	16068	3583	8972.02	0.946779	1926	d__Bacteria;p__Bacteroidota;c__Bacteroidia;o__Bacteroidales;f__UBA932;g__Cryptobacteroides;s__	d__Bacteria	p__Bacteroidota	c__Bacteroidia	o__Bacteroidales	f__UBA932	g__Cryptobacteroides	s__
SGB_287	D22_KMJN_T2106132002_bin.96	10	High	91.99	1.88	82.59	99	50	0.427633	3207264	162	111179	36547	8725	19797.9	0.909602	2808	d__Bacteria;p__Bacteroidota;c__Bacteroidia;o__Bacteroidales;f__F082;g__Limimorpha;s__	d__Bacteria	p__Bacteroidota	c__Bacteroidia	o__Bacteroidales	f__F082	g__Limimorpha	s__
SGB_288	D23_KMJN_T2106132003_bin.133	1	Medium	82.9	1.25	76.65	84	0	0.534687	1930412	133	96472	23910	6779	14514.4	0.943563	1609	d__Bacteria;p__Bacteroidota;c__Bacteroidia;o__Bacteroidales;f__Paludibacteraceae;g__RF16;s__	d__Bacteria	p__Bacteroidota	c__Bacteroidia	o__Bacteroidales	f__Paludibacteraceae	g__RF16	s__
SGB_289	D23_KMJN_T2106132003_bin.140	10	Medium	89.2	3.95	69.45	96	31.25	0.4563	3391014	580	35925	7875	2744	5846.58	0.905224	2991	d__Bacteria;p__Bacteroidota;c__Bacteroidia;o__Bacteroidales;f__Bacteroidaceae;g__Prevotella;s__	d__Bacteria	p__Bacteroidota	c__Bacteroidia	o__Bacteroidales	f__Bacteroidaceae	g__Prevotella	s__
SGB_290	D23_KMJN_T2106132003_bin.154	3	Medium	80.81	2.18	69.91	28	20	0.505096	1255762	214	27517	8849	2608	5868.05	0.898105	1439	d__Archaea;p__Halobacteriota;c__Methanomicrobia;o__Methanomicrobiales;f__Methanocorpusculaceae;g__Methanocorpusculum;s__	d__Archaea	p__Halobacteriota	c__Methanomicrobia	o__Methanomicrobiales	f__Methanocorpusculaceae	g__Methanocorpusculum	s__
SGB_291	D23_KMJN_T2106132003_bin.162	2	Medium	89.53	2.44	77.33	100	8.33	0.462692	1667221	336	26067	6409	2523	4961.97	0.904244	1587	d__Bacteria;p__Bacteroidota;c__Bacteroidia;o__Bacteroidales;f__Paludibacteraceae;g__RF16;s__	d__Bacteria	p__Bacteroidota	c__Bacteroidia	o__Bacteroidales	f__Paludibacteraceae	g__RF16	s__
SGB_292	D23_KMJN_T2106132003_bin.175	6	Medium	88.67	3.27	72.32	39	60	0.459686	1522685	120	60921	17922	5761	12689	0.876349	1546	d__Archaea;p__Halobacteriota;c__Methanomicrobia;o__Methanomicrobiales;f__Methanocorpusculaceae;g__Methanocorpusculum;s__	d__Archaea	p__Halobacteriota	c__Methanomicrobia	o__Methanomicrobiales	f__Methanocorpusculaceae	g__Methanocorpusculum	s__
SGB_293	D23_KMJN_T2106132003_bin.178	1	High	90.46	3.21	74.41	101	25	0.472118	2811338	229	107392	18120	5775	12276.6	0.914454	2441	d__Bacteria;p__Bacillota_A;c__Clostridia;o__Lachnospirales;f__Lachnospiraceae;g__AC2028;s__	d__Bacteria	p__Bacillota_A	c__Clostridia	o__Lachnospirales	f__Lachnospiraceae	g__AC2028	s__
SGB_294	D23_KMJN_T2106132003_bin.180	6	High	94.33	4.97	69.48	107	26.32	0.422876	2882219	356	34077	12281	3535	8096.12	0.918739	2701	d__Bacteria;p__Bacillota_A;c__Clostridia;o__Lachnospirales;f__Lachnospiraceae;g__UBA1258;s__	d__Bacteria	p__Bacillota_A	c__Clostridia	o__Lachnospirales	f__Lachnospiraceae	g__UBA1258	s__
SGB_295	D23_KMJN_T2106132003_bin.41	1	Medium	78.42	4.66	55.12	73	23.53	0.406417	3088464	798	17211	4640	2019	3870.26	0.896177	3198	d__Bacteria;p__Bacillota_A;c__Clostridia;o__Lachnospirales;f__Lachnospiraceae;g__Acetatifactor;s__	d__Bacteria	p__Bacillota_A	c__Clostridia	o__Lachnospirales	f__Lachnospiraceae	g__Acetatifactor	s__
SGB_296	D23_KMJN_T2106132003_bin.49	1	Medium	85.42	1.03	80.27	71	0	0.289914	781788	158	19336	6786	2438	4948.03	0.940289	781	d__Bacteria;p__Bacillota;c__Bacilli;o__Mycoplasmatales;f__Mycoplasmoidaceae;g__RUG11194;s__	d__Bacteria	p__Bacillota	c__Bacilli	o__Mycoplasmatales	f__Mycoplasmoidaceae	g__RUG11194	s__
SGB_297	D23_KMJN_T2106132003_bin.76	2	Medium	68.24	1.73	59.59	76	25	0.528326	1439032	428	17045	3629	2000	3362.22	0.957733	1568	d__Bacteria;p__Bacteroidota;c__Bacteroidia;o__Bacteroidales;f__UBA932;g__Cryptobacteroides;s__	d__Bacteria	p__Bacteroidota	c__Bacteroidia	o__Bacteroidales	f__UBA932	g__Cryptobacteroides	s__
SGB_298	D23_KMJN_T2106132003_bin.88	1	Medium	53.76	0	53.76	59	0	0.461151	1236788	137	36760	14547	4210	9027.65	0.929046	1189	d__Bacteria;p__Bacteroidota;c__Bacteroidia;o__Bacteroidales;f__Paludibacteraceae;g__RF16;s__	d__Bacteria	p__Bacteroidota	c__Bacteroidia	o__Bacteroidales	f__Paludibacteraceae	g__RF16	s__
SGB_299	D23_KMJN_T2106132003_bin.90	2	Medium	70.01	2.6	57.01	71	83.33	0.490465	1759237	488	14990	4189	1955	3604.99	0.915711	1699	d__Bacteria;p__Bacteroidota;c__Bacteroidia;o__Bacteroidales;f__Paludibacteraceae;g__Aphodosoma;s__	d__Bacteria	p__Bacteroidota	c__Bacteroidia	o__Bacteroidales	f__Paludibacteraceae	g__Aphodosoma	s__
SGB_300	D23_KMJN_T2106132003_bin.98	4	Medium	86.7	5.05	61.45	90	37.5	0.378552	2429459	563	17722	5361	2116	4315.2	0.920196	2520	d__Bacteria;p__Bacillota_A;c__Clostridia;o__Lachnospirales;f__Lachnospiraceae;g__Pseudobutyrivibrio;s__	d__Bacteria	p__Bacillota_A	c__Clostridia	o__Lachnospirales	f__Lachnospiraceae	g__Pseudobutyrivibrio	s__
SGB_301	D24_KMJN_T2106132004_bin.103	2	Medium	62.64	0.5	60.14	68	50	0.408384	1007598	263	13191	4309	2174	3831.17	0.918084	1073	d__Bacteria;p__Bacillota_A;c__Clostridia;o__Lachnospirales;f__Lachnospiraceae;g__UBA3774;s__	d__Bacteria	p__Bacillota_A	c__Clostridia	o__Lachnospirales	f__Lachnospiraceae	g__UBA3774	s__
SGB_302	D24_KMJN_T2106132004_bin.111	1	Medium	84.21	6.78	50.31	85	7.69	0.382289	1503740	208	94615	13977	2298	7229.52	0.925162	1549	d__Bacteria;p__Bacillota;c__Bacilli;o__RFN20;f__CAG-826;g__;s__	d__Bacteria	p__Bacillota	c__Bacilli	o__RFN20	f__CAG-826	g__	s__
SGB_303	D24_KMJN_T2106132004_bin.112	2	Medium	89.44	1.09	83.99	108	66.67	0.388198	1309745	358	11349	4212	2014	3658.51	0.906438	1370	d__Bacteria;p__Bacteroidota;c__Bacteroidia;o__Bacteroidales;f__;g__;s__	d__Bacteria	p__Bacteroidota	c__Bacteroidia	o__Bacteroidales	f__	g__	s__
SGB_304	D24_KMJN_T2106132004_bin.117	14	High	96.63	0	96.63	104	0	0.320506	1126726	60	134142	29150	9026	18778.8	0.944895	1012	d__Bacteria;p__Bacillota;c__Bacilli;o__RFN20;f__CAG-826;g__UBA2450;s__	d__Bacteria	p__Bacillota	c__Bacilli	o__RFN20	f__CAG-826	g__UBA2450	s__
SGB_305	D24_KMJN_T2106132004_bin.130	4	High	94.69	3.75	75.94	114	18.18	0.550554	1878821	115	113561	28607	8080	16337.6	0.908958	1758	d__Bacteria;p__Pseudomonadota;c__Gammaproteobacteria;o__Burkholderiales;f__Burkholderiaceae_A;g__Duodenibacillus;s__	d__Bacteria	p__Pseudomonadota	c__Gammaproteobacteria	o__Burkholderiales	f__Burkholderiaceae_A	g__Duodenibacillus	s__
SGB_306	D24_KMJN_T2106132004_bin.146	1	Medium	64.98	0.86	60.68	53	0	0.621715	1489312	159	47115	14693	4168	9366.74	0.94256	1308	d__Bacteria;p__Verrucomicrobiota;c__Kiritimatiellia;o__RFP12;f__UBA1067;g__UBA1067;s__	d__Bacteria	p__Verrucomicrobiota	c__Kiritimatiellia	o__RFP12	f__UBA1067	g__UBA1067	s__
SGB_307	D24_KMJN_T2106132004_bin.168	1	Medium	81.71	4.43	59.56	81	0	0.474306	2762342	649	18023	5237	2151	4256.31	0.926338	2678	d__Bacteria;p__Verrucomicrobiota;c__Lentisphaeria;o__Victivallales;f__UBA1829;g__;s__	d__Bacteria	p__Verrucomicrobiota	c__Lentisphaeria	o__Victivallales	f__UBA1829	g__	s__
SGB_308	D24_KMJN_T2106132004_bin.172	5	High	94.06	4.36	72.26	109	30	0.38366	2554927	199	96872	30682	5058	12838.8	0.91177	2223	d__Bacteria;p__Bacillota_A;c__Clostridia;o__UBA1212;f__UBA1212;g__;s__	d__Bacteria	p__Bacillota_A	c__Clostridia	o__UBA1212	f__UBA1212	g__	s__
SGB_309	D24_KMJN_T2106132004_bin.188	2	Medium	84.38	4.67	61.03	86	0	0.472896	1874205	213	63826	16882	3114	8799.08	0.93771	1754	d__Bacteria;p__Bacteroidota;c__Bacteroidia;o__Bacteroidales;f__UBA932;g__Cryptobacteroides;s__	d__Bacteria	p__Bacteroidota	c__Bacteroidia	o__Bacteroidales	f__UBA932	g__Cryptobacteroides	s__
SGB_310	D24_KMJN_T2106132004_bin.204	1	Medium	77.17	2.97	62.32	65	40	0.394459	2098162	592	23165	4061	1924	3544.19	0.930136	2280	d__Bacteria;p__Spirochaetota;c__Spirochaetia;o__Treponematales;f__Treponemataceae;g__Treponema_D;s__	d__Bacteria	p__Spirochaetota	c__Spirochaetia	o__Treponematales	f__Treponemataceae	g__Treponema_D	s__
SGB_311	D24_KMJN_T2106132004_bin.213	2	Medium	64.98	1.61	56.93	69	66.67	0.469787	1543458	361	22033	5138	2182	4275.51	0.91471	1545	d__Bacteria;p__Bacteroidota;c__Bacteroidia;o__Bacteroidales;f__P3;g__UBA1711;s__	d__Bacteria	p__Bacteroidota	c__Bacteroidia	o__Bacteroidales	f__P3	g__UBA1711	s__
SGB_312	D24_KMJN_T2106132004_bin.236	2	Medium	76.7	5.1	51.2	65	9.09	0.451034	2242863	465	35832	5912	2383	4823.36	0.953946	2017	d__Bacteria;p__Verrucomicrobiota;c__Kiritimatiellia;o__RFP12;f__UBA1067;g__UBA1067;s__	d__Bacteria	p__Verrucomicrobiota	c__Kiritimatiellia	o__RFP12	f__UBA1067	g__UBA1067	s__
SGB_314	D24_KMJN_T2106132004_bin.25	2	High	95.51	0.85	91.26	107	25	0.450228	2201879	209	68267	15564	5240	10535.3	0.900393	1977	d__Bacteria;p__Bacillota_A;c__Clostridia;o__Oscillospirales;f__CAG-272;g__RUG11130;s__	d__Bacteria	p__Bacillota_A	c__Clostridia	o__Oscillospirales	f__CAG-272	g__RUG11130	s__
SGB_313	D24_KMJN_T2106132004_bin.252	3	High	97.75	0	97.75	110	0	0.318119	1431562	36	170717	78487	21492	39765.6	0.927114	1239	d__Bacteria;p__Bacillota;c__Bacilli;o__RFN20;f__CAG-826;g__;s__	d__Bacteria	p__Bacillota	c__Bacilli	o__RFN20	f__CAG-826	g__	s__
SGB_315	D24_KMJN_T2106132004_bin.26	4	High	91.76	1.52	84.16	107	0	0.523614	2208407	129	80547	29906	8537	17119.4	0.946394	1926	d__Bacteria;p__Bacteroidota;c__Bacteroidia;o__Bacteroidales;f__UBA932;g__Cryptobacteroides;s__	d__Bacteria	p__Bacteroidota	c__Bacteroidia	o__Bacteroidales	f__UBA932	g__Cryptobacteroides	s__
SGB_316	D24_KMJN_T2106132004_bin.273	22	High	97.32	2.48	84.92	116	16.67	0.393736	3733123	383	91726	15965	4234	9747.06	0.886481	3218	d__Bacteria;p__Bacillota_A;c__Clostridia;o__Oscillospirales;f__Ruminococcaceae;g__HUN007;s__	d__Bacteria	p__Bacillota_A	c__Clostridia	o__Oscillospirales	f__Ruminococcaceae	g__HUN007	s__
SGB_317	D24_KMJN_T2106132004_bin.278	16	High	94.49	2.25	83.24	109	50	0.427032	1301403	135	82811	15514	4275	9640.02	0.92667	1216	d__Bacteria;p__Bacillota;c__Bacilli;o__RFN20;f__CAG-826;g__UBA4951;s__	d__Bacteria	p__Bacillota	c__Bacilli	o__RFN20	f__CAG-826	g__UBA4951	s__
SGB_318	D24_KMJN_T2106132004_bin.304	9	Medium	89.92	1.88	80.52	108	42.86	0.533046	1866145	130	91895	23287	6403	14355	0.955688	1682	d__Bacteria;p__Bacteroidota;c__Bacteroidia;o__Bacteroidales;f__UBA932;g__Cryptobacteroides;s__	d__Bacteria	p__Bacteroidota	c__Bacteroidia	o__Bacteroidales	f__UBA932	g__Cryptobacteroides	s__
SGB_319	D24_KMJN_T2106132004_bin.305	6	Medium	75.35	1.58	67.45	88	0	0.468959	2168021	179	61310	19751	6364	12111.8	0.831826	3142	d__Bacteria;p__Bacillota_A;c__Clostridia;o__Lachnospirales;f__Lachnospiraceae;g__UBA1267;s__	d__Bacteria	p__Bacillota_A	c__Clostridia	o__Lachnospirales	f__Lachnospiraceae	g__UBA1267	s__
SGB_320	D24_KMJN_T2106132004_bin.323	2	Medium	89.49	2.12	78.89	102	37.5	0.543041	1856771	374	19002	6568	2441	4964.63	0.912663	1911	d__Bacteria;p__Bacillota_A;c__Clostridia;o__Oscillospirales;f__CAG-272;g__UMGS1696;s__	d__Bacteria	p__Bacillota_A	c__Clostridia	o__Oscillospirales	f__CAG-272	g__UMGS1696	s__
SGB_321	D24_KMJN_T2106132004_bin.324	17	High	91.37	1.45	84.12	110	25	0.473596	2655052	188	93306	25182	6386	14122.6	0.894992	2213	d__Bacteria;p__Bacillota_A;c__Clostridia;o__Oscillospirales;f__CAG-272;g__CAG-390;s__CAG-390 sp002314565	d__Bacteria	p__Bacillota_A	c__Clostridia	o__Oscillospirales	f__CAG-272	g__CAG-390	s__CAG-390 sp002314565
SGB_322	D24_KMJN_T2106132004_bin.339	2	Medium	81.11	3.37	64.26	76	80	0.302773	864124	128	28184	9138	3091	6750.97	0.949699	890	d__Bacteria;p__Bacillota;c__Bacilli;o__RFN20;f__CAG-826;g__UB1719;s__	d__Bacteria	p__Bacillota	c__Bacilli	o__RFN20	f__CAG-826	g__UB1719	s__
SGB_323	D24_KMJN_T2106132004_bin.341	1	Medium	70.6	4.03	50.45	56	80	0.431379	1627115	480	18328	3781	1878	3389.82	0.905565	1795	d__Bacteria;p__Bacillota_C;c__Negativicutes;o__Acidaminococcales;f__Acidaminococcaceae;g__Phascolarctobacterium_A;s__	d__Bacteria	p__Bacillota_C	c__Negativicutes	o__Acidaminococcales	f__Acidaminococcaceae	g__Phascolarctobacterium_A	s__
SGB_324	D24_KMJN_T2106132004_bin.349	2	Medium	85.28	4.39	63.33	102	14.29	0.439667	2000712	457	20699	5487	2209	4377.93	0.912075	1987	d__Bacteria;p__Bacillota_A;c__Clostridia;o__Oscillospirales;f__CAG-272;g__RGIG3438;s__	d__Bacteria	p__Bacillota_A	c__Clostridia	o__Oscillospirales	f__CAG-272	g__RGIG3438	s__
SGB_325	D24_KMJN_T2106132004_bin.351	4	Medium	76.12	0	76.12	78	0	0.375701	2705551	352	38616	13285	3320	7686.22	0.935246	2518	d__Bacteria;p__Spirochaetota;c__Spirochaetia;o__Treponematales;f__Treponemataceae;g__Treponema_D;s__	d__Bacteria	p__Spirochaetota	c__Spirochaetia	o__Treponematales	f__Treponemataceae	g__Treponema_D	s__
SGB_326	D24_KMJN_T2106132004_bin.62	2	Medium	86.66	3.92	67.06	104	44.44	0.485505	2677549	370	48417	11368	2971	7236.62	0.910902	2468	d__Bacteria;p__Bacillota_A;c__Clostridia;o__Lachnospirales;f__Lachnospiraceae;g__Avilachnospira;s__	d__Bacteria	p__Bacillota_A	c__Clostridia	o__Lachnospirales	f__Lachnospiraceae	g__Avilachnospira	s__
SGB_327	D24_KMJN_T2106132004_bin.96	2	High	92.57	2.74	78.87	105	0	0.530038	2612082	214	75609	19207	5654	12206	0.927768	2350	d__Bacteria;p__Verrucomicrobiota;c__Lentisphaeria;o__Victivallales;f__UBA1829;g__RGIG8244;s__	d__Bacteria	p__Verrucomicrobiota	c__Lentisphaeria	o__Victivallales	f__UBA1829	g__RGIG8244	s__
SGB_328	D25_KMJN_T2106132005_bin.100	11	Medium	71.19	0.1	70.69	89	0	0.310742	1257862	421	12844	3272	1845	2987.8	0.853067	1105	d__Bacteria;p__Armatimonadota;c__UBA5829;o__UBA5829;f__UBA5829;g__RGIG7931;s__	d__Bacteria	p__Armatimonadota	c__UBA5829	o__UBA5829	f__UBA5829	g__RGIG7931	s__
SGB_329	D25_KMJN_T2106132005_bin.122	12	High	92.14	1.61	84.09	114	0	0.504267	2106036	68	118393	59450	20910	30971.1	0.953447	1796	d__Bacteria;p__Bacteroidota;c__Bacteroidia;o__Bacteroidales;f__UBA932;g__Cryptobacteroides;s__	d__Bacteria	p__Bacteroidota	c__Bacteroidia	o__Bacteroidales	f__UBA932	g__Cryptobacteroides	s__
SGB_330	D25_KMJN_T2106132005_bin.132	2	Medium	73.8	1.03	68.65	37	50	0.51318	1226025	358	34571	3609	1845	3424.65	0.877444	1717	d__Archaea;p__Thermoplasmatota;c__Thermoplasmata;o__Methanomassiliicoccales;f__Methanomethylophilaceae;g__Methanomethylophilus;s__	d__Archaea	p__Thermoplasmatota	c__Thermoplasmata	o__Methanomassiliicoccales	f__Methanomethylophilaceae	g__Methanomethylophilus	s__
SGB_331	D25_KMJN_T2106132005_bin.142	27	High	98.15	0	98.15	115	0	0.459668	1536053	230	35423	10561	2771	6678.49	0.880524	1527	d__Bacteria;p__Synergistota;c__Synergistia;o__Synergistales;f__Synergistaceae;g__E4-60;s__	d__Bacteria	p__Synergistota	c__Synergistia	o__Synergistales	f__Synergistaceae	g__E4-60	s__
SGB_332	D25_KMJN_T2106132005_bin.179	1	Medium	78.8	2.66	65.5	25	60	0.495672	1356970	204	33199	9823	3092	6651.81	0.910642	1528	d__Archaea;p__Halobacteriota;c__Methanomicrobia;o__Methanomicrobiales;f__Methanocorpusculaceae;g__Methanocorpusculum;s__	d__Archaea	p__Halobacteriota	c__Methanomicrobia	o__Methanomicrobiales	f__Methanocorpusculaceae	g__Methanocorpusculum	s__
SGB_333	D25_KMJN_T2106132005_bin.197	2	Medium	79.9	3.04	64.7	74	83.33	0.613011	2825592	345	78161	12367	3642	8190.12	0.931928	2321	d__Bacteria;p__Verrucomicrobiota;c__Kiritimatiellia;o__RFP12;f__UBA1067;g__UBA1067;s__	d__Bacteria	p__Verrucomicrobiota	c__Kiritimatiellia	o__RFP12	f__UBA1067	g__UBA1067	s__
SGB_334	D25_KMJN_T2106132005_bin.198	31	Medium	88.94	1.43	81.79	114	16.67	0.444011	2371053	198	95280	21710	5177	11975	0.913259	1987	d__Bacteria;p__Bacteroidota;c__Bacteroidia;o__Bacteroidales;f__Bacteroidaceae;g__UBA1786;s__	d__Bacteria	p__Bacteroidota	c__Bacteroidia	o__Bacteroidales	f__Bacteroidaceae	g__UBA1786	s__
SGB_335	D25_KMJN_T2106132005_bin.200	10	Medium	82.76	1.06	77.46	81	20	0.457841	2320188	609	17890	4408	2021	3809.83	0.908508	2469	d__Bacteria;p__Bacillota_A;c__Clostridia;o__Lachnospirales;f__Lachnospiraceae;g__Butyrivibrio_A;s__	d__Bacteria	p__Bacillota_A	c__Clostridia	o__Lachnospirales	f__Lachnospiraceae	g__Butyrivibrio_A	s__
SGB_336	D25_KMJN_T2106132005_bin.207	1	Medium	85.79	5.54	58.09	97	5.88	0.492783	1955196	356	28825	8838	2115	5492.12	0.943347	1940	d__Bacteria;p__Bacteroidota;c__Bacteroidia;o__Bacteroidales;f__UBA932;g__Cryptobacteroides;s__	d__Bacteria	p__Bacteroidota	c__Bacteroidia	o__Bacteroidales	f__UBA932	g__Cryptobacteroides	s__
SGB_337	D25_KMJN_T2106132005_bin.211	9	High	93.92	2.01	83.87	108	0	0.485992	2065598	22	336658	151346	45939	93890.8	0.91889	1999	d__Bacteria;p__Bacillota_A;c__Clostridia;o__Oscillospirales;f__Oscillospiraceae;g__F23-B02;s__	d__Bacteria	p__Bacillota_A	c__Clostridia	o__Oscillospirales	f__Oscillospiraceae	g__F23-B02	s__
SGB_338	D25_KMJN_T2106132005_bin.212	2	Medium	89.11	4.84	64.91	48	25	0.501696	1415520	98	75580	27400	6120	14444.1	0.925895	1452	d__Archaea;p__Thermoplasmatota;c__Thermoplasmata;o__Methanomassiliicoccales;f__Methanomethylophilaceae;g__;s__	d__Archaea	p__Thermoplasmatota	c__Thermoplasmata	o__Methanomassiliicoccales	f__Methanomethylophilaceae	g__	s__
SGB_339	D25_KMJN_T2106132005_bin.220	1	Medium	71.74	3.55	53.99	68	25	0.622611	1784426	242	39257	12198	3063	7373.66	0.943744	1626	d__Bacteria;p__Verrucomicrobiota;c__Kiritimatiellia;o__RFP12;f__UBA1067;g__UBA1067;s__	d__Bacteria	p__Verrucomicrobiota	c__Kiritimatiellia	o__RFP12	f__UBA1067	g__UBA1067	s__
SGB_340	D25_KMJN_T2106132005_bin.23	9	Medium	87.02	1.55	79.27	115	16.67	0.470444	2170022	244	61296	14221	3581	8893.53	0.912503	2105	d__Bacteria;p__Bacillota_A;c__Clostridia;o__Oscillospirales;f__Oscillospiraceae;g__Limivicinus;s__	d__Bacteria	p__Bacillota_A	c__Clostridia	o__Oscillospirales	f__Oscillospiraceae	g__Limivicinus	s__
SGB_341	D25_KMJN_T2106132005_bin.249	1	Medium	85.11	3.84	65.91	30	58.82	0.473251	1442459	175	54823	19763	3041	8242.62	0.919642	1574	d__Archaea;p__Halobacteriota;c__Methanomicrobia;o__Methanomicrobiales;f__Methanocorpusculaceae;g__Methanocorpusculum;s__	d__Archaea	p__Halobacteriota	c__Methanomicrobia	o__Methanomicrobiales	f__Methanocorpusculaceae	g__Methanocorpusculum	s__
SGB_342	D25_KMJN_T2106132005_bin.260	3	Medium	88.43	3.66	70.13	95	44.44	0.480859	1921704	208	42607	13239	4346	9238.96	0.901319	1790	d__Bacteria;p__Bacillota_A;c__Clostridia;o__Lachnospirales;f__Lachnospiraceae;g__UBA1755;s__	d__Bacteria	p__Bacillota_A	c__Clostridia	o__Lachnospirales	f__Lachnospiraceae	g__UBA1755	s__
SGB_343	D25_KMJN_T2106132005_bin.41	6	High	93.02	1.33	86.37	109	0	0.465575	2300691	120	79672	27841	9857	19172.4	0.929679	2145	d__Bacteria;p__Bacillota_A;c__Clostridia;o__Lachnospirales;f__Lachnospiraceae;g__;s__	d__Bacteria	p__Bacillota_A	c__Clostridia	o__Lachnospirales	f__Lachnospiraceae	g__	s__
SGB_344	D25_KMJN_T2106132005_bin.67	5	Medium	75.54	1.87	66.19	83	62.5	0.446677	1042388	254	15721	4663	2304	4103.89	0.940372	1203	d__Bacteria;p__Bacillota_C;c__Negativicutes;o__Acidaminococcales;f__Acidaminococcaceae;g__E4-135;s__	d__Bacteria	p__Bacillota_C	c__Negativicutes	o__Acidaminococcales	f__Acidaminococcaceae	g__E4-135	s__
SGB_345	D25_KMJN_T2106132005_bin.7	2	Medium	92.32	6.35	60.57	95	52.38	0.483994	2572251	394	34818	9004	3040	6528.56	0.922894	2333	d__Bacteria;p__Bacteroidota;c__Bacteroidia;o__Bacteroidales;f__Bacteroidaceae;g__UBA1786;s__	d__Bacteria	p__Bacteroidota	c__Bacteroidia	o__Bacteroidales	f__Bacteroidaceae	g__UBA1786	s__
SGB_346	D25_KMJN_T2106132005_bin.82	24	High	95.05	2.59	82.1	99	27.27	0.371101	2709982	188	146204	29760	5773	14414.8	0.9231	2426	d__Bacteria;p__Bacillota_A;c__Clostridia;o__Lachnospirales;f__Lachnospiraceae;g__UBA1712;s__	d__Bacteria	p__Bacillota_A	c__Clostridia	o__Lachnospirales	f__Lachnospiraceae	g__UBA1712	s__
SGB_347	D25_KMJN_T2106132005_bin.95	12	High	97.9	1.42	90.8	105	0	0.362685	3009588	380	84606	12179	3423	7919.97	0.896184	2677	d__Bacteria;p__Spirochaetota;c__Spirochaetia;o__Treponematales;f__Treponemataceae;g__Treponema_D;s__	d__Bacteria	p__Spirochaetota	c__Spirochaetia	o__Treponematales	f__Treponemataceae	g__Treponema_D	s__
SGB_348	D27_KMJN_T2106132006_bin.101	2	Medium	87.84	0.71	84.29	106	0	0.466514	2911381	158	92576	34981	8497	18426.5	0.87281	2277	d__Bacteria;p__Verrucomicrobiota;c__Lentisphaeria;o__UBA1407;f__UBA1407;g__;s__	d__Bacteria	p__Verrucomicrobiota	c__Lentisphaeria	o__UBA1407	f__UBA1407	g__	s__
SGB_349	D27_KMJN_T2106132006_bin.113	1	Medium	50.94	0	50.94	42	0	0.44562	740039	246	15252	3126	1854	3008.29	0.944837	919	d__Bacteria;p__Spirochaetota;c__Spirochaetia;o__CADAEX01;f__CADAEX01;g__CADAEX01;s__	d__Bacteria	p__Spirochaetota	c__Spirochaetia	o__CADAEX01	f__CADAEX01	g__CADAEX01	s__
SGB_350	D27_KMJN_T2106132006_bin.114	2	High	90.54	1.79	81.59	42	40	0.520215	1329338	111	77034	16422	5820	11976	0.913235	1420	d__Archaea;p__Halobacteriota;c__Methanomicrobia;o__Methanomicrobiales;f__Methanocorpusculaceae;g__Methanocorpusculum;s__	d__Archaea	p__Halobacteriota	c__Methanomicrobia	o__Methanomicrobiales	f__Methanocorpusculaceae	g__Methanocorpusculum	s__
SGB_351	D27_KMJN_T2106132006_bin.115	1	Medium	76	1.03	70.85	88	66.67	0.408472	1712260	311	25331	7212	2657	5505.66	0.715569	2569	d__Bacteria;p__Bacillota_A;c__Clostridia;o__Lachnospirales;f__Lachnospiraceae;g__;s__	d__Bacteria	p__Bacillota_A	c__Clostridia	o__Lachnospirales	f__Lachnospiraceae	g__	s__
SGB_352	D27_KMJN_T2106132006_bin.129	1	Medium	86.6	0.82	82.5	90	25	0.404982	2411132	417	25398	7410	2860	5782.09	0.92371	2323	d__Bacteria;p__Bacillota_A;c__Clostridia;o__Lachnospirales;f__Lachnospiraceae;g__UBA4292;s__	d__Bacteria	p__Bacillota_A	c__Clostridia	o__Lachnospirales	f__Lachnospiraceae	g__UBA4292	s__
SGB_353	D27_KMJN_T2106132006_bin.136	3	Medium	82.27	2.07	71.92	79	42.86	0.377754	2703212	332	40616	12435	3878	8142.2	0.911111	2479	d__Bacteria;p__Bacillota_A;c__Clostridia;o__Lachnospirales;f__Lachnospiraceae;g__UBA1712;s__	d__Bacteria	p__Bacillota_A	c__Clostridia	o__Lachnospirales	f__Lachnospiraceae	g__UBA1712	s__
SGB_354	D27_KMJN_T2106132006_bin.140	56	High	90.25	0	90.25	102	0	0.501736	2153008	99	94211	34831	11001	21747.6	0.881987	1776	d__Bacteria;p__Verrucomicrobiota;c__Lentisphaeria;o__Victivallales;f__UBA1829;g__UBA1732;s__UBA1732 sp002315855	d__Bacteria	p__Verrucomicrobiota	c__Lentisphaeria	o__Victivallales	f__UBA1829	g__UBA1732	s__UBA1732 sp002315855
SGB_355	D27_KMJN_T2106132006_bin.141	3	Medium	87.89	1.37	81.04	93	20	0.404169	2705464	443	31527	8048	2934	6107.14	0.934154	2535	d__Bacteria;p__Spirochaetota;c__Spirochaetia;o__Treponematales;f__Treponemataceae;g__Treponema_D;s__	d__Bacteria	p__Spirochaetota	c__Spirochaetia	o__Treponematales	f__Treponemataceae	g__Treponema_D	s__
SGB_356	D27_KMJN_T2106132006_bin.152	21	High	90.86	2.78	76.96	99	14.29	0.528757	2361395	214	52916	17671	5145	11034.6	0.961849	2096	d__Bacteria;p__Bacteroidota;c__Bacteroidia;o__Bacteroidales;f__UBA932;g__Cryptobacteroides;s__	d__Bacteria	p__Bacteroidota	c__Bacteroidia	o__Bacteroidales	f__UBA932	g__Cryptobacteroides	s__
SGB_357	D27_KMJN_T2106132006_bin.166	20	High	98.12	0.59	95.17	118	50	0.435323	3424828	77	200935	77166	25924	44478.3	0.900836	2723	d__Bacteria;p__Bacteroidota;c__Bacteroidia;o__Bacteroidales;f__W3P20-009;g__W3P20-009;s__	d__Bacteria	p__Bacteroidota	c__Bacteroidia	o__Bacteroidales	f__W3P20-009	g__W3P20-009	s__
SGB_358	D27_KMJN_T2106132006_bin.170	1	Medium	61.28	1.34	54.58	56	0	0.504103	1528348	509	11750	3225	1795	3002.65	0.924123	1771	d__Bacteria;p__Bacillota_A;c__Clostridia;o__Oscillospirales;f__Acutalibacteraceae;g__UBA1425;s__	d__Bacteria	p__Bacillota_A	c__Clostridia	o__Oscillospirales	f__Acutalibacteraceae	g__UBA1425	s__
SGB_359	D27_KMJN_T2106132006_bin.185	1	Medium	77.78	4.14	57.08	57	88.89	0.283674	710710	115	22374	8092	3104	6180.09	0.942752	728	d__Bacteria;p__Bacillota;c__Bacilli;o__Mycoplasmatales;f__Mycoplasmoidaceae;g__RUG11194;s__	d__Bacteria	p__Bacillota	c__Bacilli	o__Mycoplasmatales	f__Mycoplasmoidaceae	g__RUG11194	s__
SGB_360	D27_KMJN_T2106132006_bin.190	1	Medium	57.56	1.34	50.86	50	100	0.460336	991809	221	18485	5388	2395	4487.82	0.95048	1021	d__Bacteria;p__Bacteroidota;c__Bacteroidia;o__Bacteroidales;f__Paludibacteraceae;g__RF16;s__	d__Bacteria	p__Bacteroidota	c__Bacteroidia	o__Bacteroidales	f__Paludibacteraceae	g__RF16	s__
SGB_361	D27_KMJN_T2106132006_bin.198	2	High	97.47	2.22	86.37	111	42.86	0.407757	1960696	158	51856	18863	6105	12409.5	0.893142	1868	d__Bacteria;p__Bacillota_A;c__Clostridia;o__Peptostreptococcales;f__Anaerovoracaceae;g__UBA1768;s__	d__Bacteria	p__Bacillota_A	c__Clostridia	o__Peptostreptococcales	f__Anaerovoracaceae	g__UBA1768	s__
SGB_362	D27_KMJN_T2106132006_bin.203	1	Medium	69.4	1.43	62.25	72	16.67	0.55824	1957877	450	24309	5051	2248	4350.84	0.958416	1923	d__Bacteria;p__Bacteroidota;c__Bacteroidia;o__Bacteroidales;f__UBA932;g__Cryptobacteroides;s__	d__Bacteria	p__Bacteroidota	c__Bacteroidia	o__Bacteroidales	f__UBA932	g__Cryptobacteroides	s__
SGB_363	D27_KMJN_T2106132006_bin.206	3	High	95.77	2.3	84.27	107	16.67	0.491391	2069649	160	68520	19020	6342	12935.3	0.947404	1767	d__Bacteria;p__Bacteroidota;c__Bacteroidia;o__Bacteroidales;f__UBA932;g__RUG11257;s__	d__Bacteria	p__Bacteroidota	c__Bacteroidia	o__Bacteroidales	f__UBA932	g__RUG11257	s__
SGB_364	D27_KMJN_T2106132006_bin.45	1	Medium	83.77	2.25	72.52	75	100	0.293311	954365	144	39022	9049	3131	6627.53	0.950009	978	d__Bacteria;p__Bacillota;c__Bacilli;o__RFN20;f__CAG-826;g__UB1719;s__	d__Bacteria	p__Bacillota	c__Bacilli	o__RFN20	f__CAG-826	g__UB1719	s__
SGB_365	D27_KMJN_T2106132006_bin.47	2	Medium	84.6	1.67	76.25	104	0	0.508389	1877489	76	81114	35028	12297	24703.8	0.938771	1624	d__Bacteria;p__Bacteroidota;c__Bacteroidia;o__Bacteroidales;f__UBA932;g__Cryptobacteroides;s__	d__Bacteria	p__Bacteroidota	c__Bacteroidia	o__Bacteroidales	f__UBA932	g__Cryptobacteroides	s__
SGB_366	D27_KMJN_T2106132006_bin.53	3	Medium	85.39	2.41	73.34	99	0	0.250985	1171339	39	142986	50371	15499	30034.3	0.928249	1219	d__Bacteria;p__Bacillota;c__Bacilli;o__RF39;f__UBA660;g__UBA6448;s__	d__Bacteria	p__Bacillota	c__Bacilli	o__RF39	f__UBA660	g__UBA6448	s__
SGB_367	D27_KMJN_T2106132006_bin.59	10	High	97.75	0	97.75	107	0	0.322635	1128944	33	169393	68751	16981	34210.4	0.940528	1002	d__Bacteria;p__Bacillota;c__Bacilli;o__RFN20;f__CAG-826;g__UBA2450;s__	d__Bacteria	p__Bacillota	c__Bacilli	o__RFN20	f__CAG-826	g__UBA2450	s__
SGB_368	D27_KMJN_T2106132006_bin.69	3	High	96.63	2.25	85.38	106	75	0.290517	1066986	27	221810	61582	21236	39518	0.945094	1012	d__Bacteria;p__Bacillota;c__Bacilli;o__RFN20;f__CAG-826;g__UB1719;s__	d__Bacteria	p__Bacillota	c__Bacilli	o__RFN20	f__CAG-826	g__UB1719	s__
SGB_369	D27_KMJN_T2106132006_bin.86	1	Medium	80.21	2.97	65.36	79	0	0.332581	1235203	285	25665	5475	2220	4334.05	0.932466	1311	d__Bacteria;p__Bacillota;c__Bacilli;o__RFN20;f__CAG-826;g__;s__	d__Bacteria	p__Bacillota	c__Bacilli	o__RFN20	f__CAG-826	g__	s__
SGB_370	D27_KMJN_T2106132006_bin.93	1	Medium	63	0.81	58.95	28	100	0.536089	1165908	319	19023	4317	2037	3654.88	0.89062	1256	d__Archaea;p__Thermoplasmatota;c__Thermoplasmata;o__Methanomassiliicoccales;f__Methanomethylophilaceae;g__;s__	d__Archaea	p__Thermoplasmatota	c__Thermoplasmata	o__Methanomassiliicoccales	f__Methanomethylophilaceae	g__	s__
SGB_371	D27_KMJN_T2106132006_bin.97	2	Medium	80.79	2.74	67.09	75	14.29	0.494924	2523917	293	44505	13886	3710	8614.05	0.91703	2317	d__Bacteria;p__Bacillota_A;c__Clostridia;o__Lachnospirales;f__Lachnospiraceae;g__Avilachnospira;s__	d__Bacteria	p__Bacillota_A	c__Clostridia	o__Lachnospirales	f__Lachnospiraceae	g__Avilachnospira	s__
SGB_372	D28_KMJN_T2106132007_bin.106	3	High	95.8	3.54	78.1	105	42.86	0.384759	2337041	231	37548	16918	4751	10117.1	0.928809	2164	d__Bacteria;p__Spirochaetota;c__Spirochaetia;o__Treponematales;f__Treponemataceae;g__Treponema_D;s__	d__Bacteria	p__Spirochaetota	c__Spirochaetia	o__Treponematales	f__Treponemataceae	g__Treponema_D	s__
SGB_373	D28_KMJN_T2106132007_bin.116	22	High	93.67	1.18	87.77	112	16.67	0.4633	3564609	389	71540	13914	4379	9163.52	0.847955	2902	d__Bacteria;p__Bacteroidota;c__Bacteroidia;o__Bacteroidales;f__Bacteroidaceae;g__UBA4334;s__	d__Bacteria	p__Bacteroidota	c__Bacteroidia	o__Bacteroidales	f__Bacteroidaceae	g__UBA4334	s__
SGB_374	D28_KMJN_T2106132007_bin.136	1	Medium	93.97	7.3	57.47	84	0	0.372183	2074318	318	101074	16520	1935	6523.01	0.916381	2024	d__Bacteria;p__Bacillota;c__Bacilli;o__RFN20;f__CAG-826;g__SIG220;s__	d__Bacteria	p__Bacillota	c__Bacilli	o__RFN20	f__CAG-826	g__SIG220	s__
SGB_375	D28_KMJN_T2106132007_bin.165	2	Medium	87.02	0.67	83.67	109	100	0.471983	2037417	213	55648	15403	3971	9565.34	0.920894	1802	d__Bacteria;p__Bacillota_A;c__Clostridia;o__Oscillospirales;f__CAG-272;g__CAG-390;s__	d__Bacteria	p__Bacillota_A	c__Clostridia	o__Oscillospirales	f__CAG-272	g__CAG-390	s__
SGB_376	D28_KMJN_T2106132007_bin.168	3	High	96.32	2.47	83.97	95	18.18	0.464271	2926380	227	93003	24972	5203	12891.5	0.915075	2604	d__Bacteria;p__Bacillota_A;c__Clostridia;o__Lachnospirales;f__Lachnospiraceae;g__Acetatifactor;s__	d__Bacteria	p__Bacillota_A	c__Clostridia	o__Lachnospirales	f__Lachnospiraceae	g__Acetatifactor	s__
SGB_377	D28_KMJN_T2106132007_bin.20	3	High	94.78	0.54	92.08	112	0	0.411034	2516969	76	231144	127698	25238	33118	0.923442	2096	d__Bacteria;p__Bacteroidota;c__Bacteroidia;o__Bacteroidales;f__WCHB1-69;g__RUG11690;s__	d__Bacteria	p__Bacteroidota	c__Bacteroidia	o__Bacteroidales	f__WCHB1-69	g__RUG11690	s__
SGB_378	D28_KMJN_T2106132007_bin.42	22	High	99.46	0	99.46	117	0	0.432682	3375732	101	172976	56645	17149	33423.1	0.904789	2793	d__Bacteria;p__Bacteroidota;c__Bacteroidia;o__Bacteroidales;f__Paludibacteraceae;g__UBA4345;s__	d__Bacteria	p__Bacteroidota	c__Bacteroidia	o__Bacteroidales	f__Paludibacteraceae	g__UBA4345	s__
SGB_379	D28_KMJN_T2106132007_bin.47	1	Medium	69.41	3.81	50.36	74	30.77	0.471591	1494905	248	60006	8075	2703	6027.84	0.932961	1402	d__Bacteria;p__Bacteroidota;c__Bacteroidia;o__Bacteroidales;f__Paludibacteraceae;g__RF16;s__	d__Bacteria	p__Bacteroidota	c__Bacteroidia	o__Bacteroidales	f__Paludibacteraceae	g__RF16	s__
SGB_380	D28_KMJN_T2106132007_bin.58	10	High	91.52	2.01	81.47	96	53.85	0.498075	2876763	211	104300	21496	6616	13633.9	0.918791	2474	d__Bacteria;p__Bacteroidota;c__Bacteroidia;o__Bacteroidales;f__UBA932;g__Coprenecus;s__	d__Bacteria	p__Bacteroidota	c__Bacteroidia	o__Bacteroidales	f__UBA932	g__Coprenecus	s__
SGB_381	D28_KMJN_T2106132007_bin.61	13	High	97.75	1.12	92.15	111	0	0.416213	1403453	68	106048	53027	10736	20639	0.924841	1270	d__Bacteria;p__Bacillota;c__Bacilli;o__RFN20;f__CAG-826;g__UBA4951;s__	d__Bacteria	p__Bacillota	c__Bacilli	o__RFN20	f__CAG-826	g__UBA4951	s__
SGB_382	D28_KMJN_T2106132007_bin.86	2	Medium	74.17	1.25	67.92	82	50	0.419837	1719527	480	14747	4063	2017	3582.35	0.933873	1832	d__Bacteria;p__Bacillota_A;c__Clostridia;o__Oscillospirales;f__Acutalibacteraceae;g__CAG-177;s__	d__Bacteria	p__Bacillota_A	c__Clostridia	o__Oscillospirales	f__Acutalibacteraceae	g__CAG-177	s__
SGB_383	D28_KMJN_T2106132007_bin.87	1	Medium	71.2	1.65	62.95	78	0	0.493397	2322528	341	46179	10430	2957	6810.93	0.921427	2193	d__Bacteria;p__Fibrobacterota;c__Fibrobacteria;o__Fibrobacterales;f__Fibrobacteraceae;g__Fibrobacter;s__	d__Bacteria	p__Fibrobacterota	c__Fibrobacteria	o__Fibrobacterales	f__Fibrobacteraceae	g__Fibrobacter	s__
SGB_384	D28_KMJN_T2106132007_bin.88	11	Medium	84.61	0.5	82.11	115	66.67	0.502671	2264835	70	250234	41947	15182	32354.8	0.932802	1888	d__Bacteria;p__Bacteroidota;c__Bacteroidia;o__Bacteroidales;f__Bacteroidaceae;g__UBA1179;s__	d__Bacteria	p__Bacteroidota	c__Bacteroidia	o__Bacteroidales	f__Bacteroidaceae	g__UBA1179	s__
SGB_385	D28_KMJN_T2106132007_bin.92	12	High	95.43	2.15	84.68	115	50	0.535073	2055134	214	38512	14796	4486	9603.43	0.904921	1858	d__Bacteria;p__Bacteroidota;c__Bacteroidia;o__Bacteroidales;f__P3;g__UBA1711;s__	d__Bacteria	p__Bacteroidota	c__Bacteroidia	o__Bacteroidales	f__P3	g__UBA1711	s__
SGB_386	D29_KMJN_T2106132008_bin.106	1	Medium	64.35	1.47	57	72	50	0.334322	1571089	577	9723	2850	1687	2722.86	0.922678	1691	d__Bacteria;p__Spirochaetota;c__Spirochaetia;o__Treponematales;f__Treponemataceae;g__Treponema_D;s__	d__Bacteria	p__Spirochaetota	c__Spirochaetia	o__Treponematales	f__Treponemataceae	g__Treponema_D	s__
SGB_387	D29_KMJN_T2106132008_bin.111	4	High	95.7	0.54	93	111	0	0.490425	1800745	101	80419	31154	8821	17829.2	0.942675	1554	d__Bacteria;p__Bacteroidota;c__Bacteroidia;o__Bacteroidales;f__Paludibacteraceae;g__RF16;s__	d__Bacteria	p__Bacteroidota	c__Bacteroidia	o__Bacteroidales	f__Paludibacteraceae	g__RF16	s__
SGB_388	D29_KMJN_T2106132008_bin.124	7	High	92.32	1.79	83.37	114	50	0.499317	2797751	156	106489	41058	7442	17934.3	0.897539	2555	d__Bacteria;p__Bacillota_A;c__Clostridia;o__Oscillospirales;f__Oscillospiraceae;g__Limivicinus;s__	d__Bacteria	p__Bacillota_A	c__Clostridia	o__Oscillospirales	f__Oscillospiraceae	g__Limivicinus	s__
SGB_389	D29_KMJN_T2106132008_bin.130	2	High	91.94	0.81	87.89	110	0	0.457446	2303543	71	188735	58348	17430	32444.3	0.925901	1646	d__Bacteria;p__Bacillota_A;c__Clostridia;o__Christensenellales;f__DTU072;g__CAG-1782;s__CAG-1782 sp002315475	d__Bacteria	p__Bacillota_A	c__Clostridia	o__Christensenellales	f__DTU072	g__CAG-1782	s__CAG-1782 sp002315475
SGB_390	D29_KMJN_T2106132008_bin.147	1	Medium	94.03	6.64	60.83	99	57.14	0.382341	2827492	215	105619	24246	5503	13151.1	0.919726	2409	d__Bacteria;p__Spirochaetota;c__Spirochaetia;o__Treponematales;f__Treponemataceae;g__Treponema_D;s__	d__Bacteria	p__Spirochaetota	c__Spirochaetia	o__Treponematales	f__Treponemataceae	g__Treponema_D	s__
SGB_391	D29_KMJN_T2106132008_bin.167	1	Medium	65.19	2.7	51.69	68	0	0.557808	2132599	681	11781	3333	1851	3131.57	0.936955	2274	d__Bacteria;p__Verrucomicrobiota;c__Lentisphaeria;o__Victivallales;f__Victivallaceae;g__UBA1784;s__	d__Bacteria	p__Verrucomicrobiota	c__Lentisphaeria	o__Victivallales	f__Victivallaceae	g__UBA1784	s__
SGB_392	D29_KMJN_T2106132008_bin.168	6	High	91.47	3.63	73.32	92	0	0.432365	3198482	190	78678	31267	8937	16834.1	0.882992	2642	d__Bacteria;p__Bacillota_A;c__Clostridia;o__Lachnospirales;f__Lachnospiraceae;g__;s__	d__Bacteria	p__Bacillota_A	c__Clostridia	o__Lachnospirales	f__Lachnospiraceae	g__	s__
SGB_393	D29_KMJN_T2106132008_bin.169	2	Medium	89	5.97	59.15	85	62.5	0.409767	3062427	554	42219	7420	2539	5527.85	0.909882	2968	d__Bacteria;p__Bacillota_A;c__Clostridia;o__Lachnospirales;f__Lachnospiraceae;g__AC2028;s__	d__Bacteria	p__Bacillota_A	c__Clostridia	o__Lachnospirales	f__Lachnospiraceae	g__AC2028	s__
SGB_394	D29_KMJN_T2106132008_bin.172	1	Medium	79.87	5.72	51.27	92	38.46	0.54601	3245848	943	14924	3847	1925	3442.04	0.909787	3480	d__Bacteria;p__Bacillota_A;c__Clostridia;o__Christensenellales;f__CAG-74;g__;s__	d__Bacteria	p__Bacillota_A	c__Clostridia	o__Christensenellales	f__CAG-74	g__	s__
SGB_395	D29_KMJN_T2106132008_bin.183	2	Medium	80.16	3.57	62.31	74	23.08	0.583495	2219861	231	56305	16635	3730	9609.79	0.955332	1937	d__Bacteria;p__Verrucomicrobiota;c__Kiritimatiellia;o__RFP12;f__UBA1067;g__UBA1067;s__	d__Bacteria	p__Verrucomicrobiota	c__Kiritimatiellia	o__RFP12	f__UBA1067	g__UBA1067	s__
SGB_396	D29_KMJN_T2106132008_bin.185	1	Medium	76.22	3.48	58.82	86	0	0.336655	861068	271	14114	3528	1755	3177.37	0.939998	954	d__Bacteria;p__Bacillota;c__Bacilli;o__RFN20;f__CAG-826;g__;s__	d__Bacteria	p__Bacillota	c__Bacilli	o__RFN20	f__CAG-826	g__	s__
SGB_397	D29_KMJN_T2106132008_bin.192	5	High	96.81	0	96.81	115	0	0.43071	1642517	132	66264	18857	5950	12443.3	0.885658	1481	d__Bacteria;p__Bacillota_A;c__Clostridia;o__Peptostreptococcales;f__Anaerovoracaceae;g__UBA1768;s__	d__Bacteria	p__Bacillota_A	c__Clostridia	o__Peptostreptococcales	f__Anaerovoracaceae	g__UBA1768	s__
SGB_398	D29_KMJN_T2106132008_bin.213	2	Medium	89.87	3.24	73.67	100	46.67	0.515439	2305703	220	98843	16860	4737	10480.5	0.946444	2074	d__Bacteria;p__Bacteroidota;c__Bacteroidia;o__Bacteroidales;f__UBA932;g__Cryptobacteroides;s__	d__Bacteria	p__Bacteroidota	c__Bacteroidia	o__Bacteroidales	f__UBA932	g__Cryptobacteroides	s__
SGB_399	D29_KMJN_T2106132008_bin.217	2	Medium	85.95	3.97	66.1	77	33.33	0.348033	1244392	282	30685	6074	1955	4412.74	0.918974	1211	d__Bacteria;p__Bacillota;c__Bacilli;o__Mycoplasmatales;f__Mycoplasmoidaceae;g__RUG11194;s__	d__Bacteria	p__Bacillota	c__Bacilli	o__Mycoplasmatales	f__Mycoplasmoidaceae	g__RUG11194	s__
SGB_400	D29_KMJN_T2106132008_bin.225	1	Medium	83.73	2.47	71.38	74	62.5	0.455069	2308393	455	29856	6433	2454	5073.39	0.924992	2231	d__Bacteria;p__Bacteroidota;c__Bacteroidia;o__Bacteroidales;f__F082;g__Limimorpha;s__	d__Bacteria	p__Bacteroidota	c__Bacteroidia	o__Bacteroidales	f__F082	g__Limimorpha	s__
SGB_401	D29_KMJN_T2106132008_bin.233	2	Medium	88.48	3.85	69.23	111	17.65	0.489435	2881667	223	140151	32429	5241	12922.3	0.901777	2729	d__Bacteria;p__Bacillota_A;c__Clostridia;o__Oscillospirales;f__Oscillospiraceae;g__Limivicinus;s__	d__Bacteria	p__Bacillota_A	c__Clostridia	o__Oscillospirales	f__Oscillospiraceae	g__Limivicinus	s__
SGB_402	D29_KMJN_T2106132008_bin.239	4	High	98.6	0	98.6	108	0	0.340924	1228293	29	203195	69772	21430	42354.9	0.939077	1095	d__Bacteria;p__Bacillota;c__Bacilli;o__RFN20;f__CAG-826;g__RGIG9670;s__	d__Bacteria	p__Bacillota	c__Bacilli	o__RFN20	f__CAG-826	g__RGIG9670	s__
SGB_403	D29_KMJN_T2106132008_bin.251	2	Medium	67.24	1.72	58.64	68	100	0.485752	1672109	426	29111	4608	1931	3925.14	0.907648	1655	d__Bacteria;p__Bacteroidota;c__Bacteroidia;o__Bacteroidales;f__Paludibacteraceae;g__Aphodosoma;s__	d__Bacteria	p__Bacteroidota	c__Bacteroidia	o__Bacteroidales	f__Paludibacteraceae	g__Aphodosoma	s__
SGB_404	D29_KMJN_T2106132008_bin.259	1	Medium	55.47	0.06	55.17	59	100	0.391903	1028967	367	9726	2932	1741	2803.72	0.934451	1124	d__Bacteria;p__Bacillota_A;c__Clostridia;o__Oscillospirales;f__Acutalibacteraceae;g__UBA737;s__	d__Bacteria	p__Bacillota_A	c__Clostridia	o__Oscillospirales	f__Acutalibacteraceae	g__UBA737	s__
SGB_405	D29_KMJN_T2106132008_bin.266	3	Medium	84.54	3.01	69.49	92	9.09	0.386824	2474761	586	34587	5256	2044	4223.14	0.926765	2627	d__Bacteria;p__Spirochaetota;c__Spirochaetia;o__Treponematales;f__Treponemataceae;g__Treponema_D;s__	d__Bacteria	p__Spirochaetota	c__Spirochaetia	o__Treponematales	f__Treponemataceae	g__Treponema_D	s__
SGB_406	D29_KMJN_T2106132008_bin.41	1	Medium	64.18	2.32	52.58	76	14.29	0.506065	1944121	256	43283	11612	3430	7594.22	0.929192	1857	d__Bacteria;p__Bacillota_A;c__Clostridia;o__Lachnospirales;f__Lachnospiraceae;g__Avilachnospira;s__	d__Bacteria	p__Bacillota_A	c__Clostridia	o__Lachnospirales	f__Lachnospiraceae	g__Avilachnospira	s__
SGB_407	D29_KMJN_T2106132008_bin.45	15	High	96.13	0.54	93.43	113	0	0.45271	2242727	223	64540	14441	4410	10057.1	0.927327	1994	d__Bacteria;p__Bacteroidota;c__Bacteroidia;o__Bacteroidales;f__WCHB1-69;g__F23-D06;s__	d__Bacteria	p__Bacteroidota	c__Bacteroidia	o__Bacteroidales	f__WCHB1-69	g__F23-D06	s__
SGB_408	D29_KMJN_T2106132008_bin.57	1	Medium	86.62	0	86.62	88	0	0.325169	1143253	237	32613	5959	2361	4823.85	0.940173	1141	d__Bacteria;p__Bacillota;c__Bacilli;o__RFN20;f__CAG-826;g__CAJOLV01;s__	d__Bacteria	p__Bacillota	c__Bacilli	o__RFN20	f__CAG-826	g__CAJOLV01	s__
SGB_409	D29_KMJN_T2106132008_bin.62	15	High	99.73	0	99.73	118	0	0.463117	3071012	80	192460	79320	18920	38387.7	0.91689	2468	d__Bacteria;p__Bacteroidota;c__Bacteroidia;o__Bacteroidales;f__Paludibacteraceae;g__UBA1181;s__	d__Bacteria	p__Bacteroidota	c__Bacteroidia	o__Bacteroidales	f__Paludibacteraceae	g__UBA1181	s__
SGB_410	D29_KMJN_T2106132008_bin.68	2	Medium	86.2	3.45	68.95	33	42.86	0.454155	1483404	70	99205	35148	13866	21191.5	0.90009	1501	d__Archaea;p__Halobacteriota;c__Methanomicrobia;o__Methanomicrobiales;f__Methanocorpusculaceae;g__Methanocorpusculum;s__	d__Archaea	p__Halobacteriota	c__Methanomicrobia	o__Methanomicrobiales	f__Methanocorpusculaceae	g__Methanocorpusculum	s__
SGB_411	D29_KMJN_T2106132008_bin.83	2	High	92.93	2.29	81.48	97	50	0.38845	2538486	159	85020	29025	8055	15965.3	0.932305	2256	d__Bacteria;p__Spirochaetota;c__Spirochaetia;o__Treponematales;f__Treponemataceae;g__Treponema_D;s__	d__Bacteria	p__Spirochaetota	c__Spirochaetia	o__Treponematales	f__Treponemataceae	g__Treponema_D	s__
SGB_412	D29_KMJN_T2106132008_bin.92	2	Medium	55.36	0	55.36	48	0	0.31929	512503	129	14620	4967	2127	3972.89	0.94568	532	d__Bacteria;p__Bacillota;c__Bacilli;o__Mycoplasmatales;f__Mycoplasmoidaceae;g__RUG11194;s__	d__Bacteria	p__Bacillota	c__Bacilli	o__Mycoplasmatales	f__Mycoplasmoidaceae	g__RUG11194	s__
SGB_413	D30_WEV_T2106132009_bin.106	3	High	91.86	2.1	81.36	113	12.5	0.493314	4112352	190	102635	41030	11011	21644	0.879648	3150	d__Bacteria;p__Bacteroidota;c__Bacteroidia;o__Bacteroidales;f__Bacteroidaceae;g__UBA4372;s__	d__Bacteria	p__Bacteroidota	c__Bacteroidia	o__Bacteroidales	f__Bacteroidaceae	g__UBA4372	s__
SGB_414	D30_WEV_T2106132009_bin.109	6	Medium	89.91	3.32	73.31	85	50	0.561671	2486175	184	71084	22328	6141	13511.8	0.905617	2058	d__Bacteria;p__Bacteroidota;c__Bacteroidia;o__Bacteroidales;f__Paludibacteraceae;g__RF16;s__	d__Bacteria	p__Bacteroidota	c__Bacteroidia	o__Bacteroidales	f__Paludibacteraceae	g__RF16	s__
SGB_415	D30_WEV_T2106132009_bin.11	1	Medium	71.19	2.42	59.09	63	23.08	0.458457	1596331	260	53053	10016	2344	6139.73	0.9361	1528	d__Bacteria;p__Bacteroidota;c__Bacteroidia;o__Bacteroidales;f__Paludibacteraceae;g__RF16;s__	d__Bacteria	p__Bacteroidota	c__Bacteroidia	o__Bacteroidales	f__Paludibacteraceae	g__RF16	s__
SGB_416	D30_WEV_T2106132009_bin.13	1	Medium	78.92	1.72	70.32	85	0	0.478911	3340691	480	38554	9605	3240	6959.77	0.882017	2868	d__Bacteria;p__Bacteroidota;c__Bacteroidia;o__Bacteroidales;f__Bacteroidaceae;g__UBA4372;s__	d__Bacteria	p__Bacteroidota	c__Bacteroidia	o__Bacteroidales	f__Bacteroidaceae	g__UBA4372	s__
SGB_417	D30_WEV_T2106132009_bin.144	1	Medium	69.87	3.04	54.67	68	23.53	0.40911	2052957	654	12628	3431	1847	3139.08	0.932668	2246	d__Bacteria;p__Bacillota_A;c__Clostridia;o__Lachnospirales;f__Lachnospiraceae;g__UBA1258;s__	d__Bacteria	p__Bacillota_A	c__Clostridia	o__Lachnospirales	f__Lachnospiraceae	g__UBA1258	s__
SGB_418	D30_WEV_T2106132009_bin.149	1	Medium	86.42	4.08	66.02	94	60	0.481982	2066210	451	23223	5365	2443	4581.4	0.892039	2040	d__Bacteria;p__Bacteroidota;c__Bacteroidia;o__Bacteroidales;f__P3;g__RUG11139;s__	d__Bacteria	p__Bacteroidota	c__Bacteroidia	o__Bacteroidales	f__P3	g__RUG11139	s__
SGB_419	D30_WEV_T2106132009_bin.152	3	High	98.25	1.4	91.25	110	0	0.459278	2887550	37	228108	127117	33776	78041.9	0.910372	2438	d__Bacteria;p__Spirochaetota;c__Spirochaetia;o__Treponematales;f__Treponemataceae;g__RGIG1711;s__	d__Bacteria	p__Spirochaetota	c__Spirochaetia	o__Treponematales	f__Treponemataceae	g__RGIG1711	s__
SGB_420	D30_WEV_T2106132009_bin.154	4	Medium	80.09	1.62	71.99	106	50	0.434946	1264448	33	186607	81239	20420	38316.6	0.941696	1151	d__Bacteria;p__Bacillota_C;c__Negativicutes;o__Acidaminococcales;f__Acidaminococcaceae;g__E4-135;s__	d__Bacteria	p__Bacillota_C	c__Negativicutes	o__Acidaminococcales	f__Acidaminococcaceae	g__E4-135	s__
SGB_421	D30_WEV_T2106132009_bin.169	8	High	98.43	1.03	93.28	116	33.33	0.530731	1969364	62	214712	42494	20241	31763.9	0.906665	1729	d__Bacteria;p__Bacillota_A;c__Clostridia;o__Oscillospirales;f__Oscillospiraceae;g__Faecousia;s__	d__Bacteria	p__Bacillota_A	c__Clostridia	o__Oscillospirales	f__Oscillospiraceae	g__Faecousia	s__
SGB_422	D30_WEV_T2106132009_bin.183	3	Medium	89.46	0.71	85.91	111	0	0.469025	1605963	85	77721	30162	10132	18893.7	0.904828	1450	d__Bacteria;p__Bacillota_A;c__Clostridia;o__Oscillospirales;f__CAG-272;g__UMGS1865;s__	d__Bacteria	p__Bacillota_A	c__Clostridia	o__Oscillospirales	f__CAG-272	g__UMGS1865	s__
SGB_423	D30_WEV_T2106132009_bin.25	2	High	90.74	2.71	77.19	105	18.18	0.494936	2474346	169	75979	23046	7400	14641.1	0.946849	2088	d__Bacteria;p__Bacteroidota;c__Bacteroidia;o__Bacteroidales;f__UBA932;g__Cryptobacteroides;s__	d__Bacteria	p__Bacteroidota	c__Bacteroidia	o__Bacteroidales	f__UBA932	g__Cryptobacteroides	s__
SGB_424	D30_WEV_T2106132009_bin.27	1	Medium	54.31	0	54.31	51	0	0.545277	986387	309	11527	3292	1975	3192.19	0.896971	1151	d__Bacteria;p__Bacillota_A;c__Clostridia;o__Oscillospirales;f__Oscillospiraceae;g__Evtepia;s__	d__Bacteria	p__Bacillota_A	c__Clostridia	o__Oscillospirales	f__Oscillospiraceae	g__Evtepia	s__
SGB_425	D30_WEV_T2106132009_bin.28	10	Medium	89.63	2.68	76.23	86	83.33	0.552236	2711986	531	34821	6454	2515	5107.32	0.901895	2737	d__Bacteria;p__Bacillota_A;c__Clostridia;o__Oscillospirales;f__Oscillospiraceae;g__Faecousia;s__	d__Bacteria	p__Bacillota_A	c__Clostridia	o__Oscillospirales	f__Oscillospiraceae	g__Faecousia	s__
SGB_428	D30_WEV_T2106132009_bin.4	1	Medium	71.11	0	71.11	114	0	0.279834	841855	267	18528	3394	1766	3153.01	0.908014	990	d__Bacteria;p__Bacillota;c__Bacilli;o__ML615J-28;f__CAG-313;g__UBA1737;s__UBA1737 sp002315915	d__Bacteria	p__Bacillota	c__Bacilli	o__ML615J-28	f__CAG-313	g__UBA1737	s__UBA1737 sp002315915
SGB_426	D30_WEV_T2106132009_bin.44	3	High	96.57	2.56	83.77	115	10	0.472369	3453863	87	166894	64815	19873	39699.6	0.884693	2855	d__Bacteria;p__Bacteroidota;c__Bacteroidia;o__Bacteroidales;f__Bacteroidaceae;g__Prevotella;s__	d__Bacteria	p__Bacteroidota	c__Bacteroidia	o__Bacteroidales	f__Bacteroidaceae	g__Prevotella	s__
SGB_427	D30_WEV_T2106132009_bin.48	1	High	95.68	0.65	92.43	73	0	0.573256	2136398	91	155077	39924	11481	23476.9	0.908206	1787	d__Bacteria;p__Bacteroidota;c__Bacteroidia;o__Bacteroidales;f__P3;g__UBA1711;s__	d__Bacteria	p__Bacteroidota	c__Bacteroidia	o__Bacteroidales	f__P3	g__UBA1711	s__
SGB_429	D30_WEV_T2106132009_bin.61	3	High	92.37	2.24	81.17	98	25	0.390309	3175768	645	23214	6574	2351	4923.67	0.898833	2878	d__Bacteria;p__Bacillota_A;c__Clostridia;o__Oscillospirales;f__Ruminococcaceae;g__HUN007;s__	d__Bacteria	p__Bacillota_A	c__Clostridia	o__Oscillospirales	f__Ruminococcaceae	g__HUN007	s__
SGB_430	D30_WEV_T2106132009_bin.66	8	High	96.58	3.27	80.23	101	18.18	0.484158	3085171	129	128401	43447	10552	23916.1	0.908686	2490	d__Bacteria;p__Bacteroidota;c__Bacteroidia;o__Bacteroidales;f__UBA3663;g__UBA3663;s__	d__Bacteria	p__Bacteroidota	c__Bacteroidia	o__Bacteroidales	f__UBA3663	g__UBA3663	s__
SGB_431	D30_WEV_T2106132009_bin.67	6	Medium	82.76	1.42	75.66	75	50	0.321636	527730	112	24353	7057	2037	4711.88	0.9392	556	d__Bacteria;p__Bacillota;c__Bacilli;o__Mycoplasmatales;f__Mycoplasmoidaceae;g__RUG11194;s__	d__Bacteria	p__Bacillota	c__Bacilli	o__Mycoplasmatales	f__Mycoplasmoidaceae	g__RUG11194	s__
SGB_432	D30_WEV_T2106132009_bin.69	5	High	98.92	0.54	96.22	117	0	0.41983	3622272	129	140717	49061	15684	28079.6	0.873213	3013	d__Bacteria;p__Bacteroidota;c__Bacteroidia;o__Bacteroidales;f__Paludibacteraceae;g__RGIG10190;s__	d__Bacteria	p__Bacteroidota	c__Bacteroidia	o__Bacteroidales	f__Paludibacteraceae	g__RGIG10190	s__
SGB_433	D30_WEV_T2106132009_bin.80	2	Medium	87.59	5	62.59	97	72.22	0.513211	2671301	401	38690	9660	3038	6661.6	0.919034	2246	d__Bacteria;p__Bacteroidota;c__Bacteroidia;o__Bacteroidales;f__UBA3663;g__UBA3663;s__	d__Bacteria	p__Bacteroidota	c__Bacteroidia	o__Bacteroidales	f__UBA3663	g__UBA3663	s__
SGB_435	D30_WEV_T2106132009_bin.9	2	Medium	87.94	3.11	72.39	87	0	0.454172	1867390	335	38944	7654	2592	5574.3	0.921456	1788	d__Bacteria;p__Bacteroidota;c__Bacteroidia;o__Bacteroidales;f__UBA932;g__Egerieousia;s__Egerieousia sp002315995	d__Bacteria	p__Bacteroidota	c__Bacteroidia	o__Bacteroidales	f__UBA932	g__Egerieousia	s__Egerieousia sp002315995
SGB_434	D30_WEV_T2106132009_bin.94	1	Medium	83.17	0.48	80.77	98	0	0.322109	1418792	304	18824	5328	2306	4667.08	0.936901	1592	d__Bacteria;p__Bacillota;c__Bacilli;o__Erysipelotrichales;f__Erysipelotrichaceae;g__UBA636;s__	d__Bacteria	p__Bacillota	c__Bacilli	o__Erysipelotrichales	f__Erysipelotrichaceae	g__UBA636	s__
SGB_436	D31_WEV_T2106132010_bin.100	5	Medium	63.66	0.24	62.46	45	0	0.488888	1376577	352	20942	4589	2071	3910.73	0.951486	1428	d__Bacteria;p__Bacteroidota;c__Bacteroidia;o__Bacteroidales;f__UBA932;g__Coprenecus;s__	d__Bacteria	p__Bacteroidota	c__Bacteroidia	o__Bacteroidales	f__UBA932	g__Coprenecus	s__
SGB_437	D31_WEV_T2106132010_bin.101	1	Medium	63.71	2.66	50.41	59	71.43	0.50331	1285100	343	14328	4246	2147	3746.65	0.964822	1339	d__Bacteria;p__Bacteroidota;c__Bacteroidia;o__Bacteroidales;f__UBA932;g__Cryptobacteroides;s__	d__Bacteria	p__Bacteroidota	c__Bacteroidia	o__Bacteroidales	f__UBA932	g__Cryptobacteroides	s__
SGB_438	D31_WEV_T2106132010_bin.103	1	Medium	66.04	2.5	53.54	74	16.67	0.424731	1324547	421	14094	3414	1836	3146.19	0.928911	1484	d__Bacteria;p__Bacillota_A;c__Clostridia;o__Peptostreptococcales;f__Anaerovoracaceae;g__RUG13409;s__	d__Bacteria	p__Bacillota_A	c__Clostridia	o__Peptostreptococcales	f__Anaerovoracaceae	g__RUG13409	s__
SGB_439	D31_WEV_T2106132010_bin.112	1	Medium	63.27	2.06	52.97	75	0	0.587436	1450079	452	16362	3502	1845	3208.14	0.918202	1611	d__Bacteria;p__Verrucomicrobiota;c__Lentisphaeria;o__Victivallales;f__Victivallaceae;g__;s__	d__Bacteria	p__Verrucomicrobiota	c__Lentisphaeria	o__Victivallales	f__Victivallaceae	g__	s__
SGB_440	D31_WEV_T2106132010_bin.115	7	High	98.94	0.95	94.19	117	0	0.417498	1630279	43	122972	56911	22940	37913.5	0.880414	1435	d__Bacteria;p__Bacillota_A;c__Clostridia;o__Peptostreptococcales;f__Anaerovoracaceae;g__UBA1739;s__UBA1739 sp002315385	d__Bacteria	p__Bacillota_A	c__Clostridia	o__Peptostreptococcales	f__Anaerovoracaceae	g__UBA1739	s__UBA1739 sp002315385
SGB_441	D31_WEV_T2106132010_bin.128	1	Medium	84.16	4.95	59.41	94	37.93	0.386384	2517393	499	36950	6697	2305	5044.88	0.91193	2538	d__Bacteria;p__Bacillota_A;c__Clostridia;o__Lachnospirales;f__Lachnospiraceae;g__UBA2868;s__	d__Bacteria	p__Bacillota_A	c__Clostridia	o__Lachnospirales	f__Lachnospiraceae	g__UBA2868	s__
SGB_447	D31_WEV_T2106132010_bin.13	1	Medium	98.01	8.37	56.16	102	0	0.422609	4722335	368	252369	35313	4656	12832.4	0.90396	4068	d__Bacteria;p__Bacteroidota;c__Bacteroidia;o__Bacteroidales;f__Paludibacteraceae;g__UBA1723;s__	d__Bacteria	p__Bacteroidota	c__Bacteroidia	o__Bacteroidales	f__Paludibacteraceae	g__UBA1723	s__
SGB_442	D31_WEV_T2106132010_bin.130	1	Medium	83.95	3.76	65.15	74	0	0.415907	2970635	514	43879	8046	2527	5779.45	0.910965	2811	d__Bacteria;p__Bacillota_A;c__Clostridia;o__Lachnospirales;f__Lachnospiraceae;g__RGIG3528;s__	d__Bacteria	p__Bacillota_A	c__Clostridia	o__Lachnospirales	f__Lachnospiraceae	g__RGIG3528	s__
SGB_443	D31_WEV_T2106132010_bin.131	4	High	96.42	1.89	86.97	103	0	0.505762	5098055	84	298506	101580	35437	60691.1	0.897328	3732	d__Bacteria;p__Bacteroidota;c__Bacteroidia;o__Bacteroidales;f__UBA3663;g__UBA3663;s__	d__Bacteria	p__Bacteroidota	c__Bacteroidia	o__Bacteroidales	f__UBA3663	g__UBA3663	s__
SGB_444	D31_WEV_T2106132010_bin.134	9	Medium	75.86	0.86	71.56	115	100	0.492663	3054567	166	116440	35013	8749	18401	0.917234	2611	d__Bacteria;p__Fibrobacterota;c__Fibrobacteria;o__Fibrobacterales;f__Fibrobacteraceae;g__Fibrobacter;s__Fibrobacter sp900142535	d__Bacteria	p__Fibrobacterota	c__Fibrobacteria	o__Fibrobacterales	f__Fibrobacteraceae	g__Fibrobacter	s__Fibrobacter sp900142535
SGB_445	D31_WEV_T2106132010_bin.136	1	Medium	76.28	0.78	72.38	79	20	0.42498	1686007	407	30098	4969	2111	4142.52	0.939827	1519	d__Bacteria;p__Bacillota_A;c__Clostridia;o__Christensenellales;f__DTU072;g__CAG-1782;s__	d__Bacteria	p__Bacillota_A	c__Clostridia	o__Christensenellales	f__DTU072	g__CAG-1782	s__
SGB_446	D31_WEV_T2106132010_bin.138	2	High	90.09	4.81	66.04	94	10.53	0.404482	2556321	355	39536	11230	3298	7200.9	0.930147	2406	d__Bacteria;p__Bacillota_A;c__Clostridia;o__Lachnospirales;f__Lachnospiraceae;g__UBA1258;s__	d__Bacteria	p__Bacillota_A	c__Clostridia	o__Lachnospirales	f__Lachnospiraceae	g__UBA1258	s__
SGB_448	D31_WEV_T2106132010_bin.143	3	High	90.04	3.02	74.94	114	14.29	0.364	1509433	98	99780	37040	8624	15402.4	0.914875	1522	d__Bacteria;p__Bacillota_A;c__Clostridia;o__Oscillospirales;f__Acutalibacteraceae;g__UBA737;s__	d__Bacteria	p__Bacillota_A	c__Clostridia	o__Oscillospirales	f__Acutalibacteraceae	g__UBA737	s__
SGB_449	D31_WEV_T2106132010_bin.146	1	Medium	61.07	0.37	59.22	68	100	0.382928	865367	217	12504	4751	2182	3987.87	0.95342	1005	d__Bacteria;p__Bacillota_A;c__Clostridia;o__Lachnospirales;f__Lachnospiraceae;g__UBA1755;s__	d__Bacteria	p__Bacillota_A	c__Clostridia	o__Lachnospirales	f__Lachnospiraceae	g__UBA1755	s__
SGB_450	D31_WEV_T2106132010_bin.148	4	High	97.18	1.08	91.78	112	0	0.506847	2904570	104	205616	57372	15635	27928.6	0.910635	2591	d__Bacteria;p__Bacillota_A;c__Clostridia;o__Christensenellales;f__CAG-74;g__RUG740;s__	d__Bacteria	p__Bacillota_A	c__Clostridia	o__Christensenellales	f__CAG-74	g__RUG740	s__
SGB_451	D31_WEV_T2106132010_bin.152	5	High	94.38	2.41	82.33	105	33.33	0.338002	1327524	105	105611	27481	5067	12643.1	0.933771	1238	d__Bacteria;p__Bacillota;c__Bacilli;o__RFN20;f__CAG-826;g__CAJOLV01;s__	d__Bacteria	p__Bacillota	c__Bacilli	o__RFN20	f__CAG-826	g__CAJOLV01	s__
SGB_452	D31_WEV_T2106132010_bin.156	1	High	92.16	1.31	85.61	50	0	0.466186	1600541	69	122340	44701	10310	23196.2	0.866848	1592	d__Archaea;p__Halobacteriota;c__Methanomicrobia;o__Methanomicrobiales;f__Methanocorpusculaceae;g__Methanocorpusculum;s__	d__Archaea	p__Halobacteriota	c__Methanomicrobia	o__Methanomicrobiales	f__Methanocorpusculaceae	g__Methanocorpusculum	s__
SGB_453	D31_WEV_T2106132010_bin.158	2	High	98.99	2.57	86.14	116	16.67	0.381932	4828974	257	149783	34966	8163	18789.8	0.870989	4219	d__Bacteria;p__Bacillota_A;c__Clostridia;o__Oscillospirales;f__Ruminococcaceae;g__HUN007;s__	d__Bacteria	p__Bacillota_A	c__Clostridia	o__Oscillospirales	f__Ruminococcaceae	g__HUN007	s__
SGB_454	D31_WEV_T2106132010_bin.16	1	Medium	73.74	2.87	59.39	73	33.33	0.445811	1159877	321	36793	4143	1894	3613.32	0.944655	1362	d__Bacteria;p__Spirochaetota;c__Spirochaetia;o__CADAEX01;f__CADAEX01;g__CADAEX01;s__	d__Bacteria	p__Spirochaetota	c__Spirochaetia	o__CADAEX01	f__CADAEX01	g__CADAEX01	s__
SGB_455	D31_WEV_T2106132010_bin.170	1	High	93.95	3.63	75.8	48	100	0.486105	1556786	104	104202	35467	5585	14969.1	0.927248	1480	d__Archaea;p__Thermoplasmatota;c__Thermoplasmata;o__Methanomassiliicoccales;f__Methanomethylophilaceae;g__;s__	d__Archaea	p__Thermoplasmatota	c__Thermoplasmata	o__Methanomassiliicoccales	f__Methanomethylophilaceae	g__	s__
SGB_456	D31_WEV_T2106132010_bin.175	1	Medium	96.37	6.71	62.82	48	5.88	0.4663	2953749	483	177760	38605	1768	6115.42	0.88645	3081	d__Archaea;p__Thermoplasmatota;c__Thermoplasmata;o__Methanomassiliicoccales;f__Methanomethylophilaceae;g__UBA71;s__	d__Archaea	p__Thermoplasmatota	c__Thermoplasmata	o__Methanomassiliicoccales	f__Methanomethylophilaceae	g__UBA71	s__
SGB_457	D31_WEV_T2106132010_bin.176	1	Medium	83.34	2.56	70.54	73	40	0.357714	2214238	217	89758	15573	4491	10203.9	0.943488	2086	d__Bacteria;p__Spirochaetota;c__Spirochaetia;o__Treponematales;f__Treponemataceae;g__Treponema_D;s__	d__Bacteria	p__Spirochaetota	c__Spirochaetia	o__Treponematales	f__Treponemataceae	g__Treponema_D	s__
SGB_458	D31_WEV_T2106132010_bin.179	1	Medium	50.61	0	50.61	26	0	0.407977	712609	266	8357	2716	1725	2678.98	0.925426	924	d__Archaea;p__Halobacteriota;c__Methanomicrobia;o__Methanomicrobiales;f__Methanocorpusculaceae;g__Methanocorpusculum;s__	d__Archaea	p__Halobacteriota	c__Methanomicrobia	o__Methanomicrobiales	f__Methanocorpusculaceae	g__Methanocorpusculum	s__
SGB_459	D31_WEV_T2106132010_bin.181	1	High	90.99	4.66	67.69	104	30	0.554019	1849748	451	22708	4772	2131	4101.44	0.884483	1875	d__Bacteria;p__Actinomycetota;c__Coriobacteriia;o__Coriobacteriales;f__Eggerthellaceae;g__;s__	d__Bacteria	p__Actinomycetota	c__Coriobacteriia	o__Coriobacteriales	f__Eggerthellaceae	g__	s__
SGB_460	D31_WEV_T2106132010_bin.183	1	Medium	59.11	0.67	55.76	57	100	0.567442	1342693	435	16544	3264	1802	3086.65	0.900175	1553	d__Bacteria;p__Bacillota_A;c__Clostridia;o__Oscillospirales;f__Oscillospiraceae;g__RGIG7114;s__	d__Bacteria	p__Bacillota_A	c__Clostridia	o__Oscillospirales	f__Oscillospiraceae	g__RGIG7114	s__
SGB_461	D31_WEV_T2106132010_bin.189	1	Medium	87.48	6.08	57.08	91	0	0.561305	2231193	135	77494	31625	8605	16527.4	0.946945	1948	d__Bacteria;p__Verrucomicrobiota;c__Kiritimatiellia;o__RFP12;f__UBA1067;g__UBA1067;s__	d__Bacteria	p__Verrucomicrobiota	c__Kiritimatiellia	o__RFP12	f__UBA1067	g__UBA1067	s__
SGB_462	D31_WEV_T2106132010_bin.195	1	High	91.95	1.68	83.55	113	66.67	0.54178	1765238	107	153157	27375	7317	16497.6	0.896034	1749	d__Bacteria;p__Bacillota_A;c__Clostridia;o__Oscillospirales;f__Oscillospiraceae;g__ER4;s__	d__Bacteria	p__Bacillota_A	c__Clostridia	o__Oscillospirales	f__Oscillospiraceae	g__ER4	s__
SGB_480	D31_WEV_T2106132010_bin.2	1	Medium	89.66	3.37	72.81	101	33.33	0.343301	841069	77	39615	17093	5018	10923	0.947683	784	d__Bacteria;p__Bacillota;c__Bacilli;o__RFN20;f__CAG-826;g__JAKSVI01;s__	d__Bacteria	p__Bacillota	c__Bacilli	o__RFN20	f__CAG-826	g__JAKSVI01	s__
SGB_463	D31_WEV_T2106132010_bin.200	26	High	95.79	0.49	93.34	115	100	0.518664	2737052	53	293033	81383	21349	51642.5	0.944956	2155	d__Bacteria;p__Bacteroidota;c__Bacteroidia;o__Bacteroidales;f__UBA932;g__Cryptobacteroides;s__	d__Bacteria	p__Bacteroidota	c__Bacteroidia	o__Bacteroidales	f__UBA932	g__Cryptobacteroides	s__
SGB_464	D31_WEV_T2106132010_bin.203	1	High	90.83	0.67	87.48	115	0	0.547886	1466778	34	159473	70140	34278	43140.5	0.918891	1310	d__Bacteria;p__Bacillota_A;c__Clostridia;o__Oscillospirales;f__Acutalibacteraceae;g__RGIG426;s__	d__Bacteria	p__Bacillota_A	c__Clostridia	o__Oscillospirales	f__Acutalibacteraceae	g__RGIG426	s__
SGB_465	D31_WEV_T2106132010_bin.206	1	Medium	66.99	2.08	56.59	37	50	0.491572	1300180	406	15049	3387	1914	3202.41	0.91981	1505	d__Archaea;p__Thermoplasmatota;c__Thermoplasmata;o__Methanomassiliicoccales;f__Methanomethylophilaceae;g__JAKSHX01;s__	d__Archaea	p__Thermoplasmatota	c__Thermoplasmata	o__Methanomassiliicoccales	f__Methanomethylophilaceae	g__JAKSHX01	s__
SGB_467	D31_WEV_T2106132010_bin.21	9	Medium	89.68	1.38	82.78	102	33.33	0.612059	2124079	83	96908	40990	14007	25591.3	0.948273	1583	d__Bacteria;p__Verrucomicrobiota;c__Kiritimatiellia;o__RFP12;f__UBA1067;g__;s__	d__Bacteria	p__Verrucomicrobiota	c__Kiritimatiellia	o__RFP12	f__UBA1067	g__	s__
SGB_466	D31_WEV_T2106132010_bin.211	1	Medium	71.61	1.15	65.86	101	0	0.53206	2720867	747	19956	4220	1954	3642.39	0.864457	2371	d__Bacteria;p__Planctomycetota;c__Planctomycetia;o__Pirellulales;f__Thermoguttaceae;g__RUG695;s__	d__Bacteria	p__Planctomycetota	c__Planctomycetia	o__Pirellulales	f__Thermoguttaceae	g__RUG695	s__
SGB_468	D31_WEV_T2106132010_bin.221	1	High	91.56	0.4	89.56	80	0	0.469463	2276462	198	142729	17209	5127	11497.3	0.913583	1663	d__Bacteria;p__Bacillota_A;c__Clostridia;o__Christensenellales;f__DTU072;g__CAG-1782;s__	d__Bacteria	p__Bacillota_A	c__Clostridia	o__Christensenellales	f__DTU072	g__CAG-1782	s__
SGB_469	D31_WEV_T2106132010_bin.226	1	Medium	66.44	2.18	55.54	97	20	0.473223	2750252	415	45570	12408	2452	6627.11	0.879855	2705	d__Bacteria;p__Bacillota_A;c__Clostridia;o__Oscillospirales;f__Oscillospiraceae;g__Limivicinus;s__	d__Bacteria	p__Bacillota_A	c__Clostridia	o__Oscillospirales	f__Oscillospiraceae	g__Limivicinus	s__
SGB_470	D31_WEV_T2106132010_bin.232	3	Medium	82.57	0.5	80.07	69	50	0.498841	2300561	67	146264	53675	18569	34336.7	0.92378	1879	d__Bacteria;p__Bacteroidota;c__Bacteroidia;o__Bacteroidales;f__Bacteroidaceae;g__UBA1179;s__	d__Bacteria	p__Bacteroidota	c__Bacteroidia	o__Bacteroidales	f__Bacteroidaceae	g__UBA1179	s__
SGB_471	D31_WEV_T2106132010_bin.235	1	High	90.54	3.35	73.79	99	0	0.61751	5571269	114	232165	83612	29551	48870.8	0.94368	3771	d__Bacteria;p__Verrucomicrobiota;c__Kiritimatiellia;o__RFP12;f__UBA1067;g__RUG572;s__	d__Bacteria	p__Verrucomicrobiota	c__Kiritimatiellia	o__RFP12	f__UBA1067	g__RUG572	s__
SGB_472	D31_WEV_T2106132010_bin.236	1	Medium	89.37	2.99	74.42	103	75	0.435827	1359644	60	105279	39891	12938	22660.7	0.923423	1381	d__Bacteria;p__Bacillota_C;c__Negativicutes;o__Acidaminococcales;f__Acidaminococcaceae;g__E4-135;s__	d__Bacteria	p__Bacillota_C	c__Negativicutes	o__Acidaminococcales	f__Acidaminococcaceae	g__E4-135	s__
SGB_473	D31_WEV_T2106132010_bin.238	1	Medium	75.32	2.73	61.67	105	100	0.350883	2683932	275	76540	19559	3545	9759.75	0.933245	2483	d__Bacteria;p__Spirochaetota;c__Spirochaetia;o__Treponematales;f__Treponemataceae;g__Treponema_D;s__	d__Bacteria	p__Spirochaetota	c__Spirochaetia	o__Treponematales	f__Treponemataceae	g__Treponema_D	s__
SGB_474	D31_WEV_T2106132010_bin.239	10	High	96.62	2.33	84.97	68	50	0.426218	2266417	163	63228	24073	6724	13904.4	0.931456	1991	d__Bacteria;p__Spirochaetota;c__Spirochaetia;o__Treponematales;f__Treponemataceae;g__Treponema_D;s__	d__Bacteria	p__Spirochaetota	c__Spirochaetia	o__Treponematales	f__Treponemataceae	g__Treponema_D	s__
SGB_475	D31_WEV_T2106132010_bin.245	1	Medium	89.33	0.05	89.08	104	0	0.316522	884399	113	32550	12710	3418	7826.54	0.92207	861	d__Bacteria;p__Bacillota_A;c__Clostridia;o__Christensenellales;f__UBA1242;g__UBA5489;s__	d__Bacteria	p__Bacillota_A	c__Clostridia	o__Christensenellales	f__UBA1242	g__UBA5489	s__
SGB_476	D31_WEV_T2106132010_bin.249	1	Medium	90.86	5.34	64.16	96	30.43	0.370755	2659023	175	225694	27409	7140	15194.4	0.926018	2468	d__Bacteria;p__Bacillota_A;c__Clostridia;o__Lachnospirales;f__Lachnospiraceae;g__UBA2868;s__	d__Bacteria	p__Bacillota_A	c__Clostridia	o__Lachnospirales	f__Lachnospiraceae	g__UBA2868	s__
SGB_477	D31_WEV_T2106132010_bin.25	12	Medium	87.81	2.06	77.51	99	100	0.453074	1720836	197	67874	12323	3711	8735.21	0.930974	1638	d__Bacteria;p__Bacteroidota;c__Bacteroidia;o__Bacteroidales;f__Paludibacteraceae;g__Aphodosoma;s__	d__Bacteria	p__Bacteroidota	c__Bacteroidia	o__Bacteroidales	f__Paludibacteraceae	g__Aphodosoma	s__
SGB_478	D31_WEV_T2106132010_bin.26	10	High	93.1	1.43	85.95	108	0	0.4978	1839672	74	159157	40701	11887	24860.4	0.951697	1670	d__Bacteria;p__Bacteroidota;c__Bacteroidia;o__Bacteroidales;f__UBA932;g__Bact-11;s__	d__Bacteria	p__Bacteroidota	c__Bacteroidia	o__Bacteroidales	f__UBA932	g__Bact-11	s__
SGB_479	D31_WEV_T2106132010_bin.27	1	High	90.84	2.27	79.49	115	0	0.423749	1812890	165	155465	23715	3961	10987.2	0.919918	1688	d__Bacteria;p__Spirochaetota;c__Spirochaetia;o__Sphaerochaetales;f__Sphaerochaetaceae;g__;s__	d__Bacteria	p__Spirochaetota	c__Spirochaetia	o__Sphaerochaetales	f__Sphaerochaetaceae	g__	s__
SGB_481	D31_WEV_T2106132010_bin.36	2	Medium	82.66	0	82.66	110	0	0.398649	2559728	118	100669	41142	11096	21692.6	0.898386	2308	d__Bacteria;p__Bacillota_A;c__Clostridia;o__Oscillospirales;f__Oscillospiraceae;g__Limivicinus;s__	d__Bacteria	p__Bacillota_A	c__Clostridia	o__Oscillospirales	f__Oscillospiraceae	g__Limivicinus	s__
SGB_482	D31_WEV_T2106132010_bin.39	1	High	98.12	1.34	91.42	118	33.33	0.441003	2628825	67	130545	60729	21015	39236.2	0.869949	2249	d__Bacteria;p__Bacteroidota;c__Bacteroidia;o__Bacteroidales;f__P3;g__RUG11139;s__	d__Bacteria	p__Bacteroidota	c__Bacteroidia	o__Bacteroidales	f__P3	g__RUG11139	s__
SGB_483	D31_WEV_T2106132010_bin.41	2	High	93.26	1.12	87.66	106	0	0.333953	1150708	48	126574	45729	12944	23973.1	0.922801	1018	d__Bacteria;p__Bacillota;c__Bacilli;o__RFN20;f__CAG-826;g__RGIG9670;s__	d__Bacteria	p__Bacillota	c__Bacilli	o__RFN20	f__CAG-826	g__RGIG9670	s__
SGB_484	D31_WEV_T2106132010_bin.44	22	High	94.09	0.54	91.39	112	0	0.435965	1937069	87	70346	34426	12397	22265.2	0.91882	1606	d__Bacteria;p__Bacteroidota;c__Bacteroidia;o__Bacteroidales;f__Paludibacteraceae;g__RF16;s__	d__Bacteria	p__Bacteroidota	c__Bacteroidia	o__Bacteroidales	f__Paludibacteraceae	g__RF16	s__
SGB_485	D31_WEV_T2106132010_bin.54	4	High	93.17	0.54	90.47	112	0	0.492972	2403861	119	96645	33477	9500	20200.5	0.901789	1966	d__Bacteria;p__Bacteroidota;c__Bacteroidia;o__Bacteroidales;f__WCHB1-69;g__UBA1756;s__	d__Bacteria	p__Bacteroidota	c__Bacteroidia	o__Bacteroidales	f__WCHB1-69	g__UBA1756	s__
SGB_486	D31_WEV_T2106132010_bin.58	10	High	91.67	1.92	82.07	107	60	0.528732	1783645	57	159900	54547	16343	31292	0.944028	1559	d__Bacteria;p__Bacteroidota;c__Bacteroidia;o__Bacteroidales;f__UBA932;g__Cryptobacteroides;s__	d__Bacteria	p__Bacteroidota	c__Bacteroidia	o__Bacteroidales	f__UBA932	g__Cryptobacteroides	s__
SGB_493	D31_WEV_T2106132010_bin.6	1	Medium	61.01	0.16	60.21	103	14.29	0.560859	1590802	454	14458	3879	2032	3503.97	0.87015	1628	d__Bacteria;p__Bacillota_A;c__Clostridia;o__Christensenellales;f__CAG-138;g__CAG-1024;s__	d__Bacteria	p__Bacillota_A	c__Clostridia	o__Christensenellales	f__CAG-138	g__CAG-1024	s__
SGB_487	D31_WEV_T2106132010_bin.60	1	Medium	66.08	0.32	64.48	71	0	0.443941	1854639	605	13946	3265	1818	3065.52	0.9101	2208	d__Bacteria;p__Bacillota;c__Bacilli;o__Erysipelotrichales;f__Erysipelotrichaceae;g__Bulleidia;s__	d__Bacteria	p__Bacillota	c__Bacilli	o__Erysipelotrichales	f__Erysipelotrichaceae	g__Bulleidia	s__
SGB_488	D31_WEV_T2106132010_bin.61	1	Medium	73.18	4.3	51.68	85	57.14	0.376401	1208551	326	16736	4238	1914	3707.21	0.924659	1191	d__Bacteria;p__Actinomycetota;c__Coriobacteriia;o__Coriobacteriales;f__Eggerthellaceae;g__Phoenicibacter;s__	d__Bacteria	p__Actinomycetota	c__Coriobacteriia	o__Coriobacteriales	f__Eggerthellaceae	g__Phoenicibacter	s__
SGB_489	D31_WEV_T2106132010_bin.63	11	High	95	0.95	90.25	110	25	0.531984	2999106	43	234519	110075	39154	69746.7	0.943359	2327	d__Bacteria;p__Bacteroidota;c__Bacteroidia;o__Bacteroidales;f__UBA932;g__Cryptobacteroides;s__	d__Bacteria	p__Bacteroidota	c__Bacteroidia	o__Bacteroidales	f__UBA932	g__Cryptobacteroides	s__
SGB_490	D31_WEV_T2106132010_bin.66	7	Medium	80.8	1.62	72.7	66	75	0.546495	1525305	131	46918	16339	5814	11643.5	0.935851	1432	d__Bacteria;p__Verrucomicrobiota;c__Kiritimatiellia;o__RFP12;f__UBA1067;g__UBA1067;s__	d__Bacteria	p__Verrucomicrobiota	c__Kiritimatiellia	o__RFP12	f__UBA1067	g__UBA1067	s__
SGB_491	D31_WEV_T2106132010_bin.68	1	Medium	85.95	3.4	68.95	83	22.22	0.477368	1916136	350	26113	6725	2746	5474.67	0.921227	1991	d__Bacteria;p__Bacillota_A;c__Clostridia;o__Lachnospirales;f__Lachnospiraceae;g__UBA1755;s__	d__Bacteria	p__Bacillota_A	c__Clostridia	o__Lachnospirales	f__Lachnospiraceae	g__UBA1755	s__
SGB_492	D31_WEV_T2106132010_bin.69	4	High	95.32	3.08	79.92	94	28.57	0.430197	3927454	580	56040	10417	3006	6771.47	0.905503	3772	d__Bacteria;p__Bacillota_A;c__Clostridia;o__Lachnospirales;f__Lachnospiraceae;g__Marvinbryantia;s__	d__Bacteria	p__Bacillota_A	c__Clostridia	o__Lachnospirales	f__Lachnospiraceae	g__Marvinbryantia	s__
SGB_494	D31_WEV_T2106132010_bin.70	1	Medium	62.98	1.5	55.48	67	0	0.498292	1517204	138	74173	19960	4779	10994.2	0.904271	1433	d__Bacteria;p__Bacillota_A;c__Clostridia;o__Christensenellales;f__CAG-74;g__Limiplasma;s__	d__Bacteria	p__Bacillota_A	c__Clostridia	o__Christensenellales	f__CAG-74	g__Limiplasma	s__
SGB_495	D31_WEV_T2106132010_bin.71	1	Medium	86.15	2.33	74.5	98	20	0.415407	2208759	143	163762	62219	6448	15445.9	0.871588	1923	d__Bacteria;p__Spirochaetota;c__Spirochaetia;o__Treponematales;f__Treponemataceae;g__Treponema_D;s__	d__Bacteria	p__Spirochaetota	c__Spirochaetia	o__Treponematales	f__Treponemataceae	g__Treponema_D	s__
SGB_496	D31_WEV_T2106132010_bin.72	6	Medium	77.59	0.86	73.29	87	100	0.493894	1605002	171	42268	14150	4517	9385.98	0.898006	1640	d__Bacteria;p__Pseudomonadota;c__Gammaproteobacteria;o__Burkholderiales;f__Burkholderiaceae;g__Oxalobacter;s__	d__Bacteria	p__Pseudomonadota	c__Gammaproteobacteria	o__Burkholderiales	f__Burkholderiaceae	g__Oxalobacter	s__
SGB_497	D31_WEV_T2106132010_bin.74	5	High	98.1	0	98.1	120	0	0.408179	2692044	64	123414	63158	26088	42063.2	0.916186	2196	d__Bacteria;p__Bacteroidota;c__Bacteroidia;o__Bacteroidales;f__SZUA-534;g__JAKSOL01;s__	d__Bacteria	p__Bacteroidota	c__Bacteroidia	o__Bacteroidales	f__SZUA-534	g__JAKSOL01	s__
SGB_498	D31_WEV_T2106132010_bin.76	1	Medium	77.8	2.38	65.9	93	14.29	0.511341	1908778	402	23924	5690	2374	4748.2	0.950082	1918	d__Bacteria;p__Bacteroidota;c__Bacteroidia;o__Bacteroidales;f__UBA932;g__Cryptobacteroides;s__	d__Bacteria	p__Bacteroidota	c__Bacteroidia	o__Bacteroidales	f__UBA932	g__Cryptobacteroides	s__
SGB_499	D31_WEV_T2106132010_bin.79	3	High	95.61	1.9	86.11	98	25	0.424644	3011883	212	118015	25373	6322	14207	0.90262	2649	d__Bacteria;p__Bacillota_A;c__Clostridia;o__Lachnospirales;f__Lachnospiraceae;g__UBA1201;s__	d__Bacteria	p__Bacillota_A	c__Clostridia	o__Lachnospirales	f__Lachnospiraceae	g__UBA1201	s__
SGB_500	D31_WEV_T2106132010_bin.80	9	High	96.98	1.89	87.53	118	16.67	0.420489	3312568	68	316786	113576	27056	48714.2	0.905513	2685	d__Bacteria;p__Bacteroidota;c__Bacteroidia;o__Bacteroidales;f__UBA3663;g__UBA3663;s__	d__Bacteria	p__Bacteroidota	c__Bacteroidia	o__Bacteroidales	f__UBA3663	g__UBA3663	s__
SGB_501	D31_WEV_T2106132010_bin.81	2	Medium	70.48	0.9	65.98	82	33.33	0.429124	1567180	210	60772	9994	3510	7462.76	0.93187	1506	d__Bacteria;p__Bacillota_A;c__Clostridia;o__Oscillospirales;f__Acutalibacteraceae;g__CAG-177;s__	d__Bacteria	p__Bacillota_A	c__Clostridia	o__Oscillospirales	f__Acutalibacteraceae	g__CAG-177	s__
SGB_502	D31_WEV_T2106132010_bin.86	1	Medium	61.89	1.08	56.49	60	20	0.489822	1670182	463	21631	4159	1992	3607.3	0.940946	1706	d__Bacteria;p__Bacteroidota;c__Bacteroidia;o__Bacteroidales;f__Bacteroidaceae;g__Prevotella;s__	d__Bacteria	p__Bacteroidota	c__Bacteroidia	o__Bacteroidales	f__Bacteroidaceae	g__Prevotella	s__
SGB_503	D31_WEV_T2106132010_bin.87	2	Medium	86.18	0.54	83.48	90	0	0.585221	1914481	180	52169	15542	5125	10636	0.909439	1617	d__Bacteria;p__Bacteroidota;c__Bacteroidia;o__Bacteroidales;f__P3;g__UBA1711;s__	d__Bacteria	p__Bacteroidota	c__Bacteroidia	o__Bacteroidales	f__P3	g__UBA1711	s__
SGB_504	D31_WEV_T2106132010_bin.92	1	Medium	89.42	3.31	72.87	99	40	0.495724	2064717	215	52107	13872	4683	9603.33	0.952761	1912	d__Bacteria;p__Bacteroidota;c__Bacteroidia;o__Bacteroidales;f__UBA932;g__Coprenecus;s__	d__Bacteria	p__Bacteroidota	c__Bacteroidia	o__Bacteroidales	f__UBA932	g__Coprenecus	s__
SGB_505	D31_WEV_T2106132010_bin.97	1	Medium	77.48	1.86	68.18	98	0	0.552199	2086128	330	37467	8566	3065	6321.6	0.917417	1828	d__Bacteria;p__UBA3054;c__UBA3054;o__UBA3054;f__UBA3054;g__;s__	d__Bacteria	p__UBA3054	c__UBA3054	o__UBA3054	f__UBA3054	g__	s__
SGB_506	D31_WEV_T2106132010_bin.98	1	High	98.43	2.12	87.83	108	0	0.418246	3350232	120	335502	127243	22426	27918.6	0.881974	2957	d__Bacteria;p__Bacillota_A;c__Clostridia;o__Lachnospirales;f__Lachnospiraceae;g__SIG307;s__	d__Bacteria	p__Bacillota_A	c__Clostridia	o__Lachnospirales	f__Lachnospiraceae	g__SIG307	s__
SGB_507	D32_WEV_T2106132011_bin.108	18	High	94.11	0.97	89.26	115	33.33	0.419425	3289820	118	110893	47210	15108	27879.8	0.916395	2630	d__Bacteria;p__Bacteroidota;c__Bacteroidia;o__Bacteroidales;f__UBA932;g__Cryptobacteroides;s__	d__Bacteria	p__Bacteroidota	c__Bacteroidia	o__Bacteroidales	f__UBA932	g__Cryptobacteroides	s__
SGB_508	D32_WEV_T2106132011_bin.115	17	Medium	85.74	1.15	79.99	109	20	0.46988	2196650	151	92321	20484	6860	14547.4	0.937503	1854	d__Bacteria;p__Bacteroidota;c__Bacteroidia;o__Bacteroidales;f__Bacteroidaceae;g__UBA1179;s__	d__Bacteria	p__Bacteroidota	c__Bacteroidia	o__Bacteroidales	f__Bacteroidaceae	g__UBA1179	s__
SGB_509	D32_WEV_T2106132011_bin.117	1	High	99.31	4.53	76.66	104	66.67	0.339816	5021901	251	180655	49053	9278	20007.6	0.881637	4373	d__Bacteria;p__Bacillota_A;c__Clostridia;o__Lachnospirales;f__Lachnospiraceae;g__Clostridium_AI;s__	d__Bacteria	p__Bacillota_A	c__Clostridia	o__Lachnospirales	f__Lachnospiraceae	g__Clostridium_AI	s__
SGB_510	D32_WEV_T2106132011_bin.122	1	Medium	71.04	3.89	51.59	80	0	0.399935	2028101	320	43449	8801	2705	6337.82	0.919609	2029	d__Bacteria;p__Bacillota_A;c__Clostridia;o__Lachnospirales;f__Lachnospiraceae;g__G11;s__	d__Bacteria	p__Bacillota_A	c__Clostridia	o__Lachnospirales	f__Lachnospiraceae	g__G11	s__
SGB_511	D32_WEV_T2106132011_bin.128	1	High	94.7	4.98	69.8	106	33.33	0.426977	3262693	237	246180	30655	5713	13766.6	0.924295	2812	d__Bacteria;p__Bacteroidota;c__Bacteroidia;o__Bacteroidales;f__UBA932;g__Cryptobacteroides;s__	d__Bacteria	p__Bacteroidota	c__Bacteroidia	o__Bacteroidales	f__UBA932	g__Cryptobacteroides	s__
SGB_512	D32_WEV_T2106132011_bin.133	2	High	95.57	0.77	91.72	96	33.33	0.379059	2755080	163	154660	30329	8338	16902.3	0.926871	2526	d__Bacteria;p__Bacillota_A;c__Clostridia;o__Lachnospirales;f__Lachnospiraceae;g__UBA1712;s__	d__Bacteria	p__Bacillota_A	c__Clostridia	o__Lachnospirales	f__Lachnospiraceae	g__UBA1712	s__
SGB_513	D32_WEV_T2106132011_bin.137	1	Medium	61.38	0.86	57.08	67	100	0.466553	1719236	187	65234	16891	3936	9193.78	0.947865	1604	d__Bacteria;p__Bacteroidota;c__Bacteroidia;o__Bacteroidales;f__Paludibacteraceae;g__RF16;s__	d__Bacteria	p__Bacteroidota	c__Bacteroidia	o__Bacteroidales	f__Paludibacteraceae	g__RF16	s__
SGB_514	D32_WEV_T2106132011_bin.142	2	Medium	83.98	5.02	58.88	75	72.73	0.437448	1702814	393	23826	5396	2130	4332.86	0.929992	1803	d__Bacteria;p__Bacteroidota;c__Bacteroidia;o__Bacteroidales;f__Paludibacteraceae;g__Aphodosoma;s__	d__Bacteria	p__Bacteroidota	c__Bacteroidia	o__Bacteroidales	f__Paludibacteraceae	g__Aphodosoma	s__
SGB_515	D32_WEV_T2106132011_bin.158	6	High	96.34	1.64	88.14	112	40	0.504719	3039303	268	76257	18991	5182	11340.7	0.897644	2783	d__Bacteria;p__Bacillota_A;c__Clostridia;o__Oscillospirales;f__Oscillospiraceae;g__Limivicinus;s__	d__Bacteria	p__Bacillota_A	c__Clostridia	o__Oscillospirales	f__Oscillospiraceae	g__Limivicinus	s__
SGB_516	D32_WEV_T2106132011_bin.159	1	Medium	72.57	3.1	57.07	72	0	0.50386	2598976	704	15819	4271	2032	3691.73	0.857453	3485	d__Bacteria;p__Bacillota_A;c__Clostridia;o__Christensenellales;f__CAG-74;g__Limiplasma;s__	d__Bacteria	p__Bacillota_A	c__Clostridia	o__Christensenellales	f__CAG-74	g__Limiplasma	s__
SGB_517	D32_WEV_T2106132011_bin.166	11	High	93.68	0	93.68	105	0	0.445717	1670180	95	70970	26890	8137	17580.8	0.864222	1562	d__Bacteria;p__Synergistota;c__Synergistia;o__Synergistales;f__Synergistaceae;g__E4-60;s__	d__Bacteria	p__Synergistota	c__Synergistia	o__Synergistales	f__Synergistaceae	g__E4-60	s__
SGB_518	D32_WEV_T2106132011_bin.179	4	High	96.24	0.18	95.34	116	0	0.448279	1665652	156	48082	16448	5175	10677.3	0.950762	1515	d__Bacteria;p__Bacteroidota;c__Bacteroidia;o__Bacteroidales;f__Paludibacteraceae;g__Enterocola;s__	d__Bacteria	p__Bacteroidota	c__Bacteroidia	o__Bacteroidales	f__Paludibacteraceae	g__Enterocola	s__
SGB_519	D32_WEV_T2106132011_bin.187	2	High	94.93	1.75	86.18	82	66.67	0.384796	2879896	218	65705	19888	6325	13210.5	0.905117	2400	d__Bacteria;p__Spirochaetota;c__Spirochaetia;o__Treponematales;f__Treponemataceae;g__Treponema_D;s__	d__Bacteria	p__Spirochaetota	c__Spirochaetia	o__Treponematales	f__Treponemataceae	g__Treponema_D	s__
SGB_520	D32_WEV_T2106132011_bin.191	1	Medium	60.13	0.92	55.53	45	66.67	0.456822	956281	18	159748	84261	44110	53126.7	0.905205	944	d__Archaea;p__Halobacteriota;c__Methanomicrobia;o__Methanomicrobiales;f__Methanocorpusculaceae;g__Methanocorpusculum;s__	d__Archaea	p__Halobacteriota	c__Methanomicrobia	o__Methanomicrobiales	f__Methanocorpusculaceae	g__Methanocorpusculum	s__
SGB_521	D32_WEV_T2106132011_bin.204	2	Medium	77.19	1.44	69.99	99	33.33	0.466844	2170314	179	51692	17632	5865	12124.7	0.854948	1828	d__Bacteria;p__Bacillota_A;c__Clostridia;o__Peptostreptococcales;f__Anaerovoracaceae;g__RUG708;s__	d__Bacteria	p__Bacillota_A	c__Clostridia	o__Peptostreptococcales	f__Anaerovoracaceae	g__RUG708	s__
SGB_522	D32_WEV_T2106132011_bin.215	15	High	91.59	1.12	85.99	114	33.33	0.458424	2391812	69	200006	46608	20938	34663.9	0.918155	1956	d__Bacteria;p__Bacteroidota;c__Bacteroidia;o__Bacteroidales;f__Bacteroidaceae;g__UBA4372;s__	d__Bacteria	p__Bacteroidota	c__Bacteroidia	o__Bacteroidales	f__Bacteroidaceae	g__UBA4372	s__
SGB_523	D32_WEV_T2106132011_bin.254	2	High	97.19	1.8	88.19	107	33.33	0.325178	1332413	57	167721	38179	11275	23375.7	0.927544	1172	d__Bacteria;p__Bacillota;c__Bacilli;o__RFN20;f__CAG-826;g__RGIG9670;s__	d__Bacteria	p__Bacillota	c__Bacilli	o__RFN20	f__CAG-826	g__RGIG9670	s__
SGB_524	D32_WEV_T2106132011_bin.257	7	Medium	73.41	1.43	66.26	62	50	0.536853	2165032	389	30974	7152	2705	5565.63	0.948457	2020	d__Bacteria;p__Bacteroidota;c__Bacteroidia;o__Bacteroidales;f__UBA932;g__Cryptobacteroides;s__	d__Bacteria	p__Bacteroidota	c__Bacteroidia	o__Bacteroidales	f__UBA932	g__Cryptobacteroides	s__
SGB_525	D32_WEV_T2106132011_bin.271	1	Medium	88.09	4.84	63.89	47	66.67	0.494783	1632218	347	25271	5589	2349	4703.8	0.910078	1758	d__Archaea;p__Thermoplasmatota;c__Thermoplasmata;o__Methanomassiliicoccales;f__Methanomethylophilaceae;g__UBA71;s__	d__Archaea	p__Thermoplasmatota	c__Thermoplasmata	o__Methanomassiliicoccales	f__Methanomethylophilaceae	g__UBA71	s__
SGB_526	D32_WEV_T2106132011_bin.272	2	Medium	73.78	1.01	68.73	88	0	0.461271	2589564	525	21867	6553	2404	4932.5	0.884778	2491	d__Bacteria;p__Bacillota_A;c__Clostridia;o__Lachnospirales;f__Lachnospiraceae;g__TWA4;s__	d__Bacteria	p__Bacillota_A	c__Clostridia	o__Lachnospirales	f__Lachnospiraceae	g__TWA4	s__
SGB_529	D32_WEV_T2106132011_bin.3	7	Medium	88.31	1.26	82.01	97	40	0.479881	2312804	92	138674	50329	11371	25139.2	0.925028	1836	d__Bacteria;p__Bacteroidota;c__Bacteroidia;o__Bacteroidales;f__Bacteroidaceae;g__UBA1179;s__	d__Bacteria	p__Bacteroidota	c__Bacteroidia	o__Bacteroidales	f__Bacteroidaceae	g__UBA1179	s__
SGB_527	D32_WEV_T2106132011_bin.34	1	Medium	75.2	0.8	71.2	45	100	0.276511	1178517	195	37873	7524	2839	6043.68	0.826427	1124	d__Archaea;p__Methanobacteriota;c__Methanobacteria;o__Methanobacteriales;f__Methanobacteriaceae;g__Methanobrevibacter;s__	d__Archaea	p__Methanobacteriota	c__Methanobacteria	o__Methanobacteriales	f__Methanobacteriaceae	g__Methanobrevibacter	s__
SGB_528	D32_WEV_T2106132011_bin.36	1	Medium	87.5	3.31	70.95	95	25	0.446427	1739556	205	51027	13551	3738	8485.64	0.915092	1673	d__Bacteria;p__Bacillota_C;c__Negativicutes;o__Acidaminococcales;f__Acidaminococcaceae;g__E4-135;s__	d__Bacteria	p__Bacillota_C	c__Negativicutes	o__Acidaminococcales	f__Acidaminococcaceae	g__E4-135	s__
SGB_530	D32_WEV_T2106132011_bin.40	3	Medium	72.83	2.73	59.18	74	27.27	0.590999	1959959	610	19719	3482	1848	3213.05	0.881751	2301	d__Bacteria;p__Bacillota_A;c__Clostridia;o__Christensenellales;f__CAG-74;g__;s__	d__Bacteria	p__Bacillota_A	c__Clostridia	o__Christensenellales	f__CAG-74	g__	s__
SGB_531	D32_WEV_T2106132011_bin.57	3	High	91.5	4.68	68.1	95	29.63	0.411197	2311045	374	44759	8092	2738	6179.26	0.904781	2338	d__Bacteria;p__Bacillota_C;c__Negativicutes;o__Acidaminococcales;f__Acidaminococcaceae;g__Phascolarctobacterium_A;s__	d__Bacteria	p__Bacillota_C	c__Negativicutes	o__Acidaminococcales	f__Acidaminococcaceae	g__Phascolarctobacterium_A	s__
SGB_533	D32_WEV_T2106132011_bin.6	5	High	90.54	1.01	85.49	104	0	0.552006	2030492	82	91197	44397	14244	24762.1	0.912023	1748	d__Bacteria;p__Verrucomicrobiota;c__Lentisphaeria;o__Victivallales;f__Victivallaceae;g__UBA1784;s__	d__Bacteria	p__Verrucomicrobiota	c__Lentisphaeria	o__Victivallales	f__Victivallaceae	g__UBA1784	s__
SGB_532	D32_WEV_T2106132011_bin.60	1	Medium	78.43	4.14	57.73	83	8.33	0.566494	1720676	425	17015	4845	2100	4048.65	0.919046	1796	d__Bacteria;p__Verrucomicrobiota;c__Lentisphaeria;o__Victivallales;f__Victivallaceae;g__UBA1784;s__	d__Bacteria	p__Verrucomicrobiota	c__Lentisphaeria	o__Victivallales	f__Victivallaceae	g__UBA1784	s__
SGB_534	D32_WEV_T2106132011_bin.76	1	Medium	88.72	4.54	66.02	85	9.09	0.504881	1975787	221	57320	14511	3804	8940.21	0.952142	1919	d__Bacteria;p__Bacteroidota;c__Bacteroidia;o__Bacteroidales;f__UBA932;g__Cryptobacteroides;s__	d__Bacteria	p__Bacteroidota	c__Bacteroidia	o__Bacteroidales	f__UBA932	g__Cryptobacteroides	s__
SGB_535	D32_WEV_T2106132011_bin.89	2	High	96.31	3.33	79.66	113	10	0.433318	2681732	168	115019	26857	7258	15962.7	0.932862	2385	d__Bacteria;p__Bacillota_A;c__Clostridia;o__Lachnospirales;f__Lachnospiraceae;g__UBA2868;s__	d__Bacteria	p__Bacillota_A	c__Clostridia	o__Lachnospirales	f__Lachnospiraceae	g__UBA2868	s__
SGB_536	D32_WEV_T2106132011_bin.92	4	High	99.29	0.66	95.99	112	0	0.382439	2474405	71	297445	64230	22901	34850.8	0.897904	2112	d__Bacteria;p__Bacillota_A;c__Clostridia;o__Saccharofermentanales;f__Saccharofermentanaceae;g__Saccharofermentans;s__	d__Bacteria	p__Bacillota_A	c__Clostridia	o__Saccharofermentanales	f__Saccharofermentanaceae	g__Saccharofermentans	s__
SGB_543	D33_WEV_T2106132012_bin.1	3	Medium	88.84	1.85	79.59	111	10	0.343388	2646161	490	45818	7434	2434	5400.33	0.919803	2804	d__Bacteria;p__Bacillota;c__Bacilli;o__Erysipelotrichales;f__Erysipelotrichaceae;g__Floccifex;s__	d__Bacteria	p__Bacillota	c__Bacilli	o__Erysipelotrichales	f__Erysipelotrichaceae	g__Floccifex	s__
SGB_537	D33_WEV_T2106132012_bin.109	2	Medium	77.98	4.18	57.08	76	6.67	0.448635	1148128	320	19872	4321	1963	3587.9	0.904738	1201	d__Bacteria;p__Bacillota_A;c__Clostridia;o__Peptostreptococcales;f__Anaerovoracaceae;g__UBA1768;s__	d__Bacteria	p__Bacillota_A	c__Clostridia	o__Peptostreptococcales	f__Anaerovoracaceae	g__UBA1768	s__
SGB_538	D33_WEV_T2106132012_bin.111	6	High	92.89	0.95	88.14	105	0	0.400487	2129397	86	181898	53873	11618	24760.4	0.941871	1990	d__Bacteria;p__Bacillota_A;c__Clostridia;o__Saccharofermentanales;f__Saccharofermentanaceae;g__Saccharofermentans;s__	d__Bacteria	p__Bacillota_A	c__Clostridia	o__Saccharofermentanales	f__Saccharofermentanaceae	g__Saccharofermentans	s__
SGB_539	D33_WEV_T2106132012_bin.123	1	Medium	71.53	2.68	58.13	111	0	0.434832	1597959	472	18374	3751	1894	3385.51	0.911833	1695	d__Bacteria;p__Bacillota_A;c__Clostridia;o__Oscillospirales;f__CAG-272;g__Avispirillum;s__	d__Bacteria	p__Bacillota_A	c__Clostridia	o__Oscillospirales	f__CAG-272	g__Avispirillum	s__
SGB_540	D33_WEV_T2106132012_bin.173	1	Medium	98.28	5.33	71.63	72	6.25	0.420092	2282172	188	192782	68077	2813	12139.2	0.917667	2169	d__Bacteria;p__Bacillota_A;c__Clostridia;o__Oscillospirales;f__Acutalibacteraceae;g__CAG-488;s__	d__Bacteria	p__Bacillota_A	c__Clostridia	o__Oscillospirales	f__Acutalibacteraceae	g__CAG-488	s__
SGB_541	D33_WEV_T2106132012_bin.192	2	Medium	87.04	4.03	66.89	103	42.86	0.488933	2774020	389	47279	9899	3202	7131.16	0.885619	2778	d__Bacteria;p__Bacillota_A;c__Clostridia;o__Oscillospirales;f__Oscillospiraceae;g__Limivicinus;s__	d__Bacteria	p__Bacillota_A	c__Clostridia	o__Oscillospirales	f__Oscillospiraceae	g__Limivicinus	s__
SGB_542	D33_WEV_T2106132012_bin.197	1	High	91.2	0	91.2	106	0	0.512234	1931332	324	36579	8113	3025	5960.9	0.931182	1802	d__Bacteria;p__Bacteroidota;c__Bacteroidia;o__Bacteroidales;f__WCHB1-69;g__UBA1195;s__	d__Bacteria	p__Bacteroidota	c__Bacteroidia	o__Bacteroidales	f__WCHB1-69	g__UBA1195	s__
SGB_546	D33_WEV_T2106132012_bin.2	1	Medium	72.7	3.85	53.45	79	22.22	0.508988	1982515	489	20080	4851	2106	4054.22	0.891517	2072	d__Bacteria;p__Bacillota_A;c__Clostridia;o__Oscillospirales;f__Oscillospiraceae;g__Limivicinus;s__	d__Bacteria	p__Bacillota_A	c__Clostridia	o__Oscillospirales	f__Oscillospiraceae	g__Limivicinus	s__
SGB_544	D33_WEV_T2106132012_bin.206	2	High	94.38	4.69	70.93	99	40	0.337802	1173618	117	61912	16409	4523	10030.9	0.926462	1116	d__Bacteria;p__Bacillota;c__Bacilli;o__RFN20;f__CAG-826;g__RGIG9670;s__	d__Bacteria	p__Bacillota	c__Bacilli	o__RFN20	f__CAG-826	g__RGIG9670	s__
SGB_545	D33_WEV_T2106132012_bin.25	1	High	98.43	3.48	81.03	114	0	0.535278	2819575	162	175420	57956	8329	17404.8	0.861675	2558	d__Bacteria;p__Bacillota_A;c__Clostridia;o__Oscillospirales;f__Oscillospiraceae;g__Faecousia;s__	d__Bacteria	p__Bacillota_A	c__Clostridia	o__Oscillospirales	f__Oscillospiraceae	g__Faecousia	s__
SGB_547	D33_WEV_T2106132012_bin.3	1	Medium	80.65	3.21	64.6	89	50	0.596523	1933471	425	22443	5485	2240	4549.34	0.915437	1925	d__Bacteria;p__Verrucomicrobiota;c__Lentisphaeria;o__Victivallales;f__Victivallaceae;g__UBA1784;s__	d__Bacteria	p__Verrucomicrobiota	c__Lentisphaeria	o__Victivallales	f__Victivallaceae	g__UBA1784	s__
SGB_548	D33_WEV_T2106132012_bin.51	2	High	93.21	0.81	89.16	106	50	0.549868	1821124	314	26730	7831	2774	5799.76	0.903837	1962	d__Bacteria;p__Bacillota_A;c__Clostridia;o__Oscillospirales;f__Oscillospiraceae;g__Evtepia;s__	d__Bacteria	p__Bacillota_A	c__Clostridia	o__Oscillospirales	f__Oscillospiraceae	g__Evtepia	s__
SGB_549	D33_WEV_T2106132012_bin.52	3	High	98.75	0.94	94.05	103	0	0.408304	2057914	85	160515	61763	13500	24210.8	0.860724	2041	d__Bacteria;p__Bacillota;c__Bacilli;o__Lactobacillales;f__Streptococcaceae;g__Streptococcus;s__Streptococcus caballi	d__Bacteria	p__Bacillota	c__Bacilli	o__Lactobacillales	f__Streptococcaceae	g__Streptococcus	s__Streptococcus caballi
SGB_550	D33_WEV_T2106132012_bin.61	2	Medium	88.46	1.85	79.21	108	25	0.57665	2204427	60	295097	60891	18831	36740.4	0.877215	1915	d__Bacteria;p__Bacillota_A;c__Clostridia;o__Oscillospirales;f__Oscillospiraceae;g__UBA738;s__UBA738 sp002315975	d__Bacteria	p__Bacillota_A	c__Clostridia	o__Oscillospirales	f__Oscillospiraceae	g__UBA738	s__UBA738 sp002315975
SGB_551	D33_WEV_T2106132012_bin.65	2	High	96	2	86	104	50	0.281893	1306557	152	54981	11746	4055	8595.77	0.929522	1245	d__Bacteria;p__Bacillota;c__Bacilli;o__ML615J-28;f__CAG-313;g__UBA1737;s__	d__Bacteria	p__Bacillota	c__Bacilli	o__ML615J-28	f__CAG-313	g__UBA1737	s__
SGB_552	D33_WEV_T2106132012_bin.84	1	Medium	60.81	0.15	60.06	79	0	0.423017	1436408	510	10526	2880	1786	2816.49	0.916554	1607	d__Bacteria;p__Bacillota_A;c__Clostridia;o__Oscillospirales;f__CAG-272;g__UMGS1696;s__	d__Bacteria	p__Bacillota_A	c__Clostridia	o__Oscillospirales	f__CAG-272	g__UMGS1696	s__
SGB_582	D34_WEV_T2106132013_bin.1	1	Medium	87.54	6.88	53.14	72	41.18	0.617882	4066503	342	70586	18051	5752	11890.4	0.935496	3113	d__Bacteria;p__Verrucomicrobiota;c__Kiritimatiellia;o__RFP12;f__UBA1067;g__UBA1067;s__	d__Bacteria	p__Verrucomicrobiota	c__Kiritimatiellia	o__RFP12	f__UBA1067	g__UBA1067	s__
SGB_555	D34_WEV_T2106132013_bin.10	1	Medium	85.93	0.71	82.38	99	0	0.497879	1834563	55	204968	54626	13857	33355.7	0.918809	1558	d__Bacteria;p__Bacillota_A;c__Clostridia;o__Peptostreptococcales;f__Anaerovoracaceae;g__JAKSSR01;s__	d__Bacteria	p__Bacillota_A	c__Clostridia	o__Peptostreptococcales	f__Anaerovoracaceae	g__JAKSSR01	s__
SGB_553	D34_WEV_T2106132013_bin.105	1	High	98.4	0.8	94.4	101	0	0.258037	2058143	213	71714	16229	4114	9662.64	0.806595	1731	d__Archaea;p__Methanobacteriota;c__Methanobacteria;o__Methanobacteriales;f__Methanobacteriaceae;g__Methanobrevibacter;s__	d__Archaea	p__Methanobacteriota	c__Methanobacteria	o__Methanobacteriales	f__Methanobacteriaceae	g__Methanobrevibacter	s__
SGB_554	D34_WEV_T2106132013_bin.107	3	Medium	86.79	2.28	75.39	52	42.86	0.600115	2328032	333	44536	9810	3038	6991.09	0.882482	2193	d__Bacteria;p__Bacillota_A;c__Clostridia;o__Oscillospirales;f__Oscillospiraceae;g__Evtepia;s__	d__Bacteria	p__Bacillota_A	c__Clostridia	o__Oscillospirales	f__Oscillospiraceae	g__Evtepia	s__
SGB_558	D34_WEV_T2106132013_bin.11	1	Medium	72.57	1.72	63.97	74	100	0.449726	2658570	428	72892	8196	2791	6211.61	0.92261	2496	d__Bacteria;p__Bacteroidota;c__Bacteroidia;o__Bacteroidales;f__W3P20-009;g__W3P20-009;s__	d__Bacteria	p__Bacteroidota	c__Bacteroidia	o__Bacteroidales	f__W3P20-009	g__W3P20-009	s__
SGB_556	D34_WEV_T2106132013_bin.111	3	High	95.67	4.87	71.32	95	41.67	0.523776	3180867	109	254041	67142	15681	29182.3	0.919523	2809	d__Bacteria;p__Bacillota_A;c__Clostridia;o__Christensenellales;f__CAG-74;g__;s__	d__Bacteria	p__Bacillota_A	c__Clostridia	o__Christensenellales	f__CAG-74	g__	s__
SGB_557	D34_WEV_T2106132013_bin.112	3	High	97.04	0.81	92.99	116	100	0.276512	2849513	130	175138	43075	10055	21919.3	0.84385	2692	d__Bacteria;p__Bacillota_A;c__Clostridia;o__Clostridiales;f__Clostridiaceae;g__Sarcina;s__	d__Bacteria	p__Bacillota_A	c__Clostridia	o__Clostridiales	f__Clostridiaceae	g__Sarcina	s__
SGB_559	D34_WEV_T2106132013_bin.122	1	Medium	83.06	3.86	63.76	90	31.58	0.421337	2384947	515	25408	6023	2192	4630.97	0.929781	2370	d__Bacteria;p__Bacillota_A;c__Clostridia;o__Lachnospirales;f__Lachnospiraceae;g__RGIG3528;s__	d__Bacteria	p__Bacillota_A	c__Clostridia	o__Lachnospirales	f__Lachnospiraceae	g__RGIG3528	s__
SGB_560	D34_WEV_T2106132013_bin.125	1	Medium	85.86	1.95	76.11	97	62.5	0.509898	2821975	271	60709	16395	4812	10413.2	0.943659	2472	d__Bacteria;p__Bacteroidota;c__Bacteroidia;o__Bacteroidales;f__UBA932;g__Cryptobacteroides;s__	d__Bacteria	p__Bacteroidota	c__Bacteroidia	o__Bacteroidales	f__UBA932	g__Cryptobacteroides	s__
SGB_561	D34_WEV_T2106132013_bin.126	1	Medium	91.53	7.44	54.33	87	4.35	0.396718	2773968	180	96317	27274	6100	15410.9	0.905974	2279	d__Bacteria;p__Bacillota_A;c__Clostridia;o__Lachnospirales;f__Lachnospiraceae;g__UBA1760;s__UBA1760 sp002314775	d__Bacteria	p__Bacillota_A	c__Clostridia	o__Lachnospirales	f__Lachnospiraceae	g__UBA1760	s__UBA1760 sp002314775
SGB_562	D34_WEV_T2106132013_bin.127	1	High	97.7	1.94	88	113	40	0.436532	1936130	96	220205	52815	8691	20168	0.924853	1830	d__Bacteria;p__Bacillota_A;c__Clostridia;o__Peptostreptococcales;f__Anaerovoracaceae;g__RUG099;s__	d__Bacteria	p__Bacillota_A	c__Clostridia	o__Peptostreptococcales	f__Anaerovoracaceae	g__RUG099	s__
SGB_563	D34_WEV_T2106132013_bin.137	7	Medium	86.9	1.35	80.15	98	75	0.490332	3234698	257	89109	20024	5879	12586.4	0.898925	2678	d__Bacteria;p__Fibrobacterota;c__Fibrobacteria;o__Fibrobacterales;f__Fibrobacteraceae;g__Fibrobacter;s__	d__Bacteria	p__Fibrobacterota	c__Fibrobacteria	o__Fibrobacterales	f__Fibrobacteraceae	g__Fibrobacter	s__
SGB_566	D34_WEV_T2106132013_bin.14	1	Medium	80.34	1.27	73.99	97	33.33	0.493061	2691703	479	45291	7297	2611	5619.42	0.912573	2681	d__Bacteria;p__Bacillota_A;c__Clostridia;o__Lachnospirales;f__Lachnospiraceae;g__Paralachnospira;s__	d__Bacteria	p__Bacillota_A	c__Clostridia	o__Lachnospirales	f__Lachnospiraceae	g__Paralachnospira	s__
SGB_564	D34_WEV_T2106132013_bin.140	7	Medium	95.03	5.09	69.58	109	30.77	0.379392	2136600	197	83054	22731	4153	10845.7	0.899642	2063	d__Bacteria;p__Bacillota_C;c__Negativicutes;o__Acidaminococcales;f__Acidaminococcaceae;g__Phascolarctobacterium_A;s__	d__Bacteria	p__Bacillota_C	c__Negativicutes	o__Acidaminococcales	f__Acidaminococcaceae	g__Phascolarctobacterium_A	s__
SGB_565	D34_WEV_T2106132013_bin.147	2	Medium	88.88	2.68	75.48	70	20	0.427057	3209409	511	32387	8618	3099	6280.64	0.898359	2765	d__Bacteria;p__Bacteroidota;c__Bacteroidia;o__Bacteroidales;f__Bacteroidaceae;g__UBA4334;s__	d__Bacteria	p__Bacteroidota	c__Bacteroidia	o__Bacteroidales	f__Bacteroidaceae	g__UBA4334	s__
SGB_569	D34_WEV_T2106132013_bin.15	1	High	98.39	4.01	78.34	86	50	0.579689	2359548	156	105066	28602	6367	15125.3	0.91345	2125	d__Bacteria;p__Actinomycetota;c__Coriobacteriia;o__Coriobacteriales;f__QAMH01;g__W2P13-069;s__	d__Bacteria	p__Actinomycetota	c__Coriobacteriia	o__Coriobacteriales	f__QAMH01	g__W2P13-069	s__
SGB_567	D34_WEV_T2106132013_bin.153	3	High	96.29	1.12	90.69	105	0	0.326234	961782	56	133121	24775	8925	17174.7	0.949945	920	d__Bacteria;p__Bacillota;c__Bacilli;o__RFN20;f__CAG-826;g__UB1719;s__	d__Bacteria	p__Bacillota	c__Bacilli	o__RFN20	f__CAG-826	g__UB1719	s__
SGB_568	D34_WEV_T2106132013_bin.156	1	Medium	75.31	3.66	57.01	108	0	0.561208	2297531	451	28584	6603	2470	5094.3	0.909801	2322	d__Bacteria;p__Bacillota_A;c__Clostridia;o__Christensenellales;f__CAG-74;g__Faecivicinus;s__	d__Bacteria	p__Bacillota_A	c__Clostridia	o__Christensenellales	f__CAG-74	g__Faecivicinus	s__
SGB_571	D34_WEV_T2106132013_bin.16	1	High	93.06	2.45	80.81	87	44.44	0.39938	2783754	118	104269	40389	13304	23591.1	0.935011	2329	d__Bacteria;p__Spirochaetota;c__Spirochaetia;o__Treponematales;f__Treponemataceae;g__Treponema_D;s__	d__Bacteria	p__Spirochaetota	c__Spirochaetia	o__Treponematales	f__Treponemataceae	g__Treponema_D	s__
SGB_570	D34_WEV_T2106132013_bin.160	1	High	92.05	3.98	72.15	102	50	0.469387	2355089	278	42129	12659	3693	8471.54	0.916893	2352	d__Bacteria;p__Spirochaetota;c__Spirochaetia;o__Sphaerochaetales;f__Sphaerochaetaceae;g__UBA9732;s__	d__Bacteria	p__Spirochaetota	c__Spirochaetia	o__Sphaerochaetales	f__Sphaerochaetaceae	g__UBA9732	s__
SGB_575	D34_WEV_T2106132013_bin.17	1	Medium	60.13	1.12	54.53	111	100	0.329478	857949	297	11168	3081	1720	2888.72	0.926119	965	d__Bacteria;p__Bacillota;c__Bacilli;o__RFN20;f__CAG-826;g__RGIG9670;s__	d__Bacteria	p__Bacillota	c__Bacilli	o__RFN20	f__CAG-826	g__RGIG9670	s__
SGB_572	D34_WEV_T2106132013_bin.170	2	High	95.97	1.01	90.92	113	0	0.579551	2246117	112	91734	28499	10425	20054.6	0.907731	1944	d__Bacteria;p__Bacillota_A;c__Clostridia;o__Oscillospirales;f__Oscillospiraceae;g__UBA1774;s__	d__Bacteria	p__Bacillota_A	c__Clostridia	o__Oscillospirales	f__Oscillospiraceae	g__UBA1774	s__
SGB_573	D34_WEV_T2106132013_bin.173	1	Medium	85.07	1.46	77.77	71	25	0.400249	2584059	236	53341	15019	5171	10949.4	0.938802	2295	d__Bacteria;p__Spirochaetota;c__Spirochaetia;o__Treponematales;f__Treponemataceae;g__Treponema_D;s__	d__Bacteria	p__Spirochaetota	c__Spirochaetia	o__Treponematales	f__Treponemataceae	g__Treponema_D	s__
SGB_574	D34_WEV_T2106132013_bin.178	7	High	98.21	1.16	92.41	63	0	0.514182	2814211	119	137933	35304	12014	23648.8	0.916256	2518	d__Bacteria;p__Bacillota_A;c__Clostridia;o__Lachnospirales;f__Lachnospiraceae;g__;s__	d__Bacteria	p__Bacillota_A	c__Clostridia	o__Lachnospirales	f__Lachnospiraceae	g__	s__
SGB_576	D34_WEV_T2106132013_bin.182	1	Medium	66.13	2.1	55.63	99	0	0.471146	3511706	818	26616	5060	2251	4293.04	0.84645	2755	d__Bacteria;p__Myxococcota;c__Bradymonadia;o__UBA4248;f__UBA4248;g__RGIG464;s__	d__Bacteria	p__Myxococcota	c__Bradymonadia	o__UBA4248	f__UBA4248	g__RGIG464	s__
SGB_577	D34_WEV_T2106132013_bin.183	7	High	95.08	0.48	92.68	110	0	0.469996	2440405	49	224535	106551	25265	49804.2	0.940409	2026	d__Bacteria;p__Bacteroidota;c__Bacteroidia;o__Bacteroidales;f__UBA932;g__Cryptobacteroides;s__	d__Bacteria	p__Bacteroidota	c__Bacteroidia	o__Bacteroidales	f__UBA932	g__Cryptobacteroides	s__
SGB_578	D34_WEV_T2106132013_bin.188	1	High	93.17	2.77	79.32	91	10	0.498649	2936232	167	93104	27771	9855	17582.2	0.909791	2289	d__Bacteria;p__Bacteroidota;c__Bacteroidia;o__Bacteroidales;f__UBA3663;g__UBA3663;s__	d__Bacteria	p__Bacteroidota	c__Bacteroidia	o__Bacteroidales	f__UBA3663	g__UBA3663	s__
SGB_579	D34_WEV_T2106132013_bin.193	2	High	91.4	2.71	77.85	107	28.57	0.513826	2692619	46	164370	79228	35493	58535.2	0.869839	2147	d__Bacteria;p__Bacteroidota;c__Bacteroidia;o__Bacteroidales;f__P3;g__UBA1711;s__	d__Bacteria	p__Bacteroidota	c__Bacteroidia	o__Bacteroidales	f__P3	g__UBA1711	s__
SGB_580	D34_WEV_T2106132013_bin.196	3	Medium	67.46	0.38	65.56	66	33.33	0.5902	2001791	567	31832	4037	1907	3530.5	0.898655	2397	d__Bacteria;p__Bacillota_A;c__Clostridia;o__Christensenellales;f__CAG-74;g__;s__	d__Bacteria	p__Bacillota_A	c__Clostridia	o__Christensenellales	f__CAG-74	g__	s__
SGB_581	D34_WEV_T2106132013_bin.199	1	Medium	82.85	5.59	54.9	98	40	0.36432	2206121	279	62376	11240	3613	7907.24	0.932894	2134	d__Bacteria;p__Spirochaetota;c__Spirochaetia;o__Treponematales;f__Treponemataceae;g__Treponema_D;s__	d__Bacteria	p__Spirochaetota	c__Spirochaetia	o__Treponematales	f__Treponemataceae	g__Treponema_D	s__
SGB_585	D34_WEV_T2106132013_bin.20	1	Medium	83.47	0.94	78.77	86	50	0.570885	1397071	302	25082	5920	2284	4626.06	0.916132	1647	d__Archaea;p__Thermoplasmatota;c__Thermoplasmata;o__Methanomassiliicoccales;f__Methanomethylophilaceae;g__SIG5;s__	d__Archaea	p__Thermoplasmatota	c__Thermoplasmata	o__Methanomassiliicoccales	f__Methanomethylophilaceae	g__SIG5	s__
SGB_583	D34_WEV_T2106132013_bin.202	1	Medium	68.25	0.6	65.25	72	33.33	0.439965	2060991	567	20288	4160	1987	3634.9	0.882149	1957	d__Bacteria;p__Bacteroidota;c__Bacteroidia;o__Bacteroidales;f__Bacteroidaceae;g__UBA6382;s__	d__Bacteria	p__Bacteroidota	c__Bacteroidia	o__Bacteroidales	f__Bacteroidaceae	g__UBA6382	s__
SGB_584	D34_WEV_T2106132013_bin.204	1	Medium	85.71	1.65	77.46	41	50	0.492585	2905451	171	106046	26754	8436	16990.9	0.920776	2503	d__Bacteria;p__Fibrobacterota;c__Fibrobacteria;o__Fibrobacterales;f__Fibrobacteraceae;g__Fibrobacter;s__	d__Bacteria	p__Fibrobacterota	c__Fibrobacteria	o__Fibrobacterales	f__Fibrobacteraceae	g__Fibrobacter	s__
SGB_586	D34_WEV_T2106132013_bin.227	1	Medium	76.82	1.46	69.52	84	14.29	0.438695	2473748	176	138529	33073	5201	14055.4	0.916679	2287	d__Bacteria;p__Bacillota_A;c__Clostridia;o__Lachnospirales;f__Lachnospiraceae;g__Lachnoclostridium_B;s__	d__Bacteria	p__Bacillota_A	c__Clostridia	o__Lachnospirales	f__Lachnospiraceae	g__Lachnoclostridium_B	s__
SGB_591	D34_WEV_T2106132013_bin.23	6	High	94.14	1.38	87.24	96	80	0.375371	2490095	180	89537	23042	6908	13833.9	0.938591	2212	d__Bacteria;p__Spirochaetota;c__Spirochaetia;o__Treponematales;f__Treponemataceae;g__Treponema_D;s__	d__Bacteria	p__Spirochaetota	c__Spirochaetia	o__Treponematales	f__Treponemataceae	g__Treponema_D	s__
SGB_587	D34_WEV_T2106132013_bin.230	1	Medium	88.8	1.63	80.65	88	33.33	0.531221	3379026	314	81515	17596	4600	10761.2	0.854236	3758	d__Bacteria;p__Bacillota_A;c__Clostridia;o__Christensenellales;f__CAG-74;g__HGM11604;s__	d__Bacteria	p__Bacillota_A	c__Clostridia	o__Christensenellales	f__CAG-74	g__HGM11604	s__
SGB_588	D34_WEV_T2106132013_bin.232	5	High	93.74	1.26	87.44	104	25	0.46896	2806268	244	72642	19370	5031	11501.1	0.914092	2588	d__Bacteria;p__Bacillota_A;c__Clostridia;o__Lachnospirales;f__Lachnospiraceae;g__SIG307;s__	d__Bacteria	p__Bacillota_A	c__Clostridia	o__Lachnospirales	f__Lachnospiraceae	g__SIG307	s__
SGB_589	D34_WEV_T2106132013_bin.234	1	Medium	93.59	6.86	59.29	87	15.79	0.431279	2894622	389	47626	11312	3024	7441.19	0.902205	2796	d__Bacteria;p__Bacillota_C;c__Negativicutes;o__Acidaminococcales;f__Acidaminococcaceae;g__Phascolarctobacterium_A;s__	d__Bacteria	p__Bacillota_C	c__Negativicutes	o__Acidaminococcales	f__Acidaminococcaceae	g__Phascolarctobacterium_A	s__
SGB_590	D34_WEV_T2106132013_bin.238	1	Medium	92.34	7.52	54.74	77	75	0.438644	4133241	510	98952	12652	3345	8104.39	0.887696	3831	d__Bacteria;p__Bacillota_A;c__Clostridia;o__Lachnospirales;f__Lachnospiraceae;g__JAKSRN01;s__	d__Bacteria	p__Bacillota_A	c__Clostridia	o__Lachnospirales	f__Lachnospiraceae	g__JAKSRN01	s__
SGB_593	D34_WEV_T2106132013_bin.24	1	High	93.57	2.34	81.87	85	22.22	0.487725	2254088	99	94563	42416	10982	22768.6	0.922935	2115	d__Bacteria;p__Bacillota_A;c__Clostridia;o__Lachnospirales;f__Lachnospiraceae;g__Bariatricus;s__	d__Bacteria	p__Bacillota_A	c__Clostridia	o__Lachnospirales	f__Lachnospiraceae	g__Bariatricus	s__
SGB_592	D34_WEV_T2106132013_bin.241	1	Medium	82.43	5.22	56.33	107	20	0.577193	2101280	462	37271	5669	2249	4548.23	0.910328	2157	d__Bacteria;p__Bacillota_A;c__Clostridia;o__Oscillospirales;f__Oscillospiraceae;g__RGIG7114;s__	d__Bacteria	p__Bacillota_A	c__Clostridia	o__Oscillospirales	f__Oscillospiraceae	g__RGIG7114	s__
SGB_594	D34_WEV_T2106132013_bin.26	4	High	96.51	0.54	93.81	115	0	0.390702	3734926	95	163205	60600	24309	39315	0.893758	2956	d__Bacteria;p__Bacteroidota;c__Bacteroidia;o__Bacteroidales;f__Paludibacteraceae;g__UBA1723;s__	d__Bacteria	p__Bacteroidota	c__Bacteroidia	o__Bacteroidales	f__Paludibacteraceae	g__UBA1723	s__
SGB_595	D34_WEV_T2106132013_bin.33	13	High	95.03	1.64	86.83	105	50	0.414425	3486804	255	101270	23148	6010	13673.7	0.906953	3201	d__Bacteria;p__Bacillota_A;c__Clostridia;o__Lachnospirales;f__Lachnospiraceae;g__Marvinbryantia;s__	d__Bacteria	p__Bacillota_A	c__Clostridia	o__Lachnospirales	f__Lachnospiraceae	g__Marvinbryantia	s__
SGB_596	D34_WEV_T2106132013_bin.34	1	Medium	78.86	5.43	51.71	81	18.18	0.57632	2972430	792	17955	4152	2024	3753.07	0.887201	3136	d__Bacteria;p__Bacillota_A;c__Clostridia;o__Christensenellales;f__CAG-74;g__Faecivicinus;s__	d__Bacteria	p__Bacillota_A	c__Clostridia	o__Christensenellales	f__CAG-74	g__Faecivicinus	s__
SGB_597	D34_WEV_T2106132013_bin.38	13	High	98.43	0.69	94.98	114	33.33	0.442784	3188372	79	211286	69380	21093	40359.1	0.874602	2647	d__Bacteria;p__Bacillota_A;c__Clostridia;o__Lachnospirales;f__Lachnospiraceae;g__TWA4;s__	d__Bacteria	p__Bacillota_A	c__Clostridia	o__Lachnospirales	f__Lachnospiraceae	g__TWA4	s__
SGB_601	D34_WEV_T2106132013_bin.4	8	High	95.15	2.26	83.85	112	18.18	0.442259	3421072	170	145007	38840	10052	20124	0.88032	2638	d__Bacteria;p__Bacteroidota;c__Bacteroidia;o__Bacteroidales;f__Bacteroidaceae;g__Prevotella;s__	d__Bacteria	p__Bacteroidota	c__Bacteroidia	o__Bacteroidales	f__Bacteroidaceae	g__Prevotella	s__
SGB_598	D34_WEV_T2106132013_bin.40	3	High	92.96	1.14	87.26	94	33.33	0.513439	3410054	387	61979	15007	3581	8811.51	0.869603	3158	d__Bacteria;p__Bacillota_A;c__Clostridia;o__Oscillospirales;f__Oscillospiraceae;g__Limivicinus;s__	d__Bacteria	p__Bacillota_A	c__Clostridia	o__Oscillospirales	f__Oscillospiraceae	g__Limivicinus	s__
SGB_599	D34_WEV_T2106132013_bin.43	2	Medium	88.11	2.95	73.36	113	30	0.490551	1684946	325	39574	6334	2405	5184.45	0.89095	1718	d__Bacteria;p__Actinomycetota;c__Coriobacteriia;o__Coriobacteriales;f__Eggerthellaceae;g__W1P20-047;s__	d__Bacteria	p__Actinomycetota	c__Coriobacteriia	o__Coriobacteriales	f__Eggerthellaceae	g__W1P20-047	s__
SGB_600	D34_WEV_T2106132013_bin.45	12	High	94.52	0.36	92.72	93	50	0.513325	2559487	122	101097	34269	12324	20979.4	0.914943	2157	d__Bacteria;p__Bacillota_A;c__Clostridia;o__Oscillospirales;f__CAG-272;g__CAG-390;s__	d__Bacteria	p__Bacillota_A	c__Clostridia	o__Oscillospirales	f__CAG-272	g__CAG-390	s__
SGB_602	D34_WEV_T2106132013_bin.54	1	High	96.77	4.84	72.57	50	16.67	0.529311	2023956	158	93107	25135	5595	12809.8	0.912692	2012	d__Archaea;p__Thermoplasmatota;c__Thermoplasmata;o__Methanomassiliicoccales;f__Methanomethylophilaceae;g__Methanomethylophilus;s__	d__Archaea	p__Thermoplasmatota	c__Thermoplasmata	o__Methanomassiliicoccales	f__Methanomethylophilaceae	g__Methanomethylophilus	s__
SGB_606	D34_WEV_T2106132013_bin.6	3	High	97.87	1.18	91.97	95	33.33	0.439394	1913285	176	81341	20022	4395	10870.9	0.89829	1782	d__Bacteria;p__Bacillota_A;c__Clostridia;o__Peptostreptococcales;f__Anaerovoracaceae;g__RUG14258;s__	d__Bacteria	p__Bacillota_A	c__Clostridia	o__Peptostreptococcales	f__Anaerovoracaceae	g__RUG14258	s__
SGB_603	D34_WEV_T2106132013_bin.62	15	Medium	89.64	0.64	86.44	113	0	0.557364	2866696	76	153584	62123	20227	37719.7	0.897688	2083	d__Bacteria;p__Bacteroidota;c__Bacteroidia;o__Bacteroidales;f__Bacteroidaceae;g__UBA1189;s__	d__Bacteria	p__Bacteroidota	c__Bacteroidia	o__Bacteroidales	f__Bacteroidaceae	g__UBA1189	s__
SGB_604	D34_WEV_T2106132013_bin.67	1	Medium	81.32	2.76	67.52	119	30	0.373577	2601789	445	42637	8300	2647	5846.72	0.910864	2500	d__Bacteria;p__Bacillota_A;c__Clostridia;o__Lachnospirales;f__Lachnospiraceae;g__UBA2868;s__	d__Bacteria	p__Bacillota_A	c__Clostridia	o__Lachnospirales	f__Lachnospiraceae	g__UBA2868	s__
SGB_605	D34_WEV_T2106132013_bin.68	1	Medium	89.33	1.33	82.68	93	0	0.280718	1970195	380	51618	7065	2153	5184.72	0.911178	1972	d__Bacteria;p__Bacillota;c__Bacilli;o__Acholeplasmatales;f__JAEDCM01;g__RGIG10196;s__	d__Bacteria	p__Bacillota	c__Bacilli	o__Acholeplasmatales	f__JAEDCM01	g__RGIG10196	s__
SGB_607	D34_WEV_T2106132013_bin.71	1	Medium	71.36	3.49	53.91	67	16.67	0.560617	3361112	741	36821	5585	2191	4535.91	0.899529	3374	d__Bacteria;p__Bacillota_A;c__Clostridia;o__Oscillospirales;f__Oscillospiraceae;g__Faecousia;s__	d__Bacteria	p__Bacillota_A	c__Clostridia	o__Oscillospirales	f__Oscillospiraceae	g__Faecousia	s__
SGB_608	D34_WEV_T2106132013_bin.75	3	High	94.33	3.88	74.93	113	37.5	0.518706	2642557	314	120733	13998	3342	8415.79	0.904314	2607	d__Bacteria;p__Bacillota_A;c__Clostridia;o__Christensenellales;f__CAG-138;g__;s__	d__Bacteria	p__Bacillota_A	c__Clostridia	o__Christensenellales	f__CAG-138	g__	s__
SGB_609	D34_WEV_T2106132013_bin.76	2	Medium	85.77	5.37	58.92	98	11.11	0.568558	3233069	241	108156	24634	6022	13415.2	0.830881	4143	d__Bacteria;p__Bacillota_A;c__Clostridia;o__Christensenellales;f__CAG-74;g__HGM11604;s__	d__Bacteria	p__Bacillota_A	c__Clostridia	o__Christensenellales	f__CAG-74	g__HGM11604	s__
SGB_610	D34_WEV_T2106132013_bin.81	5	High	93.09	1.4	86.09	106	50	0.499949	3089043	254	90517	18615	5589	12161.6	0.897541	2850	d__Bacteria;p__Bacillota_A;c__Clostridia;o__Oscillospirales;f__Oscillospiraceae;g__Limivicinus;s__	d__Bacteria	p__Bacillota_A	c__Clostridia	o__Oscillospirales	f__Oscillospiraceae	g__Limivicinus	s__
SGB_611	D34_WEV_T2106132013_bin.97	1	High	93.12	1.16	87.32	108	0	0.521135	3018734	309	51048	14749	4292	9769.37	0.890869	2547	d__Bacteria;p__Bacillota_A;c__Clostridia;o__Oscillospirales;f__UMGS1384;g__JAAZKA01;s__	d__Bacteria	p__Bacillota_A	c__Clostridia	o__Oscillospirales	f__UMGS1384	g__JAAZKA01	s__
SGB_612	D36_WEV_T2106132015_bin.103	2	High	97.86	3.49	80.41	111	7.14	0.501415	2797987	114	139623	53646	13401	24543.7	0.919706	2306	d__Bacteria;p__Bacteroidota;c__Bacteroidia;o__Bacteroidales;f__UBA3663;g__UBA3663;s__	d__Bacteria	p__Bacteroidota	c__Bacteroidia	o__Bacteroidales	f__UBA3663	g__UBA3663	s__
SGB_613	D36_WEV_T2106132015_bin.104	2	Medium	88.92	0.58	86.02	115	33.33	0.443223	1343794	94	91256	22319	7086	14295.7	0.929699	1305	d__Bacteria;p__Bacillota_A;c__Clostridia;o__Oscillospirales;f__CAG-272;g__;s__	d__Bacteria	p__Bacillota_A	c__Clostridia	o__Oscillospirales	f__CAG-272	g__	s__
SGB_614	D36_WEV_T2106132015_bin.107	1	Medium	93.49	6.67	60.14	98	13.33	0.505648	2081797	181	89005	31426	3753	11501.6	0.919043	1781	d__Bacteria;p__Bacteroidota;c__Bacteroidia;o__Bacteroidales;f__Paludibacteraceae;g__RF16;s__	d__Bacteria	p__Bacteroidota	c__Bacteroidia	o__Bacteroidales	f__Paludibacteraceae	g__RF16	s__
SGB_615	D36_WEV_T2106132015_bin.109	2	High	92.26	3.05	77.01	95	0	0.414145	3248080	291	128718	35535	3471	11161.8	0.925548	2721	d__Bacteria;p__Bacteroidota;c__Bacteroidia;o__Bacteroidales;f__UBA3663;g__UBA3663;s__	d__Bacteria	p__Bacteroidota	c__Bacteroidia	o__Bacteroidales	f__UBA3663	g__UBA3663	s__
SGB_616	D36_WEV_T2106132015_bin.112	1	Medium	84.6	2.49	72.15	101	12.5	0.479883	1506114	234	27309	8588	3016	6436.38	0.900023	1494	d__Bacteria;p__Bacillota_A;c__Clostridia;o__Oscillospirales;f__CAG-272;g__UBA1740;s__	d__Bacteria	p__Bacillota_A	c__Clostridia	o__Oscillospirales	f__CAG-272	g__UBA1740	s__
SGB_617	D36_WEV_T2106132015_bin.135	1	Medium	51.5	0.21	50.45	67	0	0.360512	663476	201	15119	3727	1829	3300.88	0.913178	810	d__Bacteria;p__Bacillota_A;c__Clostridia;o__UBA1381;f__UBA1381;g__UBA1738;s__UBA1738 sp002315735	d__Bacteria	p__Bacillota_A	c__Clostridia	o__UBA1381	f__UBA1381	g__UBA1738	s__UBA1738 sp002315735
SGB_618	D36_WEV_T2106132015_bin.138	3	Medium	83.42	1.59	75.47	85	15.38	0.581758	1701470	388	23744	5250	2197	4385.23	0.903224	1830	d__Bacteria;p__Bacillota_A;c__Clostridia;o__Oscillospirales;f__Oscillospiraceae;g__SIG483;s__	d__Bacteria	p__Bacillota_A	c__Clostridia	o__Oscillospirales	f__Oscillospiraceae	g__SIG483	s__
SGB_619	D36_WEV_T2106132015_bin.140	1	Medium	70.97	3.81	51.92	63	9.09	0.537352	2013438	434	38564	5781	2317	4639.26	0.949593	1997	d__Bacteria;p__Bacteroidota;c__Bacteroidia;o__Bacteroidales;f__UBA932;g__Cryptobacteroides;s__	d__Bacteria	p__Bacteroidota	c__Bacteroidia	o__Bacteroidales	f__UBA932	g__Cryptobacteroides	s__
SGB_620	D36_WEV_T2106132015_bin.148	1	High	98.1	4.22	77	103	35.71	0.408101	3079056	313	105009	18590	3967	9837.24	0.909411	2979	d__Bacteria;p__Bacillota_A;c__Clostridia;o__Lachnospirales;f__Lachnospiraceae;g__;s__	d__Bacteria	p__Bacillota_A	c__Clostridia	o__Lachnospirales	f__Lachnospiraceae	g__	s__
SGB_621	D36_WEV_T2106132015_bin.152	5	High	91.45	1.85	82.2	95	25	0.433868	3199903	363	95922	12512	3873	8815.16	0.890532	2987	d__Bacteria;p__Bacillota_A;c__Clostridia;o__Oscillospirales;f__Oscillospiraceae;g__Limivicinus;s__	d__Bacteria	p__Bacillota_A	c__Clostridia	o__Oscillospirales	f__Oscillospiraceae	g__Limivicinus	s__
SGB_622	D36_WEV_T2106132015_bin.154	1	Medium	88.09	4.55	65.34	96	22.22	0.566948	2147724	339	25356	8401	3271	6335.47	0.917093	2004	d__Bacteria;p__Verrucomicrobiota;c__Lentisphaeria;o__Victivallales;f__Victivallaceae;g__UBA1784;s__	d__Bacteria	p__Verrucomicrobiota	c__Lentisphaeria	o__Victivallales	f__Victivallaceae	g__UBA1784	s__
SGB_623	D36_WEV_T2106132015_bin.189	6	High	95.54	1.89	86.09	104	0	0.34854	2203990	121	70238	31338	8608	18214.8	0.917514	2186	d__Bacteria;p__Bacillota;c__Bacilli;o__Erysipelotrichales;f__Erysipelotrichaceae;g__UBA1783;s__UBA1783 sp002315205	d__Bacteria	p__Bacillota	c__Bacilli	o__Erysipelotrichales	f__Erysipelotrichaceae	g__UBA1783	s__UBA1783 sp002315205
SGB_624	D36_WEV_T2106132015_bin.193	2	Medium	52.46	0	52.46	59	0	0.506009	1864650	469	22900	4585	2085	3975.8	0.936086	1858	d__Bacteria;p__Bacteroidota;c__Bacteroidia;o__Bacteroidales;f__UBA932;g__Coprenecus;s__	d__Bacteria	p__Bacteroidota	c__Bacteroidia	o__Bacteroidales	f__UBA932	g__Coprenecus	s__
SGB_625	D36_WEV_T2106132015_bin.195	3	Medium	79.44	2.4	67.44	89	57.14	0.463227	2070648	472	25997	5334	2231	4386.97	0.946286	2045	d__Bacteria;p__Bacteroidota;c__Bacteroidia;o__Bacteroidales;f__UBA932;g__Cryptobacteroides;s__	d__Bacteria	p__Bacteroidota	c__Bacteroidia	o__Bacteroidales	f__UBA932	g__Cryptobacteroides	s__
SGB_626	D36_WEV_T2106132015_bin.196	1	Medium	71.72	3.75	52.97	60	23.08	0.358288	2387546	318	40300	11172	3385	7508.01	0.922786	2297	d__Bacteria;p__Spirochaetota;c__Spirochaetia;o__Treponematales;f__Treponemataceae;g__Treponema_D;s__	d__Bacteria	p__Spirochaetota	c__Spirochaetia	o__Treponematales	f__Treponemataceae	g__Treponema_D	s__
SGB_627	D36_WEV_T2106132015_bin.200	1	Medium	89.78	1.08	84.38	110	0	0.391464	1056480	74	54387	24414	8708	14276.8	0.91895	1125	d__Bacteria;p__Pseudomonadota;c__Alphaproteobacteria;o__RF32;f__UBA3637;g__UBA3637;s__	d__Bacteria	p__Pseudomonadota	c__Alphaproteobacteria	o__RF32	f__UBA3637	g__UBA3637	s__
SGB_628	D36_WEV_T2106132015_bin.214	1	Medium	64.73	0	64.73	74	0	0.482042	1331918	41	108064	54066	17442	32485.8	0.909077	1174	d__Bacteria;p__Bacillota_A;c__Clostridia;o__Oscillospirales;f__CAG-272;g__UBA1740;s__	d__Bacteria	p__Bacillota_A	c__Clostridia	o__Oscillospirales	f__CAG-272	g__UBA1740	s__
SGB_629	D36_WEV_T2106132015_bin.216	1	Medium	69.89	2.51	57.34	77	25	0.374179	1372788	369	30911	4359	1917	3720.29	0.921343	1490	d__Bacteria;p__Bacillota_A;c__Clostridia;o__Peptostreptococcales;f__Anaerovoracaceae;g__RUG13409;s__	d__Bacteria	p__Bacillota_A	c__Clostridia	o__Peptostreptococcales	f__Anaerovoracaceae	g__RUG13409	s__
SGB_630	D36_WEV_T2106132015_bin.217	7	Medium	89.44	3.72	70.84	86	17.65	0.484469	4404216	165	282042	46183	13309	26692.2	0.906571	3450	d__Bacteria;p__Bacteroidota;c__Bacteroidia;o__Bacteroidales;f__UBA3663;g__UBA3663;s__	d__Bacteria	p__Bacteroidota	c__Bacteroidia	o__Bacteroidales	f__UBA3663	g__UBA3663	s__
SGB_631	D36_WEV_T2106132015_bin.234	1	Medium	63	0.61	59.95	69	50	0.287395	588820	203	10888	3074	1757	2900.59	0.938256	714	d__Bacteria;p__Bacillota;c__Bacilli;o__RFN20;f__CAG-826;g__Onthovivens;s__	d__Bacteria	p__Bacillota	c__Bacilli	o__RFN20	f__CAG-826	g__Onthovivens	s__
SGB_632	D36_WEV_T2106132015_bin.238	1	High	91.47	2.85	77.22	98	23.08	0.561985	1741656	153	60790	17593	5072	11383.4	0.905741	1733	d__Bacteria;p__Bacillota_A;c__Clostridia;o__Oscillospirales;f__Oscillospiraceae;g__Vescimonas;s__	d__Bacteria	p__Bacillota_A	c__Clostridia	o__Oscillospirales	f__Oscillospiraceae	g__Vescimonas	s__
SGB_633	D36_WEV_T2106132015_bin.240	1	Medium	87.59	5.15	61.84	87	20	0.318517	1402965	235	49151	7879	2714	5970.06	0.93108	1362	d__Bacteria;p__Bacillota;c__Bacilli;o__RFN20;f__CAG-826;g__SIG220;s__	d__Bacteria	p__Bacillota	c__Bacilli	o__RFN20	f__CAG-826	g__SIG220	s__
SGB_634	D36_WEV_T2106132015_bin.257	19	High	94.4	1.22	88.3	99	42.86	0.452962	3019715	73	256624	66723	19385	41366	0.904066	2351	d__Bacteria;p__Bacteroidota;c__Bacteroidia;o__Bacteroidales;f__Bacteroidaceae;g__Prevotella;s__Prevotella sp002316005	d__Bacteria	p__Bacteroidota	c__Bacteroidia	o__Bacteroidales	f__Bacteroidaceae	g__Prevotella	s__Prevotella sp002316005
SGB_635	D36_WEV_T2106132015_bin.258	1	High	90.79	3.37	73.94	99	100	0.321317	1192501	144	31994	11999	3945	8281.26	0.944122	1197	d__Bacteria;p__Bacillota;c__Bacilli;o__RFN20;f__CAG-826;g__UBA3207;s__	d__Bacteria	p__Bacillota	c__Bacilli	o__RFN20	f__CAG-826	g__UBA3207	s__
SGB_636	D36_WEV_T2106132015_bin.259	2	Medium	88.81	3.86	69.51	97	28.57	0.496205	3638153	197	123838	30566	8567	18467.8	0.888877	2880	d__Bacteria;p__Bacteroidota;c__Bacteroidia;o__Bacteroidales;f__UBA3663;g__UBA3663;s__	d__Bacteria	p__Bacteroidota	c__Bacteroidia	o__Bacteroidales	f__UBA3663	g__UBA3663	s__
SGB_637	D36_WEV_T2106132015_bin.260	1	Medium	81.75	1.21	75.7	32	50	0.488839	1353636	93	94644	27309	6640	14555.2	0.929649	1316	d__Archaea;p__Thermoplasmatota;c__Thermoplasmata;o__Methanomassiliicoccales;f__Methanomethylophilaceae;g__;s__	d__Archaea	p__Thermoplasmatota	c__Thermoplasmata	o__Methanomassiliicoccales	f__Methanomethylophilaceae	g__	s__
SGB_638	D36_WEV_T2106132015_bin.264	2	High	97.7	2.53	85.05	99	100	0.517466	4372774	527	45289	12283	3741	8297.48	0.859602	3036	d__Bacteria;p__Planctomycetota;c__Planctomycetia;o__Pirellulales;f__Thermoguttaceae;g__RUG369;s__	d__Bacteria	p__Planctomycetota	c__Planctomycetia	o__Pirellulales	f__Thermoguttaceae	g__RUG369	s__
SGB_639	D36_WEV_T2106132015_bin.270	1	Medium	90.07	6.77	56.22	106	4.35	0.39723	2396288	278	380629	43825	2170	8619.74	0.9063	2216	d__Bacteria;p__Bacillota_A;c__Clostridia;o__Peptostreptococcales;f__Anaerovoracaceae;g__RUG13409;s__	d__Bacteria	p__Bacillota_A	c__Clostridia	o__Peptostreptococcales	f__Anaerovoracaceae	g__RUG13409	s__
SGB_640	D36_WEV_T2106132015_bin.304	2	High	97.67	1.61	89.62	113	0	0.434862	2808325	64	271175	101747	29352	43880.1	0.923777	2307	d__Bacteria;p__Bacteroidota;c__Bacteroidia;o__Bacteroidales;f__W3P20-009;g__W3P20-009;s__	d__Bacteria	p__Bacteroidota	c__Bacteroidia	o__Bacteroidales	f__W3P20-009	g__W3P20-009	s__
SGB_641	D36_WEV_T2106132015_bin.318	2	Medium	84.59	3.27	68.24	84	6.67	0.52182	2158964	453	24372	6200	2118	4765.92	0.898143	2162	d__Bacteria;p__Bacteroidota;c__Bacteroidia;o__Bacteroidales;f__Bacteroidaceae;g__UBA2918;s__	d__Bacteria	p__Bacteroidota	c__Bacteroidia	o__Bacteroidales	f__Bacteroidaceae	g__UBA2918	s__
SGB_642	D36_WEV_T2106132015_bin.324	1	Medium	84.43	5.19	58.48	91	14.29	0.358677	1804089	448	24725	4805	1991	4026.98	0.919525	2068	d__Bacteria;p__Bacillota;c__Bacilli;o__Erysipelotrichales;f__Erysipelotrichaceae;g__UBA1783;s__	d__Bacteria	p__Bacillota	c__Bacilli	o__Erysipelotrichales	f__Erysipelotrichaceae	g__UBA1783	s__
SGB_643	D36_WEV_T2106132015_bin.325	2	Medium	88.25	4.25	67	79	37.5	0.362562	2650820	266	61655	15430	4556	9965.49	0.925742	2492	d__Bacteria;p__Spirochaetota;c__Spirochaetia;o__Treponematales;f__Treponemataceae;g__Treponema_D;s__	d__Bacteria	p__Spirochaetota	c__Spirochaetia	o__Treponematales	f__Treponemataceae	g__Treponema_D	s__
SGB_644	D36_WEV_T2106132015_bin.332	1	High	95.31	4.8	71.31	98	33.33	0.438912	3574077	396	102138	14408	3738	9025.45	0.885333	3338	d__Bacteria;p__Bacillota_A;c__Clostridia;o__Lachnospirales;f__Lachnospiraceae;g__JAKSRN01;s__	d__Bacteria	p__Bacillota_A	c__Clostridia	o__Lachnospirales	f__Lachnospiraceae	g__JAKSRN01	s__
SGB_645	D36_WEV_T2106132015_bin.340	6	High	95.55	0.77	91.7	115	0	0.45295	3615226	99	252180	94233	28058	36517.4	0.89823	2668	d__Bacteria;p__Bacteroidota;c__Bacteroidia;o__Bacteroidales;f__Bacteroidaceae;g__Alloprevotella;s__	d__Bacteria	p__Bacteroidota	c__Bacteroidia	o__Bacteroidales	f__Bacteroidaceae	g__Alloprevotella	s__
SGB_646	D36_WEV_T2106132015_bin.362	1	Medium	65.92	2.01	55.87	75	25	0.549782	1934318	583	22362	3702	1902	3317.87	0.902747	2207	d__Bacteria;p__Bacillota_A;c__Clostridia;o__Christensenellales;f__UBA1750;g__Spyradocola;s__	d__Bacteria	p__Bacillota_A	c__Clostridia	o__Christensenellales	f__UBA1750	g__Spyradocola	s__
SGB_647	D36_WEV_T2106132015_bin.365	1	Medium	59.28	0	59.28	63	0	0.515861	1298906	324	24509	4478	2212	4008.97	0.953965	1314	d__Bacteria;p__Bacteroidota;c__Bacteroidia;o__Bacteroidales;f__UBA932;g__Cryptobacteroides;s__	d__Bacteria	p__Bacteroidota	c__Bacteroidia	o__Bacteroidales	f__UBA932	g__Cryptobacteroides	s__
SGB_648	D36_WEV_T2106132015_bin.366	1	Medium	70.76	2.99	55.81	69	0	0.437852	1915345	485	18290	4581	2043	3949.16	0.904951	2073	d__Bacteria;p__Bacillota_C;c__Negativicutes;o__Selenomonadales;f__Selenomonadaceae;g__;s__	d__Bacteria	p__Bacillota_C	c__Negativicutes	o__Selenomonadales	f__Selenomonadaceae	g__	s__
SGB_649	D36_WEV_T2106132015_bin.375	4	High	91.67	2.45	79.42	110	0	0.47384	2537130	131	81080	30057	9444	19367.4	0.921387	2274	d__Bacteria;p__Bacillota_A;c__Clostridia;o__Lachnospirales;f__Lachnospiraceae;g__Acetatifactor;s__	d__Bacteria	p__Bacillota_A	c__Clostridia	o__Lachnospirales	f__Lachnospiraceae	g__Acetatifactor	s__
SGB_650	D36_WEV_T2106132015_bin.376	1	Medium	67.41	1.75	58.66	66	0	0.340646	928039	183	33992	6336	2534	5071.25	0.938994	953	d__Bacteria;p__Bacillota;c__Bacilli;o__RFN20;f__CAG-826;g__;s__	d__Bacteria	p__Bacillota	c__Bacilli	o__RFN20	f__CAG-826	g__	s__
SGB_651	D36_WEV_T2106132015_bin.380	1	Medium	53.01	0	53.01	57	0	0.374631	915275	347	8005	2724	1689	2637.68	0.927762	1169	d__Bacteria;p__Spirochaetota;c__Spirochaetia;o__CADAEX01;f__CADAEX01;g__CADAEX01;s__	d__Bacteria	p__Spirochaetota	c__Spirochaetia	o__CADAEX01	f__CADAEX01	g__CADAEX01	s__
SGB_652	D36_WEV_T2106132015_bin.386	16	High	96.9	1.19	90.95	117	0	0.489367	3093280	95	156440	73634	16306	32560.8	0.935017	2517	d__Bacteria;p__Bacteroidota;c__Bacteroidia;o__Bacteroidales;f__UBA932;g__Cryptobacteroides;s__	d__Bacteria	p__Bacteroidota	c__Bacteroidia	o__Bacteroidales	f__UBA932	g__Cryptobacteroides	s__
SGB_653	D36_WEV_T2106132015_bin.54	5	High	93.76	3.19	77.81	110	35.71	0.514078	3562039	117	186152	66025	14457	30444.8	0.922723	2667	d__Bacteria;p__Bacteroidota;c__Bacteroidia;o__Bacteroidales;f__Bacteroidaceae;g__UBA4372;s__	d__Bacteria	p__Bacteroidota	c__Bacteroidia	o__Bacteroidales	f__Bacteroidaceae	g__UBA4372	s__
SGB_654	D36_WEV_T2106132015_bin.73	1	High	90.69	2.92	76.09	88	0	0.285865	1901778	94	147482	30560	11389	20231.7	0.934938	1694	d__Bacteria;p__Bacillota;c__Bacilli;o__RFN20;f__CAG-631;g__Caccosoma;s__	d__Bacteria	p__Bacillota	c__Bacilli	o__RFN20	f__CAG-631	g__Caccosoma	s__
SGB_655	D36_WEV_T2106132015_bin.82	1	Medium	88.49	2.42	76.39	89	25	0.441363	2017074	248	49642	11515	3751	8133.36	0.918979	1711	d__Bacteria;p__Bacillota_A;c__Clostridia;o__Christensenellales;f__DTU072;g__;s__	d__Bacteria	p__Bacillota_A	c__Clostridia	o__Christensenellales	f__DTU072	g__	s__
SGB_656	D37_WEV_T2106132016_bin.108	2	High	92	2.24	80.8	112	0	0.420623	1505622	192	46777	13099	3224	7841.78	0.916816	1530	d__Bacteria;p__Bacillota_A;c__Clostridia;o__Oscillospirales;f__Acutalibacteraceae;g__UBA737;s__	d__Bacteria	p__Bacillota_A	c__Clostridia	o__Oscillospirales	f__Acutalibacteraceae	g__UBA737	s__
SGB_657	D37_WEV_T2106132016_bin.117	3	High	98.88	2.25	87.63	107	50	0.324777	1189244	68	86577	33796	7184	17488.9	0.942561	1130	d__Bacteria;p__Bacillota;c__Bacilli;o__RFN20;f__CAG-826;g__UBA3207;s__	d__Bacteria	p__Bacillota	c__Bacilli	o__RFN20	f__CAG-826	g__UBA3207	s__
SGB_658	D37_WEV_T2106132016_bin.141	2	High	97.19	0	97.19	108	0	0.321147	1111947	107	56485	17843	4989	10392	0.935867	1056	d__Bacteria;p__Bacillota;c__Bacilli;o__RFN20;f__CAG-826;g__JAKSVI01;s__	d__Bacteria	p__Bacillota	c__Bacilli	o__RFN20	f__CAG-826	g__JAKSVI01	s__
SGB_659	D37_WEV_T2106132016_bin.149	3	High	91.19	0.9	86.69	114	20	0.469792	2178862	47	154557	62103	28884	46358.8	0.941089	1951	d__Bacteria;p__Bacteroidota;c__Bacteroidia;o__Bacteroidales;f__UBA932;g__Cryptobacteroides;s__Cryptobacteroides sp002315825	d__Bacteria	p__Bacteroidota	c__Bacteroidia	o__Bacteroidales	f__UBA932	g__Cryptobacteroides	s__Cryptobacteroides sp002315825
SGB_660	D37_WEV_T2106132016_bin.158	1	Medium	73.71	4.42	51.61	71	33.33	0.635723	2822420	526	25826	7006	2637	5365.82	0.940324	2429	d__Bacteria;p__Verrucomicrobiota;c__Kiritimatiellia;o__RFP12;f__UBA1067;g__UBA1067;s__	d__Bacteria	p__Verrucomicrobiota	c__Kiritimatiellia	o__RFP12	f__UBA1067	g__UBA1067	s__
SGB_661	D37_WEV_T2106132016_bin.167	11	High	96.07	1.25	89.82	109	33.33	0.358008	2378715	140	93324	49514	6661	16990.8	0.92212	2220	d__Bacteria;p__Bacillota_A;c__Clostridia;o__Lachnospirales;f__Lachnospiraceae;g__UBA3766;s__	d__Bacteria	p__Bacillota_A	c__Clostridia	o__Lachnospirales	f__Lachnospiraceae	g__UBA3766	s__
SGB_662	D37_WEV_T2106132016_bin.168	34	High	96.92	0.72	93.32	109	0	0.374379	2668450	64	222552	88000	24123	41694.5	0.911479	2385	d__Bacteria;p__Bacillota_A;c__Clostridia;o__Lachnospirales;f__Lachnospiraceae;g__NK4A136;s__	d__Bacteria	p__Bacillota_A	c__Clostridia	o__Lachnospirales	f__Lachnospiraceae	g__NK4A136	s__
SGB_666	D37_WEV_T2106132016_bin.17	2	High	95.86	1.45	88.61	115	0	0.417722	2876767	52	280268	105915	31044	55322.4	0.913555	2494	d__Bacteria;p__Bacillota_A;c__Clostridia;o__Lachnospirales;f__Lachnospiraceae;g__Acetatifactor;s__	d__Bacteria	p__Bacillota_A	c__Clostridia	o__Lachnospirales	f__Lachnospiraceae	g__Acetatifactor	s__
SGB_663	D37_WEV_T2106132016_bin.172	1	Medium	78.96	4.84	54.76	71	46.15	0.49079	1854199	370	23682	6814	2409	5011.35	0.95495	1928	d__Bacteria;p__Bacteroidota;c__Bacteroidia;o__Bacteroidales;f__UBA932;g__Cryptobacteroides;s__	d__Bacteria	p__Bacteroidota	c__Bacteroidia	o__Bacteroidales	f__UBA932	g__Cryptobacteroides	s__
SGB_664	D37_WEV_T2106132016_bin.174	1	Medium	80.14	3.38	63.24	74	40	0.604432	3145218	318	67880	16575	4223	9890.62	0.931791	2607	d__Bacteria;p__Verrucomicrobiota;c__Kiritimatiellia;o__RFP12;f__UBA1067;g__UBA1067;s__	d__Bacteria	p__Verrucomicrobiota	c__Kiritimatiellia	o__RFP12	f__UBA1067	g__UBA1067	s__
SGB_665	D37_WEV_T2106132016_bin.179	13	High	98.58	0.59	95.63	89	0	0.37472	2524114	70	255640	91300	15921	36058.8	0.897665	2185	d__Bacteria;p__Bacillota_A;c__Clostridia;o__Saccharofermentanales;f__Saccharofermentanaceae;g__Saccharofermentans;s__	d__Bacteria	p__Bacillota_A	c__Clostridia	o__Saccharofermentanales	f__Saccharofermentanaceae	g__Saccharofermentans	s__
SGB_667	D37_WEV_T2106132016_bin.192	1	Medium	88.58	5.05	63.33	96	41.18	0.332786	915341	187	32325	7176	2136	4894.87	0.935356	957	d__Bacteria;p__Bacillota;c__Bacilli;o__RFN20;f__CAG-826;g__RGIG9670;s__	d__Bacteria	p__Bacillota	c__Bacilli	o__RFN20	f__CAG-826	g__RGIG9670	s__
SGB_668	D37_WEV_T2106132016_bin.196	1	Medium	58.77	0	58.77	59	0	0.409591	848868	216	19346	4228	2129	3929.94	0.928537	938	d__Bacteria;p__Bacillota;c__Bacilli;o__RFN20;f__CAG-826;g__UBA4951;s__	d__Bacteria	p__Bacillota	c__Bacilli	o__RFN20	f__CAG-826	g__UBA4951	s__
SGB_669	D37_WEV_T2106132016_bin.212	3	High	90.21	2.72	76.61	94	7.69	0.541205	2691014	127	141671	51879	11716	21189.1	0.904934	2300	d__Bacteria;p__Bacillota_A;c__Clostridia;o__Oscillospirales;f__Oscillospiraceae;g__UBA1774;s__	d__Bacteria	p__Bacillota_A	c__Clostridia	o__Oscillospirales	f__Oscillospiraceae	g__UBA1774	s__
SGB_670	D37_WEV_T2106132016_bin.225	5	High	97.22	2.88	82.82	104	25	0.374068	2770241	112	116403	46909	12767	24734.3	0.927651	2526	d__Bacteria;p__Bacillota_A;c__Clostridia;o__Lachnospirales;f__Lachnospiraceae;g__JAILLW01;s__	d__Bacteria	p__Bacillota_A	c__Clostridia	o__Lachnospirales	f__Lachnospiraceae	g__JAILLW01	s__
SGB_671	D37_WEV_T2106132016_bin.254	2	High	90.46	2.9	75.96	106	11.11	0.476174	1751882	286	36154	8178	2822	6125.46	0.926312	1794	d__Bacteria;p__Bacillota_A;c__Clostridia;o__Oscillospirales;f__Acutalibacteraceae;g__UBA737;s__	d__Bacteria	p__Bacillota_A	c__Clostridia	o__Oscillospirales	f__Acutalibacteraceae	g__UBA737	s__
SGB_672	D37_WEV_T2106132016_bin.256	4	Medium	81.93	1.1	76.43	81	100	0.492344	3097342	130	97896	40101	11388	23825.7	0.886764	2420	d__Bacteria;p__Fibrobacterota;c__Fibrobacteria;o__Fibrobacterales;f__Fibrobacteraceae;g__Fibrobacter;s__	d__Bacteria	p__Fibrobacterota	c__Fibrobacteria	o__Fibrobacterales	f__Fibrobacteraceae	g__Fibrobacter	s__
SGB_673	D37_WEV_T2106132016_bin.269	1	Medium	75.93	4.89	51.48	85	63.64	0.466976	1898516	351	33992	6866	2653	5408.88	0.881401	1877	d__Bacteria;p__Bacteroidota;c__Bacteroidia;o__Bacteroidales;f__Paludibacteraceae;g__Aphodosoma;s__	d__Bacteria	p__Bacteroidota	c__Bacteroidia	o__Bacteroidales	f__Paludibacteraceae	g__Aphodosoma	s__
SGB_674	D37_WEV_T2106132016_bin.271	2	High	98.25	2.72	84.65	109	28.57	0.410896	2813039	104	117654	53651	14065	27048.5	0.93441	2401	d__Bacteria;p__Spirochaetota;c__Spirochaetia;o__Treponematales;f__Treponemataceae;g__Treponema_D;s__	d__Bacteria	p__Spirochaetota	c__Spirochaetia	o__Treponematales	f__Treponemataceae	g__Treponema_D	s__
SGB_675	D37_WEV_T2106132016_bin.273	1	Medium	65.87	2.58	52.97	64	16.67	0.543844	1685530	545	11665	3364	1838	3092.72	0.899761	1906	d__Bacteria;p__Bacillota_A;c__Clostridia;o__Christensenellales;f__CAG-74;g__Limiplasma;s__	d__Bacteria	p__Bacillota_A	c__Clostridia	o__Christensenellales	f__CAG-74	g__Limiplasma	s__
SGB_676	D37_WEV_T2106132016_bin.279	1	Medium	51.33	0	51.33	54	0	0.501134	1705345	496	12707	3682	2068	3438.2	0.924154	1850	d__Bacteria;p__Fibrobacterota;c__Fibrobacteria;o__Fibrobacterales;f__Fibrobacteraceae;g__Fibrobacter;s__	d__Bacteria	p__Fibrobacterota	c__Fibrobacteria	o__Fibrobacterales	f__Fibrobacteraceae	g__Fibrobacter	s__
SGB_677	D37_WEV_T2106132016_bin.285	2	Medium	87.1	3.13	71.45	91	76.92	0.514696	2136871	284	48288	10932	3517	7524.19	0.897887	2126	d__Bacteria;p__Bacillota_A;c__Clostridia;o__Oscillospirales;f__Oscillospiraceae;g__F23-B02;s__	d__Bacteria	p__Bacillota_A	c__Clostridia	o__Oscillospirales	f__Oscillospiraceae	g__F23-B02	s__
SGB_678	D37_WEV_T2106132016_bin.35	6	High	94.82	2.98	79.92	114	14.29	0.437079	3913442	341	64049	18556	4947	11476.4	0.882057	3324	d__Bacteria;p__Bacteroidota;c__Bacteroidia;o__Bacteroidales;f__Bacteroidaceae;g__Prevotella;s__	d__Bacteria	p__Bacteroidota	c__Bacteroidia	o__Bacteroidales	f__Bacteroidaceae	g__Prevotella	s__
SGB_679	D37_WEV_T2106132016_bin.48	4	Medium	86.43	1.57	78.58	95	28.57	0.433569	2523117	477	27776	6477	2582	5289.55	0.894957	2240	d__Bacteria;p__Bacteroidota;c__Bacteroidia;o__Bacteroidales;f__Bacteroidaceae;g__Prevotella;s__	d__Bacteria	p__Bacteroidota	c__Bacteroidia	o__Bacteroidales	f__Bacteroidaceae	g__Prevotella	s__
SGB_680	D37_WEV_T2106132016_bin.56	1	High	95.86	4.66	72.56	109	9.09	0.530736	2326494	183	102129	38808	4032	12713.1	0.920142	2051	d__Bacteria;p__Bacteroidota;c__Bacteroidia;o__Bacteroidales;f__P3;g__UBA1711;s__	d__Bacteria	p__Bacteroidota	c__Bacteroidia	o__Bacteroidales	f__P3	g__UBA1711	s__
SGB_681	D37_WEV_T2106132016_bin.74	21	High	97.04	2.15	86.29	116	28.57	0.441528	2058980	106	103097	41107	7938	19424.3	0.939167	1877	d__Bacteria;p__Bacteroidota;c__Bacteroidia;o__Bacteroidales;f__Paludibacteraceae;g__Enterocola;s__	d__Bacteria	p__Bacteroidota	c__Bacteroidia	o__Bacteroidales	f__Paludibacteraceae	g__Enterocola	s__
SGB_682	D37_WEV_T2106132016_bin.79	1	High	91.61	2.35	79.86	97	50	0.469313	2814102	386	48209	10724	3131	7290.42	0.91131	2581	d__Bacteria;p__Bacillota_A;c__Clostridia;o__Oscillospirales;f__Acutalibacteraceae;g__RUG806;s__	d__Bacteria	p__Bacillota_A	c__Clostridia	o__Oscillospirales	f__Acutalibacteraceae	g__RUG806	s__
SGB_683	D37_WEV_T2106132016_bin.82	2	High	93.26	1.69	84.81	96	0	0.305034	1037254	243	22991	5311	2083	4268.53	0.912104	1032	d__Bacteria;p__Bacillota_A;c__Clostridia;o__Christensenellales;f__UBA1242;g__UBA5893;s__	d__Bacteria	p__Bacillota_A	c__Clostridia	o__Christensenellales	f__UBA1242	g__UBA5893	s__
SGB_684	D37_WEV_T2106132016_bin.85	14	Medium	87.85	1.3	81.35	116	0	0.481727	2126980	46	255112	66723	31498	46238.7	0.94528	1739	d__Bacteria;p__Bacteroidota;c__Bacteroidia;o__Bacteroidales;f__Bacteroidaceae;g__UBA1179;s__	d__Bacteria	p__Bacteroidota	c__Bacteroidia	o__Bacteroidales	f__Bacteroidaceae	g__UBA1179	s__
SGB_685	D37_WEV_T2106132016_bin.86	1	Medium	84.55	1.01	79.5	104	33.33	0.530501	1800696	307	24645	7389	2972	5865.46	0.906864	1809	d__Bacteria;p__Bacillota_A;c__Clostridia;o__Oscillospirales;f__Oscillospiraceae;g__Faecousia;s__	d__Bacteria	p__Bacillota_A	c__Clostridia	o__Oscillospirales	f__Oscillospiraceae	g__Faecousia	s__
SGB_686	D37_WEV_T2106132016_bin.89	1	Medium	86.12	4.48	63.72	80	45.45	0.643415	2634645	355	36749	11921	3192	7421.54	0.948318	2178	d__Bacteria;p__Verrucomicrobiota;c__Kiritimatiellia;o__RFP12;f__UBA1067;g__UBA1731;s__UBA1731 sp002317575	d__Bacteria	p__Verrucomicrobiota	c__Kiritimatiellia	o__RFP12	f__UBA1067	g__UBA1731	s__UBA1731 sp002317575
SGB_687	D37_WEV_T2106132016_bin.96	9	Medium	85.95	2.8	71.95	92	16.67	0.533939	1806676	150	83527	24513	4848	12044.5	0.93513	1585	d__Bacteria;p__Bacteroidota;c__Bacteroidia;o__Bacteroidales;f__P3;g__UBA1711;s__	d__Bacteria	p__Bacteroidota	c__Bacteroidia	o__Bacteroidales	f__P3	g__UBA1711	s__
SGB_688	D39_WEV_T2106132018_bin.128	1	Medium	88.95	2.61	75.9	42	80	0.415085	1473564	302	25362	6336	2331	4879.35	0.904745	1739	d__Archaea;p__Halobacteriota;c__Methanomicrobia;o__Methanomicrobiales;f__Methanocorpusculaceae;g__Methanocorpusculum;s__	d__Archaea	p__Halobacteriota	c__Methanomicrobia	o__Methanomicrobiales	f__Methanocorpusculaceae	g__Methanocorpusculum	s__
SGB_689	D39_WEV_T2106132018_bin.138	1	Medium	62.32	0.67	58.97	91	0	0.316488	952312	144	31495	10003	3138	6613.28	0.85832	926	d__Bacteria;p__Bacillota_A;c__Clostridia;o__Christensenellales;f__UBA1242;g__UBA7862;s__	d__Bacteria	p__Bacillota_A	c__Clostridia	o__Christensenellales	f__UBA1242	g__UBA7862	s__
SGB_690	D39_WEV_T2106132018_bin.145	1	Medium	75.58	1.12	69.98	76	33.33	0.583143	2514758	433	28256	7647	2757	5807.76	0.858042	3274	d__Bacteria;p__Bacillota_A;c__Clostridia;o__Christensenellales;f__CAG-74;g__HGM11604;s__	d__Bacteria	p__Bacillota_A	c__Clostridia	o__Christensenellales	f__CAG-74	g__HGM11604	s__
SGB_691	D39_WEV_T2106132018_bin.152	1	High	92.81	2.01	82.76	98	0	0.387276	2509053	169	71221	23814	7729	14846.5	0.917771	2289	d__Bacteria;p__Bacillota_A;c__Clostridia;o__Lachnospirales;f__Lachnospiraceae;g__Wujia;s__	d__Bacteria	p__Bacillota_A	c__Clostridia	o__Lachnospirales	f__Lachnospiraceae	g__Wujia	s__
SGB_692	D39_WEV_T2106132018_bin.179	1	Medium	86.83	2.32	75.23	97	44.44	0.53529	2214534	128	168861	33320	8548	17301	0.953732	1871	d__Bacteria;p__Bacteroidota;c__Bacteroidia;o__Bacteroidales;f__UBA932;g__Cryptobacteroides;s__	d__Bacteria	p__Bacteroidota	c__Bacteroidia	o__Bacteroidales	f__UBA932	g__Cryptobacteroides	s__
SGB_693	D39_WEV_T2106132018_bin.180	1	High	90.44	2.63	77.29	104	0	0.560742	2094738	342	40146	8325	2901	6124.96	0.907325	2048	d__Bacteria;p__Bacillota_A;c__Clostridia;o__Oscillospirales;f__Oscillospiraceae;g__JAAYAR01;s__	d__Bacteria	p__Bacillota_A	c__Clostridia	o__Oscillospirales	f__Oscillospiraceae	g__JAAYAR01	s__
SGB_694	D39_WEV_T2106132018_bin.214	4	Medium	87.91	2.4	75.91	87	38.46	0.468015	2950167	306	63580	15523	4281	9641.07	0.911634	2461	d__Bacteria;p__Bacteroidota;c__Bacteroidia;o__Bacteroidales;f__Bacteroidaceae;g__UBA4334;s__	d__Bacteria	p__Bacteroidota	c__Bacteroidia	o__Bacteroidales	f__Bacteroidaceae	g__UBA4334	s__
SGB_695	D39_WEV_T2106132018_bin.223	1	Medium	84.35	6.72	50.75	85	12.12	0.438966	3880953	628	38557	8396	2837	6179.86	0.884763	3410	d__Bacteria;p__Bacteroidota;c__Bacteroidia;o__Bacteroidales;f__Bacteroidaceae;g__Prevotella;s__	d__Bacteria	p__Bacteroidota	c__Bacteroidia	o__Bacteroidales	f__Bacteroidaceae	g__Prevotella	s__
SGB_696	D39_WEV_T2106132018_bin.247	1	Medium	85.07	1.09	79.62	93	0	0.389077	1772547	315	30301	6645	2930	5627.13	0.91795	1724	d__Bacteria;p__Bacteroidota;c__Bacteroidia;o__Bacteroidales;f__WCHB1-69;g__UBA1756;s__	d__Bacteria	p__Bacteroidota	c__Bacteroidia	o__Bacteroidales	f__WCHB1-69	g__UBA1756	s__
SGB_697	D39_WEV_T2106132018_bin.252	1	High	95.39	4.89	70.94	109	0	0.386536	2747612	71	206700	76285	22724	38698.8	0.898345	2190	d__Bacteria;p__Bacillota_A;c__Clostridia;o__Lachnospirales;f__Lachnospiraceae;g__UBA3766;s__	d__Bacteria	p__Bacillota_A	c__Clostridia	o__Lachnospirales	f__Lachnospiraceae	g__UBA3766	s__
SGB_698	D39_WEV_T2106132018_bin.262	5	High	95.64	1.74	86.94	96	0	0.403904	2576765	75	242163	57556	17185	34356.9	0.930794	2320	d__Bacteria;p__Bacillota_A;c__Clostridia;o__Lachnospirales;f__Lachnospiraceae;g__UBA1258;s__	d__Bacteria	p__Bacillota_A	c__Clostridia	o__Lachnospirales	f__Lachnospiraceae	g__UBA1258	s__
SGB_699	D39_WEV_T2106132018_bin.279	1	High	92.3	1.08	86.9	110	0	0.387242	2910689	135	114151	38256	9400	21560.7	0.854278	2314	d__Bacteria;p__Bacillota_A;c__Clostridia;o__Lachnospirales;f__Lachnospiraceae;g__RUG11977;s__	d__Bacteria	p__Bacillota_A	c__Clostridia	o__Lachnospirales	f__Lachnospiraceae	g__RUG11977	s__
SGB_700	D39_WEV_T2106132018_bin.302	5	Medium	89.84	2.53	77.19	92	66.67	0.476067	1622619	151	53646	18307	4329	10745.8	0.943435	1456	d__Bacteria;p__Bacteroidota;c__Bacteroidia;o__Bacteroidales;f__Paludibacteraceae;g__RF16;s__RF16 sp002317295	d__Bacteria	p__Bacteroidota	c__Bacteroidia	o__Bacteroidales	f__Paludibacteraceae	g__RF16	s__RF16 sp002317295
SGB_701	D39_WEV_T2106132018_bin.36	1	Medium	96.55	8.62	53.45	98	51.72	0.45262	3360032	159	124321	41683	11698	21132.3	0.922535	2811	d__Bacteria;p__Bacteroidota;c__Bacteroidia;o__Bacteroidales;f__Paludibacteraceae;g__UBA1181;s__	d__Bacteria	p__Bacteroidota	c__Bacteroidia	o__Bacteroidales	f__Paludibacteraceae	g__UBA1181	s__
SGB_702	D39_WEV_T2106132018_bin.41	1	High	90.04	0.02	89.94	115	0	0.534904	1493979	81	133457	28732	9113	18444.2	0.905787	1344	d__Bacteria;p__Bacillota_A;c__Clostridia;o__Oscillospirales;f__CAG-272;g__UMGS1865;s__	d__Bacteria	p__Bacillota_A	c__Clostridia	o__Oscillospirales	f__CAG-272	g__UMGS1865	s__
SGB_703	D39_WEV_T2106132018_bin.52	1	Medium	79.18	0.81	75.13	37	100	0.497458	1256116	193	44568	9032	2899	6508.37	0.922776	1391	d__Archaea;p__Thermoplasmatota;c__Thermoplasmata;o__Methanomassiliicoccales;f__Methanomethylophilaceae;g__;s__	d__Archaea	p__Thermoplasmatota	c__Thermoplasmata	o__Methanomassiliicoccales	f__Methanomethylophilaceae	g__	s__
SGB_704	D39_WEV_T2106132018_bin.57	13	Medium	87.63	1.24	81.43	96	33.33	0.517376	3048367	181	105970	26713	8465	16841.8	0.838929	3618	d__Bacteria;p__Bacillota_A;c__Clostridia;o__Christensenellales;f__CAG-74;g__ZC3RG03;s__	d__Bacteria	p__Bacillota_A	c__Clostridia	o__Christensenellales	f__CAG-74	g__ZC3RG03	s__
SGB_707	D39_WEV_T2106132018_bin.6	1	High	95.33	3.2	79.33	61	9.09	0.423909	2663144	156	93770	28271	8074	17071.4	0.906086	2277	d__Bacteria;p__Bacillota_A;c__Clostridia;o__Lachnospirales;f__Lachnospiraceae;g__RUG11977;s__	d__Bacteria	p__Bacillota_A	c__Clostridia	o__Lachnospirales	f__Lachnospiraceae	g__RUG11977	s__
SGB_705	D39_WEV_T2106132018_bin.61	2	Medium	81.59	4.9	57.09	100	35.71	0.451334	2298172	332	37842	9586	3369	6922.2	0.937084	2219	d__Bacteria;p__Bacillota_A;c__Clostridia;o__Lachnospirales;f__Lachnospiraceae;g__JAILPU01;s__	d__Bacteria	p__Bacillota_A	c__Clostridia	o__Lachnospirales	f__Lachnospiraceae	g__JAILPU01	s__
SGB_706	D39_WEV_T2106132018_bin.62	1	Medium	60.86	1.75	52.11	77	0	0.398921	1940801	541	33591	4146	1912	3587.43	0.917088	2119	d__Bacteria;p__Bacillota_A;c__Clostridia;o__Lachnospirales;f__Lachnospiraceae;g__AC2028;s__	d__Bacteria	p__Bacillota_A	c__Clostridia	o__Lachnospirales	f__Lachnospiraceae	g__AC2028	s__
SGB_708	D39_WEV_T2106132018_bin.80	1	Medium	76.02	3.4	59.02	71	28.57	0.483396	2328852	673	12806	3759	1969	3460.4	0.93468	2499	d__Bacteria;p__Spirochaetota;c__Spirochaetia;o__Treponematales;f__Treponemataceae;g__RGIG1711;s__	d__Bacteria	p__Spirochaetota	c__Spirochaetia	o__Treponematales	f__Treponemataceae	g__RGIG1711	s__
SGB_709	D39_WEV_T2106132018_bin.88	1	Medium	89.82	6.3	58.32	77	27.08	0.385053	2857101	489	48131	8763	2421	5842.74	0.928725	2757	d__Bacteria;p__Bacillota_A;c__Clostridia;o__Lachnospirales;f__Lachnospiraceae;g__UBA1258;s__	d__Bacteria	p__Bacillota_A	c__Clostridia	o__Lachnospirales	f__Lachnospiraceae	g__UBA1258	s__
SGB_710	D39_WEV_T2106132018_bin.94	1	Medium	85.31	6.34	53.61	84	9.09	0.49583	2179282	410	46064	7218	2393	5315.32	0.933156	2163	d__Bacteria;p__Bacteroidota;c__Bacteroidia;o__Bacteroidales;f__UBA932;g__Cryptobacteroides;s__	d__Bacteria	p__Bacteroidota	c__Bacteroidia	o__Bacteroidales	f__UBA932	g__Cryptobacteroides	s__
SGB_711	D40_WEV_T2106132019_bin.126	1	Medium	81.53	2.6	68.53	96	0	0.363967	1208425	347	30440	3870	1887	3482.49	0.925654	1402	d__Bacteria;p__Bacillota_A;c__Clostridia;o__UBA1381;f__UBA1381;g__UBA1738;s__	d__Bacteria	p__Bacillota_A	c__Clostridia	o__UBA1381	f__UBA1381	g__UBA1738	s__
SGB_712	D40_WEV_T2106132019_bin.136	1	Medium	65.84	0.42	63.74	70	28.57	0.586574	1578105	486	13293	3438	1913	3247.13	0.898215	1665	d__Bacteria;p__Bacillota_A;c__Clostridia;o__Oscillospirales;f__Oscillospiraceae;g__UBA738;s__	d__Bacteria	p__Bacillota_A	c__Clostridia	o__Oscillospirales	f__Oscillospiraceae	g__UBA738	s__
SGB_713	D40_WEV_T2106132019_bin.145	24	High	96.77	1.64	88.57	117	0	0.50269	2933719	48	221311	98649	34498	61119.1	0.903791	2343	d__Bacteria;p__Bacteroidota;c__Bacteroidia;o__Bacteroidales;f__Muribaculaceae;g__Sodaliphilus;s__Sodaliphilus sp002314465	d__Bacteria	p__Bacteroidota	c__Bacteroidia	o__Bacteroidales	f__Muribaculaceae	g__Sodaliphilus	s__Sodaliphilus sp002314465
SGB_714	D40_WEV_T2106132019_bin.156	1	Medium	78.83	3.64	60.63	70	30	0.362763	2634375	661	24380	4677	2045	3985.44	0.929472	2822	d__Bacteria;p__Spirochaetota;c__Spirochaetia;o__Treponematales;f__Treponemataceae;g__Treponema_D;s__	d__Bacteria	p__Spirochaetota	c__Spirochaetia	o__Treponematales	f__Treponemataceae	g__Treponema_D	s__
SGB_715	D40_WEV_T2106132019_bin.158	1	High	93.86	1.69	85.41	104	20	0.555961	2119980	83	150247	47295	10783	25541.9	0.910136	1930	d__Bacteria;p__Bacillota_A;c__Clostridia;o__Christensenellales;f__CAG-138;g__;s__	d__Bacteria	p__Bacillota_A	c__Clostridia	o__Christensenellales	f__CAG-138	g__	s__
SGB_716	D40_WEV_T2106132019_bin.17	1	Medium	52.04	0	52.04	43	0	0.572644	1435483	520	8948	2890	1731	2760.54	0.882803	1555	d__Bacteria;p__Bacillota_A;c__Clostridia;o__Oscillospirales;f__Oscillospiraceae;g__UBA738;s__	d__Bacteria	p__Bacillota_A	c__Clostridia	o__Oscillospirales	f__Oscillospiraceae	g__UBA738	s__
SGB_719	D40_WEV_T2106132019_bin.18	1	Medium	72.22	1.68	63.82	96	0	0.504792	1936443	518	21445	4276	2040	3738.31	0.893228	2087	d__Bacteria;p__Bacillota_A;c__Clostridia;o__Oscillospirales;f__Oscillospiraceae;g__Limivicinus;s__	d__Bacteria	p__Bacillota_A	c__Clostridia	o__Oscillospirales	f__Oscillospiraceae	g__Limivicinus	s__
SGB_717	D40_WEV_T2106132019_bin.184	19	Medium	88.17	0.54	85.47	105	0	0.470364	1589877	144	52060	18387	4947	11040.8	0.937179	1489	d__Bacteria;p__Bacteroidota;c__Bacteroidia;o__Bacteroidales;f__Paludibacteraceae;g__RF16;s__RF16 sp002315745	d__Bacteria	p__Bacteroidota	c__Bacteroidia	o__Bacteroidales	f__Paludibacteraceae	g__RF16	s__RF16 sp002315745
SGB_718	D40_WEV_T2106132019_bin.187	6	High	90.2	1.43	83.05	69	25	0.565625	1980643	187	50977	14821	5469	10591.7	0.921764	1809	d__Bacteria;p__Verrucomicrobiota;c__Lentisphaeria;o__Victivallales;f__Victivallaceae;g__UBA1784;s__UBA1784 sp002314455	d__Bacteria	p__Verrucomicrobiota	c__Lentisphaeria	o__Victivallales	f__Victivallaceae	g__UBA1784	s__UBA1784 sp002314455
SGB_720	D40_WEV_T2106132019_bin.205	1	Medium	84.82	2.37	72.97	100	20	0.534595	1260222	260	25071	6033	2457	4847.01	0.91778	1332	d__Bacteria;p__Bacillota_A;c__Clostridia;o__Oscillospirales;f__Acutalibacteraceae;g__RGIG426;s__	d__Bacteria	p__Bacillota_A	c__Clostridia	o__Oscillospirales	f__Acutalibacteraceae	g__RGIG426	s__
SGB_721	D40_WEV_T2106132019_bin.212	1	Medium	77.03	2.17	66.18	92	0	0.426298	1405513	328	18987	4977	2093	4285.1	0.914251	1503	d__Bacteria;p__Bacillota_A;c__Clostridia;o__Oscillospirales;f__CAG-382;g__UBA1206;s__	d__Bacteria	p__Bacillota_A	c__Clostridia	o__Oscillospirales	f__CAG-382	g__UBA1206	s__
SGB_722	D40_WEV_T2106132019_bin.213	12	High	91.36	1.55	83.61	116	0	0.410185	2371058	56	150238	88248	33252	42340.3	0.935654	1886	d__Bacteria;p__Bacteroidota;c__Bacteroidia;o__Bacteroidales;f__Bacteroidaceae;g__Prevotella;s__	d__Bacteria	p__Bacteroidota	c__Bacteroidia	o__Bacteroidales	f__Bacteroidaceae	g__Prevotella	s__
SGB_723	D40_WEV_T2106132019_bin.231	5	Medium	78.48	2.78	64.58	93	40	0.402249	2447341	124	158612	29001	10740	19736.6	0.922068	2121	d__Bacteria;p__Bacillota_A;c__Clostridia;o__Lachnospirales;f__Lachnospiraceae;g__UBA1712;s__	d__Bacteria	p__Bacillota_A	c__Clostridia	o__Lachnospirales	f__Lachnospiraceae	g__UBA1712	s__
SGB_724	D40_WEV_T2106132019_bin.235	3	High	93.32	2.91	78.77	107	0	0.434093	2965510	85	204024	96517	24715	34888.4	0.893435	2384	d__Bacteria;p__Bacillota_A;c__Clostridia;o__Lachnospirales;f__Lachnospiraceae;g__RUG11977;s__	d__Bacteria	p__Bacillota_A	c__Clostridia	o__Lachnospirales	f__Lachnospiraceae	g__RUG11977	s__
SGB_725	D40_WEV_T2106132019_bin.251	1	Medium	75.93	2.58	63.03	88	0	0.558012	1325148	348	14454	4511	2134	3807.9	0.920105	1457	d__Bacteria;p__Bacillota_A;c__Clostridia;o__Oscillospirales;f__Oscillospiraceae;g__RGIG3566;s__	d__Bacteria	p__Bacillota_A	c__Clostridia	o__Oscillospirales	f__Oscillospiraceae	g__RGIG3566	s__
SGB_726	D40_WEV_T2106132019_bin.255	1	High	95.39	1.48	87.99	110	20	0.468922	1965116	137	86233	20947	7195	14343.9	0.880759	1686	d__Bacteria;p__Bacillota_A;c__Clostridia;o__Peptostreptococcales;f__Anaerovoracaceae;g__RGIG7444;s__	d__Bacteria	p__Bacillota_A	c__Clostridia	o__Peptostreptococcales	f__Anaerovoracaceae	g__RGIG7444	s__
SGB_727	D40_WEV_T2106132019_bin.26	1	Medium	67.03	1.85	57.78	75	8.33	0.567574	1643703	472	13695	3875	1921	3482.42	0.903198	1786	d__Bacteria;p__Bacillota_A;c__Clostridia;o__Oscillospirales;f__CAG-272;g__UMGS1696;s__	d__Bacteria	p__Bacillota_A	c__Clostridia	o__Oscillospirales	f__CAG-272	g__UMGS1696	s__
SGB_728	D40_WEV_T2106132019_bin.276	1	High	95.63	3.75	76.88	108	0	0.401767	1840327	155	89342	35843	4544	11873.1	0.910529	1788	d__Bacteria;p__Bacillota_A;c__Clostridia;o__Oscillospirales;f__Acutalibacteraceae;g__UBA737;s__	d__Bacteria	p__Bacillota_A	c__Clostridia	o__Oscillospirales	f__Acutalibacteraceae	g__UBA737	s__
SGB_729	D40_WEV_T2106132019_bin.280	1	Medium	67.75	1.54	60.05	57	33.33	0.460385	1766183	581	14423	3269	1782	3039.9	0.894442	1934	d__Bacteria;p__Bacillota_A;c__Clostridia;o__Peptostreptococcales;f__Anaerovoracaceae;g__CAKQOE01;s__	d__Bacteria	p__Bacillota_A	c__Clostridia	o__Peptostreptococcales	f__Anaerovoracaceae	g__CAKQOE01	s__
SGB_730	D40_WEV_T2106132019_bin.281	1	Medium	88.42	2.49	75.97	101	17.65	0.587169	2216131	148	84391	23394	7433	14973.9	0.917025	1963	d__Bacteria;p__Bacillota_A;c__Clostridia;o__Oscillospirales;f__Oscillospiraceae;g__CAJOIG01;s__	d__Bacteria	p__Bacillota_A	c__Clostridia	o__Oscillospirales	f__Oscillospiraceae	g__CAJOIG01	s__
SGB_731	D40_WEV_T2106132019_bin.288	2	Medium	84	1.92	74.4	93	11.11	0.472504	3128679	261	77972	21506	4661	11987.3	0.908377	2529	d__Bacteria;p__Bacteroidota;c__Bacteroidia;o__Bacteroidales;f__Bacteroidaceae;g__UBA4372;s__	d__Bacteria	p__Bacteroidota	c__Bacteroidia	o__Bacteroidales	f__Bacteroidaceae	g__UBA4372	s__
SGB_732	D40_WEV_T2106132019_bin.306	2	High	94.98	3.19	79.03	99	11.76	0.36409	2764717	196	142921	41726	5525	14105.7	0.918286	2506	d__Bacteria;p__Bacillota_A;c__Clostridia;o__Lachnospirales;f__Lachnospiraceae;g__UBA2868;s__	d__Bacteria	p__Bacillota_A	c__Clostridia	o__Lachnospirales	f__Lachnospiraceae	g__UBA2868	s__
SGB_734	D40_WEV_T2106132019_bin.31	4	High	91.11	2.9	76.61	69	75	0.527128	2315902	196	61407	21910	4857	11815.8	0.902301	2210	d__Bacteria;p__Bacillota_A;c__Clostridia;o__Oscillospirales;f__Oscillospiraceae;g__Limivicinus;s__Limivicinus sp002315275	d__Bacteria	p__Bacillota_A	c__Clostridia	o__Oscillospirales	f__Oscillospiraceae	g__Limivicinus	s__Limivicinus sp002315275
SGB_733	D40_WEV_T2106132019_bin.313	1	Medium	62.74	1.42	55.64	111	25	0.57477	2004834	702	19996	2976	1722	2855.89	0.900874	2201	d__Bacteria;p__Verrucomicrobiota;c__Lentisphaeria;o__Victivallales;f__Victivallaceae;g__UBA1784;s__	d__Bacteria	p__Verrucomicrobiota	c__Lentisphaeria	o__Victivallales	f__Victivallaceae	g__UBA1784	s__
SGB_738	D40_WEV_T2106132019_bin.32	1	Medium	76.73	1.69	68.28	93	50	0.425671	1540567	64	158286	49962	10977	24071.4	0.929418	1384	d__Bacteria;p__Bacillota;c__Bacilli;o__RFN20;f__CAG-826;g__UBA4951;s__	d__Bacteria	p__Bacillota	c__Bacilli	o__RFN20	f__CAG-826	g__UBA4951	s__
SGB_735	D40_WEV_T2106132019_bin.322	1	Medium	86.13	2.68	72.73	108	0	0.439487	1786101	194	95359	21774	3221	9206.71	0.917607	1791	d__Bacteria;p__Bacillota_A;c__Clostridia;o__Oscillospirales;f__Acutalibacteraceae;g__RGIG7384;s__	d__Bacteria	p__Bacillota_A	c__Clostridia	o__Oscillospirales	f__Acutalibacteraceae	g__RGIG7384	s__
SGB_736	D40_WEV_T2106132019_bin.327	4	Medium	88.65	2.36	76.85	99	16.67	0.392048	2553964	531	31766	6184	2384	4809.73	0.890778	2588	d__Bacteria;p__Spirochaetota;c__Spirochaetia;o__Treponematales;f__Treponemataceae;g__UBA1240;s__	d__Bacteria	p__Spirochaetota	c__Spirochaetia	o__Treponematales	f__Treponemataceae	g__UBA1240	s__
SGB_737	D40_WEV_T2106132019_bin.328	2	Medium	91.55	6.06	61.25	88	30.77	0.545116	3257662	542	35812	7822	2882	6010.45	0.909928	3207	d__Bacteria;p__Bacillota_A;c__Clostridia;o__Christensenellales;f__CAG-74;g__;s__	d__Bacteria	p__Bacillota_A	c__Clostridia	o__Christensenellales	f__CAG-74	g__	s__
SGB_739	D40_WEV_T2106132019_bin.335	1	Medium	87.1	1.91	77.55	43	11.11	0.479221	1743795	213	103466	17087	2773	8186.83	0.925335	1742	d__Archaea;p__Thermoplasmatota;c__Thermoplasmata;o__Methanomassiliicoccales;f__Methanomethylophilaceae;g__;s__	d__Archaea	p__Thermoplasmatota	c__Thermoplasmata	o__Methanomassiliicoccales	f__Methanomethylophilaceae	g__	s__
SGB_740	D40_WEV_T2106132019_bin.46	1	High	95.16	1.08	89.76	116	0	0.556067	2349803	124	95016	34178	8923	18950	0.917327	2237	d__Bacteria;p__Bacillota_A;c__Clostridia;o__Christensenellales;f__UMGS416;g__Parachristensenella;s__	d__Bacteria	p__Bacillota_A	c__Clostridia	o__Christensenellales	f__UMGS416	g__Parachristensenella	s__
SGB_741	D40_WEV_T2106132019_bin.7	3	High	90.33	4.36	68.53	102	23.08	0.608534	2123923	455	42820	5713	2235	4667.96	0.870248	2097	d__Bacteria;p__Desulfobacterota;c__Desulfovibrionia;o__Desulfovibrionales;f__Desulfovibrionaceae;g__Mailhella;s__	d__Bacteria	p__Desulfobacterota	c__Desulfovibrionia	o__Desulfovibrionales	f__Desulfovibrionaceae	g__Mailhella	s__
SGB_742	D40_WEV_T2106132019_bin.93	1	Medium	68.52	3.15	52.77	69	12.5	0.47192	1602263	385	19565	5268	2083	4161.72	0.927401	1592	d__Bacteria;p__Bacillota_A;c__Clostridia;o__Oscillospirales;f__CAG-272;g__CAG-390;s__	d__Bacteria	p__Bacillota_A	c__Clostridia	o__Oscillospirales	f__CAG-272	g__CAG-390	s__
SGB_743	D40_WEV_T2106132019_bin.99	3	High	90.14	0.34	88.44	100	0	0.511845	2723853	425	43092	9517	2718	6409.07	0.874438	2546	d__Bacteria;p__Bacillota_A;c__Clostridia;o__Oscillospirales;f__Oscillospiraceae;g__Faecousia;s__	d__Bacteria	p__Bacillota_A	c__Clostridia	o__Oscillospirales	f__Oscillospiraceae	g__Faecousia	s__
SGB_744	D43_MY_T2106132034_bin.100	1	Medium	66.67	1.75	57.92	70	0	0.51202	2791331	20	404288	175343	89900	139567	0.924655	2646	d__Bacteria;p__Pseudomonadota;c__Gammaproteobacteria;o__Pseudomonadales;f__Pseudomonadaceae;g__Pseudomonas_E;s__	d__Bacteria	p__Pseudomonadota	c__Gammaproteobacteria	o__Pseudomonadales	f__Pseudomonadaceae	g__Pseudomonas_E	s__
SGB_745	D43_MY_T2106132034_bin.104	1	Medium	94.84	7.94	55.14	102	3.7	0.353859	2719090	455	51242	8728	2500	5976.02	0.901349	2734	d__Bacteria;p__Bacteroidota;c__Bacteroidia;o__Sphingobacteriales;f__Sphingobacteriaceae;g__;s__	d__Bacteria	p__Bacteroidota	c__Bacteroidia	o__Sphingobacteriales	f__Sphingobacteriaceae	g__	s__
SGB_746	D43_MY_T2106132034_bin.105	1	High	95.93	0.83	91.78	92	66.67	0.445717	2477859	94	102312	40035	16336	26360.2	0.93275	2335	d__Bacteria;p__Pseudomonadota;c__Gammaproteobacteria;o__Pseudomonadales;f__DT-91;g__;s__	d__Bacteria	p__Pseudomonadota	c__Gammaproteobacteria	o__Pseudomonadales	f__DT-91	g__	s__
SGB_747	D43_MY_T2106132034_bin.106	6	Medium	87.41	2.88	73.01	92	36.36	0.575821	2487009	59	163372	74802	22572	42152.7	0.910088	2290	d__Bacteria;p__Pseudomonadota;c__Alphaproteobacteria;o__Sphingomonadales;f__Sphingomonadaceae;g__Sphingopyxis;s__	d__Bacteria	p__Pseudomonadota	c__Alphaproteobacteria	o__Sphingomonadales	f__Sphingomonadaceae	g__Sphingopyxis	s__
SGB_748	D43_MY_T2106132034_bin.17	1	High	96.3	2.18	85.4	111	16.67	0.6481	3074644	98	134080	53624	14991	31373.9	0.922095	2949	d__Bacteria;p__Actinomycetota;c__Actinomycetia;o__Propionibacteriales;f__Nocardioidaceae;g__Nocardioides;s__	d__Bacteria	p__Actinomycetota	c__Actinomycetia	o__Propionibacteriales	f__Nocardioidaceae	g__Nocardioides	s__
SGB_749	D43_MY_T2106132034_bin.18	1	High	92.93	3.57	75.08	97	61.11	0.610159	3277162	382	61003	12316	4114	8578.96	0.898321	3304	d__Bacteria;p__Pseudomonadota;c__Alphaproteobacteria;o__Rhodobacterales;f__Rhodobacteraceae;g__Wagnerdoeblera;s__	d__Bacteria	p__Pseudomonadota	c__Alphaproteobacteria	o__Rhodobacterales	f__Rhodobacteraceae	g__Wagnerdoeblera	s__
SGB_750	D43_MY_T2106132034_bin.19	1	Medium	63.68	1.72	55.08	74	100	0.566675	3041795	290	61495	14250	5219	10488.9	0.899665	3125	d__Bacteria;p__Pseudomonadota;c__Alphaproteobacteria;o__Rhizobiales;f__Devosiaceae;g__Devosia;s__	d__Bacteria	p__Pseudomonadota	c__Alphaproteobacteria	o__Rhizobiales	f__Devosiaceae	g__Devosia	s__
SGB_751	D43_MY_T2106132034_bin.26	1	High	97.62	0.15	96.87	115	50	0.393829	4087496	56	536729	140280	39970	72991	0.9099	3358	d__Bacteria;p__Bacteroidota;c__Bacteroidia;o__Cytophagales;f__Spirosomaceae;g__;s__	d__Bacteria	p__Bacteroidota	c__Bacteroidia	o__Cytophagales	f__Spirosomaceae	g__	s__
SGB_752	D43_MY_T2106132034_bin.27	1	High	95.86	2.83	81.71	108	14.29	0.344353	3159391	250	78367	22554	5512	12637.6	0.925465	2870	d__Bacteria;p__Bacteroidota;c__Bacteroidia;o__Cytophagales;f__Spirosomaceae;g__Leadbetterella;s__	d__Bacteria	p__Bacteroidota	c__Bacteroidia	o__Cytophagales	f__Spirosomaceae	g__Leadbetterella	s__
SGB_754	D43_MY_T2106132034_bin.3	1	Medium	69.34	1.71	60.79	73	55.56	0.607024	2692385	734	20233	4160	2001	3668.1	0.848741	2967	d__Bacteria;p__Pseudomonadota;c__Gammaproteobacteria;o__Burkholderiales;f__Burkholderiaceae_B;g__Comamonas_E;s__	d__Bacteria	p__Pseudomonadota	c__Gammaproteobacteria	o__Burkholderiales	f__Burkholderiaceae_B	g__Comamonas_E	s__
SGB_753	D43_MY_T2106132034_bin.32	1	Medium	83.62	1.89	74.17	82	66.67	0.527065	2098335	199	52064	15398	5163	10544.4	0.919221	2092	d__Bacteria;p__Pseudomonadota;c__Gammaproteobacteria;o__Pseudomonadales;f__UBA7239;g__;s__	d__Bacteria	p__Pseudomonadota	c__Gammaproteobacteria	o__Pseudomonadales	f__UBA7239	g__	s__
SGB_755	D43_MY_T2106132034_bin.42	2	Medium	80.36	3.87	61.01	72	47.62	0.380453	2449730	511	23425	6099	2365	4793.99	0.892401	2642	d__Bacteria;p__Pseudomonadota;c__Gammaproteobacteria;o__Pseudomonadales;f__Moraxellaceae;g__Acinetobacter;s__	d__Bacteria	p__Pseudomonadota	c__Gammaproteobacteria	o__Pseudomonadales	f__Moraxellaceae	g__Acinetobacter	s__
SGB_756	D43_MY_T2106132034_bin.44	1	High	93.17	3.59	75.22	87	69.23	0.562536	3236606	190	116173	26343	8216	17034.8	0.894639	3197	d__Bacteria;p__Pseudomonadota;c__Alphaproteobacteria;o__Rhizobiales;f__Devosiaceae;g__Devosia;s__	d__Bacteria	p__Pseudomonadota	c__Alphaproteobacteria	o__Rhizobiales	f__Devosiaceae	g__Devosia	s__
SGB_757	D43_MY_T2106132034_bin.47	1	Medium	62.88	1.72	54.28	65	100	0.633536	2101499	57	189046	57299	17173	36868.4	0.903509	1952	d__Bacteria;p__Pseudomonadota;c__Alphaproteobacteria;o__Caulobacterales;f__Caulobacteraceae;g__Brevundimonas;s__	d__Bacteria	p__Pseudomonadota	c__Alphaproteobacteria	o__Caulobacterales	f__Caulobacteraceae	g__Brevundimonas	s__
SGB_758	D43_MY_T2106132034_bin.49	1	High	95.33	3.01	80.28	108	25	0.686607	4704675	438	92757	18553	4626	10741.3	0.908255	4577	d__Bacteria;p__Actinomycetota;c__Actinomycetia;o__Mycobacteriales;f__Mycobacteriaceae;g__Rhodococcus;s__	d__Bacteria	p__Actinomycetota	c__Actinomycetia	o__Mycobacteriales	f__Mycobacteriaceae	g__Rhodococcus	s__
SGB_762	D43_MY_T2106132034_bin.6	1	High	91.07	3.57	73.22	94	0	0.393477	2837461	136	154245	47173	10184	20863.7	0.940201	2918	d__Bacteria;p__Bdellovibrionota;c__Bacteriovoracia;o__Bacteriovoracales;f__Bacteriovoracaceae;g__;s__	d__Bacteria	p__Bdellovibrionota	c__Bacteriovoracia	o__Bacteriovoracales	f__Bacteriovoracaceae	g__	s__
SGB_759	D43_MY_T2106132034_bin.62	1	High	98.2	0.54	95.5	103	100	0.347473	2819085	116	104521	40656	12795	24302.5	0.926986	2513	d__Bacteria;p__Bacteroidota;c__Bacteroidia;o__Flavobacteriales;f__Crocinitomicaceae;g__Taishania;s__	d__Bacteria	p__Bacteroidota	c__Bacteroidia	o__Flavobacteriales	f__Crocinitomicaceae	g__Taishania	s__
SGB_760	D43_MY_T2106132034_bin.63	1	Medium	85.32	4.78	61.42	87	24	0.648485	3833969	523	70948	10295	3276	7330.72	0.872181	3899	d__Bacteria;p__Pseudomonadota;c__Alphaproteobacteria;o__Rhodobacterales;f__Rhodobacteraceae;g__Wagnerdoeblera;s__	d__Bacteria	p__Pseudomonadota	c__Alphaproteobacteria	o__Rhodobacterales	f__Rhodobacteraceae	g__Wagnerdoeblera	s__
SGB_761	D43_MY_T2106132034_bin.66	4	Medium	74.14	1.72	65.54	77	0	0.58804	3640178	715	26889	6538	2415	5091.16	0.904787	3935	d__Bacteria;p__Pseudomonadota;c__Alphaproteobacteria;o__Rhodobacterales;f__Rhodobacteraceae;g__Pseudotabrizicola;s__	d__Bacteria	p__Pseudomonadota	c__Alphaproteobacteria	o__Rhodobacterales	f__Rhodobacteraceae	g__Pseudotabrizicola	s__
SGB_763	D43_MY_T2106132034_bin.79	1	Medium	81.77	2.15	71.02	83	0	0.352885	1918849	394	31089	6200	2375	4870.18	0.932671	1906	d__Bacteria;p__Bacteroidota;c__Bacteroidia;o__Flavobacteriales;f__Weeksellaceae;g__Moheibacter;s__	d__Bacteria	p__Bacteroidota	c__Bacteroidia	o__Flavobacteriales	f__Weeksellaceae	g__Moheibacter	s__
SGB_765	D43_MY_T2106132034_bin.8	1	Medium	89.03	7	54.03	83	11.36	0.388314	2871597	475	41939	8650	2708	6045.47	0.902926	2900	d__Bacteria;p__Bacteroidota;c__Bacteroidia;o__Chitinophagales;f__Chitinophagaceae;g__Edaphocola;s__	d__Bacteria	p__Bacteroidota	c__Bacteroidia	o__Chitinophagales	f__Chitinophagaceae	g__Edaphocola	s__
SGB_764	D43_MY_T2106132034_bin.85	1	Medium	89.76	1.6	81.76	93	14.29	0.714513	3134967	121	136121	41578	12611	25908.8	0.896162	2901	d__Bacteria;p__Actinomycetota;c__Actinomycetia;o__Propionibacteriales;f__Nocardioidaceae;g__Nocardioides;s__	d__Bacteria	p__Actinomycetota	c__Actinomycetia	o__Propionibacteriales	f__Nocardioidaceae	g__Nocardioides	s__
SGB_773	D43_MY_T2106132034_bin.9	1	Medium	69.07	2.2	58.07	73	14.29	0.33102	1934488	628	41794	3293	1787	3080.39	0.932212	1945	d__Bacteria;p__Bacteroidota;c__Bacteroidia;o__Sphingobacteriales;f__Sphingobacteriaceae;g__Pelobium;s__	d__Bacteria	p__Bacteroidota	c__Bacteroidia	o__Sphingobacteriales	f__Sphingobacteriaceae	g__Pelobium	s__
SGB_766	D43_MY_T2106132034_bin.90	1	High	92.24	3.85	72.99	109	0	0.338343	2593471	301	71403	13834	3640	8616.18	0.920377	2401	d__Bacteria;p__Bacteroidota;c__Bacteroidia;o__CAIKAF01;f__CAIKAF01;g__;s__	d__Bacteria	p__Bacteroidota	c__Bacteroidia	o__CAIKAF01	f__CAIKAF01	g__	s__
SGB_767	D43_MY_T2106132034_bin.94	1	High	98.62	1.94	88.92	110	0	0.489851	2887546	5	1267486	1025181	219758	577509	0.910092	2556	d__Bacteria;p__Pseudomonadota;c__Gammaproteobacteria;o__Pseudomonadales;f__Cellvibrionaceae;g__Cellvibrio;s__	d__Bacteria	p__Pseudomonadota	c__Gammaproteobacteria	o__Pseudomonadales	f__Cellvibrionaceae	g__Cellvibrio	s__
SGB_768	D43_MY_T2106132034_bin.95	4	High	98.77	0.49	96.32	120	0	0.332829	3326415	93	231855	59481	18579	35767.9	0.895307	2845	d__Bacteria;p__Bacteroidota;c__Bacteroidia;o__Chitinophagales;f__Chitinophagaceae;g__Gynurincola;s__	d__Bacteria	p__Bacteroidota	c__Bacteroidia	o__Chitinophagales	f__Chitinophagaceae	g__Gynurincola	s__
SGB_769	D43_MY_T2106132034_bin.96	1	Medium	75.54	4.22	54.44	64	76.67	0.608226	2606243	365	45281	10375	3396	7140.39	0.889709	2604	d__Bacteria;p__Pseudomonadota;c__Gammaproteobacteria;o__Burkholderiales;f__Burkholderiaceae_B;g__Comamonas;s__	d__Bacteria	p__Pseudomonadota	c__Gammaproteobacteria	o__Burkholderiales	f__Burkholderiaceae_B	g__Comamonas	s__
SGB_770	D43_MY_T2106132034_bin.97	1	High	99.73	1.11	94.18	118	0	0.350711	2863263	72	264023	113909	26552	39767.5	0.920008	2491	d__Bacteria;p__Bacteroidota;c__Bacteroidia;o__CAIKAF01;f__CAIKAF01;g__JACVCJ01;s__	d__Bacteria	p__Bacteroidota	c__Bacteroidia	o__CAIKAF01	f__CAIKAF01	g__JACVCJ01	s__
SGB_771	D43_MY_T2106132034_bin.98	1	High	98.08	1.03	92.93	117	0	0.409699	3377185	100	171826	68269	16031	33771.8	0.854533	3172	d__Bacteria;p__Bacillota;c__Bacilli;o__Caldalkalibacillales;f__JCM-10596;g__;s__	d__Bacteria	p__Bacillota	c__Bacilli	o__Caldalkalibacillales	f__JCM-10596	g__	s__
SGB_772	D43_MY_T2106132034_bin.99	1	Medium	66.56	3.12	50.96	97	42.42	0.603078	2676229	974	25210	2782	1699	2747.67	0.907483	3316	d__Bacteria;p__Pseudomonadota;c__Alphaproteobacteria;o__Rhizobiales;f__Rhizobiaceae;g__Aquamicrobium_A;s__	d__Bacteria	p__Pseudomonadota	c__Alphaproteobacteria	o__Rhizobiales	f__Rhizobiaceae	g__Aquamicrobium_A	s__
SGB_774	D44_MY_T2106132035_bin.101	1	Medium	75.86	3.25	59.61	97	50	0.622268	1865775	555	14364	3649	1934	3361.76	0.898112	2023	d__Bacteria;p__Actinomycetota;c__Actinomycetia;o__Mycobacteriales;f__Mycobacteriaceae;g__Corynebacterium;s__	d__Bacteria	p__Actinomycetota	c__Actinomycetia	o__Mycobacteriales	f__Mycobacteriaceae	g__Corynebacterium	s__
SGB_775	D44_MY_T2106132035_bin.103	1	High	96	0.12	95.4	52	50	0.293291	1450616	87	116025	29999	7835	16673.7	0.909478	1547	d__Archaea;p__Methanobacteriota;c__Methanobacteria;o__Methanobacteriales;f__Methanobacteriaceae;g__Methanobrevibacter_A;s__	d__Archaea	p__Methanobacteriota	c__Methanobacteria	o__Methanobacteriales	f__Methanobacteriaceae	g__Methanobrevibacter_A	s__
SGB_776	D44_MY_T2106132035_bin.107	1	Medium	97.66	7.38	60.76	90	15.38	0.38267	4325717	331	94102	21950	6056	13068.6	0.886626	4015	d__Bacteria;p__Bacillota_A;c__Clostridia;o__Lachnospirales;f__Lachnospiraceae;g__Clostridium_AI;s__	d__Bacteria	p__Bacillota_A	c__Clostridia	o__Lachnospirales	f__Lachnospiraceae	g__Clostridium_AI	s__
SGB_777	D44_MY_T2106132035_bin.16	6	High	97.87	0.71	94.32	116	0	0.473703	1972834	54	133166	60151	20875	36534	0.901842	1778	d__Bacteria;p__Bacillota_A;c__Clostridia;o__Peptostreptococcales;f__Anaerovoracaceae;g__RUG708;s__	d__Bacteria	p__Bacillota_A	c__Clostridia	o__Peptostreptococcales	f__Anaerovoracaceae	g__RUG708	s__
SGB_778	D44_MY_T2106132035_bin.25	1	Medium	95.59	6.48	63.19	111	34.38	0.554535	3154732	278	114818	18394	5020	11348	0.872905	3003	d__Bacteria;p__Actinomycetota;c__Actinomycetia;o__Mycobacteriales;f__Mycobacteriaceae;g__Corynebacterium;s__	d__Bacteria	p__Actinomycetota	c__Actinomycetia	o__Mycobacteriales	f__Mycobacteriaceae	g__Corynebacterium	s__
SGB_779	D44_MY_T2106132035_bin.39	1	Medium	56.14	0	56.14	64	0	0.414815	2918788	196	115595	24408	6799	14891.8	0.892258	2926	d__Bacteria;p__Bacillota;c__Bacilli;o__Bacillales;f__Planococcaceae;g__Solibacillus;s__	d__Bacteria	p__Bacillota	c__Bacilli	o__Bacillales	f__Planococcaceae	g__Solibacillus	s__
SGB_780	D44_MY_T2106132035_bin.45	18	High	95.13	0.05	94.88	105	100	0.354524	2361564	139	94147	35594	6735	16989.7	0.921699	1977	d__Bacteria;p__Bacteroidota;c__Bacteroidia;o__Bacteroidales;f__UBA1715;g__UBA1715;s__	d__Bacteria	p__Bacteroidota	c__Bacteroidia	o__Bacteroidales	f__UBA1715	g__UBA1715	s__
SGB_781	D44_MY_T2106132035_bin.60	1	High	98.9	3.18	83	115	0	0.347358	3647154	140	185252	54677	12852	26051.1	0.879808	3558	d__Bacteria;p__Bacillota;c__Bacilli;o__Lactobacillales;f__Vagococcaceae;g__Vagococcus_A;s__	d__Bacteria	p__Bacillota	c__Bacilli	o__Lactobacillales	f__Vagococcaceae	g__Vagococcus_A	s__
SGB_782	D44_MY_T2106132035_bin.71	1	Medium	69.77	3.04	54.57	66	93.75	0.403578	2016927	422	21768	6109	2399	4779.45	0.859388	2251	d__Bacteria;p__Bacillota;c__Bacilli;o__Bacillales;f__DSM-1321;g__Bacillus_AD;s__	d__Bacteria	p__Bacillota	c__Bacilli	o__Bacillales	f__DSM-1321	g__Bacillus_AD	s__
SGB_783	D44_MY_T2106132035_bin.93	1	Medium	81.99	4.15	61.24	99	61.11	0.726639	2278656	736	17655	3326	1783	3096	0.905246	2427	d__Bacteria;p__Actinomycetota;c__Actinomycetia;o__Actinomycetales;f__Micrococcaceae;g__Micrococcus;s__	d__Bacteria	p__Actinomycetota	c__Actinomycetia	o__Actinomycetales	f__Micrococcaceae	g__Micrococcus	s__
SGB_784	D45_JN_T2106132036_bin.125	1	Medium	86.19	3.69	67.74	84	20	0.419308	2047126	435	23867	5884	2309	4706.04	0.931949	2066	d__Bacteria;p__Bacillota_A;c__Clostridia;o__Lachnospirales;f__Lachnospiraceae;g__UBA4292;s__	d__Bacteria	p__Bacillota_A	c__Clostridia	o__Lachnospirales	f__Lachnospiraceae	g__UBA4292	s__
SGB_785	D45_JN_T2106132036_bin.126	1	Medium	88.36	6.03	58.21	83	17.39	0.401597	2740594	384	46282	10582	3153	7136.96	0.910386	2596	d__Bacteria;p__Bacillota_A;c__Clostridia;o__Lachnospirales;f__Lachnospiraceae;g__AC2028;s__	d__Bacteria	p__Bacillota_A	c__Clostridia	o__Lachnospirales	f__Lachnospiraceae	g__AC2028	s__
SGB_786	D45_JN_T2106132036_bin.167	9	High	98.32	0.34	96.62	118	0	0.384947	2111366	136	90699	35954	6131	15524.8	0.915761	1858	d__Bacteria;p__Bacillota_A;c__Clostridia;o__Oscillospirales;f__Ruminococcaceae;g__;s__	d__Bacteria	p__Bacillota_A	c__Clostridia	o__Oscillospirales	f__Ruminococcaceae	g__	s__
SGB_787	D45_JN_T2106132036_bin.206	4	High	93.79	3.08	78.39	106	26.32	0.404464	2284081	195	81508	22604	5022	11713.2	0.930538	2161	d__Bacteria;p__Bacillota_A;c__Clostridia;o__Lachnospirales;f__Lachnospiraceae;g__;s__	d__Bacteria	p__Bacillota_A	c__Clostridia	o__Lachnospirales	f__Lachnospiraceae	g__	s__
SGB_788	D45_JN_T2106132036_bin.214	2	Medium	68.31	1.97	58.46	73	16.67	0.493745	1554534	421	16637	4549	1988	3692.48	0.904136	1673	d__Bacteria;p__Bacillota_A;c__Clostridia;o__Oscillospirales;f__Oscillospiraceae;g__Alloscillospira;s__	d__Bacteria	p__Bacillota_A	c__Clostridia	o__Oscillospirales	f__Oscillospiraceae	g__Alloscillospira	s__
SGB_789	D45_JN_T2106132036_bin.237	4	High	90.63	2.63	77.48	90	8.33	0.433619	2559863	391	28632	8946	3065	6546.96	0.918191	2430	d__Bacteria;p__Bacillota_A;c__Clostridia;o__Lachnospirales;f__Lachnospiraceae;g__RGIG8306;s__	d__Bacteria	p__Bacillota_A	c__Clostridia	o__Lachnospirales	f__Lachnospiraceae	g__RGIG8306	s__
SGB_790	D45_JN_T2106132036_bin.247	2	Medium	96.14	5.7	67.64	102	50	0.312232	1734724	216	47071	13939	3574	8031.13	0.912992	1663	d__Bacteria;p__Bacillota;c__Bacilli;o__Acholeplasmatales;f__Anaeroplasmataceae;g__;s__	d__Bacteria	p__Bacillota	c__Bacilli	o__Acholeplasmatales	f__Anaeroplasmataceae	g__	s__
SGB_791	D45_JN_T2106132036_bin.258	1	Medium	75.51	2.01	65.46	78	33.33	0.429278	2329419	357	48670	8548	2977	6524.98	0.916791	2207	d__Bacteria;p__Fibrobacterota;c__Fibrobacteria;o__Fibrobacterales;f__Fibrobacteraceae;g__Fibrobacter;s__	d__Bacteria	p__Fibrobacterota	c__Fibrobacteria	o__Fibrobacterales	f__Fibrobacteraceae	g__Fibrobacter	s__
SGB_792	D45_JN_T2106132036_bin.305	12	High	93.22	1.33	86.57	103	0	0.310943	2355907	90	126365	45618	13470	26176.7	0.914837	2054	d__Bacteria;p__Bacillota;c__Bacilli;o__Acholeplasmatales;f__Anaeroplasmataceae;g__Anaeroplasma;s__	d__Bacteria	p__Bacillota	c__Bacilli	o__Acholeplasmatales	f__Anaeroplasmataceae	g__Anaeroplasma	s__
SGB_793	D45_JN_T2106132036_bin.323	1	Medium	69.72	3.2	53.72	67	13.33	0.397251	2340091	671	18721	4104	1803	3487.47	0.930433	2470	d__Bacteria;p__Bacillota_A;c__Clostridia;o__Lachnospirales;f__Lachnospiraceae;g__UBA1258;s__	d__Bacteria	p__Bacillota_A	c__Clostridia	o__Lachnospirales	f__Lachnospiraceae	g__UBA1258	s__
SGB_794	D45_JN_T2106132036_bin.347	6	High	95.48	3.23	79.33	89	18.18	0.543969	2981708	445	31813	9265	3181	6700.47	0.87288	2674	d__Bacteria;p__Bacillota_A;c__Clostridia;o__Lachnospirales;f__Lachnospiraceae;g__UBA3305;s__	d__Bacteria	p__Bacillota_A	c__Clostridia	o__Lachnospirales	f__Lachnospiraceae	g__UBA3305	s__
SGB_795	D45_JN_T2106132036_bin.369	2	High	95.54	0.39	93.59	102	100	0.366914	2558758	175	88057	20659	7595	14621.5	0.94026	2365	d__Bacteria;p__Bacillota_A;c__Clostridia;o__Lachnospirales;f__Lachnospiraceae;g__Butyrivibrio_A;s__	d__Bacteria	p__Bacillota_A	c__Clostridia	o__Lachnospirales	f__Lachnospiraceae	g__Butyrivibrio_A	s__
SGB_796	D45_JN_T2106132036_bin.379	1	Medium	74.89	3.44	57.69	61	16.67	0.345546	3110596	692	30532	5444	2120	4495.08	0.905119	3160	d__Bacteria;p__Spirochaetota;c__Spirochaetia;o__Treponematales;f__Treponemataceae;g__Treponema_D;s__	d__Bacteria	p__Spirochaetota	c__Spirochaetia	o__Treponematales	f__Treponemataceae	g__Treponema_D	s__
SGB_797	D45_JN_T2106132036_bin.87	2	Medium	93.26	6.18	62.36	93	57.14	0.351809	1555849	415	50286	4299	2009	3749.03	0.931971	1702	d__Bacteria;p__Bacillota;c__Bacilli;o__RFN20;f__CAG-826;g__UBA3207;s__	d__Bacteria	p__Bacillota	c__Bacilli	o__RFN20	f__CAG-826	g__UBA3207	s__
SGB_798	D45_JN_T2106132036_bin.89	5	High	95.84	3.8	76.84	103	15.79	0.37982	2842864	350	81085	16921	2976	8122.47	0.924975	2887	d__Bacteria;p__Bacillota_A;c__Clostridia;o__Lachnospirales;f__Lachnospiraceae;g__;s__	d__Bacteria	p__Bacillota_A	c__Clostridia	o__Lachnospirales	f__Lachnospiraceae	g__	s__
SGB_799	D46_JN_T2106132037_bin.174	10	High	96.26	0.96	91.46	108	60	0.381322	2375608	129	137292	32780	9799	18415.6	0.93993	2256	d__Bacteria;p__Bacillota_A;c__Clostridia;o__Lachnospirales;f__Lachnospiraceae;g__JAKSSE01;s__	d__Bacteria	p__Bacillota_A	c__Clostridia	o__Lachnospirales	f__Lachnospiraceae	g__JAKSSE01	s__
SGB_800	D47_JN_T2106132038_bin.104	3	Medium	66.55	1.72	57.95	72	0	0.352591	1678761	586	21581	2997	1693	2864.78	0.913467	2099	d__Bacteria;p__Bacillota;c__Bacilli;o__Erysipelotrichales;f__Erysipelotrichaceae;g__UBA1783;s__	d__Bacteria	p__Bacillota	c__Bacilli	o__Erysipelotrichales	f__Erysipelotrichaceae	g__UBA1783	s__
SGB_801	D47_JN_T2106132038_bin.257	2	Medium	89.26	4.26	67.96	83	28.57	0.454893	2281492	385	31274	7970	2749	5925.95	0.932377	2285	d__Bacteria;p__Bacillota_A;c__Clostridia;o__Lachnospirales;f__Lachnospiraceae;g__AC2028;s__	d__Bacteria	p__Bacillota_A	c__Clostridia	o__Lachnospirales	f__Lachnospiraceae	g__AC2028	s__
SGB_802	D47_JN_T2106132038_bin.262	5	High	95.35	2.09	84.9	101	33.33	0.379527	2886398	163	101135	39184	8029	17708	0.914133	2504	d__Bacteria;p__Bacillota_A;c__Clostridia;o__Lachnospirales;f__Lachnospiraceae;g__NK4A136;s__	d__Bacteria	p__Bacillota_A	c__Clostridia	o__Lachnospirales	f__Lachnospiraceae	g__NK4A136	s__
SGB_803	D47_JN_T2106132038_bin.49	2	Medium	64.55	0.88	60.15	67	0	0.428054	3315977	660	34897	6707	2326	5024.21	0.876585	3124	d__Bacteria;p__Bacteroidota;c__Bacteroidia;o__Bacteroidales;f__Bacteroidaceae;g__UBA4334;s__	d__Bacteria	p__Bacteroidota	c__Bacteroidia	o__Bacteroidales	f__Bacteroidaceae	g__UBA4334	s__
SGB_804	D47_JN_T2106132038_bin.55	8	High	93.65	2	83.65	108	22.22	0.422131	2498966	137	67072	27786	9288	18240.6	0.896386	2132	d__Bacteria;p__Bacillota_A;c__Clostridia;o__Lachnospirales;f__Lachnospiraceae;g__SZUA-448;s__	d__Bacteria	p__Bacillota_A	c__Clostridia	o__Lachnospirales	f__Lachnospiraceae	g__SZUA-448	s__
SGB_805	D48_JN_T2106132039_bin.117	1	Medium	78.96	3.73	60.31	79	0	0.376008	2308331	602	29159	4484	1901	3834.44	0.931966	2416	d__Bacteria;p__Bacillota_A;c__Clostridia;o__Oscillospirales;f__Acutalibacteraceae;g__CAG-177;s__	d__Bacteria	p__Bacillota_A	c__Clostridia	o__Oscillospirales	f__Acutalibacteraceae	g__CAG-177	s__
SGB_806	D48_JN_T2106132039_bin.12	1	High	97.55	1.43	90.4	115	66.67	0.447338	2551508	144	172478	41333	9936	17718.8	0.886161	2520	d__Bacteria;p__Bacillota;c__Bacilli;o__Lactobacillales;f__Lactobacillaceae;g__Weissella;s__Weissella cibaria	d__Bacteria	p__Bacillota	c__Bacilli	o__Lactobacillales	f__Lactobacillaceae	g__Weissella	s__Weissella cibaria
SGB_807	D48_JN_T2106132039_bin.190	4	Medium	82.63	0.83	78.48	83	33.33	0.479345	1573479	281	25210	7908	2574	5599.57	0.940709	1554	d__Bacteria;p__Bacteroidota;c__Bacteroidia;o__Bacteroidales;f__UBA932;g__Cryptobacteroides;s__	d__Bacteria	p__Bacteroidota	c__Bacteroidia	o__Bacteroidales	f__UBA932	g__Cryptobacteroides	s__
SGB_808	D48_JN_T2106132039_bin.278	4	High	98.47	4.36	76.67	114	0	0.318035	2814645	340	95072	16767	2954	8278.37	0.829793	2422	d__Bacteria;p__Pseudomonadota;c__Gammaproteobacteria;o__Enterobacterales_A;f__Succinivibrionaceae;g__Ruminobacter;s__	d__Bacteria	p__Pseudomonadota	c__Gammaproteobacteria	o__Enterobacterales_A	f__Succinivibrionaceae	g__Ruminobacter	s__
SGB_809	D48_JN_T2106132039_bin.79	6	High	97.47	2.24	86.27	106	30	0.360345	3835817	277	100423	22970	6186	13847.7	0.853854	3187	d__Bacteria;p__Bacillota_A;c__Clostridia;o__Lachnospirales;f__Lachnospiraceae;g__CALZKI01;s__	d__Bacteria	p__Bacillota_A	c__Clostridia	o__Lachnospirales	f__Lachnospiraceae	g__CALZKI01	s__
SGB_810	D49_JN_T2106132040_bin.149	1	High	97.33	2.79	83.38	110	33.33	0.288916	2287600	194	69930	19564	5740	11791.8	0.925103	1907	d__Bacteria;p__Bacillota;c__Bacilli;o__ML615J-28;f__CAG-698;g__RGIG3506;s__	d__Bacteria	p__Bacillota	c__Bacilli	o__ML615J-28	f__CAG-698	g__RGIG3506	s__
SGB_811	D49_JN_T2106132040_bin.159	1	Medium	85.97	4.26	64.67	35	62.5	0.482959	1529286	140	59287	17076	5115	10923.5	0.923419	1549	d__Archaea;p__Thermoplasmatota;c__Thermoplasmata;o__Methanomassiliicoccales;f__Methanomethylophilaceae;g__JAKSHX01;s__	d__Archaea	p__Thermoplasmatota	c__Thermoplasmata	o__Methanomassiliicoccales	f__Methanomethylophilaceae	g__JAKSHX01	s__
SGB_812	D49_JN_T2106132040_bin.161	1	Medium	75.31	2.33	63.66	71	0	0.334159	1135440	362	33313	3334	1709	3136.57	0.916331	1347	d__Bacteria;p__Bacillota;c__Bacilli;o__RFN20;f__CAG-826;g__SIG220;s__	d__Bacteria	p__Bacillota	c__Bacilli	o__RFN20	f__CAG-826	g__SIG220	s__
SGB_813	D49_JN_T2106132040_bin.174	8	High	97.47	2.22	86.37	109	0	0.476608	3751761	502	46450	11144	3185	7473.63	0.868662	3237	d__Bacteria;p__Bacillota_A;c__Clostridia;o__Lachnospirales;f__Lachnospiraceae;g__Fusicatenibacter;s__	d__Bacteria	p__Bacillota_A	c__Clostridia	o__Lachnospirales	f__Lachnospiraceae	g__Fusicatenibacter	s__
SGB_820	D49_JN_T2106132040_bin.2	10	Medium	89.84	1.15	84.09	115	28.57	0.509465	2368936	337	47439	10025	3139	7029.48	0.954222	2146	d__Bacteria;p__Bacteroidota;c__Bacteroidia;o__Bacteroidales;f__UBA932;g__Cryptobacteroides;s__	d__Bacteria	p__Bacteroidota	c__Bacteroidia	o__Bacteroidales	f__UBA932	g__Cryptobacteroides	s__
SGB_814	D49_JN_T2106132040_bin.201	20	High	95.88	4.28	74.48	111	0	0.492341	2938024	121	161211	39660	12448	24281.2	0.903278	2657	d__Bacteria;p__Bacillota_A;c__Clostridia;o__Lachnospirales;f__Lachnospiraceae;g__Agathobacter;s__	d__Bacteria	p__Bacillota_A	c__Clostridia	o__Lachnospirales	f__Lachnospiraceae	g__Agathobacter	s__
SGB_815	D49_JN_T2106132040_bin.205	2	High	91.01	1.27	84.66	99	75	0.363459	955898	70	61803	39295	6514	13655.7	0.929884	903	d__Bacteria;p__Bacillota;c__Bacilli;o__RFN20;f__CAG-826;g__UBA3207;s__	d__Bacteria	p__Bacillota	c__Bacilli	o__RFN20	f__CAG-826	g__UBA3207	s__
SGB_817	D49_JN_T2106132040_bin.21	1	Medium	64.78	0.84	60.58	104	0	0.401737	1663191	501	29587	3606	1917	3319.74	0.910924	1939	d__Bacteria;p__Bacillota_A;c__Clostridia;o__Oscillospirales;f__Oscillospiraceae;g__Limivicinus;s__	d__Bacteria	p__Bacillota_A	c__Clostridia	o__Oscillospirales	f__Oscillospiraceae	g__Limivicinus	s__
SGB_816	D49_JN_T2106132040_bin.210	2	Medium	77.45	0	77.45	102	0	0.529327	1086979	16	207959	199072	29121	67936.2	0.895286	1017	d__Bacteria;p__Bacillota_A;c__Clostridia;o__Oscillospirales;f__Oscillospiraceae;g__;s__	d__Bacteria	p__Bacillota_A	c__Clostridia	o__Oscillospirales	f__Oscillospiraceae	g__	s__
SGB_818	D49_JN_T2106132040_bin.240	1	Medium	64.13	2.18	53.23	65	22.22	0.447175	2040471	672	46016	3187	1785	3036.42	0.925552	2346	d__Bacteria;p__Bacillota_A;c__Clostridia;o__Lachnospirales;f__Lachnospiraceae;g__Butyrivibrio_A;s__	d__Bacteria	p__Bacillota_A	c__Clostridia	o__Lachnospirales	f__Lachnospiraceae	g__Butyrivibrio_A	s__
SGB_819	D49_JN_T2106132040_bin.269	3	High	96.29	0.36	94.49	62	0	0.423948	2823902	108	141142	38656	12244	26147.2	0.902125	2265	d__Bacteria;p__Bacillota_A;c__Clostridia;o__Oscillospirales;f__Acutalibacteraceae;g__UBA6857;s__	d__Bacteria	p__Bacillota_A	c__Clostridia	o__Oscillospirales	f__Acutalibacteraceae	g__UBA6857	s__
SGB_821	D49_JN_T2106132040_bin.36	17	Medium	88.1	0.37	86.25	113	33.33	0.500246	1547945	72	132296	31451	10657	21499.2	0.94392	1370	d__Bacteria;p__Bacteroidota;c__Bacteroidia;o__Bacteroidales;f__UBA932;g__Bact-11;s__	d__Bacteria	p__Bacteroidota	c__Bacteroidia	o__Bacteroidales	f__UBA932	g__Bact-11	s__
SGB_822	D49_JN_T2106132040_bin.38	1	Medium	72.53	1.1	67.03	80	100	0.440528	2472137	599	30727	4944	2130	4127.11	0.90464	2494	d__Bacteria;p__Fibrobacterota;c__Fibrobacteria;o__Fibrobacterales;f__Fibrobacteraceae;g__UBA1765;s__	d__Bacteria	p__Fibrobacterota	c__Fibrobacteria	o__Fibrobacterales	f__Fibrobacteraceae	g__UBA1765	s__
SGB_823	D49_JN_T2106132040_bin.67	16	High	93.11	0	93.11	107	0	0.41656	1776139	59	236973	113594	11170	30104.1	0.922596	1681	d__Bacteria;p__Spirochaetota;c__Spirochaetia;o__Sphaerochaetales;f__Sphaerochaetaceae;g__;s__	d__Bacteria	p__Spirochaetota	c__Spirochaetia	o__Sphaerochaetales	f__Sphaerochaetaceae	g__	s__
SGB_824	D49_JN_T2106132040_bin.72	9	High	91.25	3.99	71.3	99	64.29	0.457537	3119752	457	42412	10092	3010	6826.59	0.903349	2849	d__Bacteria;p__Bacillota_A;c__Clostridia;o__Lachnospirales;f__Lachnospiraceae;g__UBA1753;s__UBA1753 sp002317595	d__Bacteria	p__Bacillota_A	c__Clostridia	o__Lachnospirales	f__Lachnospiraceae	g__UBA1753	s__UBA1753 sp002317595
SGB_825	D49_JN_T2106132040_bin.90	1	Medium	65.23	0.66	61.93	66	66.67	0.293905	774608	183	23027	5137	2027	4232.83	0.955256	846	d__Bacteria;p__Bacillota;c__Bacilli;o__RFN20;f__CAG-826;g__UB1719;s__	d__Bacteria	p__Bacillota	c__Bacilli	o__RFN20	f__CAG-826	g__UB1719	s__
SGB_826	D50_JN_T2106132041_bin.100	18	High	98.55	0.97	93.7	113	33.33	0.468717	2815568	60	212573	81514	29620	46926.1	0.909807	2357	d__Bacteria;p__Bacillota_A;c__Clostridia;o__Lachnospirales;f__Lachnospiraceae;g__Acetatifactor;s__	d__Bacteria	p__Bacillota_A	c__Clostridia	o__Lachnospirales	f__Lachnospiraceae	g__Acetatifactor	s__
SGB_827	D50_JN_T2106132041_bin.108	8	High	95.16	2.42	83.06	49	100	0.50963	1727750	225	55662	12687	3162	7678.89	0.910531	1803	d__Archaea;p__Thermoplasmatota;c__Thermoplasmata;o__Methanomassiliicoccales;f__Methanomethylophilaceae;g__Methanomethylophilus;s__	d__Archaea	p__Thermoplasmatota	c__Thermoplasmata	o__Methanomassiliicoccales	f__Methanomethylophilaceae	g__Methanomethylophilus	s__
SGB_828	D50_JN_T2106132041_bin.112	2	High	99.33	4.7	75.83	108	12.5	0.382218	3160176	220	121028	29175	6261	14364.4	0.897615	2580	d__Bacteria;p__Bacillota_A;c__Clostridia;o__Lachnospirales;f__Lachnospiraceae;g__UBA1760;s__	d__Bacteria	p__Bacillota_A	c__Clostridia	o__Lachnospirales	f__Lachnospiraceae	g__UBA1760	s__
SGB_829	D50_JN_T2106132041_bin.130	2	High	95.97	1.67	87.62	48	66.67	0.520933	1702647	189	85162	14716	3823	9008.71	0.917299	1766	d__Archaea;p__Thermoplasmatota;c__Thermoplasmata;o__Methanomassiliicoccales;f__Methanomethylophilaceae;g__Methanomethylophilus;s__	d__Archaea	p__Thermoplasmatota	c__Thermoplasmata	o__Methanomassiliicoccales	f__Methanomethylophilaceae	g__Methanomethylophilus	s__
SGB_830	D50_JN_T2106132041_bin.131	16	High	98.63	2.53	85.98	111	0	0.449532	3089411	216	133153	28674	5963	14302.8	0.901014	2810	d__Bacteria;p__Bacillota_A;c__Clostridia;o__Lachnospirales;f__Lachnospiraceae;g__;s__	d__Bacteria	p__Bacillota_A	c__Clostridia	o__Lachnospirales	f__Lachnospiraceae	g__	s__
SGB_831	D50_JN_T2106132041_bin.138	2	Medium	92.01	6.2	61.01	97	31.82	0.49088	4062294	471	78019	14758	3550	8624.83	0.895657	3714	d__Bacteria;p__Bacillota_A;c__Clostridia;o__Lachnospirales;f__Lachnospiraceae;g__Agathobacter;s__	d__Bacteria	p__Bacillota_A	c__Clostridia	o__Lachnospirales	f__Lachnospiraceae	g__Agathobacter	s__
SGB_832	D50_JN_T2106132041_bin.140	1	Medium	56.19	0	56.19	54	0	0.604965	2193902	393	64324	7633	2395	5582.45	0.904885	2132	d__Bacteria;p__Verrucomicrobiota;c__Kiritimatiellia;o__RFP12;f__UBA1067;g__UBA1067;s__	d__Bacteria	p__Verrucomicrobiota	c__Kiritimatiellia	o__RFP12	f__UBA1067	g__UBA1067	s__
SGB_833	D50_JN_T2106132041_bin.17	1	Medium	84.34	2.29	72.89	100	44.44	0.419263	2861840	138	121837	47957	12003	20738	0.921732	2584	d__Bacteria;p__Bacillota_A;c__Clostridia;o__Lachnospirales;f__Lachnospiraceae;g__Acetatifactor;s__	d__Bacteria	p__Bacillota_A	c__Clostridia	o__Lachnospirales	f__Lachnospiraceae	g__Acetatifactor	s__
SGB_834	D50_JN_T2106132041_bin.222	41	High	94.76	2.14	84.06	117	40	0.537706	2805516	98	157229	57889	13319	28627.7	0.950086	2247	d__Bacteria;p__Bacteroidota;c__Bacteroidia;o__Bacteroidales;f__UBA932;g__Cryptobacteroides;s__Cryptobacteroides sp002314885	d__Bacteria	p__Bacteroidota	c__Bacteroidia	o__Bacteroidales	f__UBA932	g__Cryptobacteroides	s__Cryptobacteroides sp002314885
SGB_835	D50_JN_T2106132041_bin.23	2	Medium	84.81	4.05	64.56	92	38.46	0.529872	2297721	388	47287	8040	2822	5921.96	0.949552	2158	d__Bacteria;p__Bacteroidota;c__Bacteroidia;o__Bacteroidales;f__UBA932;g__Cryptobacteroides;s__	d__Bacteria	p__Bacteroidota	c__Bacteroidia	o__Bacteroidales	f__UBA932	g__Cryptobacteroides	s__
SGB_836	D50_JN_T2106132041_bin.248	2	High	90.61	3.94	70.91	88	50	0.465149	2070523	170	84451	27113	4811	12179.5	0.928625	1918	d__Bacteria;p__Bacteroidota;c__Bacteroidia;o__Bacteroidales;f__Paludibacteraceae;g__RF16;s__	d__Bacteria	p__Bacteroidota	c__Bacteroidia	o__Bacteroidales	f__Paludibacteraceae	g__RF16	s__
SGB_837	D50_JN_T2106132041_bin.32	17	High	95.32	0.73	91.67	116	0	0.466259	2439105	83	171799	65604	13347	29386.8	0.925809	1988	d__Bacteria;p__Bacteroidota;c__Bacteroidia;o__Bacteroidales;f__WCHB1-69;g__UBA1756;s__	d__Bacteria	p__Bacteroidota	c__Bacteroidia	o__Bacteroidales	f__WCHB1-69	g__UBA1756	s__
SGB_838	D50_JN_T2106132041_bin.43	12	High	94.06	0.7	90.56	110	0	0.41726	1624544	77	139203	57219	8776	21098	0.936133	1456	d__Bacteria;p__Bacillota_A;c__Clostridia;o__UBA1212;f__UBA1212;g__;s__	d__Bacteria	p__Bacillota_A	c__Clostridia	o__UBA1212	f__UBA1212	g__	s__
SGB_839	D50_JN_T2106132041_bin.48	2	Medium	65.73	2.2	54.73	77	20	0.513974	1774571	580	16120	3245	1809	3059.61	0.903498	1886	d__Bacteria;p__Bacteroidota;c__Bacteroidia;o__Bacteroidales;f__P3;g__UBA1711;s__	d__Bacteria	p__Bacteroidota	c__Bacteroidia	o__Bacteroidales	f__P3	g__UBA1711	s__
SGB_840	D50_JN_T2106132041_bin.5	5	High	100	0.37	98.15	119	100	0.376586	2207787	42	250988	121134	30295	52566.4	0.890053	2161	d__Bacteria;p__Bacillota;c__Bacilli;o__Lactobacillales;f__Streptococcaceae;g__Streptococcus;s__Streptococcus gallolyticus	d__Bacteria	p__Bacillota	c__Bacilli	o__Lactobacillales	f__Streptococcaceae	g__Streptococcus	s__Streptococcus gallolyticus
SGB_841	D50_JN_T2106132041_bin.70	8	High	96.19	1.58	88.29	109	25	0.458891	3518902	333	79884	17752	4565	10567.3	0.848009	3021	d__Bacteria;p__Bacillota_A;c__Clostridia;o__Lachnospirales;f__Lachnospiraceae;g__TWA4;s__	d__Bacteria	p__Bacillota_A	c__Clostridia	o__Lachnospirales	f__Lachnospiraceae	g__TWA4	s__
SGB_842	D50_JN_T2106132041_bin.91	15	Medium	89.26	0.51	86.71	114	20	0.505159	2563654	284	99068	19160	3236	9026.95	0.905309	2460	d__Bacteria;p__Bacillota_A;c__Clostridia;o__Oscillospirales;f__Oscillospiraceae;g__Limivicinus;s__	d__Bacteria	p__Bacillota_A	c__Clostridia	o__Oscillospirales	f__Oscillospiraceae	g__Limivicinus	s__
SGB_843	D51_JN_T2106132042_bin.112	6	Medium	85.81	1.04	80.61	100	0	0.57117	3915780	186	141616	34261	10885	21052.6	0.875809	2722	d__Bacteria;p__Verrucomicrobiota;c__Kiritimatiellia;o__RFP12;f__JAAYLN01;g__;s__	d__Bacteria	p__Verrucomicrobiota	c__Kiritimatiellia	o__RFP12	f__JAAYLN01	g__	s__
SGB_844	D51_JN_T2106132042_bin.119	1	Medium	85.11	5.35	58.36	90	13.64	0.468208	2165749	485	24041	5610	2186	4465.46	0.93796	2196	d__Bacteria;p__Bacteroidota;c__Bacteroidia;o__Bacteroidales;f__UBA932;g__Cryptobacteroides;s__	d__Bacteria	p__Bacteroidota	c__Bacteroidia	o__Bacteroidales	f__UBA932	g__Cryptobacteroides	s__
SGB_845	D51_JN_T2106132042_bin.120	2	High	90.79	3.9	71.29	110	33.33	0.59142	2784082	488	46724	7653	2607	5705.09	0.894418	2783	d__Bacteria;p__Bacillota_A;c__Clostridia;o__Christensenellales;f__CAG-74;g__Ventricola;s__	d__Bacteria	p__Bacillota_A	c__Clostridia	o__Christensenellales	f__CAG-74	g__Ventricola	s__
SGB_846	D51_JN_T2106132042_bin.121	1	Medium	85.55	2.15	74.8	103	0	0.379739	921623	177	24217	6580	2304	5206.91	0.933412	1049	d__Bacteria;p__Pseudomonadota;c__Alphaproteobacteria;o__RF32;f__UBA3637;g__UBA3637;s__	d__Bacteria	p__Pseudomonadota	c__Alphaproteobacteria	o__RF32	f__UBA3637	g__UBA3637	s__
SGB_847	D51_JN_T2106132042_bin.133	5	High	94.16	3.57	76.31	104	14.29	0.441227	2661052	142	83417	39861	8849	18739.8	0.913138	2374	d__Bacteria;p__Bacillota_A;c__Clostridia;o__Lachnospirales;f__Lachnospiraceae;g__UBA7050;s__	d__Bacteria	p__Bacillota_A	c__Clostridia	o__Lachnospirales	f__Lachnospiraceae	g__UBA7050	s__
SGB_848	D51_JN_T2106132042_bin.136	1	Medium	87.77	7.21	51.72	82	50	0.538742	3101851	702	22620	5642	2133	4418.59	0.907755	3023	d__Bacteria;p__Verrucomicrobiota;c__Lentisphaeria;o__Victivallales;f__Victivallaceae;g__SIG78;s__	d__Bacteria	p__Verrucomicrobiota	c__Lentisphaeria	o__Victivallales	f__Victivallaceae	g__SIG78	s__
SGB_849	D51_JN_T2106132042_bin.145	2	Medium	88.03	1.36	81.23	96	66.67	0.52176	1954794	154	87303	22568	5930	12693.5	0.898134	1911	d__Bacteria;p__Bacillota_A;c__Clostridia;o__Oscillospirales;f__Oscillospiraceae;g__ER4;s__	d__Bacteria	p__Bacillota_A	c__Clostridia	o__Oscillospirales	f__Oscillospiraceae	g__ER4	s__
SGB_850	D51_JN_T2106132042_bin.161	1	High	97.85	0	97.85	114	0	0.412246	1349077	16	226965	144745	82930	84317.3	0.920229	1360	d__Bacteria;p__Pseudomonadota;c__Alphaproteobacteria;o__RF32;f__CAG-239;g__JAFUYI01;s__JAFUYI01 sp902761715	d__Bacteria	p__Pseudomonadota	c__Alphaproteobacteria	o__RF32	f__CAG-239	g__JAFUYI01	s__JAFUYI01 sp902761715
SGB_851	D51_JN_T2106132042_bin.175	1	High	92.91	2.36	81.11	105	0	0.568845	2178926	70	122517	63833	17222	31127.5	0.913107	1853	d__Bacteria;p__Verrucomicrobiota;c__Lentisphaeria;o__Victivallales;f__Victivallaceae;g__UBA1776;s__	d__Bacteria	p__Verrucomicrobiota	c__Lentisphaeria	o__Victivallales	f__Victivallaceae	g__UBA1776	s__
SGB_852	D51_JN_T2106132042_bin.181	3	High	93.62	1.88	84.22	112	0	0.542437	2918438	110	158020	47925	12525	26531.3	0.905519	2442	d__Bacteria;p__Bacillota_A;c__Clostridia;o__Christensenellales;f__CAG-74;g__RUG14130;s__	d__Bacteria	p__Bacillota_A	c__Clostridia	o__Christensenellales	f__CAG-74	g__RUG14130	s__
SGB_853	D51_JN_T2106132042_bin.189	1	High	95.06	1.5	87.56	115	0	0.466207	3555739	156	156939	50792	9882	22793.2	0.889672	2576	d__Bacteria;p__Bacteroidota;c__Bacteroidia;o__Bacteroidales;f__Bacteroidaceae;g__Alloprevotella;s__Alloprevotella sp002314875	d__Bacteria	p__Bacteroidota	c__Bacteroidia	o__Bacteroidales	f__Bacteroidaceae	g__Alloprevotella	s__Alloprevotella sp002314875
SGB_854	D51_JN_T2106132042_bin.193	1	Medium	75.52	2.25	64.27	79	0	0.494794	2205736	433	78729	6649	2365	5094.08	0.895944	2188	d__Bacteria;p__Verrucomicrobiota;c__Lentisphaeria;o__Victivallales;f__UBA1829;g__RGIG8244;s__	d__Bacteria	p__Verrucomicrobiota	c__Lentisphaeria	o__Victivallales	f__UBA1829	g__RGIG8244	s__
SGB_855	D51_JN_T2106132042_bin.209	7	Medium	87.74	1.9	78.24	109	0	0.464063	2561280	355	36431	10281	3447	7214.87	0.936843	2323	d__Bacteria;p__Bacteroidota;c__Bacteroidia;o__Bacteroidales;f__UBA932;g__Cryptobacteroides;s__	d__Bacteria	p__Bacteroidota	c__Bacteroidia	o__Bacteroidales	f__UBA932	g__Cryptobacteroides	s__
SGB_856	D51_JN_T2106132042_bin.220	22	High	96.54	1.76	87.74	116	28.57	0.45067	3254834	149	90315	37371	11613	21844.5	0.886333	2552	d__Bacteria;p__Bacteroidota;c__Bacteroidia;o__Bacteroidales;f__Bacteroidaceae;g__Prevotella;s__	d__Bacteria	p__Bacteroidota	c__Bacteroidia	o__Bacteroidales	f__Bacteroidaceae	g__Prevotella	s__
SGB_857	D51_JN_T2106132042_bin.228	1	High	92.91	3.38	76.01	104	50	0.498822	2285089	156	84708	25654	7832	14648	0.907241	2057	d__Bacteria;p__Verrucomicrobiota;c__Lentisphaeria;o__Victivallales;f__UBA1829;g__RGIG8244;s__	d__Bacteria	p__Verrucomicrobiota	c__Lentisphaeria	o__Victivallales	f__UBA1829	g__RGIG8244	s__
SGB_858	D51_JN_T2106132042_bin.236	1	Medium	59.25	1.73	50.6	75	16.67	0.57101	1641955	523	16884	3391	1845	3139.49	0.904443	1850	d__Bacteria;p__Bacillota_A;c__Clostridia;o__Christensenellales;f__CAG-74;g__;s__	d__Bacteria	p__Bacillota_A	c__Clostridia	o__Christensenellales	f__CAG-74	g__	s__
SGB_859	D51_JN_T2106132042_bin.237	1	Medium	89.44	4.05	69.19	109	53.85	0.474397	2450715	171	120196	43154	5748	14331.7	0.954867	2128	d__Bacteria;p__Bacteroidota;c__Bacteroidia;o__Bacteroidales;f__UBA932;g__Cryptobacteroides;s__	d__Bacteria	p__Bacteroidota	c__Bacteroidia	o__Bacteroidales	f__UBA932	g__Cryptobacteroides	s__
SGB_860	D51_JN_T2106132042_bin.243	2	Medium	64.8	1.6	56.8	57	0	0.56546	1272216	345	16745	4228	1970	3687.58	0.946977	1385	d__Bacteria;p__Verrucomicrobiota;c__Kiritimatiellia;o__RFP12;f__UBA1067;g__UBA1067;s__	d__Bacteria	p__Verrucomicrobiota	c__Kiritimatiellia	o__RFP12	f__UBA1067	g__UBA1067	s__
SGB_861	D51_JN_T2106132042_bin.247	1	High	92.01	3.08	76.61	98	14.29	0.479143	2221326	381	35840	7981	2712	5830.25	0.895728	2263	d__Bacteria;p__Bacillota_A;c__Clostridia;o__Oscillospirales;f__Oscillospiraceae;g__Limivicinus;s__	d__Bacteria	p__Bacillota_A	c__Clostridia	o__Oscillospirales	f__Oscillospiraceae	g__Limivicinus	s__
SGB_862	D51_JN_T2106132042_bin.248	2	Medium	62.06	0	62.06	87	0	0.508484	1818764	36	186412	60258	26682	50521.2	0.891211	1539	d__Bacteria;p__Bacillota_A;c__Clostridia;o__Oscillospirales;f__Acutalibacteraceae;g__CAG-177;s__	d__Bacteria	p__Bacillota_A	c__Clostridia	o__Oscillospirales	f__Acutalibacteraceae	g__CAG-177	s__
SGB_863	D51_JN_T2106132042_bin.31	19	Medium	78.17	1.75	69.42	83	71.43	0.479771	1922539	446	17348	5241	2279	4310.63	0.881388	1952	d__Bacteria;p__Bacillota_A;c__Clostridia;o__Lachnospirales;f__Lachnospiraceae;g__UBA1755;s__UBA1755 sp002314805	d__Bacteria	p__Bacillota_A	c__Clostridia	o__Lachnospirales	f__Lachnospiraceae	g__UBA1755	s__UBA1755 sp002314805
SGB_864	D51_JN_T2106132042_bin.38	1	High	90.91	0.02	90.81	112	0	0.399437	2060428	124	98818	22718	9332	16616.4	0.897639	1826	d__Bacteria;p__Bacillota_A;c__Clostridia;o__Christensenellales;f__QALW01;g__UMGS1322;s__	d__Bacteria	p__Bacillota_A	c__Clostridia	o__Christensenellales	f__QALW01	g__UMGS1322	s__
SGB_865	D51_JN_T2106132042_bin.39	1	Medium	81.12	1.01	76.07	97	100	0.462722	1895053	131	90343	21309	6712	14466.1	0.928646	1733	d__Bacteria;p__Bacillota_A;c__Clostridia;o__Oscillospirales;f__Acutalibacteraceae;g__CAG-177;s__	d__Bacteria	p__Bacillota_A	c__Clostridia	o__Oscillospirales	f__Acutalibacteraceae	g__CAG-177	s__
SGB_866	D51_JN_T2106132042_bin.40	6	High	97.58	1.08	92.18	113	100	0.43566	1692614	193	50775	16629	3312	8770.02	0.871453	1594	d__Bacteria;p__Actinomycetota;c__Coriobacteriia;o__Coriobacteriales;f__Eggerthellaceae;g__Anaerotardibacter;s__	d__Bacteria	p__Actinomycetota	c__Coriobacteriia	o__Coriobacteriales	f__Eggerthellaceae	g__Anaerotardibacter	s__
SGB_867	D51_JN_T2106132042_bin.56	11	High	95.8	2.78	81.9	117	15.38	0.42964	3395981	115	172287	49425	15829	29530.3	0.888438	2742	d__Bacteria;p__Bacteroidota;c__Bacteroidia;o__Bacteroidales;f__Bacteroidaceae;g__Prevotella;s__	d__Bacteria	p__Bacteroidota	c__Bacteroidia	o__Bacteroidales	f__Bacteroidaceae	g__Prevotella	s__
SGB_868	D51_JN_T2106132042_bin.59	1	Medium	66.75	0.2	65.75	73	0	0.46318	1436969	424	17636	3863	1883	3389.08	0.907519	1514	d__Bacteria;p__Verrucomicrobiota;c__Lentisphaeria;o__UBA1407;f__UBA1407;g__;s__	d__Bacteria	p__Verrucomicrobiota	c__Lentisphaeria	o__UBA1407	f__UBA1407	g__	s__
SGB_869	D51_JN_T2106132042_bin.62	1	Medium	82.49	3.57	64.64	95	12.5	0.490197	1693642	88	93839	32991	10491	19245.9	0.935839	1510	d__Bacteria;p__Bacteroidota;c__Bacteroidia;o__Bacteroidales;f__UBA932;g__Bact-11;s__	d__Bacteria	p__Bacteroidota	c__Bacteroidia	o__Bacteroidales	f__UBA932	g__Bact-11	s__
SGB_870	D51_JN_T2106132042_bin.68	10	Medium	86.24	4.96	61.44	82	22.22	0.425994	1995051	450	24995	5418	2220	4433.45	0.899319	2165	d__Bacteria;p__Bacillota_C;c__Negativicutes;o__Acidaminococcales;f__Acidaminococcaceae;g__Phascolarctobacterium_A;s__	d__Bacteria	p__Bacillota_C	c__Negativicutes	o__Acidaminococcales	f__Acidaminococcaceae	g__Phascolarctobacterium_A	s__
SGB_871	D51_JN_T2106132042_bin.70	1	Medium	53.32	0	53.32	50	0	0.492524	1249392	424	10202	3163	1848	2946.68	0.899836	1430	d__Bacteria;p__Bacillota_A;c__Clostridia;o__Oscillospirales;f__Oscillospiraceae;g__Limivicinus;s__	d__Bacteria	p__Bacillota_A	c__Clostridia	o__Oscillospirales	f__Oscillospiraceae	g__Limivicinus	s__
SGB_873	D51_JN_T2106132042_bin.8	1	Medium	76.07	2.35	64.32	96	11.11	0.439906	2747431	894	24800	3342	1787	3073.19	0.891044	2988	d__Bacteria;p__Bacillota_A;c__Clostridia;o__Lachnospirales;f__Lachnospiraceae;g__JAKSRN01;s__	d__Bacteria	p__Bacillota_A	c__Clostridia	o__Lachnospirales	f__Lachnospiraceae	g__JAKSRN01	s__
SGB_872	D51_JN_T2106132042_bin.83	1	Medium	76.08	2.05	65.83	57	20	0.289297	801826	209	21186	4363	2025	3836.49	0.93603	792	d__Bacteria;p__Bacillota;c__Bacilli;o__Mycoplasmatales;f__Mycoplasmoidaceae;g__RUG11194;s__	d__Bacteria	p__Bacillota	c__Bacilli	o__Mycoplasmatales	f__Mycoplasmoidaceae	g__RUG11194	s__
SGB_874	D51_JN_T2106132042_bin.99	1	Medium	86.77	5.7	58.27	89	0	0.462451	2494090	463	44182	6894	2442	5386.8	0.915819	2513	d__Bacteria;p__Bacillota_A;c__Clostridia;o__Lachnospirales;f__Lachnospiraceae;g__UBA11957;s__	d__Bacteria	p__Bacillota_A	c__Clostridia	o__Lachnospirales	f__Lachnospiraceae	g__UBA11957	s__
SGB_875	D52_JN_T2106132043_bin.101	1	Medium	80.57	0.88	76.17	83	100	0.396806	2893785	362	69624	12604	3672	7993.88	0.916802	2673	d__Bacteria;p__Bacillota_A;c__Clostridia;o__Lachnospirales;f__Lachnospiraceae;g__Pseudobutyrivibrio;s__	d__Bacteria	p__Bacillota_A	c__Clostridia	o__Lachnospirales	f__Lachnospiraceae	g__Pseudobutyrivibrio	s__
SGB_876	D52_JN_T2106132043_bin.104	3	High	90.68	4.77	66.83	96	20	0.387312	2831588	220	92359	26537	5103	12870.9	0.926029	2543	d__Bacteria;p__Bacillota_A;c__Clostridia;o__Lachnospirales;f__Lachnospiraceae;g__UBA1258;s__	d__Bacteria	p__Bacillota_A	c__Clostridia	o__Lachnospirales	f__Lachnospiraceae	g__UBA1258	s__
SGB_877	D52_JN_T2106132043_bin.107	18	High	96.05	2.04	85.85	50	16.67	0.53859	1767590	173	61903	14640	4855	10217.3	0.876869	2007	d__Archaea;p__Halobacteriota;c__Methanomicrobia;o__Methanomicrobiales;f__Methanocorpusculaceae;g__Methanocorpusculum;s__	d__Archaea	p__Halobacteriota	c__Methanomicrobia	o__Methanomicrobiales	f__Methanocorpusculaceae	g__Methanocorpusculum	s__
SGB_878	D52_JN_T2106132043_bin.110	2	High	93.99	2.68	80.59	87	50	0.366056	2919360	250	74952	19606	4786	11677.4	0.929738	2647	d__Bacteria;p__Spirochaetota;c__Spirochaetia;o__Treponematales;f__Treponemataceae;g__Treponema_D;s__	d__Bacteria	p__Spirochaetota	c__Spirochaetia	o__Treponematales	f__Treponemataceae	g__Treponema_D	s__
SGB_879	D52_JN_T2106132043_bin.114	1	Medium	78.65	1.32	72.05	98	0	0.300116	1259476	161	41224	14113	2896	7822.83	0.912271	1138	d__Bacteria;p__Elusimicrobiota;c__Endomicrobia;o__Endomicrobiales;f__Endomicrobiaceae;g__RUG658;s__	d__Bacteria	p__Elusimicrobiota	c__Endomicrobia	o__Endomicrobiales	f__Endomicrobiaceae	g__RUG658	s__
SGB_880	D52_JN_T2106132043_bin.132	18	High	93.62	0.67	90.27	108	100	0.409748	2684132	399	41357	9921	2983	6727.15	0.900662	2461	d__Bacteria;p__Bacillota_A;c__Clostridia;o__Lachnospirales;f__Lachnospiraceae;g__CAG-882;s__	d__Bacteria	p__Bacillota_A	c__Clostridia	o__Lachnospirales	f__Lachnospiraceae	g__CAG-882	s__
SGB_881	D52_JN_T2106132043_bin.136	1	Medium	82.04	4.79	58.09	81	42.11	0.453672	3234363	705	32560	5751	2113	4587.75	0.914822	3219	d__Bacteria;p__Bacillota_A;c__Clostridia;o__Lachnospirales;f__Lachnospiraceae;g__Agathobacter;s__	d__Bacteria	p__Bacillota_A	c__Clostridia	o__Lachnospirales	f__Lachnospiraceae	g__Agathobacter	s__
SGB_882	D52_JN_T2106132043_bin.174	1	High	93.88	0.59	90.93	115	0	0.619728	1884700	294	56558	9446	2868	6410.54	0.894228	1815	d__Bacteria;p__Actinomycetota;c__Coriobacteriia;o__Coriobacteriales;f__Eggerthellaceae;g__Anaerotardibacter;s__	d__Bacteria	p__Actinomycetota	c__Coriobacteriia	o__Coriobacteriales	f__Eggerthellaceae	g__Anaerotardibacter	s__
SGB_883	D52_JN_T2106132043_bin.177	3	High	96.77	2.28	85.37	113	75	0.554141	2158990	235	70811	16280	3605	9187.19	0.868268	2010	d__Bacteria;p__Actinomycetota;c__Coriobacteriia;o__Coriobacteriales;f__Eggerthellaceae;g__;s__	d__Bacteria	p__Actinomycetota	c__Coriobacteriia	o__Coriobacteriales	f__Eggerthellaceae	g__	s__
SGB_884	D52_JN_T2106132043_bin.186	3	High	96.07	2.2	85.07	111	14.29	0.320292	3005742	376	57473	11778	3615	7993.99	0.903158	3124	d__Bacteria;p__Bacillota;c__Bacilli;o__Erysipelotrichales;f__Coprobacillaceae;g__;s__	d__Bacteria	p__Bacillota	c__Bacilli	o__Erysipelotrichales	f__Coprobacillaceae	g__	s__
SGB_885	D52_JN_T2106132043_bin.187	3	Medium	93.25	7.77	54.4	93	42.11	0.547313	2853851	290	161553	19038	4015	9840.87	0.903994	2664	d__Bacteria;p__Bacillota_A;c__Clostridia;o__Oscillospirales;f__Oscillospiraceae;g__Limivicinus;s__	d__Bacteria	p__Bacillota_A	c__Clostridia	o__Oscillospirales	f__Oscillospiraceae	g__Limivicinus	s__
SGB_886	D52_JN_T2106132043_bin.188	11	Medium	85.66	2.8	71.66	96	57.14	0.510803	2500807	270	76033	14296	4031	9262.25	0.911334	2260	d__Bacteria;p__Bacillota_A;c__Clostridia;o__Lachnospirales;f__Lachnospiraceae;g__Avilachnospira;s__	d__Bacteria	p__Bacillota_A	c__Clostridia	o__Lachnospirales	f__Lachnospiraceae	g__Avilachnospira	s__
SGB_887	D52_JN_T2106132043_bin.214	4	High	97.93	0.87	93.58	99	50	0.451509	2845896	183	95957	29155	7439	15551.3	0.903304	2356	d__Bacteria;p__Spirochaetota;c__Spirochaetia;o__Treponematales;f__Treponemataceae;g__Treponema_D;s__	d__Bacteria	p__Spirochaetota	c__Spirochaetia	o__Treponematales	f__Treponemataceae	g__Treponema_D	s__
SGB_888	D52_JN_T2106132043_bin.228	2	High	96.5	3.5	79	91	40	0.394271	2856927	91	157660	49821	17940	31394.8	0.903817	2331	d__Bacteria;p__Spirochaetota;c__Spirochaetia;o__Treponematales;f__Treponemataceae;g__Treponema_D;s__	d__Bacteria	p__Spirochaetota	c__Spirochaetia	o__Treponematales	f__Treponemataceae	g__Treponema_D	s__
SGB_889	D52_JN_T2106132043_bin.269	3	Medium	79.49	2.48	67.09	32	50	0.514918	1347846	226	23168	9106	2855	5963.92	0.902478	1489	d__Archaea;p__Thermoplasmatota;c__Thermoplasmata;o__Methanomassiliicoccales;f__Methanomethylophilaceae;g__UBA71;s__UBA71 sp002506175	d__Archaea	p__Thermoplasmatota	c__Thermoplasmata	o__Methanomassiliicoccales	f__Methanomethylophilaceae	g__UBA71	s__UBA71 sp002506175
SGB_890	D52_JN_T2106132043_bin.278	2	High	96.48	2.54	83.78	96	12.5	0.437303	3071901	172	154373	30509	8038	17859.9	0.921317	2655	d__Bacteria;p__Bacillota_A;c__Clostridia;o__Lachnospirales;f__Lachnospiraceae;g__Acetatifactor;s__	d__Bacteria	p__Bacillota_A	c__Clostridia	o__Lachnospirales	f__Lachnospiraceae	g__Acetatifactor	s__
SGB_891	D52_JN_T2106132043_bin.315	6	Medium	87.34	3.39	70.39	75	40	0.432611	2727567	552	33159	6153	2514	4941.24	0.925973	2690	d__Bacteria;p__Bacillota_A;c__Clostridia;o__Lachnospirales;f__Lachnospiraceae;g__UBA1258;s__	d__Bacteria	p__Bacillota_A	c__Clostridia	o__Lachnospirales	f__Lachnospiraceae	g__UBA1258	s__
SGB_892	D52_JN_T2106132043_bin.321	1	Medium	86.81	0	86.81	99	0	0.356946	891897	35	135570	52983	12569	25482.8	0.898417	864	d__Bacteria;p__Pseudomonadota;c__Alphaproteobacteria;o__Rs-D84;f__Rs-D84;g__Enterousia;s__	d__Bacteria	p__Pseudomonadota	c__Alphaproteobacteria	o__Rs-D84	f__Rs-D84	g__Enterousia	s__
SGB_893	D52_JN_T2106132043_bin.323	1	Medium	56.35	0.86	52.05	55	0	0.54047	2561926	448	45583	8249	2479	5718.58	0.880208	2397	d__Bacteria;p__Bacillota_A;c__Clostridia;o__Oscillospirales;f__Oscillospiraceae;g__Faecousia;s__	d__Bacteria	p__Bacillota_A	c__Clostridia	o__Oscillospirales	f__Oscillospiraceae	g__Faecousia	s__
SGB_894	D52_JN_T2106132043_bin.347	5	Medium	81.87	2.62	68.77	70	40	0.399088	2552024	505	36360	6483	2460	5053.51	0.931825	2426	d__Bacteria;p__Spirochaetota;c__Spirochaetia;o__Treponematales;f__Treponemataceae;g__Treponema_D;s__Treponema_D sp002315375	d__Bacteria	p__Spirochaetota	c__Spirochaetia	o__Treponematales	f__Treponemataceae	g__Treponema_D	s__Treponema_D sp002315375
SGB_895	D52_JN_T2106132043_bin.349	1	Medium	84.38	2.1	73.88	74	40	0.389029	2341604	307	72900	11144	3480	7627.37	0.930137	2195	d__Bacteria;p__Spirochaetota;c__Spirochaetia;o__Treponematales;f__Treponemataceae;g__Treponema_D;s__	d__Bacteria	p__Spirochaetota	c__Spirochaetia	o__Treponematales	f__Treponemataceae	g__Treponema_D	s__
SGB_898	D52_JN_T2106132043_bin.9	4	High	96.23	1.21	90.18	85	37.5	0.330972	2305336	260	59295	13885	4028	8866.68	0.92544	2383	d__Bacteria;p__Bacillota;c__Bacilli;o__Erysipelotrichales;f__Erysipelotrichaceae;g__Floccifex;s__	d__Bacteria	p__Bacillota	c__Bacilli	o__Erysipelotrichales	f__Erysipelotrichaceae	g__Floccifex	s__
SGB_896	D52_JN_T2106132043_bin.95	2	High	93.13	0.82	89.03	108	83.33	0.512089	2766824	172	99517	23705	8336	16086.2	0.922999	2192	d__Bacteria;p__Bacteroidota;c__Bacteroidia;o__Bacteroidales;f__Bacteroidaceae;g__UBA4372;s__	d__Bacteria	p__Bacteroidota	c__Bacteroidia	o__Bacteroidales	f__Bacteroidaceae	g__UBA4372	s__
SGB_897	D52_JN_T2106132043_bin.96	1	Medium	79.15	4.3	57.65	98	41.67	0.422863	2212440	536	67835	4983	1842	4127.69	0.876719	2465	d__Bacteria;p__Bacillota;c__Bacilli;o__Bacillales;f__Planococcaceae;g__Caryophanon;s__	d__Bacteria	p__Bacillota	c__Bacilli	o__Bacillales	f__Planococcaceae	g__Caryophanon	s__
SGB_901	D53_JN_T2106132044_bin.11	2	High	90.5	4.59	67.55	97	33.33	0.497353	2459984	373	47511	9709	2807	6595.13	0.912701	2385	d__Bacteria;p__Bacillota_A;c__Clostridia;o__Lachnospirales;f__Bianqueaceae;g__RUG760;s__	d__Bacteria	p__Bacillota_A	c__Clostridia	o__Lachnospirales	f__Bianqueaceae	g__RUG760	s__
SGB_899	D53_JN_T2106132044_bin.113	1	High	92.73	1.34	86.03	102	0	0.390051	2679478	66	235848	117356	38007	40598.2	0.913912	2297	d__Bacteria;p__Bacillota_A;c__Clostridia;o__Lachnospirales;f__Lachnospiraceae;g__Wujia;s__	d__Bacteria	p__Bacillota_A	c__Clostridia	o__Lachnospirales	f__Lachnospiraceae	g__Wujia	s__
SGB_900	D53_JN_T2106132044_bin.118	2	High	91.55	2.41	79.5	77	66.67	0.364336	2890781	348	58968	13707	3750	8306.84	0.929325	2640	d__Bacteria;p__Spirochaetota;c__Spirochaetia;o__Treponematales;f__Treponemataceae;g__Treponema_D;s__	d__Bacteria	p__Spirochaetota	c__Spirochaetia	o__Treponematales	f__Treponemataceae	g__Treponema_D	s__
SGB_902	D53_JN_T2106132044_bin.123	1	Medium	83.96	4	63.96	86	33.33	0.341396	2067353	443	41332	5966	2184	4666.71	0.938771	1987	d__Bacteria;p__Bacillota;c__Bacilli;o__Acholeplasmatales;f__Anaeroplasmataceae;g__Anaeroplasma;s__	d__Bacteria	p__Bacillota	c__Bacilli	o__Acholeplasmatales	f__Anaeroplasmataceae	g__Anaeroplasma	s__
SGB_903	D53_JN_T2106132044_bin.124	1	Medium	87.88	6.66	54.58	88	30	0.637713	3700309	269	108122	22981	6488	13755.8	0.931569	2819	d__Bacteria;p__Verrucomicrobiota;c__Kiritimatiellia;o__RFP12;f__UBA1067;g__UBA1067;s__	d__Bacteria	p__Verrucomicrobiota	c__Kiritimatiellia	o__RFP12	f__UBA1067	g__UBA1067	s__
SGB_904	D53_JN_T2106132044_bin.125	2	High	97.59	3.42	80.49	112	20	0.49566	1700100	41	180758	74612	21915	41465.9	0.927593	1513	d__Bacteria;p__Bacillota;c__Bacilli;o__RFN20;f__CAG-826;g__Enteromonas;s__	d__Bacteria	p__Bacillota	c__Bacilli	o__RFN20	f__CAG-826	g__Enteromonas	s__
SGB_908	D53_JN_T2106132044_bin.13	1	Medium	50.08	0	50.08	99	0	0.608646	1732420	523	29757	3545	1838	3312.47	0.949531	1769	d__Bacteria;p__Verrucomicrobiota;c__Kiritimatiellia;o__RFP12;f__UBA1067;g__UBA1067;s__	d__Bacteria	p__Verrucomicrobiota	c__Kiritimatiellia	o__RFP12	f__UBA1067	g__UBA1067	s__
SGB_905	D53_JN_T2106132044_bin.130	8	High	95.97	3.28	79.57	111	38.46	0.468851	2782616	264	51665	16404	4704	10540.2	0.845571	2265	d__Bacteria;p__Bacteroidota;c__Bacteroidia;o__Bacteroidales;f__Paludibacteraceae;g__Aphodosoma;s__	d__Bacteria	p__Bacteroidota	c__Bacteroidia	o__Bacteroidales	f__Paludibacteraceae	g__Aphodosoma	s__
SGB_906	D53_JN_T2106132044_bin.131	2	Medium	85.57	2.75	71.82	94	7.69	0.452742	2795785	320	65474	12883	4095	8736.83	0.890878	2316	d__Bacteria;p__Bacteroidota;c__Bacteroidia;o__Bacteroidales;f__Bacteroidaceae;g__Prevotella;s__	d__Bacteria	p__Bacteroidota	c__Bacteroidia	o__Bacteroidales	f__Bacteroidaceae	g__Prevotella	s__
SGB_907	D53_JN_T2106132044_bin.138	28	Medium	84.6	1.4	77.6	41	14.29	0.507068	2125783	517	16329	4898	2131	4111.77	0.943678	2119	d__Bacteria;p__Bacteroidota;c__Bacteroidia;o__Bacteroidales;f__UBA932;g__Cryptobacteroides;s__	d__Bacteria	p__Bacteroidota	c__Bacteroidia	o__Bacteroidales	f__UBA932	g__Cryptobacteroides	s__
SGB_909	D53_JN_T2106132044_bin.142	2	High	97.85	1.08	92.45	118	0	0.507989	2412582	71	154776	63111	22773	33980	0.884785	2038	d__Bacteria;p__Bacteroidota;c__Bacteroidia;o__Bacteroidales;f__P3;g__UBA1711;s__	d__Bacteria	p__Bacteroidota	c__Bacteroidia	o__Bacteroidales	f__P3	g__UBA1711	s__
SGB_910	D53_JN_T2106132044_bin.147	1	Medium	67.11	1.28	60.71	104	33.33	0.269967	1057911	173	38220	8962	2635	6115.09	0.90709	1161	d__Bacteria;p__Bacillota_A;c__Clostridia;o__TANB77;f__CAG-465;g__UMGS1649;s__	d__Bacteria	p__Bacillota_A	c__Clostridia	o__TANB77	f__CAG-465	g__UMGS1649	s__
SGB_911	D53_JN_T2106132044_bin.148	8	High	95.67	3.15	79.92	99	33.33	0.359495	3110155	237	86492	20269	6523	13123	0.922973	2795	d__Bacteria;p__Spirochaetota;c__Spirochaetia;o__Treponematales;f__Treponemataceae;g__Treponema_D;s__	d__Bacteria	p__Spirochaetota	c__Spirochaetia	o__Treponematales	f__Treponemataceae	g__Treponema_D	s__
SGB_912	D53_JN_T2106132044_bin.151	1	Medium	88.95	3.97	69.1	88	7.69	0.427963	2933165	652	48873	5702	2130	4498.72	0.885615	2875	d__Bacteria;p__Bacillota_A;c__Clostridia;o__Lachnospirales;f__Lachnospiraceae;g__Blautia_A;s__	d__Bacteria	p__Bacillota_A	c__Clostridia	o__Lachnospirales	f__Lachnospiraceae	g__Blautia_A	s__
SGB_913	D53_JN_T2106132044_bin.152	4	High	93.83	1.43	86.68	112	0	0.522726	2322313	22	308858	157408	73532	105560	0.947067	1864	d__Bacteria;p__Bacteroidota;c__Bacteroidia;o__Bacteroidales;f__UBA932;g__Cryptobacteroides;s__	d__Bacteria	p__Bacteroidota	c__Bacteroidia	o__Bacteroidales	f__UBA932	g__Cryptobacteroides	s__
SGB_914	D53_JN_T2106132044_bin.153	1	Medium	71.18	1.55	63.43	74	33.33	0.472721	1708895	535	12569	3563	1840	3194.2	0.899107	1863	d__Bacteria;p__Bacillota_C;c__Negativicutes;o__Selenomonadales;f__Selenomonadaceae;g__Anaerovibrio;s__	d__Bacteria	p__Bacillota_C	c__Negativicutes	o__Selenomonadales	f__Selenomonadaceae	g__Anaerovibrio	s__
SGB_915	D53_JN_T2106132044_bin.155	1	High	94.99	2.51	82.44	94	42.86	0.410105	2780038	113	120444	41621	10902	24602.1	0.919947	2448	d__Bacteria;p__Bacillota_A;c__Clostridia;o__Lachnospirales;f__Lachnospiraceae;g__Agathobacter;s__	d__Bacteria	p__Bacillota_A	c__Clostridia	o__Lachnospirales	f__Lachnospiraceae	g__Agathobacter	s__
SGB_916	D53_JN_T2106132044_bin.158	4	High	99.16	2.53	86.51	112	0	0.435392	3657655	116	272066	66165	18952	31531.5	0.881363	3200	d__Bacteria;p__Bacillota_A;c__Clostridia;o__Lachnospirales;f__Lachnospiraceae;g__JAKSRN01;s__	d__Bacteria	p__Bacillota_A	c__Clostridia	o__Lachnospirales	f__Lachnospiraceae	g__JAKSRN01	s__
SGB_917	D53_JN_T2106132044_bin.168	13	High	95.08	0	95.08	115	0	0.425467	2615855	74	168388	60387	20754	35349.4	0.910594	2205	d__Bacteria;p__Bacillota_A;c__Clostridia;o__Oscillospirales;f__Acutalibacteraceae;g__DTU089;s__	d__Bacteria	p__Bacillota_A	c__Clostridia	o__Oscillospirales	f__Acutalibacteraceae	g__DTU089	s__
SGB_920	D53_JN_T2106132044_bin.17	1	High	98.57	4.47	76.22	95	0	0.471045	4108704	135	724985	152567	30326	30434.8	0.907406	3531	d__Bacteria;p__Bacteroidota;c__Bacteroidia;o__Bacteroidales;f__Bacteroidaceae;g__Prevotella;s__Prevotella sp900556825	d__Bacteria	p__Bacteroidota	c__Bacteroidia	o__Bacteroidales	f__Bacteroidaceae	g__Prevotella	s__Prevotella sp900556825
SGB_918	D53_JN_T2106132044_bin.170	1	Medium	94.4	6.67	61.05	93	20	0.325797	2212594	160	77280	24673	7058	13828.7	0.932317	1967	d__Bacteria;p__Bacillota;c__Bacilli;o__Acholeplasmatales;f__Anaeroplasmataceae;g__Anaeroplasma;s__	d__Bacteria	p__Bacillota	c__Bacilli	o__Acholeplasmatales	f__Anaeroplasmataceae	g__Anaeroplasma	s__
SGB_919	D53_JN_T2106132044_bin.172	1	High	91.11	3.83	71.96	111	37.93	0.460828	4113849	96	189888	59233	24863	42852.6	0.897516	3107	d__Bacteria;p__Bacteroidota;c__Bacteroidia;o__Bacteroidales;f__Bacteroidaceae;g__Prevotella;s__	d__Bacteria	p__Bacteroidota	c__Bacteroidia	o__Bacteroidales	f__Bacteroidaceae	g__Prevotella	s__
SGB_921	D53_JN_T2106132044_bin.186	1	High	95.3	0.67	91.95	113	0	0.434229	1830767	39	367682	81269	18236	46942.7	0.883005	1764	d__Bacteria;p__Bacillota_A;c__Clostridia;o__Oscillospirales;f__Butyricicoccaceae;g__Butyricicoccus_A;s__	d__Bacteria	p__Bacillota_A	c__Clostridia	o__Oscillospirales	f__Butyricicoccaceae	g__Butyricicoccus_A	s__
SGB_922	D53_JN_T2106132044_bin.191	6	High	96.81	1.68	88.41	99	33.33	0.442892	3210872	212	201305	33175	5886	15145.6	0.888009	3024	d__Bacteria;p__Bacillota_A;c__Clostridia;o__Lachnospirales;f__Lachnospiraceae;g__Anaerobutyricum;s__	d__Bacteria	p__Bacillota_A	c__Clostridia	o__Lachnospirales	f__Lachnospiraceae	g__Anaerobutyricum	s__
SGB_923	D53_JN_T2106132044_bin.194	7	High	94.42	2.42	82.32	113	66.67	0.49755	3729688	164	113003	36879	10158	22742	0.884618	2890	d__Bacteria;p__Bacteroidota;c__Bacteroidia;o__Bacteroidales;f__Bacteroidaceae;g__UBA4372;s__	d__Bacteria	p__Bacteroidota	c__Bacteroidia	o__Bacteroidales	f__Bacteroidaceae	g__UBA4372	s__
SGB_924	D53_JN_T2106132044_bin.199	1	Medium	94.33	5.51	66.78	107	70	0.502891	2466135	189	89395	18128	6016	13048.3	0.912502	2131	d__Bacteria;p__Bacillota_A;c__Clostridia;o__Peptostreptococcales;f__Anaerovoracaceae;g__JAKSSR01;s__	d__Bacteria	p__Bacillota_A	c__Clostridia	o__Peptostreptococcales	f__Anaerovoracaceae	g__JAKSSR01	s__
SGB_925	D53_JN_T2106132044_bin.201	2	Medium	65.8	0.84	61.6	86	0	0.518611	2362988	25	343155	180487	48837	94519.5	0.915945	1976	d__Bacteria;p__Bacillota_A;c__Clostridia;o__Lachnospirales;f__Lachnospiraceae;g__Avilachnospira;s__	d__Bacteria	p__Bacillota_A	c__Clostridia	o__Lachnospirales	f__Lachnospiraceae	g__Avilachnospira	s__
SGB_926	D53_JN_T2106132044_bin.203	1	Medium	83.89	1.01	78.84	109	50	0.479599	1646178	97	73128	28297	8737	16970.9	0.905193	1470	d__Bacteria;p__Bacillota_A;c__Clostridia;o__Oscillospirales;f__Ruminococcaceae;g__Ruminococcus;s__Ruminococcus sp900540005	d__Bacteria	p__Bacillota_A	c__Clostridia	o__Oscillospirales	f__Ruminococcaceae	g__Ruminococcus	s__Ruminococcus sp900540005
SGB_927	D53_JN_T2106132044_bin.23	1	Medium	78.33	4.03	58.18	96	0	0.584419	2280648	537	18488	5042	2240	4247.02	0.895827	2781	d__Bacteria;p__Bacillota_A;c__Clostridia;o__Christensenellales;f__CAG-74;g__Limiplasma;s__	d__Bacteria	p__Bacillota_A	c__Clostridia	o__Christensenellales	f__CAG-74	g__Limiplasma	s__
SGB_928	D53_JN_T2106132044_bin.24	1	Medium	89.33	2.67	75.98	90	0	0.355892	2498811	238	84226	16983	4715	10499.2	0.924768	2274	d__Bacteria;p__Bacillota;c__Bacilli;o__Acholeplasmatales;f__Anaeroplasmataceae;g__Anaeroplasma;s__	d__Bacteria	p__Bacillota	c__Bacilli	o__Acholeplasmatales	f__Anaeroplasmataceae	g__Anaeroplasma	s__
SGB_929	D53_JN_T2106132044_bin.26	1	High	98.66	3.15	82.91	117	14.29	0.415717	4767320	456	88786	20728	3948	10454.6	0.871036	4603	d__Bacteria;p__Bacillota_A;c__Clostridia;o__Oscillospirales;f__Ruminococcaceae;g__Ruminococcus;s__Ruminococcus sp016295545	d__Bacteria	p__Bacillota_A	c__Clostridia	o__Oscillospirales	f__Ruminococcaceae	g__Ruminococcus	s__Ruminococcus sp016295545
SGB_930	D53_JN_T2106132044_bin.29	1	High	91.9	0.34	90.2	109	0	0.417782	2274308	154	103492	24434	6774	14768.2	0.92567	2005	d__Bacteria;p__Bacillota_A;c__Clostridia;o__Oscillospirales;f__Acutalibacteraceae;g__CAG-177;s__	d__Bacteria	p__Bacillota_A	c__Clostridia	o__Oscillospirales	f__Acutalibacteraceae	g__CAG-177	s__
SGB_931	D53_JN_T2106132044_bin.32	2	High	92.54	2.17	81.69	107	85.71	0.58861	3217256	373	44292	13828	3804	8625.35	0.877347	3275	d__Bacteria;p__Bacillota_A;c__Clostridia;o__Christensenellales;f__CAG-74;g__;s__	d__Bacteria	p__Bacillota_A	c__Clostridia	o__Christensenellales	f__CAG-74	g__	s__
SGB_932	D53_JN_T2106132044_bin.36	9	High	93.1	1.43	85.95	114	33.33	0.508965	2805184	94	159420	46432	16858	29842.4	0.920144	2315	d__Bacteria;p__Bacteroidota;c__Bacteroidia;o__Bacteroidales;f__UBA932;g__Coprenecus;s__Coprenecus sp002317435	d__Bacteria	p__Bacteroidota	c__Bacteroidia	o__Bacteroidales	f__UBA932	g__Coprenecus	s__Coprenecus sp002317435
SGB_933	D53_JN_T2106132044_bin.38	1	Medium	71.93	4.38	50.03	69	24.14	0.384342	2454358	680	28017	4101	1888	3609.35	0.926376	2606	d__Bacteria;p__Bacillota_A;c__Clostridia;o__Lachnospirales;f__Lachnospiraceae;g__Pseudobutyrivibrio;s__	d__Bacteria	p__Bacillota_A	c__Clostridia	o__Lachnospirales	f__Lachnospiraceae	g__Pseudobutyrivibrio	s__
SGB_934	D53_JN_T2106132044_bin.39	1	Medium	53.51	0	53.51	57	0	0.516117	1766242	523	12352	3666	1996	3377.14	0.914351	1887	d__Bacteria;p__Bacillota_A;c__Clostridia;o__Lachnospirales;f__Lachnospiraceae;g__Roseburia;s__Roseburia hominis	d__Bacteria	p__Bacillota_A	c__Clostridia	o__Lachnospirales	f__Lachnospiraceae	g__Roseburia	s__Roseburia hominis
SGB_935	D53_JN_T2106132044_bin.41	1	High	91.28	0.59	88.33	108	50	0.590858	3155087	318	54787	14745	4623	9921.66	0.877813	2487	d__Bacteria;p__Bacillota_A;c__Clostridia;o__Oscillospirales;f__CAG-272;g__CAG-448;s__	d__Bacteria	p__Bacillota_A	c__Clostridia	o__Oscillospirales	f__CAG-272	g__CAG-448	s__
SGB_936	D53_JN_T2106132044_bin.45	1	Medium	88.79	3.85	69.54	90	100	0.49982	3012784	290	65083	16370	4828	10388.9	0.920022	2698	d__Bacteria;p__Fibrobacterota;c__Fibrobacteria;o__Fibrobacterales;f__Fibrobacteraceae;g__Fibrobacter;s__	d__Bacteria	p__Fibrobacterota	c__Fibrobacteria	o__Fibrobacterales	f__Fibrobacteraceae	g__Fibrobacter	s__
SGB_937	D53_JN_T2106132044_bin.50	1	Medium	79.19	0.89	74.74	90	0	0.485214	1712975	40	194226	69391	24133	42824.4	0.911175	1667	d__Bacteria;p__Bacillota_A;c__Clostridia;o__Oscillospirales;f__Oscillospiraceae;g__F23-B02;s__	d__Bacteria	p__Bacillota_A	c__Clostridia	o__Oscillospirales	f__Oscillospiraceae	g__F23-B02	s__
SGB_938	D53_JN_T2106132044_bin.51	1	High	96.63	1.69	88.18	110	50	0.485201	2054977	186	128640	18320	4958	11048.3	0.92659	1870	d__Bacteria;p__Bacillota;c__Bacilli;o__RFN20;f__CAG-826;g__Enteromonas;s__	d__Bacteria	p__Bacillota	c__Bacilli	o__RFN20	f__CAG-826	g__Enteromonas	s__
SGB_939	D53_JN_T2106132044_bin.58	3	Medium	95.76	5.15	70.01	105	0	0.50629	4285959	710	46997	9255	2508	6036.56	0.871652	4286	d__Bacteria;p__Bacillota_A;c__Clostridia;o__Christensenellales;f__CAG-74;g__;s__	d__Bacteria	p__Bacillota_A	c__Clostridia	o__Christensenellales	f__CAG-74	g__	s__
SGB_940	D53_JN_T2106132044_bin.63	1	High	93.04	0.84	88.84	105	0	0.447322	2459363	74	177749	62906	14760	33234.6	0.874125	2232	d__Bacteria;p__Bacillota_A;c__Clostridia;o__Lachnospirales;f__Lachnospiraceae;g__Blautia_A;s__	d__Bacteria	p__Bacillota_A	c__Clostridia	o__Lachnospirales	f__Lachnospiraceae	g__Blautia_A	s__
SGB_941	D53_JN_T2106132044_bin.66	3	High	96.66	1.27	90.31	108	0	0.399232	3853444	268	146690	31962	5710	14378.5	0.909523	3683	d__Bacteria;p__Bacillota_A;c__Clostridia;o__Lachnospirales;f__Lachnospiraceae;g__Marvinbryantia;s__	d__Bacteria	p__Bacillota_A	c__Clostridia	o__Lachnospirales	f__Lachnospiraceae	g__Marvinbryantia	s__
SGB_942	D53_JN_T2106132044_bin.67	1	Medium	60.25	1.48	52.85	61	0	0.58307	1440839	467	19424	3166	1840	3085.31	0.91154	1642	d__Bacteria;p__Bacillota_A;c__Clostridia;o__Oscillospirales;f__Oscillospiraceae;g__RGIG7114;s__	d__Bacteria	p__Bacillota_A	c__Clostridia	o__Oscillospirales	f__Oscillospiraceae	g__RGIG7114	s__
SGB_943	D53_JN_T2106132044_bin.71	10	High	96.44	3.04	81.24	110	7.69	0.385455	2809328	234	106162	22905	4895	12005.7	0.925986	2628	d__Bacteria;p__Bacillota_A;c__Clostridia;o__Lachnospirales;f__Lachnospiraceae;g__UBA1258;s__	d__Bacteria	p__Bacillota_A	c__Clostridia	o__Lachnospirales	f__Lachnospiraceae	g__UBA1258	s__
SGB_944	D53_JN_T2106132044_bin.74	3	High	96.43	2.02	86.33	108	37.5	0.430928	2770234	56	213468	94150	21081	49468.5	0.901513	2164	d__Bacteria;p__Bacteroidota;c__Bacteroidia;o__Bacteroidales;f__Bacteroidaceae;g__Prevotella;s__	d__Bacteria	p__Bacteroidota	c__Bacteroidia	o__Bacteroidales	f__Bacteroidaceae	g__Prevotella	s__
SGB_945	D53_JN_T2106132044_bin.75	10	High	90.16	1.95	80.41	106	14.29	0.503007	2164547	129	75470	29639	9285	16779.4	0.952032	1868	d__Bacteria;p__Bacteroidota;c__Bacteroidia;o__Bacteroidales;f__UBA932;g__Cryptobacteroides;s__	d__Bacteria	p__Bacteroidota	c__Bacteroidia	o__Bacteroidales	f__UBA932	g__Cryptobacteroides	s__
SGB_946	D53_JN_T2106132044_bin.76	1	Medium	65.15	1.81	56.1	56	16.67	0.383964	2193235	713	14265	3277	1828	3076.07	0.914052	2237	d__Bacteria;p__Bacillota_A;c__Clostridia;o__Lachnospirales;f__Lachnospiraceae;g__Agathobacter;s__	d__Bacteria	p__Bacillota_A	c__Clostridia	o__Lachnospirales	f__Lachnospiraceae	g__Agathobacter	s__
SGB_947	D53_JN_T2106132044_bin.77	1	Medium	81.71	4.43	59.56	83	56.25	0.51657	4237104	714	46847	8005	2849	5934.32	0.902779	3530	d__Bacteria;p__Bacteroidota;c__Bacteroidia;o__Bacteroidales;f__UBA3663;g__UBA3663;s__	d__Bacteria	p__Bacteroidota	c__Bacteroidia	o__Bacteroidales	f__UBA3663	g__UBA3663	s__
SGB_948	D53_JN_T2106132044_bin.79	4	High	91.67	1.69	83.22	112	16.67	0.472948	2552319	53	254167	108528	26993	48157	0.958822	2097	d__Bacteria;p__Bacteroidota;c__Bacteroidia;o__Bacteroidales;f__UBA932;g__Cryptobacteroides;s__	d__Bacteria	p__Bacteroidota	c__Bacteroidia	o__Bacteroidales	f__UBA932	g__Cryptobacteroides	s__
SGB_949	D53_JN_T2106132044_bin.81	4	High	97.33	1.98	87.43	105	0	0.291697	1656522	192	62083	15670	3182	8627.72	0.937543	1531	d__Bacteria;p__Bacillota;c__Bacilli;o__ML615J-28;f__CAG-313;g__UBA1737;s__	d__Bacteria	p__Bacillota	c__Bacilli	o__ML615J-28	f__CAG-313	g__UBA1737	s__
SGB_950	D53_JN_T2106132044_bin.85	1	Medium	68.66	2.46	56.36	63	0	0.515304	1629964	470	37777	3801	1894	3468.01	0.930871	1735	d__Bacteria;p__Bacteroidota;c__Bacteroidia;o__Bacteroidales;f__UBA932;g__Cryptobacteroides;s__	d__Bacteria	p__Bacteroidota	c__Bacteroidia	o__Bacteroidales	f__UBA932	g__Cryptobacteroides	s__
SGB_951	D53_JN_T2106132044_bin.86	1	Medium	58.66	1.01	53.61	52	0	0.41947	1162481	392	10937	3223	1774	2965.51	0.92783	1329	d__Bacteria;p__Bacillota_A;c__Clostridia;o__Oscillospirales;f__Acutalibacteraceae;g__UBA737;s__	d__Bacteria	p__Bacillota_A	c__Clostridia	o__Oscillospirales	f__Acutalibacteraceae	g__UBA737	s__
SGB_952	D53_JN_T2106132044_bin.87	1	High	94.7	4.78	70.8	103	38.1	0.596085	3563549	269	63100	22024	6570	13247.4	0.88207	3533	d__Bacteria;p__Bacillota_A;c__Clostridia;o__Christensenellales;f__CAG-74;g__;s__	d__Bacteria	p__Bacillota_A	c__Clostridia	o__Christensenellales	f__CAG-74	g__	s__
SGB_956	D53_JN_T2106132044_bin.9	25	High	95.97	0	95.97	113	0	0.429785	2421713	55	180958	80784	27282	44031.1	0.921179	2106	d__Bacteria;p__Bacillota_A;c__Clostridia;o__Oscillospirales;f__Acutalibacteraceae;g__CAG-488;s__	d__Bacteria	p__Bacillota_A	c__Clostridia	o__Oscillospirales	f__Acutalibacteraceae	g__CAG-488	s__
SGB_953	D53_JN_T2106132044_bin.90	1	Medium	87.63	5.73	58.98	104	71.43	0.549702	2305145	321	54702	10894	2960	7181.14	0.902634	2023	d__Bacteria;p__Bacteroidota;c__Bacteroidia;o__Bacteroidales;f__Paludibacteraceae;g__RF16;s__	d__Bacteria	p__Bacteroidota	c__Bacteroidia	o__Bacteroidales	f__Paludibacteraceae	g__RF16	s__
SGB_954	D53_JN_T2106132044_bin.93	7	High	99.33	3.24	83.13	118	62.5	0.40237	2989252	157	111252	31060	8116	19039.8	0.899355	2486	d__Bacteria;p__Bacillota_A;c__Clostridia;o__Oscillospirales;f__Ruminococcaceae;g__HUN007;s__	d__Bacteria	p__Bacillota_A	c__Clostridia	o__Oscillospirales	f__Ruminococcaceae	g__HUN007	s__
SGB_955	D53_JN_T2106132044_bin.96	1	High	99.32	0.68	95.92	115	100	0.578702	2558696	58	151880	76646	18423	44115.4	0.871712	2351	d__Bacteria;p__Bacillota_A;c__Clostridia;o__Oscillospirales;f__Ruminococcaceae;g__Faecalibacterium;s__	d__Bacteria	p__Bacillota_A	c__Clostridia	o__Oscillospirales	f__Ruminococcaceae	g__Faecalibacterium	s__
SGB_957	D54_JN_T2106132045_bin.103	11	High	95.83	2.26	84.53	114	50	0.595965	3110568	223	77507	24737	6401	13948.7	0.888207	2967	d__Bacteria;p__Pseudomonadota;c__Gammaproteobacteria;o__Burkholderiales;f__Burkholderiaceae_B;g__Comamonas;s__	d__Bacteria	p__Pseudomonadota	c__Gammaproteobacteria	o__Burkholderiales	f__Burkholderiaceae_B	g__Comamonas	s__
SGB_958	D54_JN_T2106132045_bin.184	1	Medium	87.04	1.43	79.89	92	50	0.398588	1543209	355	24276	5551	2040	4347.07	0.942389	1796	d__Bacteria;p__Bacillota;c__Bacilli;o__Erysipelotrichales;f__Erysipelotrichaceae;g__UBA636;s__	d__Bacteria	p__Bacillota	c__Bacilli	o__Erysipelotrichales	f__Erysipelotrichaceae	g__UBA636	s__
SGB_959	D54_JN_T2106132045_bin.202	1	Medium	57.24	0	57.24	69	0	0.36147	2350269	420	39326	7219	2570	5595.88	0.874127	2518	d__Bacteria;p__Pseudomonadota;c__Gammaproteobacteria;o__Pseudomonadales;f__Moraxellaceae;g__Acinetobacter;s__	d__Bacteria	p__Pseudomonadota	c__Gammaproteobacteria	o__Pseudomonadales	f__Moraxellaceae	g__Acinetobacter	s__
SGB_960	D54_JN_T2106132045_bin.207	8	Medium	88.45	3.38	71.55	104	58.33	0.473492	1725010	313	30147	7658	2517	5511.21	0.953728	1743	d__Bacteria;p__Bacteroidota;c__Bacteroidia;o__Bacteroidales;f__UBA932;g__Bact-11;s__	d__Bacteria	p__Bacteroidota	c__Bacteroidia	o__Bacteroidales	f__UBA932	g__Bact-11	s__
SGB_961	D54_JN_T2106132045_bin.211	2	Medium	79.57	4.82	55.47	79	9.09	0.4765	2719209	686	23006	4466	2073	3963.86	0.894405	2450	d__Bacteria;p__Bacteroidota;c__Bacteroidia;o__Bacteroidales;f__Bacteroidaceae;g__Prevotella;s__	d__Bacteria	p__Bacteroidota	c__Bacteroidia	o__Bacteroidales	f__Bacteroidaceae	g__Prevotella	s__
SGB_962	D54_JN_T2106132045_bin.212	7	High	93.15	0.04	92.95	50	0	0.573705	1755436	79	99532	32645	11396	22220.7	0.855908	1601	d__Archaea;p__Thermoplasmatota;c__Thermoplasmata;o__Methanomassiliicoccales;f__Methanomethylophilaceae;g__Methanomethylophilus;s__	d__Archaea	p__Thermoplasmatota	c__Thermoplasmata	o__Methanomassiliicoccales	f__Methanomethylophilaceae	g__Methanomethylophilus	s__
SGB_963	D54_JN_T2106132045_bin.228	4	Medium	76.44	2.82	62.34	69	75	0.447712	2117496	385	36967	7688	2381	5499.99	0.928742	2019	d__Bacteria;p__Bacteroidota;c__Bacteroidia;o__Bacteroidales;f__Paludibacteraceae;g__RF16;s__	d__Bacteria	p__Bacteroidota	c__Bacteroidia	o__Bacteroidales	f__Paludibacteraceae	g__RF16	s__
SGB_964	D54_JN_T2106132045_bin.246	1	High	92.84	1.34	86.14	110	0	0.440721	2145068	300	41930	9856	3195	7150.23	0.913092	1975	d__Bacteria;p__Bacillota_A;c__Clostridia;o__Oscillospirales;f__Acutalibacteraceae;g__UBA737;s__	d__Bacteria	p__Bacillota_A	c__Clostridia	o__Oscillospirales	f__Acutalibacteraceae	g__UBA737	s__
SGB_965	D54_JN_T2106132045_bin.325	2	Medium	76.25	2.8	62.25	75	25	0.452896	1566539	344	24395	5617	2269	4553.89	0.913108	1649	d__Bacteria;p__Bacillota_A;c__Clostridia;o__HGM11327;f__HGM11327;g__SIG351;s__	d__Bacteria	p__Bacillota_A	c__Clostridia	o__HGM11327	f__HGM11327	g__SIG351	s__
SGB_966	D54_JN_T2106132045_bin.327	1	Medium	79.69	3.13	64.04	99	42.86	0.437051	2194878	417	31421	6636	2452	5263.5	0.91605	2052	d__Bacteria;p__Bacillota_A;c__Clostridia;o__Lachnospirales;f__Lachnospiraceae;g__UBA1267;s__	d__Bacteria	p__Bacillota_A	c__Clostridia	o__Lachnospirales	f__Lachnospiraceae	g__UBA1267	s__
SGB_967	D54_JN_T2106132045_bin.332	1	Medium	86.55	3.83	67.4	83	100	0.446076	1890542	95	129542	33284	9924	19900.4	0.886529	1865	d__Bacteria;p__Bacillota;c__Bacilli;o__Lactobacillales;f__Lactobacillaceae;g__Weissella;s__Weissella confusa	d__Bacteria	p__Bacillota	c__Bacilli	o__Lactobacillales	f__Lactobacillaceae	g__Weissella	s__Weissella confusa
SGB_968	D54_JN_T2106132045_bin.344	3	High	94.38	0	94.38	105	0	0.283061	1240428	56	179780	49600	13013	22150.5	0.937137	1169	d__Bacteria;p__Bacillota;c__Bacilli;o__RFN20;f__CAG-826;g__;s__	d__Bacteria	p__Bacillota	c__Bacilli	o__RFN20	f__CAG-826	g__	s__
SGB_969	D54_JN_T2106132045_bin.345	2	High	91.83	1.79	82.88	103	8.33	0.4919	2644716	190	127153	46054	4567	13919.6	0.94391	2318	d__Bacteria;p__Bacteroidota;c__Bacteroidia;o__Bacteroidales;f__UBA932;g__Cryptobacteroides;s__	d__Bacteria	p__Bacteroidota	c__Bacteroidia	o__Bacteroidales	f__UBA932	g__Cryptobacteroides	s__
SGB_970	D54_JN_T2106132045_bin.348	1	High	95.62	1.21	89.57	101	57.14	0.375373	2539088	199	67820	24989	5660	12759.2	0.926397	2355	d__Bacteria;p__Bacillota_A;c__Clostridia;o__Lachnospirales;f__Lachnospiraceae;g__Agathobacter;s__	d__Bacteria	p__Bacillota_A	c__Clostridia	o__Lachnospirales	f__Lachnospiraceae	g__Agathobacter	s__
SGB_971	D54_JN_T2106132045_bin.363	1	Medium	81.3	6.15	50.55	88	33.33	0.591879	1809012	255	54758	10298	2994	7094.16	0.954155	1665	d__Bacteria;p__Verrucomicrobiota;c__Kiritimatiellia;o__RFP12;f__UBA1067;g__UBA1067;s__	d__Bacteria	p__Verrucomicrobiota	c__Kiritimatiellia	o__RFP12	f__UBA1067	g__UBA1067	s__
SGB_972	D54_JN_T2106132045_bin.68	6	High	99.87	0.05	99.62	119	100	0.348969	2361472	42	232654	91827	24673	56225.5	0.877462	2274	d__Bacteria;p__Bacillota;c__Bacilli;o__Lactobacillales;f__Streptococcaceae;g__Lactococcus;s__Lactococcus lactis	d__Bacteria	p__Bacillota	c__Bacilli	o__Lactobacillales	f__Streptococcaceae	g__Lactococcus	s__Lactococcus lactis
SGB_973	D54_JN_T2106132045_bin.99	10	High	92.99	2.21	81.94	112	0	0.399473	1787054	174	66810	15853	4503	10270.4	0.93773	1669	d__Bacteria;p__Bacillota_A;c__Clostridia;o__UBA1212;f__UBA1212;g__;s__	d__Bacteria	p__Bacillota_A	c__Clostridia	o__UBA1212	f__UBA1212	g__	s__
SGB_974	D55_JN_T2106132127_bin.108	3	Medium	87.8	5.17	61.95	98	41.18	0.594507	2793690	612	21605	5515	2325	4564.85	0.885708	3119	d__Bacteria;p__Bacillota_A;c__Clostridia;o__Christensenellales;f__CAG-74;g__;s__	d__Bacteria	p__Bacillota_A	c__Clostridia	o__Christensenellales	f__CAG-74	g__	s__
SGB_975	D55_JN_T2106132127_bin.11	3	Medium	88.06	3.42	70.96	98	66.67	0.395342	1566364	133	82543	19519	5352	11777.2	0.937779	1508	d__Bacteria;p__Bacillota_A;c__Clostridia;o__Oscillospirales;f__Acutalibacteraceae;g__UBA1227;s__	d__Bacteria	p__Bacillota_A	c__Clostridia	o__Oscillospirales	f__Acutalibacteraceae	g__UBA1227	s__
SGB_976	D55_JN_T2106132127_bin.127	4	Medium	96.09	5.63	67.94	107	56.25	0.339827	2714197	171	159631	28082	7513	15872.5	0.917635	2726	d__Bacteria;p__Bacillota;c__Bacilli;o__Erysipelotrichales;f__Erysipelotrichaceae;g__Floccifex;s__	d__Bacteria	p__Bacillota	c__Bacilli	o__Erysipelotrichales	f__Erysipelotrichaceae	g__Floccifex	s__
SGB_977	D55_JN_T2106132127_bin.135	2	Medium	80.92	4.47	58.57	82	33.33	0.534917	2644419	447	44732	8348	2674	5915.93	0.867904	3173	d__Bacteria;p__Bacillota_A;c__Clostridia;o__Christensenellales;f__CAG-74;g__HGM11604;s__	d__Bacteria	p__Bacillota_A	c__Clostridia	o__Christensenellales	f__CAG-74	g__HGM11604	s__
SGB_978	D55_JN_T2106132127_bin.179	4	High	95.41	1.89	85.96	103	50	0.581679	2079576	292	41503	9974	3384	7121.84	0.880956	2041	d__Bacteria;p__Bacillota_A;c__Clostridia;o__Oscillospirales;f__Oscillospiraceae;g__Evtepia;s__	d__Bacteria	p__Bacillota_A	c__Clostridia	o__Oscillospirales	f__Oscillospiraceae	g__Evtepia	s__
SGB_979	D55_JN_T2106132127_bin.194	1	Medium	69.89	2.7	56.39	80	25	0.58718	1950067	588	15494	3707	1832	3316.44	0.905596	2228	d__Bacteria;p__Bacillota_A;c__Clostridia;o__Christensenellales;f__CAG-74;g__Ventricola;s__	d__Bacteria	p__Bacillota_A	c__Clostridia	o__Christensenellales	f__CAG-74	g__Ventricola	s__
SGB_980	D55_JN_T2106132127_bin.201	2	Medium	81.22	2.84	67.02	83	21.74	0.57	2327574	448	28313	6607	2455	5195.48	0.895559	2596	d__Bacteria;p__Bacillota_A;c__Clostridia;o__Christensenellales;f__CAG-74;g__;s__	d__Bacteria	p__Bacillota_A	c__Clostridia	o__Christensenellales	f__CAG-74	g__	s__
SGB_981	D55_JN_T2106132127_bin.234	1	Medium	63.79	1.72	55.19	59	0	0.411254	498723	169	12443	3234	1775	2951.02	0.908506	611	d__Bacteria;p__Patescibacteria;c__Saccharimonadia;o__Saccharimonadales;f__Nanosyncoccaceae;g__Nanosyncoccus;s__	d__Bacteria	p__Patescibacteria	c__Saccharimonadia	o__Saccharimonadales	f__Nanosyncoccaceae	g__Nanosyncoccus	s__
SGB_982	D55_JN_T2106132127_bin.237	8	High	99.27	0.95	94.52	111	0	0.399934	2236127	42	349657	91447	25308	53241.1	0.921525	1959	d__Bacteria;p__Bacillota_A;c__Clostridia;o__Saccharofermentanales;f__Saccharofermentanaceae;g__Saccharofermentans;s__	d__Bacteria	p__Bacillota_A	c__Clostridia	o__Saccharofermentanales	f__Saccharofermentanaceae	g__Saccharofermentans	s__
SGB_983	D55_JN_T2106132127_bin.243	4	High	93.99	4.27	72.64	103	50	0.398029	1453001	168	75883	13575	3821	8648.82	0.942292	1484	d__Bacteria;p__Bacillota_A;c__Clostridia;o__Oscillospirales;f__Acutalibacteraceae;g__UBA1227;s__	d__Bacteria	p__Bacillota_A	c__Clostridia	o__Oscillospirales	f__Acutalibacteraceae	g__UBA1227	s__
SGB_984	D55_JN_T2106132127_bin.245	1	High	93.1	2.88	78.7	90	15.38	0.491032	3406241	399	56065	13773	3782	8536.94	0.891266	3101	d__Bacteria;p__Bacillota_A;c__Clostridia;o__Lachnospirales;f__Lachnospiraceae;g__UBA3305;s__	d__Bacteria	p__Bacillota_A	c__Clostridia	o__Lachnospirales	f__Lachnospiraceae	g__UBA3305	s__
SGB_985	D55_JN_T2106132127_bin.256	2	High	94.41	1.57	86.56	93	66.67	0.328199	1487336	226	39201	9967	2914	6581.13	0.882889	1496	d__Bacteria;p__Bacillota_A;c__Clostridia;o__Oscillospirales;f__Acutalibacteraceae;g__Limousia;s__	d__Bacteria	p__Bacillota_A	c__Clostridia	o__Oscillospirales	f__Acutalibacteraceae	g__Limousia	s__
SGB_988	D55_JN_T2106132127_bin.26	1	Medium	82.3	4.08	61.9	80	84.62	0.431308	2196245	409	31515	7197	2508	5369.79	0.914346	2153	d__Bacteria;p__Bacillota_A;c__Clostridia;o__Oscillospirales;f__Acutalibacteraceae;g__CAG-177;s__	d__Bacteria	p__Bacillota_A	c__Clostridia	o__Oscillospirales	f__Acutalibacteraceae	g__CAG-177	s__
SGB_986	D55_JN_T2106132127_bin.263	1	Medium	89.87	5.47	62.52	86	7.41	0.492166	3276566	392	83868	14756	3236	8358.59	0.898648	3010	d__Bacteria;p__Bacillota_A;c__Clostridia;o__Lachnospirales;f__Lachnospiraceae;g__Agathobacter;s__	d__Bacteria	p__Bacillota_A	c__Clostridia	o__Lachnospirales	f__Lachnospiraceae	g__Agathobacter	s__
SGB_987	D55_JN_T2106132127_bin.265	2	Medium	88.92	3.05	73.67	96	46.15	0.402658	3042180	340	71570	15196	3815	8947.59	0.913704	3001	d__Bacteria;p__Bacillota_A;c__Clostridia;o__Lachnospirales;f__Lachnospiraceae;g__Marvinbryantia;s__	d__Bacteria	p__Bacillota_A	c__Clostridia	o__Lachnospirales	f__Lachnospiraceae	g__Marvinbryantia	s__
SGB_989	D55_JN_T2106132127_bin.289	1	Medium	83.45	6.33	51.8	82	23.53	0.46104	2647498	509	45584	7521	2150	5201.37	0.910927	2668	d__Bacteria;p__Bacillota_A;c__Clostridia;o__Oscillospirales;f__Oscillospiraceae;g__JAJQCF01;s__	d__Bacteria	p__Bacillota_A	c__Clostridia	o__Oscillospirales	f__Oscillospiraceae	g__JAJQCF01	s__
SGB_990	D55_JN_T2106132127_bin.29	1	High	92.24	4.69	68.79	86	53.33	0.531432	2699214	259	72719	18548	4384	10421.7	0.915184	2558	d__Bacteria;p__Bacillota_A;c__Clostridia;o__Lachnospirales;f__Lachnospiraceae;g__;s__	d__Bacteria	p__Bacillota_A	c__Clostridia	o__Lachnospirales	f__Lachnospiraceae	g__	s__
SGB_991	D55_JN_T2106132127_bin.302	1	Medium	79.18	5.31	52.63	72	90	0.557904	2685134	570	24653	6305	2371	4710.76	0.870573	3241	d__Bacteria;p__Bacillota_A;c__Clostridia;o__Christensenellales;f__CAG-74;g__;s__	d__Bacteria	p__Bacillota_A	c__Clostridia	o__Christensenellales	f__CAG-74	g__	s__
SGB_992	D55_JN_T2106132127_bin.320	2	Medium	86.67	2.82	72.57	108	20	0.460441	2442891	463	88394	8839	2108	5276.22	0.86331	2356	d__Bacteria;p__Desulfobacterota;c__Desulfovibrionia;o__Desulfovibrionales;f__Desulfovibrionaceae;g__Desulfovibrio;s__	d__Bacteria	p__Desulfobacterota	c__Desulfovibrionia	o__Desulfovibrionales	f__Desulfovibrionaceae	g__Desulfovibrio	s__
SGB_993	D55_JN_T2106132127_bin.321	1	Medium	52.51	0	52.51	54	0	0.542608	1826115	638	13612	2988	1767	2862.25	0.891543	2159	d__Bacteria;p__Bacillota_A;c__Clostridia;o__Christensenellales;f__CAG-74;g__;s__	d__Bacteria	p__Bacillota_A	c__Clostridia	o__Christensenellales	f__CAG-74	g__	s__
SGB_994	D55_JN_T2106132127_bin.325	1	High	97.4	2.62	84.3	100	25	0.42091	1955938	102	86746	27911	9246	19175.9	0.869476	1914	d__Bacteria;p__Bacillota;c__Bacilli;o__Lactobacillales;f__Streptococcaceae;g__Streptococcus;s__	d__Bacteria	p__Bacillota	c__Bacilli	o__Lactobacillales	f__Streptococcaceae	g__Streptococcus	s__
SGB_996	D55_JN_T2106132127_bin.4	3	Medium	81.44	3.91	61.89	88	28.57	0.520658	2531642	456	49891	8095	2502	5551.85	0.892044	2480	d__Bacteria;p__Bacillota_A;c__Clostridia;o__Oscillospirales;f__Oscillospiraceae;g__Faecousia;s__	d__Bacteria	p__Bacillota_A	c__Clostridia	o__Oscillospirales	f__Oscillospiraceae	g__Faecousia	s__
SGB_995	D55_JN_T2106132127_bin.44	3	Medium	84.57	3.37	67.72	88	69.23	0.584339	2856016	542	37266	6798	2532	5269.4	0.851291	3653	d__Bacteria;p__Bacillota_A;c__Clostridia;o__Christensenellales;f__CAG-74;g__HGM11604;s__	d__Bacteria	p__Bacillota_A	c__Clostridia	o__Christensenellales	f__CAG-74	g__HGM11604	s__
SGB_997	D55_JN_T2106132127_bin.56	13	High	97.43	1.01	92.38	113	0	0.452782	4127776	163	168533	45488	13418	25323.8	0.872827	3699	d__Bacteria;p__Bacillota_A;c__Clostridia;o__Lachnospirales;f__Lachnospiraceae;g__TWA4;s__	d__Bacteria	p__Bacillota_A	c__Clostridia	o__Lachnospirales	f__Lachnospiraceae	g__TWA4	s__
SGB_998	D55_JN_T2106132127_bin.64	2	Medium	95.05	5.6	67.05	91	50	0.521714	3293991	317	69732	20056	4094	10391.1	0.884918	3054	d__Bacteria;p__Bacillota_A;c__Clostridia;o__Lachnospirales;f__Lachnospiraceae;g__UBA3305;s__	d__Bacteria	p__Bacillota_A	c__Clostridia	o__Lachnospirales	f__Lachnospiraceae	g__UBA3305	s__
SGB_999	D55_JN_T2106132127_bin.90	1	Medium	86.33	5.36	59.53	94	20	0.434645	2433760	405	32166	8159	2674	6009.28	0.897506	2371	d__Bacteria;p__Bacillota_A;c__Clostridia;o__Lachnospirales;f__Lachnospiraceae;g__;s__	d__Bacteria	p__Bacillota_A	c__Clostridia	o__Lachnospirales	f__Lachnospiraceae	g__	s__
SGB_1000	D55_JN_T2106132127_bin.92	5	High	96.49	2.07	86.14	105	15.38	0.460314	3091256	351	51206	14504	3604	8807	0.88315	2827	d__Bacteria;p__Bacillota_A;c__Clostridia;o__Lachnospirales;f__Lachnospiraceae;g__TWA4;s__	d__Bacteria	p__Bacillota_A	c__Clostridia	o__Lachnospirales	f__Lachnospiraceae	g__TWA4	s__
SGB_1001	D55_JN_T2106132127_bin.98	2	Medium	90.97	6.45	58.72	98	80	0.498382	3438824	566	54350	9204	2517	6075.66	0.899732	3362	d__Bacteria;p__Bacillota_A;c__Clostridia;o__Oscillospirales;f__Oscillospiraceae;g__Limivicinus;s__	d__Bacteria	p__Bacillota_A	c__Clostridia	o__Oscillospirales	f__Oscillospiraceae	g__Limivicinus	s__
SGB_1002	D56_DKLZ_T2107136302_bin.102	6	High	100	0.14	99.3	117	0	0.377226	4330047	42	312963	185157	55393	103096	0.88858	3549	d__Bacteria;p__Bacteroidota;c__Bacteroidia;o__Bacteroidales;f__Dysgonomonadaceae;g__Dysgonomonas;s__Dysgonomonas capnocytophagoides	d__Bacteria	p__Bacteroidota	c__Bacteroidia	o__Bacteroidales	f__Dysgonomonadaceae	g__Dysgonomonas	s__Dysgonomonas capnocytophagoides
SGB_1003	D56_DKLZ_T2107136302_bin.106	1	Medium	95.03	7.73	56.38	80	33.33	0.392236	3534705	125	143789	46300	15505	28277.6	0.859897	3461	d__Bacteria;p__Bacillota;c__Bacilli;o__Bacillales;f__Planococcaceae;g__Solibacillus;s__	d__Bacteria	p__Bacillota	c__Bacilli	o__Bacillales	f__Planococcaceae	g__Solibacillus	s__
SGB_1004	D56_DKLZ_T2107136302_bin.11	5	High	90.22	1.64	82.02	101	33.33	0.575473	3800820	135	169979	46270	16436	28154.2	0.876644	3465	d__Bacteria;p__Pseudomonadota;c__Gammaproteobacteria;o__Burkholderiales;f__Burkholderiaceae_B;g__Comamonas;s__	d__Bacteria	p__Pseudomonadota	c__Gammaproteobacteria	o__Burkholderiales	f__Burkholderiaceae_B	g__Comamonas	s__
SGB_1005	D56_DKLZ_T2107136302_bin.121	13	High	93.22	2.12	82.62	88	57.14	0.539909	3098291	192	133023	25544	8550	16136.9	0.910099	3048	d__Bacteria;p__Pseudomonadota;c__Gammaproteobacteria;o__Pseudomonadales;f__Pseudomonadaceae;g__Pseudomonas_E;s__	d__Bacteria	p__Pseudomonadota	c__Gammaproteobacteria	o__Pseudomonadales	f__Pseudomonadaceae	g__Pseudomonas_E	s__
SGB_1006	D56_DKLZ_T2107136302_bin.123	2	Medium	85.08	3.7	66.58	86	57.14	0.393099	2599040	175	77954	25908	7285	14851.7	0.861065	2589	d__Bacteria;p__Bacillota;c__Bacilli;o__Bacillales;f__Planococcaceae;g__Solibacillus;s__	d__Bacteria	p__Bacillota	c__Bacilli	o__Bacillales	f__Planococcaceae	g__Solibacillus	s__
SGB_1007	D56_DKLZ_T2107136302_bin.132	2	High	95.97	2.91	81.42	110	25	0.383248	2709963	214	79495	22912	5561	12663.4	0.868174	2761	d__Bacteria;p__Bacillota;c__Bacilli;o__Bacillales_H;f__Anaerobacillaceae;g__;s__	d__Bacteria	p__Bacillota	c__Bacilli	o__Bacillales_H	f__Anaerobacillaceae	g__	s__
SGB_1008	D56_DKLZ_T2107136302_bin.27	9	High	90.54	2.6	77.54	82	76.47	0.407184	2736743	307	58193	15884	3623	8914.47	0.878536	2818	d__Bacteria;p__Pseudomonadota;c__Gammaproteobacteria;o__Pseudomonadales;f__Moraxellaceae;g__Acinetobacter;s__	d__Bacteria	p__Pseudomonadota	c__Gammaproteobacteria	o__Pseudomonadales	f__Moraxellaceae	g__Acinetobacter	s__
SGB_1009	D56_DKLZ_T2107136302_bin.51	5	High	91.76	1.81	82.71	88	37.5	0.538987	2816631	135	141742	34740	9685	20863.9	0.919494	2756	d__Bacteria;p__Pseudomonadota;c__Gammaproteobacteria;o__Pseudomonadales;f__Pseudomonadaceae;g__Pseudomonas_E;s__	d__Bacteria	p__Pseudomonadota	c__Gammaproteobacteria	o__Pseudomonadales	f__Pseudomonadaceae	g__Pseudomonas_E	s__
SGB_1010	D56_DKLZ_T2107136302_bin.83	11	Medium	82.36	1.61	74.31	75	84.62	0.408678	2316358	260	43442	14357	3894	8909.07	0.872836	2398	d__Bacteria;p__Pseudomonadota;c__Gammaproteobacteria;o__Pseudomonadales;f__Moraxellaceae;g__Acinetobacter;s__	d__Bacteria	p__Pseudomonadota	c__Gammaproteobacteria	o__Pseudomonadales	f__Moraxellaceae	g__Acinetobacter	s__
SGB_1011	D56_DKLZ_T2107136302_bin.95	4	Medium	86.91	0.46	84.61	83	0	0.410405	1927328	154	132301	18252	5632	12515.1	0.926548	1780	d__Bacteria;p__Bacillota_A;c__Clostridia;o__Oscillospirales;f__Acutalibacteraceae;g__CAG-488;s__	d__Bacteria	p__Bacillota_A	c__Clostridia	o__Oscillospirales	f__Acutalibacteraceae	g__CAG-488	s__
SGB_1012	D57_DKLZ_T2107136303_bin.101	21	High	97.32	2.99	82.37	102	33.33	0.520044	2727339	297	119180	14782	3965	9182.96	0.906826	2553	d__Bacteria;p__Bacillota_A;c__Clostridia;o__Oscillospirales;f__Oscillospiraceae;g__RGIG3159;s__	d__Bacteria	p__Bacillota_A	c__Clostridia	o__Oscillospirales	f__Oscillospiraceae	g__RGIG3159	s__
SGB_1013	D57_DKLZ_T2107136303_bin.145	2	Medium	84.61	1.69	76.16	91	0	0.282412	1065543	260	20954	4913	2037	4098.24	0.934364	1142	d__Bacteria;p__Bacillota;c__Bacilli;o__RFN20;f__CAG-826;g__;s__	d__Bacteria	p__Bacillota	c__Bacilli	o__RFN20	f__CAG-826	g__	s__
SGB_1014	D57_DKLZ_T2107136303_bin.29	1	Medium	81.52	0.89	77.07	96	12.5	0.367525	2540174	589	28601	5389	2137	4312.69	0.902798	2732	d__Bacteria;p__Bacillota_A;c__Clostridia;o__Oscillospirales;f__Ruminococcaceae;g__Ruminiclostridium_E;s__	d__Bacteria	p__Bacillota_A	c__Clostridia	o__Oscillospirales	f__Ruminococcaceae	g__Ruminiclostridium_E	s__
SGB_1015	D57_DKLZ_T2107136303_bin.30	4	Medium	84.54	2.24	73.34	85	64.29	0.600624	3054899	124	112031	38027	12316	24636.3	0.88619	2821	d__Bacteria;p__Pseudomonadota;c__Gammaproteobacteria;o__Burkholderiales;f__Burkholderiaceae_B;g__Comamonas;s__Comamonas sp023418355	d__Bacteria	p__Pseudomonadota	c__Gammaproteobacteria	o__Burkholderiales	f__Burkholderiaceae_B	g__Comamonas	s__Comamonas sp023418355
SGB_1017	D57_DKLZ_T2107136303_bin.7	4	Medium	84.83	2.97	69.98	76	30	0.495097	2379726	346	42567	9799	3057	6877.82	0.952866	2173	d__Bacteria;p__Bacteroidota;c__Bacteroidia;o__Bacteroidales;f__UBA932;g__Cryptobacteroides;s__	d__Bacteria	p__Bacteroidota	c__Bacteroidia	o__Bacteroidales	f__UBA932	g__Cryptobacteroides	s__
SGB_1016	D57_DKLZ_T2107136303_bin.71	1	Medium	80.86	5.65	52.61	102	88.46	0.613014	2552438	448	29058	7726	2666	5697.41	0.912635	2803	d__Bacteria;p__Pseudomonadota;c__Alphaproteobacteria;o__Caulobacterales;f__Caulobacteraceae;g__Brevundimonas;s__	d__Bacteria	p__Pseudomonadota	c__Alphaproteobacteria	o__Caulobacterales	f__Caulobacteraceae	g__Brevundimonas	s__
SGB_1018	D57_DKLZ_T2107136303_bin.8	12	High	94.4	1.19	88.45	89	75	0.376209	2662917	137	118275	29752	9275	19437.4	0.874061	2546	d__Bacteria;p__Pseudomonadota;c__Gammaproteobacteria;o__Pseudomonadales;f__Moraxellaceae;g__Acinetobacter;s__	d__Bacteria	p__Pseudomonadota	c__Gammaproteobacteria	o__Pseudomonadales	f__Moraxellaceae	g__Acinetobacter	s__
SGB_1019	D57_DKLZ_T2107136303_bin.99	1	Medium	71.9	1.72	63.3	82	0	0.407043	2705521	440	39834	8167	2835	6148.91	0.911163	2869	d__Bacteria;p__Bacteroidota;c__Bacteroidia;o__Flavobacteriales;f__Flavobacteriaceae;g__Flavobacterium;s__	d__Bacteria	p__Bacteroidota	c__Bacteroidia	o__Flavobacteriales	f__Flavobacteriaceae	g__Flavobacterium	s__
SGB_1020	D58_DKLZ_T2107136304_bin.159	3	High	91.81	0.67	88.46	115	0	0.507103	1427341	58	166435	48537	11023	24609.3	0.890954	1347	d__Bacteria;p__Bacillota_A;c__Clostridia;o__Oscillospirales;f__Oscillospiraceae;g__;s__	d__Bacteria	p__Bacillota_A	c__Clostridia	o__Oscillospirales	f__Oscillospiraceae	g__	s__
SGB_1021	D58_DKLZ_T2107136304_bin.170	3	Medium	74.92	1.48	67.52	72	20	0.412143	2364806	33	263356	104722	45013	71660.8	0.862138	2149	d__Bacteria;p__Bacillota;c__Bacilli;o__Bacillales;f__Planococcaceae;g__Caryophanon;s__	d__Bacteria	p__Bacillota	c__Bacilli	o__Bacillales	f__Planococcaceae	g__Caryophanon	s__
SGB_1022	D58_DKLZ_T2107136304_bin.171	1	Medium	86.41	3.88	67.01	89	11.11	0.462404	2309322	528	35403	5457	2103	4373.72	0.925925	2269	d__Bacteria;p__Verrucomicrobiota;c__Lentisphaeria;o__Victivallales;f__UBA1829;g__UBA11452;s__	d__Bacteria	p__Verrucomicrobiota	c__Lentisphaeria	o__Victivallales	f__UBA1829	g__UBA11452	s__
SGB_1023	D58_DKLZ_T2107136304_bin.35	1	Medium	77.93	5.28	51.53	79	58.33	0.401833	1119211	331	13672	3776	1868	3381.3	0.942866	1294	d__Bacteria;p__Bacillota_A;c__Clostridia;o__Oscillospirales;f__Acutalibacteraceae;g__UBA1227;s__	d__Bacteria	p__Bacillota_A	c__Clostridia	o__Oscillospirales	f__Acutalibacteraceae	g__UBA1227	s__
SGB_1024	D58_DKLZ_T2107136304_bin.52	1	Medium	84.89	5.3	58.39	96	27.27	0.585616	2586932	600	23010	5100	2170	4311.55	0.934702	2508	d__Bacteria;p__Verrucomicrobiota;c__Lentisphaeria;o__Victivallales;f__Victivallaceae;g__UBA1776;s__	d__Bacteria	p__Verrucomicrobiota	c__Lentisphaeria	o__Victivallales	f__Victivallaceae	g__UBA1776	s__
SGB_1025	D58_DKLZ_T2107136304_bin.72	10	High	94.31	0.65	91.06	51	0	0.472565	1498485	143	40800	15708	5745	10478.9	0.914992	1575	d__Archaea;p__Halobacteriota;c__Methanomicrobia;o__Methanomicrobiales;f__Methanocorpusculaceae;g__Methanocorpusculum;s__	d__Archaea	p__Halobacteriota	c__Methanomicrobia	o__Methanomicrobiales	f__Methanocorpusculaceae	g__Methanocorpusculum	s__
SGB_1027	D59_DKLZ_T2107136305_bin.10	1	Medium	80.67	1.76	71.87	90	90	0.587329	2126240	50	158253	69568	20825	42524.8	0.908231	2005	d__Bacteria;p__Pseudomonadota;c__Alphaproteobacteria;o__Caulobacterales;f__Caulobacteraceae;g__Brevundimonas;s__	d__Bacteria	p__Pseudomonadota	c__Alphaproteobacteria	o__Caulobacterales	f__Caulobacteraceae	g__Brevundimonas	s__
SGB_1026	D59_DKLZ_T2107136305_bin.101	1	Medium	63.33	1.75	54.58	64	0	0.626116	4097728	1342	13907	3338	1794	3053.45	0.900729	4685	d__Bacteria;p__Pseudomonadota;c__Gammaproteobacteria;o__Pseudomonadales;f__Pseudomonadaceae;g__Pseudomonas_E;s__Pseudomonas_E monteilii	d__Bacteria	p__Pseudomonadota	c__Gammaproteobacteria	o__Pseudomonadales	f__Pseudomonadaceae	g__Pseudomonas_E	s__Pseudomonas_E monteilii
SGB_1028	D59_DKLZ_T2107136305_bin.113	2	Medium	82.19	3.71	63.64	73	76.67	0.349872	2584047	716	24394	4197	1942	3609	0.880801	2846	d__Bacteria;p__Pseudomonadota;c__Gammaproteobacteria;o__Pseudomonadales;f__Moraxellaceae;g__Acinetobacter;s__	d__Bacteria	p__Pseudomonadota	c__Gammaproteobacteria	o__Pseudomonadales	f__Moraxellaceae	g__Acinetobacter	s__
SGB_1029	D59_DKLZ_T2107136305_bin.27	9	High	93.13	0.62	90.03	111	0	0.536728	3255140	23	673717	266805	83988	141528	0.913357	3011	d__Bacteria;p__Pseudomonadota;c__Gammaproteobacteria;o__Pseudomonadales;f__Pseudomonadaceae;g__Pseudomonas_E;s__	d__Bacteria	p__Pseudomonadota	c__Gammaproteobacteria	o__Pseudomonadales	f__Pseudomonadaceae	g__Pseudomonas_E	s__
SGB_1030	D59_DKLZ_T2107136305_bin.36	10	Medium	88.28	1.47	80.93	96	77.78	0.613153	2455177	129	98325	32839	9885	19032.4	0.913974	2339	d__Bacteria;p__Pseudomonadota;c__Gammaproteobacteria;o__Xanthomonadales;f__Xanthomonadaceae;g__Stenotrophomonas;s__	d__Bacteria	p__Pseudomonadota	c__Gammaproteobacteria	o__Xanthomonadales	f__Xanthomonadaceae	g__Stenotrophomonas	s__
SGB_1031	D59_DKLZ_T2107136305_bin.47	1	Medium	64.61	2.22	53.51	70	30	0.667655	2141618	722	14152	3125	1784	2966.23	0.895406	2583	d__Bacteria;p__Pseudomonadota;c__Alphaproteobacteria;o__Rhodobacterales;f__Rhodobacteraceae;g__Wagnerdoeblera;s__	d__Bacteria	p__Pseudomonadota	c__Alphaproteobacteria	o__Rhodobacterales	f__Rhodobacteraceae	g__Wagnerdoeblera	s__
SGB_1032	D59_DKLZ_T2107136305_bin.53	4	High	90.74	4.53	68.09	87	63.64	0.371207	3388126	831	31843	5013	2039	4077.17	0.841454	3865	d__Bacteria;p__Bacillota;c__Bacilli;o__Bacillales;f__Planococcaceae;g__Solibacillus;s__	d__Bacteria	p__Bacillota	c__Bacilli	o__Bacillales	f__Planococcaceae	g__Solibacillus	s__
SGB_1033	D59_DKLZ_T2107136305_bin.67	7	Medium	83.89	1.55	76.14	78	61.54	0.623783	2724157	274	44173	15135	4345	9942.18	0.877263	2659	d__Bacteria;p__Pseudomonadota;c__Gammaproteobacteria;o__Burkholderiales;f__Burkholderiaceae_B;g__Comamonas;s__	d__Bacteria	p__Pseudomonadota	c__Gammaproteobacteria	o__Burkholderiales	f__Burkholderiaceae_B	g__Comamonas	s__
SGB_1034	D59_DKLZ_T2107136305_bin.70	1	Medium	58.33	0.86	54.03	50	100	0.512167	2647449	860	15501	3257	1786	3078.43	0.882363	3163	d__Bacteria;p__Pseudomonadota;c__Alphaproteobacteria;o__Rhizobiales;f__Rhizobiaceae;g__Agrobacterium;s__	d__Bacteria	p__Pseudomonadota	c__Alphaproteobacteria	o__Rhizobiales	f__Rhizobiaceae	g__Agrobacterium	s__
SGB_1035	D60_DKLZ_T2107136306_bin.116	13	High	96.57	1.24	90.37	108	72.73	0.639766	3637389	255	98553	22319	6874	14264.3	0.891191	3486	d__Bacteria;p__Pseudomonadota;c__Alphaproteobacteria;o__Rhodobacterales;f__Rhodobacteraceae;g__Wagnerdoeblera;s__	d__Bacteria	p__Pseudomonadota	c__Alphaproteobacteria	o__Rhodobacterales	f__Rhodobacteraceae	g__Wagnerdoeblera	s__
SGB_1036	D60_DKLZ_T2107136306_bin.131	3	Medium	81.03	3.71	62.48	93	8.33	0.333561	2171652	515	41709	5407	1974	4216.8	0.895488	2329	d__Bacteria;p__Bacillota_A;c__Clostridia;o__Peptostreptococcales;f__Natronincolaceae;g__Alkaliphilus_B;s__	d__Bacteria	p__Bacillota_A	c__Clostridia	o__Peptostreptococcales	f__Natronincolaceae	g__Alkaliphilus_B	s__
SGB_1037	D60_DKLZ_T2107136306_bin.166	1	Medium	81.05	5.26	54.75	89	100	0.349624	3027963	86	189842	66578	18772	35208.9	0.870163	2960	d__Bacteria;p__Bacillota;c__Bacilli;o__Bacillales;f__Planococcaceae;g__Solibacillus;s__	d__Bacteria	p__Bacillota	c__Bacilli	o__Bacillales	f__Planococcaceae	g__Solibacillus	s__
SGB_1038	D60_DKLZ_T2107136306_bin.29	18	High	98.53	0.16	97.73	115	0	0.313758	3288473	252	110218	26552	5531	13049.5	0.890671	2996	d__Bacteria;p__Bacteroidota;c__Bacteroidia;o__Flavobacteriales;f__Weeksellaceae;g__Chryseobacterium;s__	d__Bacteria	p__Bacteroidota	c__Bacteroidia	o__Flavobacteriales	f__Weeksellaceae	g__Chryseobacterium	s__
SGB_1040	D61_DKLZ_T2107136307_bin.10	3	High	92.28	2.87	77.93	44	60	0.537602	1580111	226	38860	10853	3144	6991.64	0.898789	1620	d__Archaea;p__Thermoplasmatota;c__Thermoplasmata;o__Methanomassiliicoccales;f__Methanomethylophilaceae;g__UBA71;s__	d__Archaea	p__Thermoplasmatota	c__Thermoplasmata	o__Methanomassiliicoccales	f__Methanomethylophilaceae	g__UBA71	s__
SGB_1039	D61_DKLZ_T2107136307_bin.101	1	Medium	81.06	3.69	62.61	76	48	0.450541	2736300	722	18257	4447	1990	3789.89	0.876745	2609	d__Bacteria;p__Bacteroidota;c__Bacteroidia;o__Bacteroidales;f__Bacteroidaceae;g__Prevotella;s__	d__Bacteria	p__Bacteroidota	c__Bacteroidia	o__Bacteroidales	f__Bacteroidaceae	g__Prevotella	s__
SGB_1041	D61_DKLZ_T2107136307_bin.153	3	Medium	78.68	1.98	68.78	81	25	0.362258	2327932	598	34828	4470	1999	3892.86	0.937719	2407	d__Bacteria;p__Spirochaetota;c__Spirochaetia;o__Treponematales;f__Treponemataceae;g__Treponema_D;s__	d__Bacteria	p__Spirochaetota	c__Spirochaetia	o__Treponematales	f__Treponemataceae	g__Treponema_D	s__
SGB_1042	D61_DKLZ_T2107136307_bin.174	1	Medium	80.88	2.94	66.18	30	33.33	0.443202	1529943	300	23445	6483	2503	5099.81	0.877763	1590	d__Archaea;p__Halobacteriota;c__Methanomicrobia;o__Methanomicrobiales;f__Methanocorpusculaceae;g__Methanocorpusculum;s__	d__Archaea	p__Halobacteriota	c__Methanomicrobia	o__Methanomicrobiales	f__Methanocorpusculaceae	g__Methanocorpusculum	s__
SGB_1044	D61_DKLZ_T2107136307_bin.18	1	Medium	70.43	3.04	55.23	64	33.33	0.342999	755048	223	31751	3892	1732	3385.87	0.923447	830	d__Bacteria;p__Bacillota;c__Bacilli;o__Mycoplasmatales;f__Mycoplasmoidaceae;g__RUG11194;s__	d__Bacteria	p__Bacillota	c__Bacilli	o__Mycoplasmatales	f__Mycoplasmoidaceae	g__RUG11194	s__
SGB_1043	D61_DKLZ_T2107136307_bin.180	1	Medium	98.66	6.05	68.41	102	0	0.39761	3867150	322	254918	88962	2677	12009.8	0.889216	3309	d__Bacteria;p__Bacillota_A;c__Clostridia;o__Lachnospirales;f__Lachnospiraceae;g__UBA1760;s__	d__Bacteria	p__Bacillota_A	c__Clostridia	o__Lachnospirales	f__Lachnospiraceae	g__UBA1760	s__
SGB_1045	D61_DKLZ_T2107136307_bin.220	1	Medium	87.11	4.37	65.26	95	52.63	0.469501	3741757	524	44646	11006	3088	7140.76	0.911323	3225	d__Bacteria;p__Bacteroidota;c__Bacteroidia;o__Bacteroidales;f__UBA3663;g__UBA3663;s__	d__Bacteria	p__Bacteroidota	c__Bacteroidia	o__Bacteroidales	f__UBA3663	g__UBA3663	s__
SGB_1046	D61_DKLZ_T2107136307_bin.23	5	Medium	84.18	2.87	69.83	89	100	0.426893	2656963	563	28808	5908	2304	4719.29	0.910987	2623	d__Bacteria;p__Bacteroidota;c__Bacteroidia;o__Bacteroidales;f__F082;g__Limimorpha;s__	d__Bacteria	p__Bacteroidota	c__Bacteroidia	o__Bacteroidales	f__F082	g__Limimorpha	s__
SGB_1047	D61_DKLZ_T2107136307_bin.28	11	High	94.52	0.97	89.67	110	20	0.487569	2288423	155	93638	30736	6872	14764	0.928744	2020	d__Bacteria;p__Bacteroidota;c__Bacteroidia;o__Bacteroidales;f__UBA932;g__Cryptobacteroides;s__Cryptobacteroides sp002315815	d__Bacteria	p__Bacteroidota	c__Bacteroidia	o__Bacteroidales	f__UBA932	g__Cryptobacteroides	s__Cryptobacteroides sp002315815
SGB_1048	D61_DKLZ_T2107136307_bin.37	1	Medium	55.33	0	55.33	63	0	0.490743	3386853	731	24987	5647	2265	4633.18	0.908555	3070	d__Bacteria;p__Bacteroidota;c__Bacteroidia;o__Bacteroidales;f__UBA3663;g__UBA3663;s__	d__Bacteria	p__Bacteroidota	c__Bacteroidia	o__Bacteroidales	f__UBA3663	g__UBA3663	s__
SGB_1049	D61_DKLZ_T2107136307_bin.40	2	High	92.91	2.91	78.36	108	25	0.427472	2025549	251	65020	17420	2629	8069.92	0.90162	1963	d__Bacteria;p__Bacillota_C;c__Negativicutes;o__Acidaminococcales;f__Acidaminococcaceae;g__E4-135;s__	d__Bacteria	p__Bacillota_C	c__Negativicutes	o__Acidaminococcales	f__Acidaminococcaceae	g__E4-135	s__
SGB_1050	D61_DKLZ_T2107136307_bin.44	1	Medium	79.5	3.02	64.4	93	30	0.487594	2297998	559	17865	4835	2132	4110.91	0.88545	2276	d__Bacteria;p__Bacillota_A;c__Clostridia;o__Peptostreptococcales;f__Anaerovoracaceae;g__JAKSSR01;s__	d__Bacteria	p__Bacillota_A	c__Clostridia	o__Peptostreptococcales	f__Anaerovoracaceae	g__JAKSSR01	s__
SGB_1051	D61_DKLZ_T2107136307_bin.49	7	High	98.92	2.15	88.17	117	0	0.422409	4021082	212	219153	29752	8706	18967.4	0.888088	3326	d__Bacteria;p__Bacteroidota;c__Bacteroidia;o__Bacteroidales;f__Paludibacteraceae;g__UBA4345;s__	d__Bacteria	p__Bacteroidota	c__Bacteroidia	o__Bacteroidales	f__Paludibacteraceae	g__UBA4345	s__
SGB_1052	D61_DKLZ_T2107136307_bin.60	1	High	93.67	1.47	86.32	96	22.22	0.491092	3038006	325	59679	17234	3760	9347.71	0.907939	2595	d__Bacteria;p__Bacteroidota;c__Bacteroidia;o__Bacteroidales;f__Bacteroidaceae;g__Prevotella;s__	d__Bacteria	p__Bacteroidota	c__Bacteroidia	o__Bacteroidales	f__Bacteroidaceae	g__Prevotella	s__
SGB_1053	D61_DKLZ_T2107136307_bin.63	7	High	93.01	1.08	87.61	112	100	0.303577	2430668	392	43571	9194	2632	6200.68	0.909134	2432	d__Bacteria;p__Bacteroidota;c__Bacteroidia;o__Flavobacteriales;f__Weeksellaceae;g__Faecalibacter;s__	d__Bacteria	p__Bacteroidota	c__Bacteroidia	o__Flavobacteriales	f__Weeksellaceae	g__Faecalibacter	s__
SGB_1054	D61_DKLZ_T2107136307_bin.89	3	Medium	87.58	1.57	79.73	110	33.33	0.581479	2106629	102	79747	37735	9811	20653.2	0.906919	1937	d__Bacteria;p__Bacillota_A;c__Clostridia;o__Oscillospirales;f__Oscillospiraceae;g__UBA738;s__	d__Bacteria	p__Bacillota_A	c__Clostridia	o__Oscillospirales	f__Oscillospiraceae	g__UBA738	s__
SGB_1057	D62_DKLZ_T2107136308_bin.10	24	High	93.18	0	93.18	83	0	0.470008	1758476	78	222165	72313	11443	22544.6	0.929254	1664	d__Bacteria;p__Spirochaetota;c__Spirochaetia;o__Sphaerochaetales;f__Sphaerochaetaceae;g__;s__	d__Bacteria	p__Spirochaetota	c__Spirochaetia	o__Sphaerochaetales	f__Sphaerochaetaceae	g__	s__
SGB_1055	D62_DKLZ_T2107136308_bin.100	4	Medium	68.1	1.72	59.5	65	100	0.516877	3059447	380	71365	12507	3615	8051.18	0.889374	3109	d__Bacteria;p__Pseudomonadota;c__Alphaproteobacteria;o__Rhizobiales;f__Rhizobiaceae;g__Agrobacterium;s__	d__Bacteria	p__Pseudomonadota	c__Alphaproteobacteria	o__Rhizobiales	f__Rhizobiaceae	g__Agrobacterium	s__
SGB_1056	D62_DKLZ_T2107136308_bin.105	1	Medium	88.23	7.12	52.63	104	19.15	0.542212	3056059	143	300977	34402	10178	21371	0.913346	3050	d__Bacteria;p__Pseudomonadota;c__Gammaproteobacteria;o__Pseudomonadales;f__Pseudomonadaceae;g__Pseudomonas_E;s__	d__Bacteria	p__Pseudomonadota	c__Gammaproteobacteria	o__Pseudomonadales	f__Pseudomonadaceae	g__Pseudomonas_E	s__
SGB_1058	D62_DKLZ_T2107136308_bin.138	10	Medium	84.95	3.94	65.25	91	51.35	0.589904	3286546	859	16975	4610	2026	3826.01	0.898325	3711	d__Bacteria;p__Pseudomonadota;c__Alphaproteobacteria;o__Rhodobacterales;f__Rhodobacteraceae;g__Pseudogemmobacter;s__	d__Bacteria	p__Pseudomonadota	c__Alphaproteobacteria	o__Rhodobacterales	f__Rhodobacteraceae	g__Pseudogemmobacter	s__
SGB_1059	D62_DKLZ_T2107136308_bin.148	2	High	96.36	2.07	86.01	115	16.67	0.376009	4747507	322	195678	28403	6165	14743.8	0.820453	4779	d__Bacteria;p__Bacillota;c__Bacilli;o__Bacillales;f__DSM-1321;g__Peribacillus;s__Peribacillus asahii_A	d__Bacteria	p__Bacillota	c__Bacilli	o__Bacillales	f__DSM-1321	g__Peribacillus	s__Peribacillus asahii_A
SGB_1060	D62_DKLZ_T2107136308_bin.167	3	Medium	87.17	0.38	85.27	111	0	0.490723	1506364	198	36629	10228	3699	7607.9	0.894199	1441	d__Bacteria;p__Bacillota_A;c__Clostridia;o__Oscillospirales;f__CAG-272;g__UMGS1865;s__	d__Bacteria	p__Bacillota_A	c__Clostridia	o__Oscillospirales	f__CAG-272	g__UMGS1865	s__
SGB_1061	D62_DKLZ_T2107136308_bin.174	4	Medium	80.22	0	80.22	90	0	0.34469	761321	177	30990	4955	2126	4301.25	0.91295	871	d__Bacteria;p__Pseudomonadota;c__Alphaproteobacteria;o__Rs-D84;f__Rs-D84;g__Enterousia;s__	d__Bacteria	p__Pseudomonadota	c__Alphaproteobacteria	o__Rs-D84	f__Rs-D84	g__Enterousia	s__
SGB_1062	D62_DKLZ_T2107136308_bin.217	15	High	98.82	2.33	87.17	116	30.77	0.308071	2606981	190	72754	24027	6583	13721	0.894224	2526	d__Bacteria;p__Bacteroidota;c__Bacteroidia;o__Flavobacteriales;f__Flavobacteriaceae;g__Flavobacterium;s__	d__Bacteria	p__Bacteroidota	c__Bacteroidia	o__Flavobacteriales	f__Flavobacteriaceae	g__Flavobacterium	s__
SGB_1065	D62_DKLZ_T2107136308_bin.22	3	High	96.71	3.09	81.26	74	50	0.364485	3779746	102	158449	66234	22309	37056.3	0.860682	3828	d__Bacteria;p__Bacillota;c__Bacilli;o__Bacillales;f__Planococcaceae;g__Solibacillus;s__	d__Bacteria	p__Bacillota	c__Bacilli	o__Bacillales	f__Planococcaceae	g__Solibacillus	s__
SGB_1063	D62_DKLZ_T2107136308_bin.225	32	Medium	89.51	0	89.51	107	0	0.497527	1742216	91	73618	30562	10136	19145.2	0.907603	1671	d__Bacteria;p__Bacillota_A;c__Clostridia;o__Oscillospirales;f__Oscillospiraceae;g__F23-B02;s__F23-B02 sp002314685	d__Bacteria	p__Bacillota_A	c__Clostridia	o__Oscillospirales	f__Oscillospiraceae	g__F23-B02	s__F23-B02 sp002314685
SGB_1064	D62_DKLZ_T2107136308_bin.229	6	Medium	64.55	0.66	61.25	95	100	0.426348	2330409	595	24162	4446	2080	3916.65	0.910085	2207	d__Bacteria;p__Bacteroidota;c__Bacteroidia;o__Bacteroidales;f__Bacteroidaceae;g__UBA4334;s__	d__Bacteria	p__Bacteroidota	c__Bacteroidia	o__Bacteroidales	f__Bacteroidaceae	g__UBA4334	s__
SGB_1066	D62_DKLZ_T2107136308_bin.27	3	High	94.1	1.7	85.6	114	20	0.528185	2663420	344	52218	11257	3501	7742.5	0.862214	2324	d__Bacteria;p__Bacteroidota;c__Bacteroidia;o__Bacteroidales;f__P3;g__UBA1711;s__	d__Bacteria	p__Bacteroidota	c__Bacteroidia	o__Bacteroidales	f__P3	g__UBA1711	s__
SGB_1067	D62_DKLZ_T2107136308_bin.46	7	High	98.56	0.93	93.91	111	25	0.45395	2557739	16	335996	241539	118229	159859	0.917756	2414	d__Bacteria;p__Pseudomonadota;c__Gammaproteobacteria;o__Pseudomonadales;f__DSM-6294;g__Venatoribacter;s__	d__Bacteria	p__Pseudomonadota	c__Gammaproteobacteria	o__Pseudomonadales	f__DSM-6294	g__Venatoribacter	s__
SGB_1068	D62_DKLZ_T2107136308_bin.49	1	Medium	59.14	1.75	50.39	54	62.5	0.422129	2089854	495	65828	5152	2061	4221.93	0.855904	2000	d__Bacteria;p__Bacteroidota;c__Bacteroidia;o__Bacteroidales;f__Bacteroidaceae;g__Prevotella;s__	d__Bacteria	p__Bacteroidota	c__Bacteroidia	o__Bacteroidales	f__Bacteroidaceae	g__Prevotella	s__
SGB_1069	D62_DKLZ_T2107136308_bin.67	2	Medium	80.92	3.04	65.72	95	16.67	0.495715	2639121	458	28463	7771	2818	5762.27	0.901725	2638	d__Bacteria;p__Bacillota_A;c__Clostridia;o__Oscillospirales;f__Oscillospiraceae;g__UMGS1766;s__	d__Bacteria	p__Bacillota_A	c__Clostridia	o__Oscillospirales	f__Oscillospiraceae	g__UMGS1766	s__
SGB_1070	D62_DKLZ_T2107136308_bin.77	2	Medium	80.27	1.87	70.92	75	22.22	0.606743	2623041	130	151739	36042	9368	20177.2	0.873472	2468	d__Bacteria;p__Pseudomonadota;c__Gammaproteobacteria;o__Burkholderiales;f__Burkholderiaceae_B;g__Comamonas;s__	d__Bacteria	p__Pseudomonadota	c__Gammaproteobacteria	o__Burkholderiales	f__Burkholderiaceae_B	g__Comamonas	s__
SGB_1071	D63_DKLZ_T2107136309_bin.100	11	Medium	88.7	2.46	76.4	79	76.47	0.385796	2791481	477	36146	7552	2684	5852.16	0.878699	2945	d__Bacteria;p__Pseudomonadota;c__Gammaproteobacteria;o__Pseudomonadales;f__Moraxellaceae;g__Acinetobacter;s__Acinetobacter sp000632455	d__Bacteria	p__Pseudomonadota	c__Gammaproteobacteria	o__Pseudomonadales	f__Moraxellaceae	g__Acinetobacter	s__Acinetobacter sp000632455
SGB_1072	D63_DKLZ_T2107136309_bin.104	1	Medium	57.84	0	57.84	74	0	0.298536	509761	188	23843	2865	1660	2711.49	0.92788	574	d__Bacteria;p__Bacillota;c__Bacilli;o__Erysipelotrichales;f__Erysipelotrichaceae;g__UBA636;s__	d__Bacteria	p__Bacillota	c__Bacilli	o__Erysipelotrichales	f__Erysipelotrichaceae	g__UBA636	s__
SGB_1073	D63_DKLZ_T2107136309_bin.121	1	Medium	99.78	5.7	71.28	107	0	0.376874	4847463	77	303729	137036	36054	62954.1	0.875451	4207	d__Bacteria;p__Bacillota_A;c__Clostridia;o__Lachnospirales;f__Lachnospiraceae;g__;s__	d__Bacteria	p__Bacillota_A	c__Clostridia	o__Lachnospirales	f__Lachnospiraceae	g__	s__
SGB_1074	D63_DKLZ_T2107136309_bin.146	1	High	92.36	4.24	71.16	95	44	0.598882	3202374	82	164474	58207	19081	39053.3	0.887036	3007	d__Bacteria;p__Pseudomonadota;c__Gammaproteobacteria;o__Burkholderiales;f__Burkholderiaceae_B;g__Comamonas;s__Comamonas kerstersii	d__Bacteria	p__Pseudomonadota	c__Gammaproteobacteria	o__Burkholderiales	f__Burkholderiaceae_B	g__Comamonas	s__Comamonas kerstersii
SGB_1075	D63_DKLZ_T2107136309_bin.152	2	Medium	85.9	3.5	68.4	103	30.77	0.536908	2313641	538	20305	5022	2174	4300.45	0.902723	2414	d__Bacteria;p__Bacillota_A;c__Clostridia;o__Oscillospirales;f__Oscillospiraceae;g__RGIG3159;s__	d__Bacteria	p__Bacillota_A	c__Clostridia	o__Oscillospirales	f__Oscillospiraceae	g__RGIG3159	s__
SGB_1076	D63_DKLZ_T2107136309_bin.16	5	High	98.88	2.02	88.78	103	0	0.328495	906074	29	221231	90359	20376	31243.9	0.941684	843	d__Bacteria;p__Bacillota;c__Bacilli;o__RFN20;f__CAG-826;g__CAJOLV01;s__	d__Bacteria	p__Bacillota	c__Bacilli	o__RFN20	f__CAG-826	g__CAJOLV01	s__
SGB_1078	D63_DKLZ_T2107136309_bin.17	6	High	97.69	3.03	82.54	94	37.5	0.288035	779434	43	98673	48488	10560	18126.4	0.941065	746	d__Bacteria;p__Bacillota;c__Bacilli;o__Mycoplasmatales;f__Mycoplasmoidaceae;g__RUG11194;s__	d__Bacteria	p__Bacillota	c__Bacilli	o__Mycoplasmatales	f__Mycoplasmoidaceae	g__RUG11194	s__
SGB_1077	D63_DKLZ_T2107136309_bin.173	10	High	93.12	0.57	90.27	113	0	0.502501	2751858	151	225391	33527	7254	18224.2	0.945776	2158	d__Bacteria;p__Bacteroidota;c__Bacteroidia;o__Bacteroidales;f__UBA1402;g__UBA1757;s__	d__Bacteria	p__Bacteroidota	c__Bacteroidia	o__Bacteroidales	f__UBA1402	g__UBA1757	s__
SGB_1079	D63_DKLZ_T2107136309_bin.25	8	High	96.96	0.36	95.16	117	0	0.424281	3287195	108	337557	54239	14624	30437	0.903632	2582	d__Bacteria;p__Bacillota_A;c__Clostridia;o__Oscillospirales;f__Acutalibacteraceae;g__UBA6857;s__	d__Bacteria	p__Bacillota_A	c__Clostridia	o__Oscillospirales	f__Acutalibacteraceae	g__UBA6857	s__
SGB_1080	D63_DKLZ_T2107136309_bin.41	4	Medium	94.87	6.05	64.62	98	13.04	0.476931	3088725	385	73533	15568	2902	8022.66	0.946676	2821	d__Bacteria;p__Bacteroidota;c__Bacteroidia;o__Bacteroidales;f__UBA932;g__Cryptobacteroides;s__	d__Bacteria	p__Bacteroidota	c__Bacteroidia	o__Bacteroidales	f__UBA932	g__Cryptobacteroides	s__
SGB_1081	D63_DKLZ_T2107136309_bin.48	1	High	94.15	3.92	74.55	87	30.77	0.381904	3869244	140	152311	35842	15249	27637.5	0.850792	3731	d__Bacteria;p__Bacillota;c__Bacilli;o__Bacillales;f__Planococcaceae;g__Lysinibacillus_B;s__	d__Bacteria	p__Bacillota	c__Bacilli	o__Bacillales	f__Planococcaceae	g__Lysinibacillus_B	s__
SGB_1082	D63_DKLZ_T2107136309_bin.51	1	Medium	60.21	1.18	54.31	65	33.33	0.43261	1461107	514	8037	2961	1785	2842.62	0.900799	1597	d__Bacteria;p__Bacillota_A;c__Clostridia;o__Peptostreptococcales;f__Anaerovoracaceae;g__VUNA01;s__	d__Bacteria	p__Bacillota_A	c__Clostridia	o__Peptostreptococcales	f__Anaerovoracaceae	g__VUNA01	s__
SGB_1083	D63_DKLZ_T2107136309_bin.55	3	High	93.51	2.57	80.66	97	50	0.515725	2895918	354	52860	12345	3778	8180.56	0.894722	2678	d__Bacteria;p__Bacillota_A;c__Clostridia;o__Oscillospirales;f__Oscillospiraceae;g__;s__	d__Bacteria	p__Bacillota_A	c__Clostridia	o__Oscillospirales	f__Oscillospiraceae	g__	s__
SGB_1084	D63_DKLZ_T2107136309_bin.73	1	Medium	90.42	7.44	53.22	96	65.71	0.627367	2926602	374	60229	11967	3559	7825.14	0.905699	3002	d__Bacteria;p__Pseudomonadota;c__Alphaproteobacteria;o__Caulobacterales;f__Caulobacteraceae;g__Brevundimonas;s__	d__Bacteria	p__Pseudomonadota	c__Alphaproteobacteria	o__Caulobacterales	f__Caulobacteraceae	g__Brevundimonas	s__
SGB_1085	D63_DKLZ_T2107136309_bin.95	2	Medium	85	0.72	81.4	93	0	0.605081	1956776	444	20913	5175	2412	4407.15	0.911947	1952	d__Bacteria;p__Verrucomicrobiota;c__Lentisphaeria;o__Victivallales;f__Victivallaceae;g__UBA1784;s__	d__Bacteria	p__Verrucomicrobiota	c__Lentisphaeria	o__Victivallales	f__Victivallaceae	g__UBA1784	s__
SGB_1086	D64_DKLZ_T2107136310_bin.117	1	High	95.9	1.52	88.3	107	50	0.323602	3456912	426	53681	11457	3699	8114.82	0.863013	3032	d__Bacteria;p__Bacillota_A;c__Clostridia;o__Lachnospirales;f__Lachnospiraceae;g__Anaerocolumna;s__	d__Bacteria	p__Bacillota_A	c__Clostridia	o__Lachnospirales	f__Lachnospiraceae	g__Anaerocolumna	s__
SGB_1087	D64_DKLZ_T2107136310_bin.16	1	Medium	67.14	1.74	58.44	57	37.5	0.449371	2257177	709	14120	3351	1890	3183.61	0.917086	2465	d__Bacteria;p__Bacillota_A;c__Clostridia;o__Lachnospirales;f__Lachnospiraceae;g__CALZKI01;s__	d__Bacteria	p__Bacillota_A	c__Clostridia	o__Lachnospirales	f__Lachnospiraceae	g__CALZKI01	s__
SGB_1088	D64_DKLZ_T2107136310_bin.21	1	Medium	75.86	3.45	58.61	73	100	0.395771	2701991	274	61120	14734	4661	9861.28	0.865263	2746	d__Bacteria;p__Pseudomonadota;c__Gammaproteobacteria;o__Pseudomonadales;f__Moraxellaceae;g__Acinetobacter;s__	d__Bacteria	p__Pseudomonadota	c__Gammaproteobacteria	o__Pseudomonadales	f__Moraxellaceae	g__Acinetobacter	s__
SGB_1089	D64_DKLZ_T2107136310_bin.33	6	High	96.62	2.03	86.47	112	0	0.646043	2263251	109	76886	36430	10148	20763.8	0.899466	1961	d__Bacteria;p__Verrucomicrobiota;c__Verrucomicrobiae;o__Opitutales;f__UBA953;g__;s__	d__Bacteria	p__Verrucomicrobiota	c__Verrucomicrobiae	o__Opitutales	f__UBA953	g__	s__
SGB_1090	D64_DKLZ_T2107136310_bin.75	1	Medium	73.47	2.41	61.42	70	75	0.581293	2652993	736	19229	4011	2003	3604.61	0.902919	3093	d__Bacteria;p__Pseudomonadota;c__Alphaproteobacteria;o__Rhizobiales;f__Devosiaceae;g__Devosia;s__	d__Bacteria	p__Pseudomonadota	c__Alphaproteobacteria	o__Rhizobiales	f__Devosiaceae	g__Devosia	s__
SGB_1091	D65_DKLZ_T2107136311_bin.100	19	High	94.5	1.37	87.65	114	0	0.389258	2312513	301	48093	11503	3153	7682.77	0.891972	2076	d__Bacteria;p__Bacteroidota;c__Bacteroidia;o__Bacteroidales;f__Rikenellaceae;g__Mucinivorans;s__Mucinivorans sp002315675	d__Bacteria	p__Bacteroidota	c__Bacteroidia	o__Bacteroidales	f__Rikenellaceae	g__Mucinivorans	s__Mucinivorans sp002315675
SGB_1092	D65_DKLZ_T2107136311_bin.101	17	High	97.28	0.3	95.78	115	33.33	0.691796	2981171	491	30054	8571	2709	6071.63	0.911191	3048	d__Bacteria;p__Actinomycetota;c__Actinomycetia;o__Propionibacteriales;f__Nocardioidaceae;g__Nocardioides;s__	d__Bacteria	p__Actinomycetota	c__Actinomycetia	o__Propionibacteriales	f__Nocardioidaceae	g__Nocardioides	s__
SGB_1093	D65_DKLZ_T2107136311_bin.115	3	High	92.57	4.05	72.32	104	16.67	0.525004	1747866	80	111582	33414	11957	21848.3	0.91515	1571	d__Bacteria;p__Verrucomicrobiota;c__Lentisphaeria;o__Victivallales;f__UBA1829;g__;s__	d__Bacteria	p__Verrucomicrobiota	c__Lentisphaeria	o__Victivallales	f__UBA1829	g__	s__
SGB_1094	D65_DKLZ_T2107136311_bin.124	2	Medium	89.32	1.72	80.72	99	33.33	0.541743	3304536	517	43852	9058	3091	6391.75	0.850317	3710	d__Bacteria;p__Bacillota_A;c__Clostridia;o__Christensenellales;f__CAG-74;g__HGM11604;s__	d__Bacteria	p__Bacillota_A	c__Clostridia	o__Christensenellales	f__CAG-74	g__HGM11604	s__
SGB_1095	D65_DKLZ_T2107136311_bin.13	5	Medium	85.9	1.86	76.6	96	20	0.498617	3227527	138	130109	38529	10366	23387.9	0.876151	2363	d__Bacteria;p__Bacteroidota;c__Bacteroidia;o__Bacteroidales;f__Bacteroidaceae;g__UBA4372;s__	d__Bacteria	p__Bacteroidota	c__Bacteroidia	o__Bacteroidales	f__Bacteroidaceae	g__UBA4372	s__
SGB_1096	D65_DKLZ_T2107136311_bin.168	17	High	98.88	1.69	90.43	107	50	0.326366	1210251	60	119599	37417	8675	20170.8	0.942904	1138	d__Bacteria;p__Bacillota;c__Bacilli;o__RFN20;f__CAG-826;g__UBA3207;s__	d__Bacteria	p__Bacillota	c__Bacilli	o__RFN20	f__CAG-826	g__UBA3207	s__
SGB_1097	D65_DKLZ_T2107136311_bin.171	2	High	92.62	1.9	83.12	112	0	0.395084	2333614	396	35609	8198	2901	5892.96	0.894592	2323	d__Bacteria;p__Bacillota_A;c__Clostridia;o__Oscillospirales;f__Ruminococcaceae;g__RGIG3102;s__	d__Bacteria	p__Bacillota_A	c__Clostridia	o__Oscillospirales	f__Ruminococcaceae	g__RGIG3102	s__
SGB_1098	D65_DKLZ_T2107136311_bin.174	1	Medium	70.71	3.42	53.61	68	66.67	0.396475	2731211	692	16627	4818	2012	3946.84	0.878563	3075	d__Bacteria;p__Bacillota;c__Bacilli;o__Bacillales;f__Planococcaceae;g__Solibacillus;s__	d__Bacteria	p__Bacillota	c__Bacilli	o__Bacillales	f__Planococcaceae	g__Solibacillus	s__
SGB_1099	D65_DKLZ_T2107136311_bin.188	46	Medium	89.35	1.38	82.45	111	42.86	0.466437	2518660	242	94169	15897	4685	10407.7	0.917833	2135	d__Bacteria;p__Bacteroidota;c__Bacteroidia;o__Bacteroidales;f__Bacteroidaceae;g__UBA1786;s__UBA1786 sp002314525	d__Bacteria	p__Bacteroidota	c__Bacteroidia	o__Bacteroidales	f__Bacteroidaceae	g__UBA1786	s__UBA1786 sp002314525
SGB_1100	D65_DKLZ_T2107136311_bin.209	12	High	92.23	0.68	88.83	106	0	0.54839	2231691	88	162210	47319	12054	25360.1	0.91622	1941	d__Bacteria;p__Verrucomicrobiota;c__Lentisphaeria;o__Victivallales;f__Victivallaceae;g__UBA1784;s__	d__Bacteria	p__Verrucomicrobiota	c__Lentisphaeria	o__Victivallales	f__Victivallaceae	g__UBA1784	s__
SGB_1101	D65_DKLZ_T2107136311_bin.213	1	Medium	78.29	1.77	69.44	29	66.67	0.526223	1269156	252	24312	6532	2523	5036.33	0.931428	1389	d__Archaea;p__Thermoplasmatota;c__Thermoplasmata;o__Methanomassiliicoccales;f__Methanomethylophilaceae;g__;s__	d__Archaea	p__Thermoplasmatota	c__Thermoplasmata	o__Methanomassiliicoccales	f__Methanomethylophilaceae	g__	s__
SGB_1102	D65_DKLZ_T2107136311_bin.218	2	High	98.43	1.89	88.98	112	0	0.304929	2641606	369	57244	9917	3152	7158.82	0.911608	2732	d__Bacteria;p__Bacillota;c__Bacilli;o__Erysipelotrichales;f__Coprobacillaceae;g__;s__	d__Bacteria	p__Bacillota	c__Bacilli	o__Erysipelotrichales	f__Coprobacillaceae	g__	s__
SGB_1103	D65_DKLZ_T2107136311_bin.221	1	Medium	86.03	0.79	82.08	95	0	0.47851	2353042	335	41571	8942	3311	7024.01	0.921102	2148	d__Bacteria;p__Bacillota_A;c__Clostridia;o__Lachnospirales;f__Lachnospiraceae;g__UBA4292;s__	d__Bacteria	p__Bacillota_A	c__Clostridia	o__Lachnospirales	f__Lachnospiraceae	g__UBA4292	s__
SGB_1104	D65_DKLZ_T2107136311_bin.229	10	High	91.21	4.43	69.06	83	63.64	0.534088	3213766	394	69505	12854	3496	8156.77	0.889089	3294	d__Bacteria;p__Pseudomonadota;c__Gammaproteobacteria;o__Burkholderiales;f__Burkholderiaceae_B;g__Comamonas;s__	d__Bacteria	p__Pseudomonadota	c__Gammaproteobacteria	o__Burkholderiales	f__Burkholderiaceae_B	g__Comamonas	s__
SGB_1105	D65_DKLZ_T2107136311_bin.238	1	Medium	75.27	0.99	70.32	92	0	0.417281	2378676	108	116783	70318	14329	22024.8	0.923753	2002	d__Bacteria;p__Bacteroidota;c__Bacteroidia;o__Bacteroidales;f__WCHB1-69;g__RUG11690;s__	d__Bacteria	p__Bacteroidota	c__Bacteroidia	o__Bacteroidales	f__WCHB1-69	g__RUG11690	s__
SGB_1106	D65_DKLZ_T2107136311_bin.32	1	Medium	78.77	5.07	53.42	67	10	0.403204	2289173	678	15379	3807	1884	3376.36	0.931903	2425	d__Bacteria;p__Spirochaetota;c__Spirochaetia;o__Treponematales;f__Treponemataceae;g__Treponema_D;s__	d__Bacteria	p__Spirochaetota	c__Spirochaetia	o__Treponematales	f__Treponemataceae	g__Treponema_D	s__
SGB_1107	D65_DKLZ_T2107136311_bin.33	1	Medium	86.98	2.62	73.88	75	37.5	0.565198	2287403	311	49127	9463	3516	7354.99	0.950652	2026	d__Bacteria;p__Bacteroidota;c__Bacteroidia;o__Bacteroidales;f__UBA932;g__Cryptobacteroides;s__	d__Bacteria	p__Bacteroidota	c__Bacteroidia	o__Bacteroidales	f__UBA932	g__Cryptobacteroides	s__
SGB_1109	D65_DKLZ_T2107136311_bin.4	4	Medium	89.96	3.86	70.66	89	42.86	0.433516	3122399	114	132578	43465	13919	27389.5	0.88137	3019	d__Bacteria;p__Bacillota;c__Bacilli;o__Bacillales;f__Planococcaceae;g__Solibacillus;s__	d__Bacteria	p__Bacillota	c__Bacilli	o__Bacillales	f__Planococcaceae	g__Solibacillus	s__
SGB_1108	D65_DKLZ_T2107136311_bin.48	3	Medium	86.57	3.78	67.67	85	36.84	0.427243	3862662	637	45010	8882	2722	6063.83	0.882324	3475	d__Bacteria;p__Bacteroidota;c__Bacteroidia;o__Bacteroidales;f__Bacteroidaceae;g__UBA4334;s__	d__Bacteria	p__Bacteroidota	c__Bacteroidia	o__Bacteroidales	f__Bacteroidaceae	g__UBA4334	s__
SGB_1111	D65_DKLZ_T2107136311_bin.5	1	Medium	78.19	0.39	76.24	110	50	0.390524	1450714	67	108518	34706	10304	21652.4	0.922159	1417	d__Bacteria;p__Bacillota_A;c__Clostridia;o__Oscillospirales;f__Acutalibacteraceae;g__UBA1227;s__	d__Bacteria	p__Bacillota_A	c__Clostridia	o__Oscillospirales	f__Acutalibacteraceae	g__UBA1227	s__
SGB_1110	D65_DKLZ_T2107136311_bin.58	3	High	91.03	0.73	87.38	102	50	0.395424	1547548	64	98347	44803	11847	24180.4	0.912497	1371	d__Bacteria;p__Bacillota_A;c__Clostridia;o__Christensenellales;f__CAG-917;g__;s__	d__Bacteria	p__Bacillota_A	c__Clostridia	o__Christensenellales	f__CAG-917	g__	s__
SGB_1112	D65_DKLZ_T2107136311_bin.74	4	Medium	79.66	5.04	54.46	82	37.5	0.458806	1723426	456	19644	4425	1875	3779.44	0.862703	1900	d__Bacteria;p__Synergistota;c__Synergistia;o__Synergistales;f__Synergistaceae;g__E4-60;s__	d__Bacteria	p__Synergistota	c__Synergistia	o__Synergistales	f__Synergistaceae	g__E4-60	s__
SGB_1113	D65_DKLZ_T2107136311_bin.76	37	High	90.45	0.11	89.9	102	100	0.431898	1829655	279	41841	9718	2950	6557.9	0.929503	1750	d__Bacteria;p__Bacillota;c__Bacilli;o__RFN20;f__CAG-826;g__UBA4951;s__	d__Bacteria	p__Bacillota	c__Bacilli	o__RFN20	f__CAG-826	g__UBA4951	s__
SGB_1114	D65_DKLZ_T2107136311_bin.82	1	Medium	86.45	2.03	76.3	104	25	0.453883	2345111	430	33977	6748	2679	5453.75	0.894965	2172	d__Bacteria;p__Bacillota_A;c__Clostridia;o__Oscillospirales;f__CAG-272;g__CAG-448;s__	d__Bacteria	p__Bacillota_A	c__Clostridia	o__Oscillospirales	f__CAG-272	g__CAG-448	s__
SGB_1115	D66_DKLZ_T2107136312_bin.11	5	High	100	2.83	85.85	117	9.09	0.677334	5503339	96	222702	96918	32318	57326.4	0.91744	4965	d__Bacteria;p__Pseudomonadota;c__Gammaproteobacteria;o__Burkholderiales;f__Burkholderiaceae_B;g__Pseudorhodoferax;s__	d__Bacteria	p__Pseudomonadota	c__Gammaproteobacteria	o__Burkholderiales	f__Burkholderiaceae_B	g__Pseudorhodoferax	s__
SGB_1116	D66_DKLZ_T2107136312_bin.43	1	High	98.95	2.9	84.45	110	0	0.638735	4668878	271	90453	27295	8482	17228.3	0.87607	4291	d__Bacteria;p__Pseudomonadota;c__Alphaproteobacteria;o__Azospirillales;f__Azospirillaceae;g__Azospirillum;s__	d__Bacteria	p__Pseudomonadota	c__Alphaproteobacteria	o__Azospirillales	f__Azospirillaceae	g__Azospirillum	s__
SGB_1117	D66_DKLZ_T2107136312_bin.50	13	High	97.19	0.9	92.69	110	25	0.608129	3607899	85	178922	74727	22172	42445.9	0.913655	3445	d__Bacteria;p__Pseudomonadota;c__Gammaproteobacteria;o__Pseudomonadales;f__Pseudomonadaceae;g__Pseudomonas_E;s__	d__Bacteria	p__Pseudomonadota	c__Gammaproteobacteria	o__Pseudomonadales	f__Pseudomonadaceae	g__Pseudomonas_E	s__
SGB_1118	D66_DKLZ_T2107136312_bin.52	1	High	97.15	1.75	88.4	110	20	0.601631	5113040	83	312678	106593	34855	61602.9	0.876544	4414	d__Bacteria;p__Pseudomonadota;c__Alphaproteobacteria;o__Azospirillales;f__Azospirillaceae;g__Azospirillum;s__	d__Bacteria	p__Pseudomonadota	c__Alphaproteobacteria	o__Azospirillales	f__Azospirillaceae	g__Azospirillum	s__
SGB_1119	D66_DKLZ_T2107136312_bin.59	8	High	93.77	2.72	80.17	90	68.42	0.62601	3657307	269	70630	19994	6639	13595.9	0.891922	3459	d__Bacteria;p__Pseudomonadota;c__Alphaproteobacteria;o__Rhodobacterales;f__Rhodobacteraceae;g__Pseudogemmobacter;s__	d__Bacteria	p__Pseudomonadota	c__Alphaproteobacteria	o__Rhodobacterales	f__Rhodobacteraceae	g__Pseudogemmobacter	s__
SGB_1120	D66_DKLZ_T2107136312_bin.80	6	High	94.69	4.13	74.04	102	31.58	0.656388	4022059	331	65507	17929	5940	12151.2	0.88253	3838	d__Bacteria;p__Pseudomonadota;c__Alphaproteobacteria;o__Rhodobacterales;f__Rhodobacteraceae;g__Wagnerdoeblera;s__	d__Bacteria	p__Pseudomonadota	c__Alphaproteobacteria	o__Rhodobacterales	f__Rhodobacteraceae	g__Wagnerdoeblera	s__
SGB_1121	D66_DKLZ_T2107136312_bin.82	1	Medium	88.65	3.24	72.45	93	23.08	0.627676	2870408	562	32193	6647	2507	5107.49	0.923982	3096	d__Bacteria;p__Actinomycetota;c__Actinomycetia;o__Propionibacteriales;f__Nocardioidaceae;g__Nocardioides;s__	d__Bacteria	p__Actinomycetota	c__Actinomycetia	o__Propionibacteriales	f__Nocardioidaceae	g__Nocardioides	s__
SGB_1122	D66_DKLZ_T2107136312_bin.88	2	High	99.34	1.97	89.49	115	50	0.424351	3713776	163	255060	53093	10264	22783.9	0.913864	3061	d__Bacteria;p__Bacteroidota;c__Bacteroidia;o__Chitinophagales;f__Chitinophagaceae;g__Pseudobacter;s__	d__Bacteria	p__Bacteroidota	c__Bacteroidia	o__Chitinophagales	f__Chitinophagaceae	g__Pseudobacter	s__
SGB_1123	D66_DKLZ_T2107136312_bin.90	3	High	92.44	4.04	72.24	86	47.62	0.57109	3280389	439	47264	11558	3217	7472.41	0.911957	3418	d__Bacteria;p__Pseudomonadota;c__Alphaproteobacteria;o__Sphingomonadales;f__Sphingomonadaceae;g__Sphingomonas;s__	d__Bacteria	p__Pseudomonadota	c__Alphaproteobacteria	o__Sphingomonadales	f__Sphingomonadaceae	g__Sphingomonas	s__
SGB_1124	D67_DKLZ_T2107136313_bin.101	1	Medium	65.67	1.88	56.27	65	100	0.359915	3436154	590	40386	7999	2736	5823.99	0.87214	3549	d__Bacteria;p__Pseudomonadota;c__Gammaproteobacteria;o__Pseudomonadales;f__Moraxellaceae;g__Acinetobacter;s__	d__Bacteria	p__Pseudomonadota	c__Gammaproteobacteria	o__Pseudomonadales	f__Moraxellaceae	g__Acinetobacter	s__
SGB_1125	D67_DKLZ_T2107136313_bin.117	2	High	90.98	4.37	69.13	78	69.23	0.309898	3908561	234	109326	29315	7225	16703.3	0.822155	3409	d__Bacteria;p__Bacillota_A;c__Clostridia;o__Lachnospirales;f__Lachnospiraceae;g__Anaerocolumna;s__	d__Bacteria	p__Bacillota_A	c__Clostridia	o__Lachnospirales	f__Lachnospiraceae	g__Anaerocolumna	s__
SGB_1126	D67_DKLZ_T2107136313_bin.120	5	High	98.92	0	98.92	118	0	0.384745	2884350	60	552649	131643	23214	48072.5	0.922191	2545	d__Bacteria;p__Bacteroidota;c__Bacteroidia;o__Flavobacteriales;f__Crocinitomicaceae;g__Taishania;s__	d__Bacteria	p__Bacteroidota	c__Bacteroidia	o__Flavobacteriales	f__Crocinitomicaceae	g__Taishania	s__
SGB_1127	D67_DKLZ_T2107136313_bin.62	1	Medium	68.47	3.45	51.22	72	100	0.368507	2583907	268	58489	16007	4268	9641.44	0.877974	2664	d__Bacteria;p__Pseudomonadota;c__Gammaproteobacteria;o__Pseudomonadales;f__Moraxellaceae;g__Acinetobacter;s__	d__Bacteria	p__Pseudomonadota	c__Gammaproteobacteria	o__Pseudomonadales	f__Moraxellaceae	g__Acinetobacter	s__
SGB_1128	D68_DKLZ_T2107136314_bin.104	2	Medium	53.61	0	53.61	63	0	0.576322	2967661	529	41366	7842	2535	5609.95	0.881532	3102	d__Bacteria;p__Pseudomonadota;c__Gammaproteobacteria;o__Burkholderiales;f__Burkholderiaceae_B;g__Comamonas;s__	d__Bacteria	p__Pseudomonadota	c__Gammaproteobacteria	o__Burkholderiales	f__Burkholderiaceae_B	g__Comamonas	s__
SGB_1129	D68_DKLZ_T2107136314_bin.117	1	High	98.06	0.8	94.06	108	0	0.318203	2777129	110	155402	52191	12972	25246.6	0.890141	2499	d__Bacteria;p__Bacteroidota;c__Bacteroidia;o__Flavobacteriales;f__Flavobacteriaceae;g__Flavobacterium;s__	d__Bacteria	p__Bacteroidota	c__Bacteroidia	o__Flavobacteriales	f__Flavobacteriaceae	g__Flavobacterium	s__
SGB_1130	D68_DKLZ_T2107136314_bin.164	1	Medium	59.37	0	59.37	70	0	0.555508	4669364	109	232916	84513	20455	42838.2	0.87162	4345	d__Bacteria;p__Pseudomonadota;c__Gammaproteobacteria;o__Enterobacterales;f__Enterobacteriaceae;g__Klebsiella;s__Klebsiella electrica	d__Bacteria	p__Pseudomonadota	c__Gammaproteobacteria	o__Enterobacterales	f__Enterobacteriaceae	g__Klebsiella	s__Klebsiella electrica
SGB_1131	D68_DKLZ_T2107136314_bin.166	1	Medium	89.11	4.78	65.21	82	72	0.404025	2981656	198	79789	23172	7813	15058.9	0.864259	2879	d__Bacteria;p__Pseudomonadota;c__Gammaproteobacteria;o__Pseudomonadales;f__Moraxellaceae;g__Acinetobacter;s__	d__Bacteria	p__Pseudomonadota	c__Gammaproteobacteria	o__Pseudomonadales	f__Moraxellaceae	g__Acinetobacter	s__
SGB_1132	D68_DKLZ_T2107136314_bin.43	2	Medium	79.78	0	79.78	88	0	0.327795	883809	13	166977	98777	37126	67985.3	0.937407	819	d__Bacteria;p__Bacillota;c__Bacilli;o__RFN20;f__CAG-826;g__Enteromonas;s__	d__Bacteria	p__Bacillota	c__Bacilli	o__RFN20	f__CAG-826	g__Enteromonas	s__
SGB_1133	D68_DKLZ_T2107136314_bin.60	2	Medium	88.46	2.81	74.41	111	57.14	0.321805	1527116	173	52650	14732	4181	8827.26	0.911867	1632	d__Bacteria;p__Cyanobacteriota;c__Vampirovibrionia;o__Gastranaerophilales;f__Gastranaerophilaceae;g__SIG32;s__	d__Bacteria	p__Cyanobacteriota	c__Vampirovibrionia	o__Gastranaerophilales	f__Gastranaerophilaceae	g__SIG32	s__
SGB_1134	D69_DKLZ_T2107136315_bin.102	1	Medium	80.68	6.04	50.48	80	63.64	0.513344	1799106	186	46495	15008	4384	9672.61	0.91027	1789	d__Bacteria;p__Bacillota_A;c__Clostridia;o__Oscillospirales;f__Oscillospiraceae;g__F23-B02;s__	d__Bacteria	p__Bacillota_A	c__Clostridia	o__Oscillospirales	f__Oscillospiraceae	g__F23-B02	s__
SGB_1135	D69_DKLZ_T2107136315_bin.105	15	High	96.98	0.58	94.08	117	0	0.327413	2682700	502	55029	7285	2366	5344.02	0.844486	2258	d__Bacteria;p__Pseudomonadota;c__Gammaproteobacteria;o__Enterobacterales_A;f__Succinivibrionaceae;g__Ruminobacter;s__	d__Bacteria	p__Pseudomonadota	c__Gammaproteobacteria	o__Enterobacterales_A	f__Succinivibrionaceae	g__Ruminobacter	s__
SGB_1136	D69_DKLZ_T2107136315_bin.112	2	High	94.6	3.54	76.9	101	87.5	0.428375	4394864	364	75328	19184	5779	12073.8	0.900105	4247	d__Bacteria;p__Bacillota_A;c__Clostridia;o__Lachnospirales;f__Lachnospiraceae;g__Lacrimispora;s__Lacrimispora aerotolerans	d__Bacteria	p__Bacillota_A	c__Clostridia	o__Lachnospirales	f__Lachnospiraceae	g__Lacrimispora	s__Lacrimispora aerotolerans
SGB_1137	D69_DKLZ_T2107136315_bin.125	4	High	95.59	2.7	82.09	92	59.26	0.652032	4387042	289	98032	25290	6947	15180.1	0.868549	4157	d__Bacteria;p__Pseudomonadota;c__Gammaproteobacteria;o__Burkholderiales;f__Burkholderiaceae_B;g__Comamonas;s__Comamonas terrigena	d__Bacteria	p__Pseudomonadota	c__Gammaproteobacteria	o__Burkholderiales	f__Burkholderiaceae_B	g__Comamonas	s__Comamonas terrigena
SGB_1138	D69_DKLZ_T2107136315_bin.132	7	Medium	86.53	1.69	78.08	94	100	0.45098	1555330	391	19824	5025	2064	3977.83	0.870332	1680	d__Bacteria;p__Synergistota;c__Synergistia;o__Synergistales;f__Synergistaceae;g__E4-60;s__	d__Bacteria	p__Synergistota	c__Synergistia	o__Synergistales	f__Synergistaceae	g__E4-60	s__
SGB_1139	D69_DKLZ_T2107136315_bin.142	2	Medium	67.58	0.24	66.38	62	0	0.411563	1243438	384	14232	3446	1949	3238.12	0.912441	1345	d__Bacteria;p__Bacillota_A;c__Clostridia;o__Peptostreptococcales;f__Anaerovoracaceae;g__RUG099;s__	d__Bacteria	p__Bacillota_A	c__Clostridia	o__Peptostreptococcales	f__Anaerovoracaceae	g__RUG099	s__
SGB_1140	D69_DKLZ_T2107136315_bin.148	8	High	96.85	0	96.85	116	0	0.390973	1925140	51	191172	83690	18588	37747.8	0.886236	1611	d__Bacteria;p__Bacteroidota;c__Bacteroidia;o__Bacteroidales;f__Bacteroidaceae;g__Prevotella;s__	d__Bacteria	p__Bacteroidota	c__Bacteroidia	o__Bacteroidales	f__Bacteroidaceae	g__Prevotella	s__
SGB_1141	D69_DKLZ_T2107136315_bin.153	3	Medium	92.69	6.38	60.79	102	62.5	0.428824	3304184	676	43825	6192	2323	4887.85	0.881669	3551	d__Bacteria;p__Bacillota;c__Bacilli;o__Lactobacillales;f__Enterococcaceae;g__Enterococcus_D;s__Enterococcus_D innesii	d__Bacteria	p__Bacillota	c__Bacilli	o__Lactobacillales	f__Enterococcaceae	g__Enterococcus_D	s__Enterococcus_D innesii
SGB_1142	D69_DKLZ_T2107136315_bin.188	5	Medium	87.91	1.1	82.41	97	0	0.336323	907928	22	150872	93926	28779	41269.5	0.905249	877	d__Bacteria;p__Pseudomonadota;c__Alphaproteobacteria;o__Rs-D84;f__Rs-D84;g__Enterousia;s__	d__Bacteria	p__Pseudomonadota	c__Alphaproteobacteria	o__Rs-D84	f__Rs-D84	g__Enterousia	s__
SGB_1143	D69_DKLZ_T2107136315_bin.224	2	Medium	68.66	2.36	56.86	62	0	0.410588	1613166	469	16746	4008	1933	3439.59	0.925235	1870	d__Bacteria;p__Bacillota_A;c__Clostridia;o__Peptostreptococcales;f__Anaerovoracaceae;g__UMGS973;s__	d__Bacteria	p__Bacillota_A	c__Clostridia	o__Peptostreptococcales	f__Anaerovoracaceae	g__UMGS973	s__
SGB_1144	D69_DKLZ_T2107136315_bin.54	4	High	93.74	1.34	87.04	113	0	0.545796	2159127	56	139536	67183	18516	38555.8	0.914271	1917	d__Bacteria;p__Bacillota_A;c__Clostridia;o__Oscillospirales;f__Oscillospiraceae;g__CAJOIG01;s__	d__Bacteria	p__Bacillota_A	c__Clostridia	o__Oscillospirales	f__Oscillospiraceae	g__CAJOIG01	s__
SGB_1145	D69_DKLZ_T2107136315_bin.64	8	Medium	87.97	2.19	77.02	80	81.82	0.58837	3058438	320	53375	16306	4270	9557.62	0.886046	3023	d__Bacteria;p__Pseudomonadota;c__Gammaproteobacteria;o__Burkholderiales;f__Burkholderiaceae_B;g__Comamonas;s__	d__Bacteria	p__Pseudomonadota	c__Gammaproteobacteria	o__Burkholderiales	f__Burkholderiaceae_B	g__Comamonas	s__
SGB_1146	D69_DKLZ_T2107136315_bin.90	1	Medium	64.74	2.81	50.69	77	27.27	0.608375	1411353	469	10570	3257	1824	3009.28	0.911785	1595	d__Bacteria;p__Bacillota_A;c__Clostridia;o__Oscillospirales;f__Oscillospiraceae;g__UBA738;s__	d__Bacteria	p__Bacillota_A	c__Clostridia	o__Oscillospirales	f__Oscillospiraceae	g__UBA738	s__
SGB_1147	D69_DKLZ_T2107136315_bin.94	10	High	94.29	2.14	83.59	107	50	0.391684	1990867	269	48604	10436	3126	7400.99	0.93216	2062	d__Bacteria;p__Bacillota;c__Bacilli;o__Erysipelotrichales;f__Erysipelotrichaceae;g__UBA636;s__	d__Bacteria	p__Bacillota	c__Bacilli	o__Erysipelotrichales	f__Erysipelotrichaceae	g__UBA636	s__
SGB_1148	D70_DKLZ_T2107136316_bin.104	3	High	98.65	0	98.65	107	0	0.303969	1552683	105	154008	27832	6675	14787.5	0.914645	1496	d__Bacteria;p__Bacillota;c__Bacilli;o__Acholeplasmatales;f__Acholeplasmataceae;g__Acholeplasma;s__	d__Bacteria	p__Bacillota	c__Bacilli	o__Acholeplasmatales	f__Acholeplasmataceae	g__Acholeplasma	s__
SGB_1149	D70_DKLZ_T2107136316_bin.114	1	Medium	76.95	1.1	71.45	85	100	0.505352	1343981	287	28052	5941	2338	4682.86	0.915337	1547	d__Bacteria;p__Pseudomonadota;c__Alphaproteobacteria;o__Micavibrionales;f__GCA-2720935;g__;s__	d__Bacteria	p__Pseudomonadota	c__Alphaproteobacteria	o__Micavibrionales	f__GCA-2720935	g__	s__
SGB_1150	D70_DKLZ_T2107136316_bin.123	1	Medium	82.96	3.73	64.31	70	38.89	0.590824	3112779	659	22902	5727	2378	4723.49	0.903753	3495	d__Bacteria;p__Pseudomonadota;c__Alphaproteobacteria;o__Rhizobiales;f__Devosiaceae;g__Devosia;s__	d__Bacteria	p__Pseudomonadota	c__Alphaproteobacteria	o__Rhizobiales	f__Devosiaceae	g__Devosia	s__
SGB_1151	D70_DKLZ_T2107136316_bin.136	3	High	97.12	4.46	74.82	112	75	0.461837	3189861	311	57201	14967	4805	10256.8	0.897421	3018	d__Bacteria;p__Pseudomonadota;c__Gammaproteobacteria;o__Pseudomonadales;f__Cellvibrionaceae;g__Cellvibrio;s__	d__Bacteria	p__Pseudomonadota	c__Gammaproteobacteria	o__Pseudomonadales	f__Cellvibrionaceae	g__Cellvibrio	s__
SGB_1152	D70_DKLZ_T2107136316_bin.157	2	Medium	90.89	5	65.89	100	28.57	0.383795	2085778	462	23006	5547	2339	4514.67	0.895087	2323	d__Bacteria;p__Bacillota;c__Bacilli;o__Erysipelotrichales;f__Erysipelotrichaceae;g__JAEWFD01;s__	d__Bacteria	p__Bacillota	c__Bacilli	o__Erysipelotrichales	f__Erysipelotrichaceae	g__JAEWFD01	s__
SGB_1153	D70_DKLZ_T2107136316_bin.158	3	Medium	89.82	2.17	78.97	87	71.43	0.603197	3905723	504	44679	11787	3387	7749.45	0.904744	4002	d__Bacteria;p__Pseudomonadota;c__Alphaproteobacteria;o__Rhodobacterales;f__Rhodobacteraceae;g__Pseudotabrizicola;s__	d__Bacteria	p__Pseudomonadota	c__Alphaproteobacteria	o__Rhodobacterales	f__Rhodobacteraceae	g__Pseudotabrizicola	s__
SGB_1154	D70_DKLZ_T2107136316_bin.160	1	Medium	67.97	2.96	53.17	90	16.67	0.436029	2340460	765	30225	3234	1792	3059.42	0.903292	2867	d__Bacteria;p__Bacillota_A;c__Clostridia;o__Peptostreptococcales;f__Anaerovoracaceae;g__;s__	d__Bacteria	p__Bacillota_A	c__Clostridia	o__Peptostreptococcales	f__Anaerovoracaceae	g__	s__
SGB_1155	D70_DKLZ_T2107136316_bin.19	3	High	97.09	4.92	72.49	96	20	0.358383	3908504	291	86280	24198	5761	13431.3	0.850902	3539	d__Bacteria;p__Bacillota_A;c__Clostridia;o__Lachnospirales;f__Lachnospiraceae;g__Mobilitalea;s__	d__Bacteria	p__Bacillota_A	c__Clostridia	o__Lachnospirales	f__Lachnospiraceae	g__Mobilitalea	s__
SGB_1156	D70_DKLZ_T2107136316_bin.26	18	High	98.87	3.31	82.32	110	0	0.665353	3156699	71	215371	69893	25604	44460.5	0.903781	2915	d__Bacteria;p__Pseudomonadota;c__Gammaproteobacteria;o__Xanthomonadales;f__Xanthomonadaceae;g__Stenotrophomonas;s__	d__Bacteria	p__Pseudomonadota	c__Gammaproteobacteria	o__Xanthomonadales	f__Xanthomonadaceae	g__Stenotrophomonas	s__
SGB_1157	D70_DKLZ_T2107136316_bin.28	1	Medium	75.34	2.87	60.99	77	42.11	0.575651	2737181	516	28556	7047	2471	5304.61	0.895846	2934	d__Bacteria;p__Pseudomonadota;c__Alphaproteobacteria;o__Sphingomonadales;f__Sphingomonadaceae;g__Novosphingobium;s__	d__Bacteria	p__Pseudomonadota	c__Alphaproteobacteria	o__Sphingomonadales	f__Sphingomonadaceae	g__Novosphingobium	s__
SGB_1158	D70_DKLZ_T2107136316_bin.32	1	High	98.77	4.25	77.52	101	25	0.367355	4277878	305	116547	29189	5940	14025.8	0.857854	3937	d__Bacteria;p__Bacillota_A;c__Clostridia;o__Lachnospirales;f__Lachnospiraceae;g__Lachnoclostridium;s__	d__Bacteria	p__Bacillota_A	c__Clostridia	o__Lachnospirales	f__Lachnospiraceae	g__Lachnoclostridium	s__
SGB_1159	D70_DKLZ_T2107136316_bin.36	2	Medium	74.67	2.6	61.67	75	68.75	0.592623	2335640	642	28822	4180	1970	3638.07	0.900343	2659	d__Bacteria;p__Pseudomonadota;c__Alphaproteobacteria;o__Sphingomonadales;f__Sphingomonadaceae;g__Novosphingobium;s__	d__Bacteria	p__Pseudomonadota	c__Alphaproteobacteria	o__Sphingomonadales	f__Sphingomonadaceae	g__Novosphingobium	s__
SGB_1160	D70_DKLZ_T2107136316_bin.39	1	High	98.88	1.55	91.13	115	0	0.433441	5169115	93	861953	165490	57610	55581.9	0.88738	3965	d__Bacteria;p__Bacteroidota;c__Bacteroidia;o__Bacteroidales;f__Bacteroidaceae;g__Bacteroides;s__Bacteroides reticulotermitis	d__Bacteria	p__Bacteroidota	c__Bacteroidia	o__Bacteroidales	f__Bacteroidaceae	g__Bacteroides	s__Bacteroides reticulotermitis
SGB_1161	D70_DKLZ_T2107136316_bin.42	1	Medium	90.95	7.55	53.2	97	20	0.386736	5917273	906	63581	9957	2662	6531.21	0.858255	5617	d__Bacteria;p__Bacillota_A;c__Clostridia;o__Lachnospirales;f__Lachnospiraceae;g__Mobilitalea;s__	d__Bacteria	p__Bacillota_A	c__Clostridia	o__Lachnospirales	f__Lachnospiraceae	g__Mobilitalea	s__
SGB_1162	D70_DKLZ_T2107136316_bin.46	4	High	100	0.82	95.9	115	50	0.373344	3672053	21	633009	236037	88256	174860	0.900489	3083	d__Bacteria;p__Bacteroidota;c__Bacteroidia;o__Bacteroidales;f__Dysgonomonadaceae;g__Dysgonomonas;s__Dysgonomonas sp900079735	d__Bacteria	p__Bacteroidota	c__Bacteroidia	o__Bacteroidales	f__Dysgonomonadaceae	g__Dysgonomonas	s__Dysgonomonas sp900079735
SGB_1163	D70_DKLZ_T2107136316_bin.50	5	High	99.26	0	99.26	118	0	0.438309	3469293	126	233898	54118	12430	27534.1	0.866358	3095	d__Bacteria;p__Bacteroidota;c__Bacteroidia;o__Chitinophagales;f__Chitinophagaceae;g__Edaphocola;s__	d__Bacteria	p__Bacteroidota	c__Bacteroidia	o__Chitinophagales	f__Chitinophagaceae	g__Edaphocola	s__
SGB_1164	D70_DKLZ_T2107136316_bin.56	2	High	91.43	2.41	79.38	102	42.86	0.541433	2278748	424	43879	6584	2638	5374.41	0.917987	2487	d__Bacteria;p__Pseudomonadota;c__Gammaproteobacteria;o__Pseudomonadales;f__UBA7239;g__;s__	d__Bacteria	p__Pseudomonadota	c__Gammaproteobacteria	o__Pseudomonadales	f__UBA7239	g__	s__
SGB_1165	D70_DKLZ_T2107136316_bin.66	3	High	90.64	0.18	89.74	93	100	0.31222	2427850	169	148477	25743	6345	14366	0.914461	2385	d__Bacteria;p__Bacteroidota;c__Bacteroidia;o__Flavobacteriales;f__Flavobacteriaceae;g__Flavobacterium;s__	d__Bacteria	p__Bacteroidota	c__Bacteroidia	o__Flavobacteriales	f__Flavobacteriaceae	g__Flavobacterium	s__
SGB_1167	D70_DKLZ_T2107136316_bin.7	7	High	97.5	0.35	95.75	77	33.33	0.589114	2613213	84	117164	44913	17589	31109.7	0.890393	2418	d__Bacteria;p__Pseudomonadota;c__Alphaproteobacteria;o__Sphingomonadales;f__Sphingomonadaceae;g__Croceibacterium;s__	d__Bacteria	p__Pseudomonadota	c__Alphaproteobacteria	o__Sphingomonadales	f__Sphingomonadaceae	g__Croceibacterium	s__
SGB_1166	D70_DKLZ_T2107136316_bin.79	2	Medium	72.09	1.63	63.94	111	7.69	0.473192	2453309	732	42920	3657	1985	3351.52	0.938225	2770	d__Bacteria;p__Bacteroidota;c__Bacteroidia;o__Cytophagales;f__Spirosomaceae;g__Leadbetterella;s__	d__Bacteria	p__Bacteroidota	c__Bacteroidia	o__Cytophagales	f__Spirosomaceae	g__Leadbetterella	s__
SGB_1168	D70_DKLZ_T2107136316_bin.85	2	High	99.45	1.09	94	116	50	0.363829	3103400	239	96944	26229	5655	12984.9	0.904141	2898	d__Bacteria;p__Bacteroidota;c__Bacteroidia;o__Bacteroidales;f__Dysgonomonadaceae;g__Dysgonomonas;s__	d__Bacteria	p__Bacteroidota	c__Bacteroidia	o__Bacteroidales	f__Dysgonomonadaceae	g__Dysgonomonas	s__
SGB_1169	D70_DKLZ_T2107136316_bin.91	4	High	91.75	1.43	84.6	93	0	0.348405	3686081	575	44722	9171	2947	6410.58	0.909258	3550	d__Bacteria;p__Bacteroidota;c__Bacteroidia;o__Sphingobacteriales;f__Sphingobacteriaceae;g__Sphingobacterium;s__	d__Bacteria	p__Bacteroidota	c__Bacteroidia	o__Sphingobacteriales	f__Sphingobacteriaceae	g__Sphingobacterium	s__
SGB_1170	D70_DKLZ_T2107136316_bin.95	1	Medium	94.08	6.52	61.48	99	6.67	0.367672	3506581	601	40784	8467	2472	5834.58	0.905767	3538	d__Bacteria;p__Bacteroidota;c__Bacteroidia;o__Bacteroidales;f__Dysgonomonadaceae;g__Dysgonomonas;s__	d__Bacteria	p__Bacteroidota	c__Bacteroidia	o__Bacteroidales	f__Dysgonomonadaceae	g__Dysgonomonas	s__
SGB_1171	D71_DKLZ_T2107136317_bin.121	6	High	96.59	3.08	81.19	88	14.29	0.326123	3838804	165	148849	50595	11280	23265.5	0.842557	3297	d__Bacteria;p__Bacillota_A;c__Clostridia;o__Lachnospirales;f__Lachnospiraceae;g__Anaerocolumna;s__	d__Bacteria	p__Bacillota_A	c__Clostridia	o__Lachnospirales	f__Lachnospiraceae	g__Anaerocolumna	s__
SGB_1172	D71_DKLZ_T2107136317_bin.131	8	Medium	85.91	0	85.91	113	0	0.35607	1622278	18	625319	120696	37926	90126.6	0.928893	1560	d__Bacteria;p__Bacillota_A;c__Clostridia;o__Oscillospirales;f__Oscillospiraceae;g__Limivicinus;s__	d__Bacteria	p__Bacillota_A	c__Clostridia	o__Oscillospirales	f__Oscillospiraceae	g__Limivicinus	s__
SGB_1173	D71_DKLZ_T2107136317_bin.148	3	High	91.62	1.77	82.77	114	0	0.404657	1787418	63	203008	53421	13556	28371.7	0.889512	1760	d__Bacteria;p__Bacillota;c__Bacilli;o__Bacillales;f__Planococcaceae;g__Kurthia;s__Kurthia massiliensis	d__Bacteria	p__Bacillota	c__Bacilli	o__Bacillales	f__Planococcaceae	g__Kurthia	s__Kurthia massiliensis
SGB_1174	D71_DKLZ_T2107136317_bin.149	1	Medium	82.4	1.72	73.8	90	100	0.396404	3103290	201	96171	32387	7187	15439.3	0.882447	3091	d__Bacteria;p__Pseudomonadota;c__Gammaproteobacteria;o__Pseudomonadales;f__Moraxellaceae;g__Acinetobacter;s__	d__Bacteria	p__Pseudomonadota	c__Gammaproteobacteria	o__Pseudomonadales	f__Moraxellaceae	g__Acinetobacter	s__
SGB_1175	D71_DKLZ_T2107136317_bin.150	1	Medium	64.26	1.72	55.66	65	100	0.413905	2423080	223	74494	16122	4986	10865.8	0.87976	2434	d__Bacteria;p__Pseudomonadota;c__Gammaproteobacteria;o__Pseudomonadales;f__Moraxellaceae;g__Acinetobacter;s__Acinetobacter sp003711395	d__Bacteria	p__Pseudomonadota	c__Gammaproteobacteria	o__Pseudomonadales	f__Moraxellaceae	g__Acinetobacter	s__Acinetobacter sp003711395
SGB_1176	D71_DKLZ_T2107136317_bin.168	8	High	98.25	0.31	96.7	118	0	0.404153	2162367	116	100330	29995	8370	18641.1	0.871707	2210	d__Bacteria;p__Bacillota;c__Bacilli;o__Lactobacillales;f__Streptococcaceae;g__Streptococcus;s__	d__Bacteria	p__Bacillota	c__Bacilli	o__Lactobacillales	f__Streptococcaceae	g__Streptococcus	s__
SGB_1177	D71_DKLZ_T2107136317_bin.176	3	Medium	79.44	1.88	70.04	26	66.67	0.477255	1277003	150	48707	11694	4108	8513.35	0.928822	1345	d__Archaea;p__Thermoplasmatota;c__Thermoplasmata;o__Methanomassiliicoccales;f__Methanomethylophilaceae;g__JAKSHX01;s__	d__Archaea	p__Thermoplasmatota	c__Thermoplasmata	o__Methanomassiliicoccales	f__Methanomethylophilaceae	g__JAKSHX01	s__
SGB_1178	D71_DKLZ_T2107136317_bin.185	4	High	90.78	1.75	82.03	90	85.71	0.363047	1856746	147	63989	21606	5797	12630.9	0.901021	1886	d__Bacteria;p__Pseudomonadota;c__Gammaproteobacteria;o__Pseudomonadales;f__Moraxellaceae;g__Acinetobacter;s__Acinetobacter sp900771065	d__Bacteria	p__Pseudomonadota	c__Gammaproteobacteria	o__Pseudomonadales	f__Moraxellaceae	g__Acinetobacter	s__Acinetobacter sp900771065
SGB_1180	D71_DKLZ_T2107136317_bin.19	2	Medium	75.84	0.67	72.49	81	33.33	0.371232	1372451	322	17035	5173	2123	4262.27	0.908183	1398	d__Bacteria;p__Bacillota_A;c__Clostridia;o__Oscillospirales;f__CAG-272;g__RGIG4608;s__	d__Bacteria	p__Bacillota_A	c__Clostridia	o__Oscillospirales	f__CAG-272	g__RGIG4608	s__
SGB_1179	D71_DKLZ_T2107136317_bin.193	2	High	91.22	1.35	84.47	102	0	0.554438	3104234	206	77427	26746	6581	15069.1	0.906061	2941	d__Bacteria;p__Verrucomicrobiota;c__Lentisphaeria;o__Victivallales;f__UBA1829;g__SIG77;s__	d__Bacteria	p__Verrucomicrobiota	c__Lentisphaeria	o__Victivallales	f__UBA1829	g__SIG77	s__
SGB_1181	D71_DKLZ_T2107136317_bin.52	2	Medium	71.71	0	71.71	77	0	0.558178	2947476	262	64216	16644	5202	11249.9	0.887553	2860	d__Bacteria;p__Pseudomonadota;c__Gammaproteobacteria;o__Burkholderiales;f__Burkholderiaceae_B;g__Comamonas;s__	d__Bacteria	p__Pseudomonadota	c__Gammaproteobacteria	o__Burkholderiales	f__Burkholderiaceae_B	g__Comamonas	s__
SGB_1182	D71_DKLZ_T2107136317_bin.60	2	Medium	80.68	1.01	75.63	104	0	0.344338	1295586	188	47296	11218	3070	6891.41	0.91918	1272	d__Bacteria;p__Bacillota_A;c__Clostridia;o__Christensenellales;f__Borkfalkiaceae;g__UBA1259;s__	d__Bacteria	p__Bacillota_A	c__Clostridia	o__Christensenellales	f__Borkfalkiaceae	g__UBA1259	s__
SGB_1183	D71_DKLZ_T2107136317_bin.68	2	High	90.8	1.63	82.65	84	83.33	0.51935	3372214	544	53350	7938	2994	6198.92	0.879984	3551	d__Bacteria;p__Pseudomonadota;c__Gammaproteobacteria;o__Enterobacterales;f__Enterobacteriaceae;g__Morganella;s__Morganella morganii	d__Bacteria	p__Pseudomonadota	c__Gammaproteobacteria	o__Enterobacterales	f__Enterobacteriaceae	g__Morganella	s__Morganella morganii
SGB_1184	D71_DKLZ_T2107136317_bin.87	4	Medium	71.43	1.36	64.63	86	25	0.315075	1116107	135	87195	11956	3706	8267.46	0.942558	1220	d__Bacteria;p__Bacillota;c__Bacilli;o__Erysipelotrichales;f__Erysipelotrichaceae;g__UBA636;s__	d__Bacteria	p__Bacillota	c__Bacilli	o__Erysipelotrichales	f__Erysipelotrichaceae	g__UBA636	s__
SGB_1185	D71_DKLZ_T2107136317_bin.94	1	Medium	87.66	2.5	75.16	105	83.33	0.426832	1453402	270	37096	7219	2451	5382.97	0.935982	1530	d__Bacteria;p__Bacillota_A;c__Clostridia;o__Peptostreptococcales;f__Anaerovoracaceae;g__RUG099;s__	d__Bacteria	p__Bacillota_A	c__Clostridia	o__Peptostreptococcales	f__Anaerovoracaceae	g__RUG099	s__
SGB_1186	D72_DKLZ_T2107136318_bin.18	1	High	91.4	0	91.4	112	0	0.476518	985402	88	66802	15658	5086	11197.8	0.900187	993	d__Bacteria;p__Pseudomonadota;c__Alphaproteobacteria;o__JAGOMX01;f__JAGOMX01;g__;s__	d__Bacteria	p__Pseudomonadota	c__Alphaproteobacteria	o__JAGOMX01	f__JAGOMX01	g__	s__
SGB_1187	D72_DKLZ_T2107136318_bin.78	2	High	98.91	0	98.91	118	0	0.363052	3071380	31	443560	348387	71939	99076.8	0.908236	2609	d__Bacteria;p__Bacteroidota;c__Bacteroidia;o__Bacteroidales;f__Dysgonomonadaceae;g__Dysgonomonas;s__	d__Bacteria	p__Bacteroidota	c__Bacteroidia	o__Bacteroidales	f__Dysgonomonadaceae	g__Dysgonomonas	s__
SGB_1188	D72_DKLZ_T2107136318_bin.82	3	Medium	96.88	6.6	63.88	97	0	0.321134	4652172	394	71959	18101	5484	11807.5	0.857932	4185	d__Bacteria;p__Bacillota_A;c__Clostridia;o__Lachnospirales;f__Lachnospiraceae;g__Anaerocolumna;s__	d__Bacteria	p__Bacillota_A	c__Clostridia	o__Lachnospirales	f__Lachnospiraceae	g__Anaerocolumna	s__
SGB_1189	D72_DKLZ_T2107136318_bin.83	2	High	98.02	0	98.02	111	0	0.511199	2534714	7	1556398	1556398	186136	362102	0.922231	2346	d__Bacteria;p__Pseudomonadota;c__Gammaproteobacteria;o__Pseudomonadales;f__Alcanivoracaceae;g__PGZG01;s__	d__Bacteria	p__Pseudomonadota	c__Gammaproteobacteria	o__Pseudomonadales	f__Alcanivoracaceae	g__PGZG01	s__
SGB_1190	D72_DKLZ_T2107136318_bin.94	1	Medium	76.73	3.02	61.63	74	40	0.370893	2309430	260	51208	12773	4164	8882.42	0.868741	2076	d__Bacteria;p__Bacillota_A;c__Clostridia;o__Lachnospirales;f__Lachnospiraceae;g__Mobilitalea;s__	d__Bacteria	p__Bacillota_A	c__Clostridia	o__Lachnospirales	f__Lachnospiraceae	g__Mobilitalea	s__
SGB_1191	D73_DKLZ_T2107136319_bin.115	11	High	96.38	0.34	94.68	113	0	0.424186	2731238	119	207264	53026	10387	22951.6	0.909758	2339	d__Bacteria;p__Bacillota_A;c__Clostridia;o__Oscillospirales;f__Acutalibacteraceae;g__CAG-177;s__	d__Bacteria	p__Bacillota_A	c__Clostridia	o__Oscillospirales	f__Acutalibacteraceae	g__CAG-177	s__
SGB_1192	D73_DKLZ_T2107136319_bin.124	1	Medium	56.19	0	56.19	52	0	0.662506	2112952	803	13890	2675	1676	2631.32	0.885322	2531	d__Bacteria;p__Pseudomonadota;c__Gammaproteobacteria;o__Burkholderiales;f__Burkholderiaceae_B;g__Comamonas;s__Comamonas aquatica	d__Bacteria	p__Pseudomonadota	c__Gammaproteobacteria	o__Burkholderiales	f__Burkholderiaceae_B	g__Comamonas	s__Comamonas aquatica
SGB_1193	D73_DKLZ_T2107136319_bin.151	8	Medium	87.2	3.95	67.45	94	40	0.611779	3705914	577	38162	9356	2803	6422.73	0.94231	2931	d__Bacteria;p__Verrucomicrobiota;c__Kiritimatiellia;o__RFP12;f__UBA1067;g__RUG572;s__	d__Bacteria	p__Verrucomicrobiota	c__Kiritimatiellia	o__RFP12	f__UBA1067	g__RUG572	s__
SGB_1194	D73_DKLZ_T2107136319_bin.190	7	Medium	85.35	0.66	82.05	101	0	0.509131	2274161	527	20634	5071	2185	4315.3	0.888762	2212	d__Bacteria;p__Bacillota_A;c__Clostridia;o__Oscillospirales;f__UMGS1384;g__JAAZKA01;s__	d__Bacteria	p__Bacillota_A	c__Clostridia	o__Oscillospirales	f__UMGS1384	g__JAAZKA01	s__
SGB_1195	D73_DKLZ_T2107136319_bin.199	3	Medium	87.74	4.21	66.69	96	27.27	0.417383	1364140	96	136291	26293	5962	14209.8	0.923517	1237	d__Bacteria;p__Bacillota_A;c__Clostridia;o__Lachnospirales;f__Lachnospiraceae;g__UBA3774;s__	d__Bacteria	p__Bacillota_A	c__Clostridia	o__Lachnospirales	f__Lachnospiraceae	g__UBA3774	s__
SGB_1196	D73_DKLZ_T2107136319_bin.229	1	High	92.78	4.71	69.23	108	18.75	0.474395	2306095	298	87854	23175	2264	7738.57	0.947174	2271	d__Bacteria;p__Bacteroidota;c__Bacteroidia;o__Bacteroidales;f__UBA932;g__Cryptobacteroides;s__	d__Bacteria	p__Bacteroidota	c__Bacteroidia	o__Bacteroidales	f__UBA932	g__Cryptobacteroides	s__
SGB_1199	D73_DKLZ_T2107136319_bin.24	1	Medium	68.33	2.89	53.88	107	37.5	0.566017	1562212	284	28743	6824	2546	5500.75	0.908849	1591	d__Bacteria;p__Bacillota_A;c__Clostridia;o__Oscillospirales;f__Oscillospiraceae;g__UBA738;s__	d__Bacteria	p__Bacillota_A	c__Clostridia	o__Oscillospirales	f__Oscillospiraceae	g__UBA738	s__
SGB_1197	D73_DKLZ_T2107136319_bin.247	2	High	92.9	4.79	68.95	74	40	0.493197	2718879	256	109149	21521	3912	10620.6	0.941459	2471	d__Bacteria;p__Bacteroidota;c__Bacteroidia;o__Bacteroidales;f__UBA932;g__Coprenecus;s__	d__Bacteria	p__Bacteroidota	c__Bacteroidia	o__Bacteroidales	f__UBA932	g__Coprenecus	s__
SGB_1198	D73_DKLZ_T2107136319_bin.249	3	Medium	86.45	1.82	77.35	92	50	0.410465	1669417	133	57324	19463	6978	12552	0.942477	1538	d__Bacteria;p__Bacillota_A;c__Clostridia;o__Lachnospirales;f__Lachnospiraceae;g__UBA1267;s__	d__Bacteria	p__Bacillota_A	c__Clostridia	o__Lachnospirales	f__Lachnospiraceae	g__UBA1267	s__
SGB_1200	D73_DKLZ_T2107136319_bin.255	1	Medium	90	2.96	75.2	92	71.43	0.463435	2168311	178	156796	21957	5897	12181.5	0.914766	1972	d__Bacteria;p__Bacteroidota;c__Bacteroidia;o__Bacteroidales;f__Paludibacteraceae;g__RF16;s__	d__Bacteria	p__Bacteroidota	c__Bacteroidia	o__Bacteroidales	f__Paludibacteraceae	g__RF16	s__
SGB_1201	D73_DKLZ_T2107136319_bin.262	3	High	97.91	1.21	91.86	110	0	0.38534	2353705	66	141260	74187	16069	35662.2	0.90131	2077	d__Bacteria;p__Bacillota_A;c__Clostridia;o__Lachnospirales;f__Lachnospiraceae;g__Agathobacter;s__	d__Bacteria	p__Bacillota_A	c__Clostridia	o__Lachnospirales	f__Lachnospiraceae	g__Agathobacter	s__
SGB_1202	D73_DKLZ_T2107136319_bin.268	2	Medium	66.57	0.87	62.22	74	33.33	0.469428	1556691	469	13469	3693	1910	3319.17	0.956339	1720	d__Bacteria;p__Bacteroidota;c__Bacteroidia;o__Bacteroidales;f__UBA932;g__Cryptobacteroides;s__	d__Bacteria	p__Bacteroidota	c__Bacteroidia	o__Bacteroidales	f__UBA932	g__Cryptobacteroides	s__
SGB_1203	D73_DKLZ_T2107136319_bin.273	1	Medium	77.19	0.84	72.99	75	0	0.484511	1722779	444	25310	4514	1951	3880.13	0.908583	1809	d__Bacteria;p__Bacillota_A;c__Clostridia;o__Oscillospirales;f__CAG-272;g__UMGS1865;s__	d__Bacteria	p__Bacillota_A	c__Clostridia	o__Oscillospirales	f__CAG-272	g__UMGS1865	s__
SGB_1204	D73_DKLZ_T2107136319_bin.277	5	Medium	83.97	1.01	78.92	94	33.33	0.376807	2070539	414	31476	6793	2375	5001.3	0.926618	1992	d__Bacteria;p__Bacillota_A;c__Clostridia;o__Oscillospirales;f__Acutalibacteraceae;g__CAG-177;s__	d__Bacteria	p__Bacillota_A	c__Clostridia	o__Oscillospirales	f__Acutalibacteraceae	g__CAG-177	s__
SGB_1205	D73_DKLZ_T2107136319_bin.284	1	Medium	57.91	0	57.91	55	0	0.450292	1875758	658	11393	2962	1782	2850.7	0.899284	1977	d__Bacteria;p__Fibrobacterota;c__Fibrobacteria;o__Fibrobacterales;f__Fibrobacteraceae;g__UBA1765;s__	d__Bacteria	p__Fibrobacterota	c__Fibrobacteria	o__Fibrobacterales	f__Fibrobacteraceae	g__UBA1765	s__
SGB_1206	D73_DKLZ_T2107136319_bin.316	1	High	90.05	2.71	76.5	102	57.14	0.465668	1793918	239	46306	12297	2909	7505.93	0.939504	1667	d__Bacteria;p__Bacteroidota;c__Bacteroidia;o__Bacteroidales;f__Paludibacteraceae;g__RF16;s__	d__Bacteria	p__Bacteroidota	c__Bacteroidia	o__Bacteroidales	f__Paludibacteraceae	g__RF16	s__
SGB_1207	D73_DKLZ_T2107136319_bin.45	7	High	94.67	1.69	86.22	102	0	0.314711	1626837	198	69109	14104	3703	8216.35	0.927044	1576	d__Bacteria;p__Bacillota;c__Bacilli;o__Acholeplasmatales;f__Anaeroplasmataceae;g__;s__	d__Bacteria	p__Bacillota	c__Bacilli	o__Acholeplasmatales	f__Anaeroplasmataceae	g__	s__
SGB_1208	D73_DKLZ_T2107136319_bin.54	2	Medium	70.85	0	70.85	72	0	0.394126	2168934	502	36504	5200	2086	4320.59	0.91119	2160	d__Bacteria;p__Bacillota_A;c__Clostridia;o__Oscillospirales;f__Acutalibacteraceae;g__CAG-488;s__	d__Bacteria	p__Bacillota_A	c__Clostridia	o__Oscillospirales	f__Acutalibacteraceae	g__CAG-488	s__
SGB_1209	D73_DKLZ_T2107136319_bin.60	1	Medium	93.36	6.75	59.61	108	29.41	0.469768	2034172	309	33019	10627	2776	6583.08	0.898945	2068	d__Bacteria;p__Bacillota_A;c__Clostridia;o__Christensenellales;f__Christensenellaceae;g__;s__	d__Bacteria	p__Bacillota_A	c__Clostridia	o__Christensenellales	f__Christensenellaceae	g__	s__
SGB_1210	D73_DKLZ_T2107136319_bin.65	2	Medium	87.16	3.53	69.51	79	42.86	0.526883	2438579	585	17876	4874	2187	4168.51	0.91516	2623	d__Bacteria;p__Bacillota_A;c__Clostridia;o__Lachnospirales;f__Lachnospiraceae;g__RGIG423;s__	d__Bacteria	p__Bacillota_A	c__Clostridia	o__Lachnospirales	f__Lachnospiraceae	g__RGIG423	s__
SGB_1211	D73_DKLZ_T2107136319_bin.73	2	Medium	68.85	1.67	60.5	66	66.67	0.439834	1368861	423	15499	3462	1866	3236.08	0.935575	1462	d__Bacteria;p__Bacteroidota;c__Bacteroidia;o__Bacteroidales;f__UBA932;g__Egerieousia;s__	d__Bacteria	p__Bacteroidota	c__Bacteroidia	o__Bacteroidales	f__UBA932	g__Egerieousia	s__
SGB_1212	D73_DKLZ_T2107136319_bin.89	3	High	91.61	0.68	88.21	114	0	0.519202	2757766	232	76728	22378	5132	11886.9	0.88938	2431	d__Bacteria;p__Bacillota_A;c__Clostridia;o__Oscillospirales;f__Ruminococcaceae;g__UBA1762;s__	d__Bacteria	p__Bacillota_A	c__Clostridia	o__Oscillospirales	f__Ruminococcaceae	g__UBA1762	s__
SGB_1213	D74_DKLZ_T2107136320_bin.101	3	High	92.02	1.26	85.72	113	0	0.489572	1441689	38	166970	52067	23661	37939.2	0.895124	1504	d__Bacteria;p__Pseudomonadota;c__Alphaproteobacteria;o__UBA1280;f__UBA6156;g__;s__	d__Bacteria	p__Pseudomonadota	c__Alphaproteobacteria	o__UBA1280	f__UBA6156	g__	s__
SGB_1214	D74_DKLZ_T2107136320_bin.13	11	High	96.73	2.24	85.53	112	46.67	0.649379	3976364	306	75007	20441	6033	12994.7	0.906413	3914	d__Bacteria;p__Pseudomonadota;c__Alphaproteobacteria;o__Rhodobacterales;f__Rhodobacteraceae;g__Wagnerdoeblera;s__	d__Bacteria	p__Pseudomonadota	c__Alphaproteobacteria	o__Rhodobacterales	f__Rhodobacteraceae	g__Wagnerdoeblera	s__
SGB_1215	D74_DKLZ_T2107136320_bin.19	6	High	98.59	0.12	97.99	119	0	0.390438	2821795	10	977476	521010	138987	282180	0.904131	2417	d__Bacteria;p__Bacteroidota;c__Bacteroidia;o__Flavobacteriales;f__Flavobacteriaceae;g__Flavobacterium;s__	d__Bacteria	p__Bacteroidota	c__Bacteroidia	o__Flavobacteriales	f__Flavobacteriaceae	g__Flavobacterium	s__
SGB_1216	D74_DKLZ_T2107136320_bin.20	11	High	97.93	0	97.93	120	0	0.370066	2675113	33	367874	180131	51791	81064	0.905001	2398	d__Bacteria;p__Bacteroidota;c__Bacteroidia;o__Sphingobacteriales;f__Sphingobacteriaceae;g__Pedobacter;s__	d__Bacteria	p__Bacteroidota	c__Bacteroidia	o__Sphingobacteriales	f__Sphingobacteriaceae	g__Pedobacter	s__
SGB_1217	D74_DKLZ_T2107136320_bin.21	1	Medium	76.79	1.04	71.59	73	100	0.676303	2539678	184	89699	22788	6677	13802.6	0.910974	2508	d__Bacteria;p__Actinomycetota;c__Actinomycetia;o__Propionibacteriales;f__Nocardioidaceae;g__Nocardioides;s__	d__Bacteria	p__Actinomycetota	c__Actinomycetia	o__Propionibacteriales	f__Nocardioidaceae	g__Nocardioides	s__
SGB_1218	D74_DKLZ_T2107136320_bin.38	1	Medium	63.95	1.72	55.35	67	100	0.380977	3312436	629	27296	6933	2573	5266.19	0.911659	3019	d__Bacteria;p__Bacteroidota;c__Bacteroidia;o__Cytophagales;f__Spirosomaceae;g__;s__	d__Bacteria	p__Bacteroidota	c__Bacteroidia	o__Cytophagales	f__Spirosomaceae	g__	s__
SGB_1219	D74_DKLZ_T2107136320_bin.44	16	High	97.48	0.73	93.83	111	33.33	0.334422	2636774	284	44173	14642	4545	9284.42	0.912077	2609	d__Bacteria;p__Bacteroidota;c__Bacteroidia;o__Flavobacteriales;f__Flavobacteriaceae;g__Flavobacterium;s__	d__Bacteria	p__Bacteroidota	c__Bacteroidia	o__Flavobacteriales	f__Flavobacteriaceae	g__Flavobacterium	s__
SGB_1220	D74_DKLZ_T2107136320_bin.56	3	Medium	88.17	3.92	68.57	85	6.25	0.588243	2696887	770	21225	3929	1956	3502.45	0.918851	3174	d__Bacteria;p__Pseudomonadota;c__Alphaproteobacteria;o__Sphingomonadales;f__Sphingomonadaceae;g__Sphingomonas;s__	d__Bacteria	p__Pseudomonadota	c__Alphaproteobacteria	o__Sphingomonadales	f__Sphingomonadaceae	g__Sphingomonas	s__
SGB_1221	D74_DKLZ_T2107136320_bin.75	1	High	99.19	4.19	78.24	110	28	0.6001	3242163	32	424600	143733	46512	101318	0.903936	3012	d__Bacteria;p__Pseudomonadota;c__Alphaproteobacteria;o__Sphingomonadales;f__Sphingomonadaceae;g__Sphingomonas;s__	d__Bacteria	p__Pseudomonadota	c__Alphaproteobacteria	o__Sphingomonadales	f__Sphingomonadaceae	g__Sphingomonas	s__
SGB_1222	D74_DKLZ_T2107136320_bin.78	1	High	94.78	3	79.78	109	60	0.549604	2850152	451	40107	8269	3075	6319.63	0.901825	3087	d__Bacteria;p__Pseudomonadota;c__Gammaproteobacteria;o__Burkholderiales;f__Burkholderiaceae;g__Oxalicibacterium;s__Oxalicibacterium faecigallinarum	d__Bacteria	p__Pseudomonadota	c__Gammaproteobacteria	o__Burkholderiales	f__Burkholderiaceae	g__Oxalicibacterium	s__Oxalicibacterium faecigallinarum
SGB_1223	D74_DKLZ_T2107136320_bin.80	4	High	99.01	0	99.01	118	0	0.400665	3086987	107	192578	41969	14958	28850.3	0.935213	2657	d__Bacteria;p__Bacteroidota;c__Bacteroidia;o__Chitinophagales;f__Chitinophagaceae;g__Chitinophaga;s__	d__Bacteria	p__Bacteroidota	c__Bacteroidia	o__Chitinophagales	f__Chitinophagaceae	g__Chitinophaga	s__
SGB_1224	D74_DKLZ_T2107136320_bin.81	1	High	100	0.81	95.95	117	66.67	0.414439	3738346	57	344802	138783	35205	65585	0.917714	3285	d__Bacteria;p__Bacteroidota;c__Bacteroidia;o__Flavobacteriales;f__Crocinitomicaceae;g__Taishania;s__Taishania pollutisoli	d__Bacteria	p__Bacteroidota	c__Bacteroidia	o__Flavobacteriales	f__Crocinitomicaceae	g__Taishania	s__Taishania pollutisoli
SGB_1225	D74_DKLZ_T2107136320_bin.85	5	High	95.81	3.84	76.61	114	37.5	0.673723	5265338	489	55335	19397	4762	10767.6	0.896722	5034	d__Bacteria;p__Pseudomonadota;c__Gammaproteobacteria;o__Burkholderiales;f__Burkholderiaceae_B;g__CAKAKO01;s__	d__Bacteria	p__Pseudomonadota	c__Gammaproteobacteria	o__Burkholderiales	f__Burkholderiaceae_B	g__CAKAKO01	s__
SGB_1226	D74_DKLZ_T2107136320_bin.89	1	High	100	3	85	115	80	0.363671	2561102	89	158583	52801	13497	28776.4	0.905442	2357	d__Bacteria;p__Bacteroidota;c__Bacteroidia;o__Chitinophagales;f__Chitinophagaceae;g__Edaphocola;s__	d__Bacteria	p__Bacteroidota	c__Bacteroidia	o__Chitinophagales	f__Chitinophagaceae	g__Edaphocola	s__
SGB_1227	D74_DKLZ_T2107136320_bin.90	1	High	98.94	0.21	97.89	120	0	0.47296	2708601	12	593432	398537	133025	225717	0.916422	2411	d__Bacteria;p__Bacteroidota;c__Bacteroidia;o__Flavobacteriales;f__Flavobacteriaceae;g__Flavobacterium;s__	d__Bacteria	p__Bacteroidota	c__Bacteroidia	o__Flavobacteriales	f__Flavobacteriaceae	g__Flavobacterium	s__
SGB_1228	D74_DKLZ_T2107136320_bin.92	13	High	96.11	4.61	73.06	98	58.33	0.633716	3686671	371	65297	14732	4432	9937.12	0.888332	3619	d__Bacteria;p__Pseudomonadota;c__Alphaproteobacteria;o__Rhodobacterales;f__Rhodobacteraceae;g__Pseudogemmobacter;s__	d__Bacteria	p__Pseudomonadota	c__Alphaproteobacteria	o__Rhodobacterales	f__Rhodobacteraceae	g__Pseudogemmobacter	s__
SGB_1229	D74_DKLZ_T2107136320_bin.93	1	Medium	83.96	2.18	73.06	84	62.5	0.413045	2327514	69	196240	63255	16918	33732.1	0.87436	2207	d__Bacteria;p__Pseudomonadota;c__Gammaproteobacteria;o__Pseudomonadales;f__Moraxellaceae;g__Acinetobacter;s__	d__Bacteria	p__Pseudomonadota	c__Gammaproteobacteria	o__Pseudomonadales	f__Moraxellaceae	g__Acinetobacter	s__
SGB_1230	D74_DKLZ_T2107136320_bin.94	3	High	91.91	1.26	85.61	107	33.33	0.611087	3455095	324	64693	14839	5219	10663.9	0.891276	3411	d__Bacteria;p__Pseudomonadota;c__Gammaproteobacteria;o__Burkholderiales;f__Burkholderiaceae_B;g__Comamonas;s__	d__Bacteria	p__Pseudomonadota	c__Gammaproteobacteria	o__Burkholderiales	f__Burkholderiaceae_B	g__Comamonas	s__
SGB_1231	D74_DKLZ_T2107136320_bin.95	4	Medium	88.84	2.12	78.24	101	0	0.400974	3120092	26	637063	440235	237698	120004	0.929454	3101	d__Bacteria;p__Bdellovibrionota;c__Bacteriovoracia;o__Bacteriovoracales;f__Bacteriovoracaceae;g__UBA4096;s__	d__Bacteria	p__Bdellovibrionota	c__Bacteriovoracia	o__Bacteriovoracales	f__Bacteriovoracaceae	g__UBA4096	s__
SGB_1232	D74_DKLZ_T2107136320_bin.97	1	High	98.97	3.09	83.52	101	50	0.626196	5762894	235	141980	40495	12972	24523	0.896823	5361	d__Bacteria;p__Pseudomonadota;c__Gammaproteobacteria;o__Pseudomonadales;f__Pseudomonadaceae;g__Pseudomonas_E;s__Pseudomonas_E oleovorans_B	d__Bacteria	p__Pseudomonadota	c__Gammaproteobacteria	o__Pseudomonadales	f__Pseudomonadaceae	g__Pseudomonas_E	s__Pseudomonas_E oleovorans_B
SGB_1233	D75_DKLZ_T2107136321_bin.120	7	Medium	79.45	2.18	68.55	87	57.14	0.654695	2302377	428	30298	6979	2483	5379.39	0.910295	2407	d__Bacteria;p__Pseudomonadota;c__Gammaproteobacteria;o__Xanthomonadales;f__Xanthomonadaceae;g__Stenotrophomonas;s__	d__Bacteria	p__Pseudomonadota	c__Gammaproteobacteria	o__Xanthomonadales	f__Xanthomonadaceae	g__Stenotrophomonas	s__
SGB_1234	D75_DKLZ_T2107136321_bin.126	3	High	92.38	0.91	87.83	97	0	0.380114	3328411	393	85212	12276	3917	8469.24	0.879311	3542	d__Bacteria;p__Bacillota;c__Bacilli;o__Bacillales;f__Planococcaceae;g__Lysinibacillus_B;s__	d__Bacteria	p__Bacillota	c__Bacilli	o__Bacillales	f__Planococcaceae	g__Lysinibacillus_B	s__
SGB_1235	D75_DKLZ_T2107136321_bin.140	1	Medium	94.73	5.43	67.58	95	27.27	0.49675	3024726	440	69871	9826	2980	6874.38	0.899361	2957	d__Bacteria;p__Bacillota_A;c__Clostridia;o__Christensenellales;f__CAG-74;g__SFTH01;s__	d__Bacteria	p__Bacillota_A	c__Clostridia	o__Christensenellales	f__CAG-74	g__SFTH01	s__
SGB_1236	D75_DKLZ_T2107136321_bin.149	4	Medium	77.66	1.1	72.16	83	0	0.325742	596546	160	11752	4265	2054	3728.41	0.919336	688	d__Bacteria;p__Pseudomonadota;c__Alphaproteobacteria;o__Rs-D84;f__Rs-D84;g__Enterousia;s__	d__Bacteria	p__Pseudomonadota	c__Alphaproteobacteria	o__Rs-D84	f__Rs-D84	g__Enterousia	s__
[truncated: 185 more rows]
