# Supplementary material for: Comprehensive catalog of gut microbial genomes in Asian elephants: insights from shotgun metagenomics
Source: Anim Microbiome. 2026 Mar 3;8:40. doi: 10.1186/s42523-026-00533-0 (PMC13064403; doi:10.1186/s42523-026-00533-0)
Supplement: Supplementary file 2 — Supplementary Material 2 [file 42523_2026_533_MOESM2_ESM.zip › Supplementary Table 4. The expanded diversity of species at the phylum level.xlsx]

## Sheet: TableS4
Supplementary Table 4. The expanded diversity of species at the phylum level.
Phylum in GTDB r214	Novel species in 1,421 SGBs	Species in GTDB r214	Improve Rate (%)
p__UBA3054	1	13	7.69
p__Fibrobacterota	11	148	7.43
p__Spirochaetota	56	919	6.09
p__Bacillota_A	484	11264	4.3
p__Verrucomicrobiota	67	1722	3.89
p__Synergistota	5	144	3.47
p__Thermoplasmatota	26	814	3.19
p__Bacteroidota	335	11000	3.05
p__Bacillota_C	14	468	2.99
p__Bacillota	149	5292	2.82
p__Halobacteriota	22	927	2.37
p__Methanobacteriota	4	229	1.75
p__Elusimicrobiota	2	258	0.78
p__Pseudomonadota	124	21693	0.57
p__Armatimonadota	1	187	0.53
p__Bdellovibrionota	2	385	0.52
p__Planctomycetota	4	1664	0.24
p__Actinomycetota	18	8813	0.2
p__Desulfobacterota	2	1244	0.16
p__Myxococcota	1	664	0.15
p__Patescibacteria	3	3374	0.09
p__Cyanobacteriota	1	1830	0.05
