# Supplementary material for: Comprehensive catalog of gut microbial genomes in Asian elephants: insights from shotgun metagenomics
Source: Anim Microbiome. 2026 Mar 3;8:40. doi: 10.1186/s42523-026-00533-0 (PMC13064403; doi:10.1186/s42523-026-00533-0)
Supplement: Supplementary file 2 — Supplementary Material 2 [file 42523_2026_533_MOESM2_ESM.zip › Supplementary Table 5. Summary of BGCs annotated in all SGBs.xlsx]

## Sheet: TableS5
Supplementary Table 5. Summary of BGCs annotated in all SGBs.
SGB ID	SGBs	GTDB taxonomy	Kingdom	Phylum	Class	Order	Family	Genus	Species	BGC ID	BGC superfamily
SGB_1	D01_KMJN_T2106131982_bin.102	d__Bacteria;p__Bacillota_A;c__Clostridia;o__HGM11514;f__HGM11514;g__CAKSKB01;s__	d__Bacteria	p__Bacillota_A	c__Clostridia	o__HGM11514	f__HGM11514	g__CAKSKB01	s__	D01_KMJN_T2106131982_bin.102-c00007_D01_KMJ...region001	RiPPs
SGB_1	D01_KMJN_T2106131982_bin.102	d__Bacteria;p__Bacillota_A;c__Clostridia;o__HGM11514;f__HGM11514;g__CAKSKB01;s__	d__Bacteria	p__Bacillota_A	c__Clostridia	o__HGM11514	f__HGM11514	g__CAKSKB01	s__	D01_KMJN_T2106131982_bin.102-c00181_D01_KMJ...region001	NRPS
SGB_1	D01_KMJN_T2106131982_bin.102	d__Bacteria;p__Bacillota_A;c__Clostridia;o__HGM11514;f__HGM11514;g__CAKSKB01;s__	d__Bacteria	p__Bacillota_A	c__Clostridia	o__HGM11514	f__HGM11514	g__CAKSKB01	s__	D01_KMJN_T2106131982_bin.102-c00216_D01_KMJ...region001	RiPPs
SGB_1	D01_KMJN_T2106131982_bin.102	d__Bacteria;p__Bacillota_A;c__Clostridia;o__HGM11514;f__HGM11514;g__CAKSKB01;s__	d__Bacteria	p__Bacillota_A	c__Clostridia	o__HGM11514	f__HGM11514	g__CAKSKB01	s__	D01_KMJN_T2106131982_bin.102-c00273_D01_KMJ...region001	NRPS
SGB_1	D01_KMJN_T2106131982_bin.102	d__Bacteria;p__Bacillota_A;c__Clostridia;o__HGM11514;f__HGM11514;g__CAKSKB01;s__	d__Bacteria	p__Bacillota_A	c__Clostridia	o__HGM11514	f__HGM11514	g__CAKSKB01	s__	D01_KMJN_T2106131982_bin.102-c00277_D01_KMJ...region001	NRPS
SGB_2	D01_KMJN_T2106131982_bin.113	d__Bacteria;p__Verrucomicrobiota;c__Verrucomicrobiae;o__Pedosphaerales;f__UBA1412;g__;s__	d__Bacteria	p__Verrucomicrobiota	c__Verrucomicrobiae	o__Pedosphaerales	f__UBA1412	g__	s__	D01_KMJN_T2106131982_bin.113-c00058_D01_KMJ...region001	Others
SGB_2	D01_KMJN_T2106131982_bin.113	d__Bacteria;p__Verrucomicrobiota;c__Verrucomicrobiae;o__Pedosphaerales;f__UBA1412;g__;s__	d__Bacteria	p__Verrucomicrobiota	c__Verrucomicrobiae	o__Pedosphaerales	f__UBA1412	g__	s__	D01_KMJN_T2106131982_bin.113-c00133_D01_KMJ...region001	Terpene
SGB_2	D01_KMJN_T2106131982_bin.113	d__Bacteria;p__Verrucomicrobiota;c__Verrucomicrobiae;o__Pedosphaerales;f__UBA1412;g__;s__	d__Bacteria	p__Verrucomicrobiota	c__Verrucomicrobiae	o__Pedosphaerales	f__UBA1412	g__	s__	D01_KMJN_T2106131982_bin.113-c00164_D01_KMJ...region001	Terpene
SGB_2	D01_KMJN_T2106131982_bin.113	d__Bacteria;p__Verrucomicrobiota;c__Verrucomicrobiae;o__Pedosphaerales;f__UBA1412;g__;s__	d__Bacteria	p__Verrucomicrobiota	c__Verrucomicrobiae	o__Pedosphaerales	f__UBA1412	g__	s__	D01_KMJN_T2106131982_bin.113-c00307_D01_KMJ...region001	Terpene
SGB_3	D01_KMJN_T2106131982_bin.133	d__Bacteria;p__Verrucomicrobiota;c__Kiritimatiellia;o__RFP12;f__UBA1067;g__UBA1067;s__	d__Bacteria	p__Verrucomicrobiota	c__Kiritimatiellia	o__RFP12	f__UBA1067	g__UBA1067	s__	D01_KMJN_T2106131982_bin.133-c00225_D01_KMJ...region001	PKSother
SGB_4	D01_KMJN_T2106131982_bin.153	d__Bacteria;p__Bacillota_A;c__Clostridia;o__Lachnospirales;f__Lachnospiraceae;g__;s__	d__Bacteria	p__Bacillota_A	c__Clostridia	o__Lachnospirales	f__Lachnospiraceae	g__	s__	D01_KMJN_T2106131982_bin.153-c00032_D01_KMJ...region001	RiPPs
SGB_4	D01_KMJN_T2106131982_bin.153	d__Bacteria;p__Bacillota_A;c__Clostridia;o__Lachnospirales;f__Lachnospiraceae;g__;s__	d__Bacteria	p__Bacillota_A	c__Clostridia	o__Lachnospirales	f__Lachnospiraceae	g__	s__	D01_KMJN_T2106131982_bin.153-c00500_D01_KMJ...region001	NRPS
SGB_5	D01_KMJN_T2106131982_bin.167	d__Archaea;p__Thermoplasmatota;c__Thermoplasmata;o__Methanomassiliicoccales;f__Methanomethylophilaceae;g__Methanomethylophilus;s__	d__Archaea	p__Thermoplasmatota	c__Thermoplasmata	o__Methanomassiliicoccales	f__Methanomethylophilaceae	g__Methanomethylophilus	s__	D01_KMJN_T2106131982_bin.167-c00098_D01_KMJ...region001	NRPS
SGB_5	D01_KMJN_T2106131982_bin.167	d__Archaea;p__Thermoplasmatota;c__Thermoplasmata;o__Methanomassiliicoccales;f__Methanomethylophilaceae;g__Methanomethylophilus;s__	d__Archaea	p__Thermoplasmatota	c__Thermoplasmata	o__Methanomassiliicoccales	f__Methanomethylophilaceae	g__Methanomethylophilus	s__	D01_KMJN_T2106131982_bin.167-c00137_D01_KMJ...region001	NRPS
SGB_6	D01_KMJN_T2106131982_bin.233	d__Bacteria;p__Bacillota_A;c__Clostridia;o__Oscillospirales;f__Acutalibacteraceae;g__RUG806;s__	d__Bacteria	p__Bacillota_A	c__Clostridia	o__Oscillospirales	f__Acutalibacteraceae	g__RUG806	s__	D01_KMJN_T2106131982_bin.233-c00028_D01_KMJ...region001	Others
SGB_6	D01_KMJN_T2106131982_bin.233	d__Bacteria;p__Bacillota_A;c__Clostridia;o__Oscillospirales;f__Acutalibacteraceae;g__RUG806;s__	d__Bacteria	p__Bacillota_A	c__Clostridia	o__Oscillospirales	f__Acutalibacteraceae	g__RUG806	s__	D01_KMJN_T2106131982_bin.233-c00033_D01_KMJ...region001	NRPS
SGB_6	D01_KMJN_T2106131982_bin.233	d__Bacteria;p__Bacillota_A;c__Clostridia;o__Oscillospirales;f__Acutalibacteraceae;g__RUG806;s__	d__Bacteria	p__Bacillota_A	c__Clostridia	o__Oscillospirales	f__Acutalibacteraceae	g__RUG806	s__	D01_KMJN_T2106131982_bin.233-c00039_D01_KMJ...region001	RiPPs
SGB_6	D01_KMJN_T2106131982_bin.233	d__Bacteria;p__Bacillota_A;c__Clostridia;o__Oscillospirales;f__Acutalibacteraceae;g__RUG806;s__	d__Bacteria	p__Bacillota_A	c__Clostridia	o__Oscillospirales	f__Acutalibacteraceae	g__RUG806	s__	D01_KMJN_T2106131982_bin.233-c00043_D01_KMJ...region001	NRPS
SGB_7	D01_KMJN_T2106131982_bin.243	d__Bacteria;p__Bacillota;c__Bacilli;o__Acholeplasmatales;f__Anaeroplasmataceae;g__Anaeroplasma;s__	d__Bacteria	p__Bacillota	c__Bacilli	o__Acholeplasmatales	f__Anaeroplasmataceae	g__Anaeroplasma	s__	D01_KMJN_T2106131982_bin.243-c00034_D01_KMJ...region001	NRPS
SGB_7	D01_KMJN_T2106131982_bin.243	d__Bacteria;p__Bacillota;c__Bacilli;o__Acholeplasmatales;f__Anaeroplasmataceae;g__Anaeroplasma;s__	d__Bacteria	p__Bacillota	c__Bacilli	o__Acholeplasmatales	f__Anaeroplasmataceae	g__Anaeroplasma	s__	D01_KMJN_T2106131982_bin.243-c00064_D01_KMJ...region001	RiPPs
SGB_7	D01_KMJN_T2106131982_bin.243	d__Bacteria;p__Bacillota;c__Bacilli;o__Acholeplasmatales;f__Anaeroplasmataceae;g__Anaeroplasma;s__	d__Bacteria	p__Bacillota	c__Bacilli	o__Acholeplasmatales	f__Anaeroplasmataceae	g__Anaeroplasma	s__	D01_KMJN_T2106131982_bin.243-c00076_D01_KMJ...region001	RiPPs
SGB_8	D01_KMJN_T2106131982_bin.287	d__Bacteria;p__Verrucomicrobiota;c__Kiritimatiellia;o__RFP12;f__UBA1067;g__RUG572;s__	d__Bacteria	p__Verrucomicrobiota	c__Kiritimatiellia	o__RFP12	f__UBA1067	g__RUG572	s__	D01_KMJN_T2106131982_bin.287-c00080_D01_KMJ...region001	Others
SGB_8	D01_KMJN_T2106131982_bin.287	d__Bacteria;p__Verrucomicrobiota;c__Kiritimatiellia;o__RFP12;f__UBA1067;g__RUG572;s__	d__Bacteria	p__Verrucomicrobiota	c__Kiritimatiellia	o__RFP12	f__UBA1067	g__RUG572	s__	D01_KMJN_T2106131982_bin.287-c00647_D01_KMJ...region001	Others
SGB_9	D01_KMJN_T2106131982_bin.292	d__Bacteria;p__Bacteroidota;c__Bacteroidia;o__Bacteroidales;f__Bacteroidaceae;g__Prevotella;s__	d__Bacteria	p__Bacteroidota	c__Bacteroidia	o__Bacteroidales	f__Bacteroidaceae	g__Prevotella	s__	D01_KMJN_T2106131982_bin.292-c00119_D01_KMJ...region001	NRPS
SGB_9	D01_KMJN_T2106131982_bin.292	d__Bacteria;p__Bacteroidota;c__Bacteroidia;o__Bacteroidales;f__Bacteroidaceae;g__Prevotella;s__	d__Bacteria	p__Bacteroidota	c__Bacteroidia	o__Bacteroidales	f__Bacteroidaceae	g__Prevotella	s__	D01_KMJN_T2106131982_bin.292-c00396_D01_KMJ...region001	RiPPs
SGB_10	D01_KMJN_T2106131982_bin.39	d__Bacteria;p__Bacteroidota;c__Bacteroidia;o__Bacteroidales;f__Paludibacteraceae;g__RF16;s__	d__Bacteria	p__Bacteroidota	c__Bacteroidia	o__Bacteroidales	f__Paludibacteraceae	g__RF16	s__	D01_KMJN_T2106131982_bin.39-c00006_D01_KMJ...region001	Others
SGB_11	D01_KMJN_T2106131982_bin.47	d__Bacteria;p__Bacillota_A;c__Clostridia;o__Lachnospirales;f__Lachnospiraceae;g__;s__	d__Bacteria	p__Bacillota_A	c__Clostridia	o__Lachnospirales	f__Lachnospiraceae	g__	s__	D01_KMJN_T2106131982_bin.47-c00415_D01_KMJ...region001	NRPS
SGB_11	D01_KMJN_T2106131982_bin.47	d__Bacteria;p__Bacillota_A;c__Clostridia;o__Lachnospirales;f__Lachnospiraceae;g__;s__	d__Bacteria	p__Bacillota_A	c__Clostridia	o__Lachnospirales	f__Lachnospiraceae	g__	s__	D01_KMJN_T2106131982_bin.47-c00427_D01_KMJ...region001	RiPPs
SGB_12	D01_KMJN_T2106131982_bin.86	d__Bacteria;p__Bacteroidota;c__Bacteroidia;o__Bacteroidales;f__UBA932;g__Cryptobacteroides;s__	d__Bacteria	p__Bacteroidota	c__Bacteroidia	o__Bacteroidales	f__UBA932	g__Cryptobacteroides	s__	D01_KMJN_T2106131982_bin.86-c00195_D01_KMJ...region001	NRPS
SGB_13	D01_KMJN_T2106131982_bin.97	d__Bacteria;p__Fibrobacterota;c__Fibrobacteria;o__Fibrobacterales;f__Fibrobacteraceae;g__Fibrobacter;s__	d__Bacteria	p__Fibrobacterota	c__Fibrobacteria	o__Fibrobacterales	f__Fibrobacteraceae	g__Fibrobacter	s__	D01_KMJN_T2106131982_bin.97-c00079_D01_KMJ...region001	Others
SGB_13	D01_KMJN_T2106131982_bin.97	d__Bacteria;p__Fibrobacterota;c__Fibrobacteria;o__Fibrobacterales;f__Fibrobacteraceae;g__Fibrobacter;s__	d__Bacteria	p__Fibrobacterota	c__Fibrobacteria	o__Fibrobacterales	f__Fibrobacteraceae	g__Fibrobacter	s__	D01_KMJN_T2106131982_bin.97-c00329_D01_KMJ...region001	Terpene
SGB_13	D01_KMJN_T2106131982_bin.97	d__Bacteria;p__Fibrobacterota;c__Fibrobacteria;o__Fibrobacterales;f__Fibrobacteraceae;g__Fibrobacter;s__	d__Bacteria	p__Fibrobacterota	c__Fibrobacteria	o__Fibrobacterales	f__Fibrobacteraceae	g__Fibrobacter	s__	D01_KMJN_T2106131982_bin.97-c00576_D01_KMJ...region001	RiPPs
SGB_14	D02_KMJN_T2106131983_bin.129	d__Bacteria;p__Bacteroidota;c__Bacteroidia;o__Bacteroidales;f__UBA932;g__Coprenecus;s__	d__Bacteria	p__Bacteroidota	c__Bacteroidia	o__Bacteroidales	f__UBA932	g__Coprenecus	s__	D02_KMJN_T2106131983_bin.129-c00044_D02_KMJ...region001	Others
SGB_14	D02_KMJN_T2106131983_bin.129	d__Bacteria;p__Bacteroidota;c__Bacteroidia;o__Bacteroidales;f__UBA932;g__Coprenecus;s__	d__Bacteria	p__Bacteroidota	c__Bacteroidia	o__Bacteroidales	f__UBA932	g__Coprenecus	s__	D02_KMJN_T2106131983_bin.129-c00177_D02_KMJ...region001	NRPS
SGB_15	D02_KMJN_T2106131983_bin.162	d__Bacteria;p__Pseudomonadota;c__Gammaproteobacteria;o__Enterobacterales;f__Enterobacteriaceae;g__Escherichia;s__Escherichia coli	d__Bacteria	p__Pseudomonadota	c__Gammaproteobacteria	o__Enterobacterales	f__Enterobacteriaceae	g__Escherichia	s__Escherichia coli	D02_KMJN_T2106131983_bin.162-c00005_D02_KMJ...region001	Others
SGB_15	D02_KMJN_T2106131983_bin.162	d__Bacteria;p__Pseudomonadota;c__Gammaproteobacteria;o__Enterobacterales;f__Enterobacteriaceae;g__Escherichia;s__Escherichia coli	d__Bacteria	p__Pseudomonadota	c__Gammaproteobacteria	o__Enterobacterales	f__Enterobacteriaceae	g__Escherichia	s__Escherichia coli	D02_KMJN_T2106131983_bin.162-c00014_D02_KMJ...region001	NRPS
SGB_15	D02_KMJN_T2106131983_bin.162	d__Bacteria;p__Pseudomonadota;c__Gammaproteobacteria;o__Enterobacterales;f__Enterobacteriaceae;g__Escherichia;s__Escherichia coli	d__Bacteria	p__Pseudomonadota	c__Gammaproteobacteria	o__Enterobacterales	f__Enterobacteriaceae	g__Escherichia	s__Escherichia coli	D02_KMJN_T2106131983_bin.162-c00030_D02_KMJ...region001	Others
SGB_16	D02_KMJN_T2106131983_bin.171	d__Bacteria;p__Bacillota_A;c__Clostridia;o__Lachnospirales;f__Lachnospiraceae;g__SZUA-448;s__	d__Bacteria	p__Bacillota_A	c__Clostridia	o__Lachnospirales	f__Lachnospiraceae	g__SZUA-448	s__	D02_KMJN_T2106131983_bin.171-c00090_D02_KMJ...region001	RiPPs
SGB_16	D02_KMJN_T2106131983_bin.171	d__Bacteria;p__Bacillota_A;c__Clostridia;o__Lachnospirales;f__Lachnospiraceae;g__SZUA-448;s__	d__Bacteria	p__Bacillota_A	c__Clostridia	o__Lachnospirales	f__Lachnospiraceae	g__SZUA-448	s__	D02_KMJN_T2106131983_bin.171-c00528_D02_KMJ...region001	RiPPs
SGB_17	D02_KMJN_T2106131983_bin.221	d__Bacteria;p__Verrucomicrobiota;c__Kiritimatiellia;o__RFP12;f__UBA1067;g__UBA1067;s__	d__Bacteria	p__Verrucomicrobiota	c__Kiritimatiellia	o__RFP12	f__UBA1067	g__UBA1067	s__	D02_KMJN_T2106131983_bin.221-c00057_D02_KMJ...region001	Others
SGB_17	D02_KMJN_T2106131983_bin.221	d__Bacteria;p__Verrucomicrobiota;c__Kiritimatiellia;o__RFP12;f__UBA1067;g__UBA1067;s__	d__Bacteria	p__Verrucomicrobiota	c__Kiritimatiellia	o__RFP12	f__UBA1067	g__UBA1067	s__	D02_KMJN_T2106131983_bin.221-c00152_D02_KMJ...region001	NRPS
SGB_17	D02_KMJN_T2106131983_bin.221	d__Bacteria;p__Verrucomicrobiota;c__Kiritimatiellia;o__RFP12;f__UBA1067;g__UBA1067;s__	d__Bacteria	p__Verrucomicrobiota	c__Kiritimatiellia	o__RFP12	f__UBA1067	g__UBA1067	s__	D02_KMJN_T2106131983_bin.221-c00178_D02_KMJ...region001	NRPS
SGB_17	D02_KMJN_T2106131983_bin.221	d__Bacteria;p__Verrucomicrobiota;c__Kiritimatiellia;o__RFP12;f__UBA1067;g__UBA1067;s__	d__Bacteria	p__Verrucomicrobiota	c__Kiritimatiellia	o__RFP12	f__UBA1067	g__UBA1067	s__	D02_KMJN_T2106131983_bin.221-c00398_D02_KMJ...region001	NRPS
SGB_17	D02_KMJN_T2106131983_bin.221	d__Bacteria;p__Verrucomicrobiota;c__Kiritimatiellia;o__RFP12;f__UBA1067;g__UBA1067;s__	d__Bacteria	p__Verrucomicrobiota	c__Kiritimatiellia	o__RFP12	f__UBA1067	g__UBA1067	s__	D02_KMJN_T2106131983_bin.221-c00463_D02_KMJ...region001	Others
SGB_18	D02_KMJN_T2106131983_bin.268	d__Bacteria;p__Bacteroidota;c__Bacteroidia;o__Bacteroidales;f__P3;g__UBA1711;s__UBA1711 sp002317325	d__Bacteria	p__Bacteroidota	c__Bacteroidia	o__Bacteroidales	f__P3	g__UBA1711	s__UBA1711 sp002317325	D02_KMJN_T2106131983_bin.268-c00028_D02_KMJ...region001	RiPPs
SGB_19	D02_KMJN_T2106131983_bin.32	d__Bacteria;p__Bacteroidota;c__Bacteroidia;o__Bacteroidales;f__UBA932;g__Cryptobacteroides;s__	d__Bacteria	p__Bacteroidota	c__Bacteroidia	o__Bacteroidales	f__UBA932	g__Cryptobacteroides	s__	D02_KMJN_T2106131983_bin.32-c00005_D02_KMJ...region001	RiPPs
SGB_19	D02_KMJN_T2106131983_bin.32	d__Bacteria;p__Bacteroidota;c__Bacteroidia;o__Bacteroidales;f__UBA932;g__Cryptobacteroides;s__	d__Bacteria	p__Bacteroidota	c__Bacteroidia	o__Bacteroidales	f__UBA932	g__Cryptobacteroides	s__	D02_KMJN_T2106131983_bin.32-c00028_D02_KMJ...region001	NRPS
SGB_19	D02_KMJN_T2106131983_bin.32	d__Bacteria;p__Bacteroidota;c__Bacteroidia;o__Bacteroidales;f__UBA932;g__Cryptobacteroides;s__	d__Bacteria	p__Bacteroidota	c__Bacteroidia	o__Bacteroidales	f__UBA932	g__Cryptobacteroides	s__	D02_KMJN_T2106131983_bin.32-c00051_D02_KMJ...region001	NRPS
SGB_19	D02_KMJN_T2106131983_bin.32	d__Bacteria;p__Bacteroidota;c__Bacteroidia;o__Bacteroidales;f__UBA932;g__Cryptobacteroides;s__	d__Bacteria	p__Bacteroidota	c__Bacteroidia	o__Bacteroidales	f__UBA932	g__Cryptobacteroides	s__	D02_KMJN_T2106131983_bin.32-c00054_D02_KMJ...region001	Others
SGB_20	D02_KMJN_T2106131983_bin.45	d__Bacteria;p__Bacteroidota;c__Bacteroidia;o__Bacteroidales;f__UBA932;g__Cryptobacteroides;s__	d__Bacteria	p__Bacteroidota	c__Bacteroidia	o__Bacteroidales	f__UBA932	g__Cryptobacteroides	s__	D02_KMJN_T2106131983_bin.45-c00018_D02_KMJ...region001	RiPPs
SGB_20	D02_KMJN_T2106131983_bin.45	d__Bacteria;p__Bacteroidota;c__Bacteroidia;o__Bacteroidales;f__UBA932;g__Cryptobacteroides;s__	d__Bacteria	p__Bacteroidota	c__Bacteroidia	o__Bacteroidales	f__UBA932	g__Cryptobacteroides	s__	D02_KMJN_T2106131983_bin.45-c00019_D02_KMJ...region001	NRPS
SGB_20	D02_KMJN_T2106131983_bin.45	d__Bacteria;p__Bacteroidota;c__Bacteroidia;o__Bacteroidales;f__UBA932;g__Cryptobacteroides;s__	d__Bacteria	p__Bacteroidota	c__Bacteroidia	o__Bacteroidales	f__UBA932	g__Cryptobacteroides	s__	D02_KMJN_T2106131983_bin.45-c00025_D02_KMJ...region001	NRPS
SGB_20	D02_KMJN_T2106131983_bin.45	d__Bacteria;p__Bacteroidota;c__Bacteroidia;o__Bacteroidales;f__UBA932;g__Cryptobacteroides;s__	d__Bacteria	p__Bacteroidota	c__Bacteroidia	o__Bacteroidales	f__UBA932	g__Cryptobacteroides	s__	D02_KMJN_T2106131983_bin.45-c00038_D02_KMJ...region001	RiPPs
SGB_21	D02_KMJN_T2106131983_bin.61	d__Bacteria;p__Bacillota_A;c__Clostridia;o__Oscillospirales;f__Oscillospiraceae;g__UBA1774;s__UBA1774 sp002314635	d__Bacteria	p__Bacillota_A	c__Clostridia	o__Oscillospirales	f__Oscillospiraceae	g__UBA1774	s__UBA1774 sp002314635	D02_KMJN_T2106131983_bin.61-c00411_D02_KMJ...region001	Others
SGB_23	D03_KMJN_T2106131984_bin.131	d__Bacteria;p__Bacteroidota;c__Bacteroidia;o__Bacteroidales;f__Paludibacteraceae;g__RF16;s__	d__Bacteria	p__Bacteroidota	c__Bacteroidia	o__Bacteroidales	f__Paludibacteraceae	g__RF16	s__	D03_KMJN_T2106131984_bin.131-c00009_D03_KMJ...region001	NRPS
SGB_24	D03_KMJN_T2106131984_bin.135	d__Bacteria;p__Bacteroidota;c__Bacteroidia;o__Bacteroidales;f__UBA932;g__Coprenecus;s__	d__Bacteria	p__Bacteroidota	c__Bacteroidia	o__Bacteroidales	f__UBA932	g__Coprenecus	s__	D03_KMJN_T2106131984_bin.135-c00027_D03_KMJ...region001	NRPS
SGB_24	D03_KMJN_T2106131984_bin.135	d__Bacteria;p__Bacteroidota;c__Bacteroidia;o__Bacteroidales;f__UBA932;g__Coprenecus;s__	d__Bacteria	p__Bacteroidota	c__Bacteroidia	o__Bacteroidales	f__UBA932	g__Coprenecus	s__	D03_KMJN_T2106131984_bin.135-c00067_D03_KMJ...region001	NRPS
SGB_24	D03_KMJN_T2106131984_bin.135	d__Bacteria;p__Bacteroidota;c__Bacteroidia;o__Bacteroidales;f__UBA932;g__Coprenecus;s__	d__Bacteria	p__Bacteroidota	c__Bacteroidia	o__Bacteroidales	f__UBA932	g__Coprenecus	s__	D03_KMJN_T2106131984_bin.135-c00156_D03_KMJ...region001	NRPS
SGB_24	D03_KMJN_T2106131984_bin.135	d__Bacteria;p__Bacteroidota;c__Bacteroidia;o__Bacteroidales;f__UBA932;g__Coprenecus;s__	d__Bacteria	p__Bacteroidota	c__Bacteroidia	o__Bacteroidales	f__UBA932	g__Coprenecus	s__	D03_KMJN_T2106131984_bin.135-c00204_D03_KMJ...region001	NRPS
SGB_24	D03_KMJN_T2106131984_bin.135	d__Bacteria;p__Bacteroidota;c__Bacteroidia;o__Bacteroidales;f__UBA932;g__Coprenecus;s__	d__Bacteria	p__Bacteroidota	c__Bacteroidia	o__Bacteroidales	f__UBA932	g__Coprenecus	s__	D03_KMJN_T2106131984_bin.135-c00211_D03_KMJ...region001	NRPS
SGB_24	D03_KMJN_T2106131984_bin.135	d__Bacteria;p__Bacteroidota;c__Bacteroidia;o__Bacteroidales;f__UBA932;g__Coprenecus;s__	d__Bacteria	p__Bacteroidota	c__Bacteroidia	o__Bacteroidales	f__UBA932	g__Coprenecus	s__	D03_KMJN_T2106131984_bin.135-c00213_D03_KMJ...region001	RiPPs
SGB_24	D03_KMJN_T2106131984_bin.135	d__Bacteria;p__Bacteroidota;c__Bacteroidia;o__Bacteroidales;f__UBA932;g__Coprenecus;s__	d__Bacteria	p__Bacteroidota	c__Bacteroidia	o__Bacteroidales	f__UBA932	g__Coprenecus	s__	D03_KMJN_T2106131984_bin.135-c00249_D03_KMJ...region001	Others
SGB_25	D03_KMJN_T2106131984_bin.146	d__Bacteria;p__Bacillota_A;c__Clostridia;o__Lachnospirales;f__Lachnospiraceae;g__Avilachnospira;s__	d__Bacteria	p__Bacillota_A	c__Clostridia	o__Lachnospirales	f__Lachnospiraceae	g__Avilachnospira	s__	D03_KMJN_T2106131984_bin.146-c00186_D03_KMJ...region001	Others
SGB_25	D03_KMJN_T2106131984_bin.146	d__Bacteria;p__Bacillota_A;c__Clostridia;o__Lachnospirales;f__Lachnospiraceae;g__Avilachnospira;s__	d__Bacteria	p__Bacillota_A	c__Clostridia	o__Lachnospirales	f__Lachnospiraceae	g__Avilachnospira	s__	D03_KMJN_T2106131984_bin.146-c00207_D03_KMJ...region001	NRPS
SGB_25	D03_KMJN_T2106131984_bin.146	d__Bacteria;p__Bacillota_A;c__Clostridia;o__Lachnospirales;f__Lachnospiraceae;g__Avilachnospira;s__	d__Bacteria	p__Bacillota_A	c__Clostridia	o__Lachnospirales	f__Lachnospiraceae	g__Avilachnospira	s__	D03_KMJN_T2106131984_bin.146-c00227_D03_KMJ...region001	NRPS
SGB_25	D03_KMJN_T2106131984_bin.146	d__Bacteria;p__Bacillota_A;c__Clostridia;o__Lachnospirales;f__Lachnospiraceae;g__Avilachnospira;s__	d__Bacteria	p__Bacillota_A	c__Clostridia	o__Lachnospirales	f__Lachnospiraceae	g__Avilachnospira	s__	D03_KMJN_T2106131984_bin.146-c00266_D03_KMJ...region001	RiPPs
SGB_26	D03_KMJN_T2106131984_bin.198	d__Bacteria;p__Bacteroidota;c__Bacteroidia;o__Bacteroidales;f__WCHB1-69;g__UBA1756;s__UBA1756 sp002314795	d__Bacteria	p__Bacteroidota	c__Bacteroidia	o__Bacteroidales	f__WCHB1-69	g__UBA1756	s__UBA1756 sp002314795	D03_KMJN_T2106131984_bin.198-c00051_D03_KMJ...region001	Others
SGB_26	D03_KMJN_T2106131984_bin.198	d__Bacteria;p__Bacteroidota;c__Bacteroidia;o__Bacteroidales;f__WCHB1-69;g__UBA1756;s__UBA1756 sp002314795	d__Bacteria	p__Bacteroidota	c__Bacteroidia	o__Bacteroidales	f__WCHB1-69	g__UBA1756	s__UBA1756 sp002314795	D03_KMJN_T2106131984_bin.198-c00088_D03_KMJ...region001	NRPS
SGB_27	D03_KMJN_T2106131984_bin.214	d__Bacteria;p__Bacteroidota;c__Bacteroidia;o__Bacteroidales;f__Bacteroidaceae;g__UBA1179;s__	d__Bacteria	p__Bacteroidota	c__Bacteroidia	o__Bacteroidales	f__Bacteroidaceae	g__UBA1179	s__	D03_KMJN_T2106131984_bin.214-c00066_D03_KMJ...region001	RiPPs
SGB_27	D03_KMJN_T2106131984_bin.214	d__Bacteria;p__Bacteroidota;c__Bacteroidia;o__Bacteroidales;f__Bacteroidaceae;g__UBA1179;s__	d__Bacteria	p__Bacteroidota	c__Bacteroidia	o__Bacteroidales	f__Bacteroidaceae	g__UBA1179	s__	D03_KMJN_T2106131984_bin.214-c00122_D03_KMJ...region001	NRPS
SGB_27	D03_KMJN_T2106131984_bin.214	d__Bacteria;p__Bacteroidota;c__Bacteroidia;o__Bacteroidales;f__Bacteroidaceae;g__UBA1179;s__	d__Bacteria	p__Bacteroidota	c__Bacteroidia	o__Bacteroidales	f__Bacteroidaceae	g__UBA1179	s__	D03_KMJN_T2106131984_bin.214-c00255_D03_KMJ...region001	NRPS
SGB_27	D03_KMJN_T2106131984_bin.214	d__Bacteria;p__Bacteroidota;c__Bacteroidia;o__Bacteroidales;f__Bacteroidaceae;g__UBA1179;s__	d__Bacteria	p__Bacteroidota	c__Bacteroidia	o__Bacteroidales	f__Bacteroidaceae	g__UBA1179	s__	D03_KMJN_T2106131984_bin.214-c00330_D03_KMJ...region001	NRPS
SGB_28	D03_KMJN_T2106131984_bin.26	d__Bacteria;p__Spirochaetota;c__Spirochaetia;o__Sphaerochaetales;f__Sphaerochaetaceae;g__JAKSPF01;s__	d__Bacteria	p__Spirochaetota	c__Spirochaetia	o__Sphaerochaetales	f__Sphaerochaetaceae	g__JAKSPF01	s__	D03_KMJN_T2106131984_bin.26-c00014_D03_KMJ...region001	NRPS
SGB_28	D03_KMJN_T2106131984_bin.26	d__Bacteria;p__Spirochaetota;c__Spirochaetia;o__Sphaerochaetales;f__Sphaerochaetaceae;g__JAKSPF01;s__	d__Bacteria	p__Spirochaetota	c__Spirochaetia	o__Sphaerochaetales	f__Sphaerochaetaceae	g__JAKSPF01	s__	D03_KMJN_T2106131984_bin.26-c00022_D03_KMJ...region001	NRPS
SGB_28	D03_KMJN_T2106131984_bin.26	d__Bacteria;p__Spirochaetota;c__Spirochaetia;o__Sphaerochaetales;f__Sphaerochaetaceae;g__JAKSPF01;s__	d__Bacteria	p__Spirochaetota	c__Spirochaetia	o__Sphaerochaetales	f__Sphaerochaetaceae	g__JAKSPF01	s__	D03_KMJN_T2106131984_bin.26-c00061_D03_KMJ...region001	Others
SGB_29	D03_KMJN_T2106131984_bin.59	d__Bacteria;p__Bacillota_A;c__Clostridia;o__Lachnospirales;f__Lachnospiraceae;g__Avilachnospira;s__	d__Bacteria	p__Bacillota_A	c__Clostridia	o__Lachnospirales	f__Lachnospiraceae	g__Avilachnospira	s__	D03_KMJN_T2106131984_bin.59-c00063_D03_KMJ...region001	NRPS
SGB_29	D03_KMJN_T2106131984_bin.59	d__Bacteria;p__Bacillota_A;c__Clostridia;o__Lachnospirales;f__Lachnospiraceae;g__Avilachnospira;s__	d__Bacteria	p__Bacillota_A	c__Clostridia	o__Lachnospirales	f__Lachnospiraceae	g__Avilachnospira	s__	D03_KMJN_T2106131984_bin.59-c00082_D03_KMJ...region001	NRPS
SGB_29	D03_KMJN_T2106131984_bin.59	d__Bacteria;p__Bacillota_A;c__Clostridia;o__Lachnospirales;f__Lachnospiraceae;g__Avilachnospira;s__	d__Bacteria	p__Bacillota_A	c__Clostridia	o__Lachnospirales	f__Lachnospiraceae	g__Avilachnospira	s__	D03_KMJN_T2106131984_bin.59-c00102_D03_KMJ...region001	NRPS
SGB_30	D03_KMJN_T2106131984_bin.73	d__Bacteria;p__Bacillota;c__Bacilli;o__RFN20;f__CAG-826;g__RGIG9670;s__	d__Bacteria	p__Bacillota	c__Bacilli	o__RFN20	f__CAG-826	g__RGIG9670	s__	D03_KMJN_T2106131984_bin.73-c00028_D03_KMJ...region001	NRPS
SGB_31	D03_KMJN_T2106131984_bin.90	d__Bacteria;p__Planctomycetota;c__Planctomycetia;o__Pirellulales;f__Thermoguttaceae;g__RUG695;s__	d__Bacteria	p__Planctomycetota	c__Planctomycetia	o__Pirellulales	f__Thermoguttaceae	g__RUG695	s__	D03_KMJN_T2106131984_bin.90-c00368_D03_KMJ...region001	RiPPs
SGB_32	D03_KMJN_T2106131984_bin.91	d__Bacteria;p__Bacteroidota;c__Bacteroidia;o__Bacteroidales;f__UBA932;g__Cryptobacteroides;s__	d__Bacteria	p__Bacteroidota	c__Bacteroidia	o__Bacteroidales	f__UBA932	g__Cryptobacteroides	s__	D03_KMJN_T2106131984_bin.91-c00009_D03_KMJ...region001	Others
SGB_32	D03_KMJN_T2106131984_bin.91	d__Bacteria;p__Bacteroidota;c__Bacteroidia;o__Bacteroidales;f__UBA932;g__Cryptobacteroides;s__	d__Bacteria	p__Bacteroidota	c__Bacteroidia	o__Bacteroidales	f__UBA932	g__Cryptobacteroides	s__	D03_KMJN_T2106131984_bin.91-c00036_D03_KMJ...region001	NRPS
SGB_32	D03_KMJN_T2106131984_bin.91	d__Bacteria;p__Bacteroidota;c__Bacteroidia;o__Bacteroidales;f__UBA932;g__Cryptobacteroides;s__	d__Bacteria	p__Bacteroidota	c__Bacteroidia	o__Bacteroidales	f__UBA932	g__Cryptobacteroides	s__	D03_KMJN_T2106131984_bin.91-c00049_D03_KMJ...region001	RiPPs
SGB_32	D03_KMJN_T2106131984_bin.91	d__Bacteria;p__Bacteroidota;c__Bacteroidia;o__Bacteroidales;f__UBA932;g__Cryptobacteroides;s__	d__Bacteria	p__Bacteroidota	c__Bacteroidia	o__Bacteroidales	f__UBA932	g__Cryptobacteroides	s__	D03_KMJN_T2106131984_bin.91-c00067_D03_KMJ...region001	NRPS
SGB_32	D03_KMJN_T2106131984_bin.91	d__Bacteria;p__Bacteroidota;c__Bacteroidia;o__Bacteroidales;f__UBA932;g__Cryptobacteroides;s__	d__Bacteria	p__Bacteroidota	c__Bacteroidia	o__Bacteroidales	f__UBA932	g__Cryptobacteroides	s__	D03_KMJN_T2106131984_bin.91-c00103_D03_KMJ...region001	NRPS
SGB_32	D03_KMJN_T2106131984_bin.91	d__Bacteria;p__Bacteroidota;c__Bacteroidia;o__Bacteroidales;f__UBA932;g__Cryptobacteroides;s__	d__Bacteria	p__Bacteroidota	c__Bacteroidia	o__Bacteroidales	f__UBA932	g__Cryptobacteroides	s__	D03_KMJN_T2106131984_bin.91-c00111_D03_KMJ...region001	NRPS
SGB_32	D03_KMJN_T2106131984_bin.91	d__Bacteria;p__Bacteroidota;c__Bacteroidia;o__Bacteroidales;f__UBA932;g__Cryptobacteroides;s__	d__Bacteria	p__Bacteroidota	c__Bacteroidia	o__Bacteroidales	f__UBA932	g__Cryptobacteroides	s__	D03_KMJN_T2106131984_bin.91-c00204_D03_KMJ...region001	RiPPs
SGB_32	D03_KMJN_T2106131984_bin.91	d__Bacteria;p__Bacteroidota;c__Bacteroidia;o__Bacteroidales;f__UBA932;g__Cryptobacteroides;s__	d__Bacteria	p__Bacteroidota	c__Bacteroidia	o__Bacteroidales	f__UBA932	g__Cryptobacteroides	s__	D03_KMJN_T2106131984_bin.91-c00205_D03_KMJ...region001	Others
SGB_33	D03_KMJN_T2106131984_bin.97	d__Bacteria;p__Bacteroidota;c__Bacteroidia;o__Bacteroidales;f__Paludibacteraceae;g__RF16;s__	d__Bacteria	p__Bacteroidota	c__Bacteroidia	o__Bacteroidales	f__Paludibacteraceae	g__RF16	s__	D03_KMJN_T2106131984_bin.97-c00074_D03_KMJ...region001	RiPPs
SGB_33	D03_KMJN_T2106131984_bin.97	d__Bacteria;p__Bacteroidota;c__Bacteroidia;o__Bacteroidales;f__Paludibacteraceae;g__RF16;s__	d__Bacteria	p__Bacteroidota	c__Bacteroidia	o__Bacteroidales	f__Paludibacteraceae	g__RF16	s__	D03_KMJN_T2106131984_bin.97-c00074_D03_KMJ...region002	NRPS
SGB_34	D04_KMJN_T2106131985_bin.102	d__Bacteria;p__Synergistota;c__Synergistia;o__Synergistales;f__Synergistaceae;g__E4-60;s__	d__Bacteria	p__Synergistota	c__Synergistia	o__Synergistales	f__Synergistaceae	g__E4-60	s__	D04_KMJN_T2106131985_bin.102-c00345_D04_KMJ...region001	RiPPs
SGB_35	D04_KMJN_T2106131985_bin.113	d__Bacteria;p__Bacillota_A;c__Clostridia;o__Lachnospirales;f__Lachnospiraceae;g__UBA1755;s__	d__Bacteria	p__Bacillota_A	c__Clostridia	o__Lachnospirales	f__Lachnospiraceae	g__UBA1755	s__	D04_KMJN_T2106131985_bin.113-c00044_D04_KMJ...region001	NRPS
SGB_35	D04_KMJN_T2106131985_bin.113	d__Bacteria;p__Bacillota_A;c__Clostridia;o__Lachnospirales;f__Lachnospiraceae;g__UBA1755;s__	d__Bacteria	p__Bacillota_A	c__Clostridia	o__Lachnospirales	f__Lachnospiraceae	g__UBA1755	s__	D04_KMJN_T2106131985_bin.113-c00159_D04_KMJ...region001	NRPS
SGB_35	D04_KMJN_T2106131985_bin.113	d__Bacteria;p__Bacillota_A;c__Clostridia;o__Lachnospirales;f__Lachnospiraceae;g__UBA1755;s__	d__Bacteria	p__Bacillota_A	c__Clostridia	o__Lachnospirales	f__Lachnospiraceae	g__UBA1755	s__	D04_KMJN_T2106131985_bin.113-c00167_D04_KMJ...region001	NRPS
SGB_35	D04_KMJN_T2106131985_bin.113	d__Bacteria;p__Bacillota_A;c__Clostridia;o__Lachnospirales;f__Lachnospiraceae;g__UBA1755;s__	d__Bacteria	p__Bacillota_A	c__Clostridia	o__Lachnospirales	f__Lachnospiraceae	g__UBA1755	s__	D04_KMJN_T2106131985_bin.113-c00182_D04_KMJ...region001	NRPS
SGB_35	D04_KMJN_T2106131985_bin.113	d__Bacteria;p__Bacillota_A;c__Clostridia;o__Lachnospirales;f__Lachnospiraceae;g__UBA1755;s__	d__Bacteria	p__Bacillota_A	c__Clostridia	o__Lachnospirales	f__Lachnospiraceae	g__UBA1755	s__	D04_KMJN_T2106131985_bin.113-c00183_D04_KMJ...region001	Others
SGB_35	D04_KMJN_T2106131985_bin.113	d__Bacteria;p__Bacillota_A;c__Clostridia;o__Lachnospirales;f__Lachnospiraceae;g__UBA1755;s__	d__Bacteria	p__Bacillota_A	c__Clostridia	o__Lachnospirales	f__Lachnospiraceae	g__UBA1755	s__	D04_KMJN_T2106131985_bin.113-c00265_D04_KMJ...region001	NRPS
SGB_35	D04_KMJN_T2106131985_bin.113	d__Bacteria;p__Bacillota_A;c__Clostridia;o__Lachnospirales;f__Lachnospiraceae;g__UBA1755;s__	d__Bacteria	p__Bacillota_A	c__Clostridia	o__Lachnospirales	f__Lachnospiraceae	g__UBA1755	s__	D04_KMJN_T2106131985_bin.113-c00267_D04_KMJ...region001	Others
SGB_35	D04_KMJN_T2106131985_bin.113	d__Bacteria;p__Bacillota_A;c__Clostridia;o__Lachnospirales;f__Lachnospiraceae;g__UBA1755;s__	d__Bacteria	p__Bacillota_A	c__Clostridia	o__Lachnospirales	f__Lachnospiraceae	g__UBA1755	s__	D04_KMJN_T2106131985_bin.113-c00300_D04_KMJ...region001	NRPS
SGB_36	D04_KMJN_T2106131985_bin.129	d__Bacteria;p__Bacteroidota;c__Bacteroidia;o__Bacteroidales;f__Paludibacteraceae;g__Aphodosoma;s__	d__Bacteria	p__Bacteroidota	c__Bacteroidia	o__Bacteroidales	f__Paludibacteraceae	g__Aphodosoma	s__	D04_KMJN_T2106131985_bin.129-c00147_D04_KMJ...region001	RiPPs
SGB_36	D04_KMJN_T2106131985_bin.129	d__Bacteria;p__Bacteroidota;c__Bacteroidia;o__Bacteroidales;f__Paludibacteraceae;g__Aphodosoma;s__	d__Bacteria	p__Bacteroidota	c__Bacteroidia	o__Bacteroidales	f__Paludibacteraceae	g__Aphodosoma	s__	D04_KMJN_T2106131985_bin.129-c00180_D04_KMJ...region001	NRPS
SGB_36	D04_KMJN_T2106131985_bin.129	d__Bacteria;p__Bacteroidota;c__Bacteroidia;o__Bacteroidales;f__Paludibacteraceae;g__Aphodosoma;s__	d__Bacteria	p__Bacteroidota	c__Bacteroidia	o__Bacteroidales	f__Paludibacteraceae	g__Aphodosoma	s__	D04_KMJN_T2106131985_bin.129-c00182_D04_KMJ...region001	NRPS
SGB_38	D04_KMJN_T2106131985_bin.169	d__Bacteria;p__Bacteroidota;c__Bacteroidia;o__Bacteroidales;f__Paludibacteraceae;g__Aphodosoma;s__	d__Bacteria	p__Bacteroidota	c__Bacteroidia	o__Bacteroidales	f__Paludibacteraceae	g__Aphodosoma	s__	D04_KMJN_T2106131985_bin.169-c00060_D04_KMJ...region001	Others
SGB_38	D04_KMJN_T2106131985_bin.169	d__Bacteria;p__Bacteroidota;c__Bacteroidia;o__Bacteroidales;f__Paludibacteraceae;g__Aphodosoma;s__	d__Bacteria	p__Bacteroidota	c__Bacteroidia	o__Bacteroidales	f__Paludibacteraceae	g__Aphodosoma	s__	D04_KMJN_T2106131985_bin.169-c00075_D04_KMJ...region001	NRPS
SGB_39	D04_KMJN_T2106131985_bin.193	d__Archaea;p__Halobacteriota;c__Methanomicrobia;o__Methanomicrobiales;f__Methanocorpusculaceae;g__Methanocorpusculum;s__	d__Archaea	p__Halobacteriota	c__Methanomicrobia	o__Methanomicrobiales	f__Methanocorpusculaceae	g__Methanocorpusculum	s__	D04_KMJN_T2106131985_bin.193-c00097_D04_KMJ...region001	RiPPs
SGB_40	D04_KMJN_T2106131985_bin.198	d__Bacteria;p__Verrucomicrobiota;c__Lentisphaeria;o__Victivallales;f__UBA1829;g__SIG77;s__	d__Bacteria	p__Verrucomicrobiota	c__Lentisphaeria	o__Victivallales	f__UBA1829	g__SIG77	s__	D04_KMJN_T2106131985_bin.198-c00018_D04_KMJ...region001	NRPS
SGB_40	D04_KMJN_T2106131985_bin.198	d__Bacteria;p__Verrucomicrobiota;c__Lentisphaeria;o__Victivallales;f__UBA1829;g__SIG77;s__	d__Bacteria	p__Verrucomicrobiota	c__Lentisphaeria	o__Victivallales	f__UBA1829	g__SIG77	s__	D04_KMJN_T2106131985_bin.198-c00020_D04_KMJ...region001	Others
SGB_40	D04_KMJN_T2106131985_bin.198	d__Bacteria;p__Verrucomicrobiota;c__Lentisphaeria;o__Victivallales;f__UBA1829;g__SIG77;s__	d__Bacteria	p__Verrucomicrobiota	c__Lentisphaeria	o__Victivallales	f__UBA1829	g__SIG77	s__	D04_KMJN_T2106131985_bin.198-c00025_D04_KMJ...region001	Others
SGB_40	D04_KMJN_T2106131985_bin.198	d__Bacteria;p__Verrucomicrobiota;c__Lentisphaeria;o__Victivallales;f__UBA1829;g__SIG77;s__	d__Bacteria	p__Verrucomicrobiota	c__Lentisphaeria	o__Victivallales	f__UBA1829	g__SIG77	s__	D04_KMJN_T2106131985_bin.198-c00043_D04_KMJ...region001	NRPS
SGB_41	D04_KMJN_T2106131985_bin.212	d__Bacteria;p__Bacillota;c__Bacilli;o__RFN20;f__CAG-826;g__UBA3207;s__	d__Bacteria	p__Bacillota	c__Bacilli	o__RFN20	f__CAG-826	g__UBA3207	s__	D04_KMJN_T2106131985_bin.212-c00227_D04_KMJ...region001	NRPS
SGB_42	D04_KMJN_T2106131985_bin.30	d__Bacteria;p__Bacillota_A;c__Clostridia;o__Oscillospirales;f__Acutalibacteraceae;g__;s__	d__Bacteria	p__Bacillota_A	c__Clostridia	o__Oscillospirales	f__Acutalibacteraceae	g__	s__	D04_KMJN_T2106131985_bin.30-c00037_D04_KMJ...region001	RiPPs
SGB_42	D04_KMJN_T2106131985_bin.30	d__Bacteria;p__Bacillota_A;c__Clostridia;o__Oscillospirales;f__Acutalibacteraceae;g__;s__	d__Bacteria	p__Bacillota_A	c__Clostridia	o__Oscillospirales	f__Acutalibacteraceae	g__	s__	D04_KMJN_T2106131985_bin.30-c00064_D04_KMJ...region001	RiPPs
SGB_42	D04_KMJN_T2106131985_bin.30	d__Bacteria;p__Bacillota_A;c__Clostridia;o__Oscillospirales;f__Acutalibacteraceae;g__;s__	d__Bacteria	p__Bacillota_A	c__Clostridia	o__Oscillospirales	f__Acutalibacteraceae	g__	s__	D04_KMJN_T2106131985_bin.30-c00244_D04_KMJ...region001	RiPPs
SGB_42	D04_KMJN_T2106131985_bin.30	d__Bacteria;p__Bacillota_A;c__Clostridia;o__Oscillospirales;f__Acutalibacteraceae;g__;s__	d__Bacteria	p__Bacillota_A	c__Clostridia	o__Oscillospirales	f__Acutalibacteraceae	g__	s__	D04_KMJN_T2106131985_bin.30-c00252_D04_KMJ...region001	RiPPs
SGB_42	D04_KMJN_T2106131985_bin.30	d__Bacteria;p__Bacillota_A;c__Clostridia;o__Oscillospirales;f__Acutalibacteraceae;g__;s__	d__Bacteria	p__Bacillota_A	c__Clostridia	o__Oscillospirales	f__Acutalibacteraceae	g__	s__	D04_KMJN_T2106131985_bin.30-c00267_D04_KMJ...region001	Others
SGB_42	D04_KMJN_T2106131985_bin.30	d__Bacteria;p__Bacillota_A;c__Clostridia;o__Oscillospirales;f__Acutalibacteraceae;g__;s__	d__Bacteria	p__Bacillota_A	c__Clostridia	o__Oscillospirales	f__Acutalibacteraceae	g__	s__	D04_KMJN_T2106131985_bin.30-c00320_D04_KMJ...region001	RiPPs
SGB_43	D04_KMJN_T2106131985_bin.55	d__Bacteria;p__Bacteroidota;c__Bacteroidia;o__Bacteroidales;f__UBA932;g__Bact-11;s__	d__Bacteria	p__Bacteroidota	c__Bacteroidia	o__Bacteroidales	f__UBA932	g__Bact-11	s__	D04_KMJN_T2106131985_bin.55-c00003_D04_KMJ...region001	NRPS
SGB_43	D04_KMJN_T2106131985_bin.55	d__Bacteria;p__Bacteroidota;c__Bacteroidia;o__Bacteroidales;f__UBA932;g__Bact-11;s__	d__Bacteria	p__Bacteroidota	c__Bacteroidia	o__Bacteroidales	f__UBA932	g__Bact-11	s__	D04_KMJN_T2106131985_bin.55-c00024_D04_KMJ...region001	RiPPs
SGB_43	D04_KMJN_T2106131985_bin.55	d__Bacteria;p__Bacteroidota;c__Bacteroidia;o__Bacteroidales;f__UBA932;g__Bact-11;s__	d__Bacteria	p__Bacteroidota	c__Bacteroidia	o__Bacteroidales	f__UBA932	g__Bact-11	s__	D04_KMJN_T2106131985_bin.55-c00028_D04_KMJ...region001	RiPPs
SGB_43	D04_KMJN_T2106131985_bin.55	d__Bacteria;p__Bacteroidota;c__Bacteroidia;o__Bacteroidales;f__UBA932;g__Bact-11;s__	d__Bacteria	p__Bacteroidota	c__Bacteroidia	o__Bacteroidales	f__UBA932	g__Bact-11	s__	D04_KMJN_T2106131985_bin.55-c00050_D04_KMJ...region001	NRPS
SGB_43	D04_KMJN_T2106131985_bin.55	d__Bacteria;p__Bacteroidota;c__Bacteroidia;o__Bacteroidales;f__UBA932;g__Bact-11;s__	d__Bacteria	p__Bacteroidota	c__Bacteroidia	o__Bacteroidales	f__UBA932	g__Bact-11	s__	D04_KMJN_T2106131985_bin.55-c00052_D04_KMJ...region001	RiPPs
SGB_44	D04_KMJN_T2106131985_bin.65	d__Bacteria;p__Bacillota_A;c__Clostridia;o__Oscillospirales;f__Acutalibacteraceae;g__CAG-177;s__	d__Bacteria	p__Bacillota_A	c__Clostridia	o__Oscillospirales	f__Acutalibacteraceae	g__CAG-177	s__	D04_KMJN_T2106131985_bin.65-c00015_D04_KMJ...region001	NRPS
SGB_44	D04_KMJN_T2106131985_bin.65	d__Bacteria;p__Bacillota_A;c__Clostridia;o__Oscillospirales;f__Acutalibacteraceae;g__CAG-177;s__	d__Bacteria	p__Bacillota_A	c__Clostridia	o__Oscillospirales	f__Acutalibacteraceae	g__CAG-177	s__	D04_KMJN_T2106131985_bin.65-c00097_D04_KMJ...region001	Others
SGB_45	D04_KMJN_T2106131985_bin.69	d__Bacteria;p__Bacteroidota;c__Bacteroidia;o__Bacteroidales;f__Rikenellaceae;g__Mucinivorans;s__	d__Bacteria	p__Bacteroidota	c__Bacteroidia	o__Bacteroidales	f__Rikenellaceae	g__Mucinivorans	s__	D04_KMJN_T2106131985_bin.69-c00070_D04_KMJ...region001	Others
SGB_45	D04_KMJN_T2106131985_bin.69	d__Bacteria;p__Bacteroidota;c__Bacteroidia;o__Bacteroidales;f__Rikenellaceae;g__Mucinivorans;s__	d__Bacteria	p__Bacteroidota	c__Bacteroidia	o__Bacteroidales	f__Rikenellaceae	g__Mucinivorans	s__	D04_KMJN_T2106131985_bin.69-c00148_D04_KMJ...region001	RiPPs
SGB_45	D04_KMJN_T2106131985_bin.69	d__Bacteria;p__Bacteroidota;c__Bacteroidia;o__Bacteroidales;f__Rikenellaceae;g__Mucinivorans;s__	d__Bacteria	p__Bacteroidota	c__Bacteroidia	o__Bacteroidales	f__Rikenellaceae	g__Mucinivorans	s__	D04_KMJN_T2106131985_bin.69-c00197_D04_KMJ...region001	NRPS
SGB_45	D04_KMJN_T2106131985_bin.69	d__Bacteria;p__Bacteroidota;c__Bacteroidia;o__Bacteroidales;f__Rikenellaceae;g__Mucinivorans;s__	d__Bacteria	p__Bacteroidota	c__Bacteroidia	o__Bacteroidales	f__Rikenellaceae	g__Mucinivorans	s__	D04_KMJN_T2106131985_bin.69-c00199_D04_KMJ...region001	RiPPs
SGB_46	D04_KMJN_T2106131985_bin.72	d__Bacteria;p__Bacillota_A;c__Clostridia;o__Oscillospirales;f__Oscillospiraceae;g__ER4;s__	d__Bacteria	p__Bacillota_A	c__Clostridia	o__Oscillospirales	f__Oscillospiraceae	g__ER4	s__	D04_KMJN_T2106131985_bin.72-c00098_D04_KMJ...region001	RiPPs
SGB_46	D04_KMJN_T2106131985_bin.72	d__Bacteria;p__Bacillota_A;c__Clostridia;o__Oscillospirales;f__Oscillospiraceae;g__ER4;s__	d__Bacteria	p__Bacillota_A	c__Clostridia	o__Oscillospirales	f__Oscillospiraceae	g__ER4	s__	D04_KMJN_T2106131985_bin.72-c00238_D04_KMJ...region001	RiPPs
SGB_46	D04_KMJN_T2106131985_bin.72	d__Bacteria;p__Bacillota_A;c__Clostridia;o__Oscillospirales;f__Oscillospiraceae;g__ER4;s__	d__Bacteria	p__Bacillota_A	c__Clostridia	o__Oscillospirales	f__Oscillospiraceae	g__ER4	s__	D04_KMJN_T2106131985_bin.72-c00283_D04_KMJ...region001	NRPS
SGB_47	D04_KMJN_T2106131985_bin.76	d__Bacteria;p__Verrucomicrobiota;c__Kiritimatiellia;o__RFP12;f__UBA1067;g__UBA1067;s__	d__Bacteria	p__Verrucomicrobiota	c__Kiritimatiellia	o__RFP12	f__UBA1067	g__UBA1067	s__	D04_KMJN_T2106131985_bin.76-c00084_D04_KMJ...region001	NRPS
SGB_47	D04_KMJN_T2106131985_bin.76	d__Bacteria;p__Verrucomicrobiota;c__Kiritimatiellia;o__RFP12;f__UBA1067;g__UBA1067;s__	d__Bacteria	p__Verrucomicrobiota	c__Kiritimatiellia	o__RFP12	f__UBA1067	g__UBA1067	s__	D04_KMJN_T2106131985_bin.76-c00136_D04_KMJ...region001	NRPS
SGB_47	D04_KMJN_T2106131985_bin.76	d__Bacteria;p__Verrucomicrobiota;c__Kiritimatiellia;o__RFP12;f__UBA1067;g__UBA1067;s__	d__Bacteria	p__Verrucomicrobiota	c__Kiritimatiellia	o__RFP12	f__UBA1067	g__UBA1067	s__	D04_KMJN_T2106131985_bin.76-c00201_D04_KMJ...region001	Others
SGB_47	D04_KMJN_T2106131985_bin.76	d__Bacteria;p__Verrucomicrobiota;c__Kiritimatiellia;o__RFP12;f__UBA1067;g__UBA1067;s__	d__Bacteria	p__Verrucomicrobiota	c__Kiritimatiellia	o__RFP12	f__UBA1067	g__UBA1067	s__	D04_KMJN_T2106131985_bin.76-c00223_D04_KMJ...region001	NRPS
SGB_47	D04_KMJN_T2106131985_bin.76	d__Bacteria;p__Verrucomicrobiota;c__Kiritimatiellia;o__RFP12;f__UBA1067;g__UBA1067;s__	d__Bacteria	p__Verrucomicrobiota	c__Kiritimatiellia	o__RFP12	f__UBA1067	g__UBA1067	s__	D04_KMJN_T2106131985_bin.76-c00260_D04_KMJ...region001	NRPS
SGB_47	D04_KMJN_T2106131985_bin.76	d__Bacteria;p__Verrucomicrobiota;c__Kiritimatiellia;o__RFP12;f__UBA1067;g__UBA1067;s__	d__Bacteria	p__Verrucomicrobiota	c__Kiritimatiellia	o__RFP12	f__UBA1067	g__UBA1067	s__	D04_KMJN_T2106131985_bin.76-c00261_D04_KMJ...region001	NRPS
SGB_47	D04_KMJN_T2106131985_bin.76	d__Bacteria;p__Verrucomicrobiota;c__Kiritimatiellia;o__RFP12;f__UBA1067;g__UBA1067;s__	d__Bacteria	p__Verrucomicrobiota	c__Kiritimatiellia	o__RFP12	f__UBA1067	g__UBA1067	s__	D04_KMJN_T2106131985_bin.76-c00297_D04_KMJ...region001	NRPS
SGB_47	D04_KMJN_T2106131985_bin.76	d__Bacteria;p__Verrucomicrobiota;c__Kiritimatiellia;o__RFP12;f__UBA1067;g__UBA1067;s__	d__Bacteria	p__Verrucomicrobiota	c__Kiritimatiellia	o__RFP12	f__UBA1067	g__UBA1067	s__	D04_KMJN_T2106131985_bin.76-c00301_D04_KMJ...region001	NRPS
SGB_47	D04_KMJN_T2106131985_bin.76	d__Bacteria;p__Verrucomicrobiota;c__Kiritimatiellia;o__RFP12;f__UBA1067;g__UBA1067;s__	d__Bacteria	p__Verrucomicrobiota	c__Kiritimatiellia	o__RFP12	f__UBA1067	g__UBA1067	s__	D04_KMJN_T2106131985_bin.76-c00306_D04_KMJ...region001	Others
SGB_47	D04_KMJN_T2106131985_bin.76	d__Bacteria;p__Verrucomicrobiota;c__Kiritimatiellia;o__RFP12;f__UBA1067;g__UBA1067;s__	d__Bacteria	p__Verrucomicrobiota	c__Kiritimatiellia	o__RFP12	f__UBA1067	g__UBA1067	s__	D04_KMJN_T2106131985_bin.76-c00341_D04_KMJ...region001	NRPS
SGB_47	D04_KMJN_T2106131985_bin.76	d__Bacteria;p__Verrucomicrobiota;c__Kiritimatiellia;o__RFP12;f__UBA1067;g__UBA1067;s__	d__Bacteria	p__Verrucomicrobiota	c__Kiritimatiellia	o__RFP12	f__UBA1067	g__UBA1067	s__	D04_KMJN_T2106131985_bin.76-c00346_D04_KMJ...region001	NRPS
SGB_47	D04_KMJN_T2106131985_bin.76	d__Bacteria;p__Verrucomicrobiota;c__Kiritimatiellia;o__RFP12;f__UBA1067;g__UBA1067;s__	d__Bacteria	p__Verrucomicrobiota	c__Kiritimatiellia	o__RFP12	f__UBA1067	g__UBA1067	s__	D04_KMJN_T2106131985_bin.76-c00371_D04_KMJ...region001	NRPS
SGB_47	D04_KMJN_T2106131985_bin.76	d__Bacteria;p__Verrucomicrobiota;c__Kiritimatiellia;o__RFP12;f__UBA1067;g__UBA1067;s__	d__Bacteria	p__Verrucomicrobiota	c__Kiritimatiellia	o__RFP12	f__UBA1067	g__UBA1067	s__	D04_KMJN_T2106131985_bin.76-c00391_D04_KMJ...region001	NRPS
SGB_48	D04_KMJN_T2106131985_bin.84	d__Bacteria;p__Bacillota_A;c__Clostridia;o__Oscillospirales;f__Oscillospiraceae;g__CAJOIG01;s__	d__Bacteria	p__Bacillota_A	c__Clostridia	o__Oscillospirales	f__Oscillospiraceae	g__CAJOIG01	s__	D04_KMJN_T2106131985_bin.84-c00124_D04_KMJ...region001	RiPPs
SGB_48	D04_KMJN_T2106131985_bin.84	d__Bacteria;p__Bacillota_A;c__Clostridia;o__Oscillospirales;f__Oscillospiraceae;g__CAJOIG01;s__	d__Bacteria	p__Bacillota_A	c__Clostridia	o__Oscillospirales	f__Oscillospiraceae	g__CAJOIG01	s__	D04_KMJN_T2106131985_bin.84-c00290_D04_KMJ...region001	RiPPs
SGB_48	D04_KMJN_T2106131985_bin.84	d__Bacteria;p__Bacillota_A;c__Clostridia;o__Oscillospirales;f__Oscillospiraceae;g__CAJOIG01;s__	d__Bacteria	p__Bacillota_A	c__Clostridia	o__Oscillospirales	f__Oscillospiraceae	g__CAJOIG01	s__	D04_KMJN_T2106131985_bin.84-c00321_D04_KMJ...region001	RiPPs
SGB_48	D04_KMJN_T2106131985_bin.84	d__Bacteria;p__Bacillota_A;c__Clostridia;o__Oscillospirales;f__Oscillospiraceae;g__CAJOIG01;s__	d__Bacteria	p__Bacillota_A	c__Clostridia	o__Oscillospirales	f__Oscillospiraceae	g__CAJOIG01	s__	D04_KMJN_T2106131985_bin.84-c00380_D04_KMJ...region001	Others
SGB_49	D04_KMJN_T2106131985_bin.92	d__Bacteria;p__Pseudomonadota;c__Gammaproteobacteria;o__Pseudomonadales;f__Pseudomonadaceae;g__Pseudomonas_E;s__	d__Bacteria	p__Pseudomonadota	c__Gammaproteobacteria	o__Pseudomonadales	f__Pseudomonadaceae	g__Pseudomonas_E	s__	D04_KMJN_T2106131985_bin.92-c00005_D04_KMJ...region001	NRPS
SGB_49	D04_KMJN_T2106131985_bin.92	d__Bacteria;p__Pseudomonadota;c__Gammaproteobacteria;o__Pseudomonadales;f__Pseudomonadaceae;g__Pseudomonas_E;s__	d__Bacteria	p__Pseudomonadota	c__Gammaproteobacteria	o__Pseudomonadales	f__Pseudomonadaceae	g__Pseudomonas_E	s__	D04_KMJN_T2106131985_bin.92-c00032_D04_KMJ...region001	NRPS
SGB_49	D04_KMJN_T2106131985_bin.92	d__Bacteria;p__Pseudomonadota;c__Gammaproteobacteria;o__Pseudomonadales;f__Pseudomonadaceae;g__Pseudomonas_E;s__	d__Bacteria	p__Pseudomonadota	c__Gammaproteobacteria	o__Pseudomonadales	f__Pseudomonadaceae	g__Pseudomonas_E	s__	D04_KMJN_T2106131985_bin.92-c00041_D04_KMJ...region001	Others
SGB_49	D04_KMJN_T2106131985_bin.92	d__Bacteria;p__Pseudomonadota;c__Gammaproteobacteria;o__Pseudomonadales;f__Pseudomonadaceae;g__Pseudomonas_E;s__	d__Bacteria	p__Pseudomonadota	c__Gammaproteobacteria	o__Pseudomonadales	f__Pseudomonadaceae	g__Pseudomonas_E	s__	D04_KMJN_T2106131985_bin.92-c00055_D04_KMJ...region001	NRPS
SGB_49	D04_KMJN_T2106131985_bin.92	d__Bacteria;p__Pseudomonadota;c__Gammaproteobacteria;o__Pseudomonadales;f__Pseudomonadaceae;g__Pseudomonas_E;s__	d__Bacteria	p__Pseudomonadota	c__Gammaproteobacteria	o__Pseudomonadales	f__Pseudomonadaceae	g__Pseudomonas_E	s__	D04_KMJN_T2106131985_bin.92-c00079_D04_KMJ...region001	NRPS
SGB_49	D04_KMJN_T2106131985_bin.92	d__Bacteria;p__Pseudomonadota;c__Gammaproteobacteria;o__Pseudomonadales;f__Pseudomonadaceae;g__Pseudomonas_E;s__	d__Bacteria	p__Pseudomonadota	c__Gammaproteobacteria	o__Pseudomonadales	f__Pseudomonadaceae	g__Pseudomonas_E	s__	D04_KMJN_T2106131985_bin.92-c00124_D04_KMJ...region001	Terpene
SGB_49	D04_KMJN_T2106131985_bin.92	d__Bacteria;p__Pseudomonadota;c__Gammaproteobacteria;o__Pseudomonadales;f__Pseudomonadaceae;g__Pseudomonas_E;s__	d__Bacteria	p__Pseudomonadota	c__Gammaproteobacteria	o__Pseudomonadales	f__Pseudomonadaceae	g__Pseudomonas_E	s__	D04_KMJN_T2106131985_bin.92-c00205_D04_KMJ...region001	NRPS
SGB_49	D04_KMJN_T2106131985_bin.92	d__Bacteria;p__Pseudomonadota;c__Gammaproteobacteria;o__Pseudomonadales;f__Pseudomonadaceae;g__Pseudomonas_E;s__	d__Bacteria	p__Pseudomonadota	c__Gammaproteobacteria	o__Pseudomonadales	f__Pseudomonadaceae	g__Pseudomonas_E	s__	D04_KMJN_T2106131985_bin.92-c00217_D04_KMJ...region001	NRPS
SGB_49	D04_KMJN_T2106131985_bin.92	d__Bacteria;p__Pseudomonadota;c__Gammaproteobacteria;o__Pseudomonadales;f__Pseudomonadaceae;g__Pseudomonas_E;s__	d__Bacteria	p__Pseudomonadota	c__Gammaproteobacteria	o__Pseudomonadales	f__Pseudomonadaceae	g__Pseudomonas_E	s__	D04_KMJN_T2106131985_bin.92-c00230_D04_KMJ...region001	NRPS
SGB_49	D04_KMJN_T2106131985_bin.92	d__Bacteria;p__Pseudomonadota;c__Gammaproteobacteria;o__Pseudomonadales;f__Pseudomonadaceae;g__Pseudomonas_E;s__	d__Bacteria	p__Pseudomonadota	c__Gammaproteobacteria	o__Pseudomonadales	f__Pseudomonadaceae	g__Pseudomonas_E	s__	D04_KMJN_T2106131985_bin.92-c00333_D04_KMJ...region001	NRPS
SGB_49	D04_KMJN_T2106131985_bin.92	d__Bacteria;p__Pseudomonadota;c__Gammaproteobacteria;o__Pseudomonadales;f__Pseudomonadaceae;g__Pseudomonas_E;s__	d__Bacteria	p__Pseudomonadota	c__Gammaproteobacteria	o__Pseudomonadales	f__Pseudomonadaceae	g__Pseudomonas_E	s__	D04_KMJN_T2106131985_bin.92-c00348_D04_KMJ...region001	NRPS
SGB_49	D04_KMJN_T2106131985_bin.92	d__Bacteria;p__Pseudomonadota;c__Gammaproteobacteria;o__Pseudomonadales;f__Pseudomonadaceae;g__Pseudomonas_E;s__	d__Bacteria	p__Pseudomonadota	c__Gammaproteobacteria	o__Pseudomonadales	f__Pseudomonadaceae	g__Pseudomonas_E	s__	D04_KMJN_T2106131985_bin.92-c00350_D04_KMJ...region001	NRPS
SGB_49	D04_KMJN_T2106131985_bin.92	d__Bacteria;p__Pseudomonadota;c__Gammaproteobacteria;o__Pseudomonadales;f__Pseudomonadaceae;g__Pseudomonas_E;s__	d__Bacteria	p__Pseudomonadota	c__Gammaproteobacteria	o__Pseudomonadales	f__Pseudomonadaceae	g__Pseudomonas_E	s__	D04_KMJN_T2106131985_bin.92-c00371_D04_KMJ...region001	NRPS
SGB_49	D04_KMJN_T2106131985_bin.92	d__Bacteria;p__Pseudomonadota;c__Gammaproteobacteria;o__Pseudomonadales;f__Pseudomonadaceae;g__Pseudomonas_E;s__	d__Bacteria	p__Pseudomonadota	c__Gammaproteobacteria	o__Pseudomonadales	f__Pseudomonadaceae	g__Pseudomonas_E	s__	D04_KMJN_T2106131985_bin.92-c00378_D04_KMJ...region001	RiPPs
SGB_49	D04_KMJN_T2106131985_bin.92	d__Bacteria;p__Pseudomonadota;c__Gammaproteobacteria;o__Pseudomonadales;f__Pseudomonadaceae;g__Pseudomonas_E;s__	d__Bacteria	p__Pseudomonadota	c__Gammaproteobacteria	o__Pseudomonadales	f__Pseudomonadaceae	g__Pseudomonas_E	s__	D04_KMJN_T2106131985_bin.92-c00380_D04_KMJ...region001	NRPS
SGB_49	D04_KMJN_T2106131985_bin.92	d__Bacteria;p__Pseudomonadota;c__Gammaproteobacteria;o__Pseudomonadales;f__Pseudomonadaceae;g__Pseudomonas_E;s__	d__Bacteria	p__Pseudomonadota	c__Gammaproteobacteria	o__Pseudomonadales	f__Pseudomonadaceae	g__Pseudomonas_E	s__	D04_KMJN_T2106131985_bin.92-c00389_D04_KMJ...region001	NRPS
SGB_49	D04_KMJN_T2106131985_bin.92	d__Bacteria;p__Pseudomonadota;c__Gammaproteobacteria;o__Pseudomonadales;f__Pseudomonadaceae;g__Pseudomonas_E;s__	d__Bacteria	p__Pseudomonadota	c__Gammaproteobacteria	o__Pseudomonadales	f__Pseudomonadaceae	g__Pseudomonas_E	s__	D04_KMJN_T2106131985_bin.92-c00406_D04_KMJ...region001	NRPS
SGB_49	D04_KMJN_T2106131985_bin.92	d__Bacteria;p__Pseudomonadota;c__Gammaproteobacteria;o__Pseudomonadales;f__Pseudomonadaceae;g__Pseudomonas_E;s__	d__Bacteria	p__Pseudomonadota	c__Gammaproteobacteria	o__Pseudomonadales	f__Pseudomonadaceae	g__Pseudomonas_E	s__	D04_KMJN_T2106131985_bin.92-c00461_D04_KMJ...region001	NRPS
SGB_49	D04_KMJN_T2106131985_bin.92	d__Bacteria;p__Pseudomonadota;c__Gammaproteobacteria;o__Pseudomonadales;f__Pseudomonadaceae;g__Pseudomonas_E;s__	d__Bacteria	p__Pseudomonadota	c__Gammaproteobacteria	o__Pseudomonadales	f__Pseudomonadaceae	g__Pseudomonas_E	s__	D04_KMJN_T2106131985_bin.92-c00505_D04_KMJ...region001	NRPS
SGB_49	D04_KMJN_T2106131985_bin.92	d__Bacteria;p__Pseudomonadota;c__Gammaproteobacteria;o__Pseudomonadales;f__Pseudomonadaceae;g__Pseudomonas_E;s__	d__Bacteria	p__Pseudomonadota	c__Gammaproteobacteria	o__Pseudomonadales	f__Pseudomonadaceae	g__Pseudomonas_E	s__	D04_KMJN_T2106131985_bin.92-c00506_D04_KMJ...region001	NRPS
SGB_49	D04_KMJN_T2106131985_bin.92	d__Bacteria;p__Pseudomonadota;c__Gammaproteobacteria;o__Pseudomonadales;f__Pseudomonadaceae;g__Pseudomonas_E;s__	d__Bacteria	p__Pseudomonadota	c__Gammaproteobacteria	o__Pseudomonadales	f__Pseudomonadaceae	g__Pseudomonas_E	s__	D04_KMJN_T2106131985_bin.92-c00536_D04_KMJ...region001	NRPS
SGB_49	D04_KMJN_T2106131985_bin.92	d__Bacteria;p__Pseudomonadota;c__Gammaproteobacteria;o__Pseudomonadales;f__Pseudomonadaceae;g__Pseudomonas_E;s__	d__Bacteria	p__Pseudomonadota	c__Gammaproteobacteria	o__Pseudomonadales	f__Pseudomonadaceae	g__Pseudomonas_E	s__	D04_KMJN_T2106131985_bin.92-c00581_D04_KMJ...region001	NRPS
SGB_49	D04_KMJN_T2106131985_bin.92	d__Bacteria;p__Pseudomonadota;c__Gammaproteobacteria;o__Pseudomonadales;f__Pseudomonadaceae;g__Pseudomonas_E;s__	d__Bacteria	p__Pseudomonadota	c__Gammaproteobacteria	o__Pseudomonadales	f__Pseudomonadaceae	g__Pseudomonas_E	s__	D04_KMJN_T2106131985_bin.92-c00735_D04_KMJ...region001	NRPS
SGB_50	D05_KMJN_T2106131986_bin.101	d__Bacteria;p__Bacteroidota;c__Bacteroidia;o__Bacteroidales;f__Paludibacteraceae;g__RF16;s__	d__Bacteria	p__Bacteroidota	c__Bacteroidia	o__Bacteroidales	f__Paludibacteraceae	g__RF16	s__	D05_KMJN_T2106131986_bin.101-c00159_D05_KMJ...region001	RiPPs
SGB_52	D05_KMJN_T2106131986_bin.129	d__Bacteria;p__Bacillota_A;c__Clostridia;o__Lachnospirales;f__Lachnospiraceae;g__UBA1712;s__	d__Bacteria	p__Bacillota_A	c__Clostridia	o__Lachnospirales	f__Lachnospiraceae	g__UBA1712	s__	D05_KMJN_T2106131986_bin.129-c00386_D05_KMJ...region001	RiPPs
SGB_53	D05_KMJN_T2106131986_bin.134	d__Bacteria;p__Bacillota_A;c__Clostridia;o__Lachnospirales;f__Lachnospiraceae;g__Butyrivibrio_A;s__	d__Bacteria	p__Bacillota_A	c__Clostridia	o__Lachnospirales	f__Lachnospiraceae	g__Butyrivibrio_A	s__	D05_KMJN_T2106131986_bin.134-c00001_D05_KMJ...region001	RiPPs
SGB_53	D05_KMJN_T2106131986_bin.134	d__Bacteria;p__Bacillota_A;c__Clostridia;o__Lachnospirales;f__Lachnospiraceae;g__Butyrivibrio_A;s__	d__Bacteria	p__Bacillota_A	c__Clostridia	o__Lachnospirales	f__Lachnospiraceae	g__Butyrivibrio_A	s__	D05_KMJN_T2106131986_bin.134-c00039_D05_KMJ...region001	NRPS
SGB_53	D05_KMJN_T2106131986_bin.134	d__Bacteria;p__Bacillota_A;c__Clostridia;o__Lachnospirales;f__Lachnospiraceae;g__Butyrivibrio_A;s__	d__Bacteria	p__Bacillota_A	c__Clostridia	o__Lachnospirales	f__Lachnospiraceae	g__Butyrivibrio_A	s__	D05_KMJN_T2106131986_bin.134-c00070_D05_KMJ...region001	NRPS
SGB_54	D05_KMJN_T2106131986_bin.139	d__Bacteria;p__Bacillota_A;c__Clostridia;o__Peptostreptococcales;f__Anaerovoracaceae;g__CAKQOE01;s__	d__Bacteria	p__Bacillota_A	c__Clostridia	o__Peptostreptococcales	f__Anaerovoracaceae	g__CAKQOE01	s__	D05_KMJN_T2106131986_bin.139-c00089_D05_KMJ...region001	NRPS
SGB_54	D05_KMJN_T2106131986_bin.139	d__Bacteria;p__Bacillota_A;c__Clostridia;o__Peptostreptococcales;f__Anaerovoracaceae;g__CAKQOE01;s__	d__Bacteria	p__Bacillota_A	c__Clostridia	o__Peptostreptococcales	f__Anaerovoracaceae	g__CAKQOE01	s__	D05_KMJN_T2106131986_bin.139-c00173_D05_KMJ...region001	RiPPs
SGB_54	D05_KMJN_T2106131986_bin.139	d__Bacteria;p__Bacillota_A;c__Clostridia;o__Peptostreptococcales;f__Anaerovoracaceae;g__CAKQOE01;s__	d__Bacteria	p__Bacillota_A	c__Clostridia	o__Peptostreptococcales	f__Anaerovoracaceae	g__CAKQOE01	s__	D05_KMJN_T2106131986_bin.139-c00218_D05_KMJ...region001	NRPS
SGB_55	D05_KMJN_T2106131986_bin.143	d__Bacteria;p__Bacillota_A;c__Clostridia;o__Oscillospirales;f__Acutalibacteraceae;g__CAG-177;s__	d__Bacteria	p__Bacillota_A	c__Clostridia	o__Oscillospirales	f__Acutalibacteraceae	g__CAG-177	s__	D05_KMJN_T2106131986_bin.143-c00016_D05_KMJ...region001	RiPPs
SGB_55	D05_KMJN_T2106131986_bin.143	d__Bacteria;p__Bacillota_A;c__Clostridia;o__Oscillospirales;f__Acutalibacteraceae;g__CAG-177;s__	d__Bacteria	p__Bacillota_A	c__Clostridia	o__Oscillospirales	f__Acutalibacteraceae	g__CAG-177	s__	D05_KMJN_T2106131986_bin.143-c00049_D05_KMJ...region001	Others
SGB_55	D05_KMJN_T2106131986_bin.143	d__Bacteria;p__Bacillota_A;c__Clostridia;o__Oscillospirales;f__Acutalibacteraceae;g__CAG-177;s__	d__Bacteria	p__Bacillota_A	c__Clostridia	o__Oscillospirales	f__Acutalibacteraceae	g__CAG-177	s__	D05_KMJN_T2106131986_bin.143-c00058_D05_KMJ...region001	RiPPs
SGB_55	D05_KMJN_T2106131986_bin.143	d__Bacteria;p__Bacillota_A;c__Clostridia;o__Oscillospirales;f__Acutalibacteraceae;g__CAG-177;s__	d__Bacteria	p__Bacillota_A	c__Clostridia	o__Oscillospirales	f__Acutalibacteraceae	g__CAG-177	s__	D05_KMJN_T2106131986_bin.143-c00071_D05_KMJ...region001	NRPS
SGB_57	D05_KMJN_T2106131986_bin.196	d__Bacteria;p__Bacillota_A;c__Clostridia;o__Oscillospirales;f__Oscillospiraceae;g__;s__	d__Bacteria	p__Bacillota_A	c__Clostridia	o__Oscillospirales	f__Oscillospiraceae	g__	s__	D05_KMJN_T2106131986_bin.196-c00004_D05_KMJ...region001	RiPPs
SGB_57	D05_KMJN_T2106131986_bin.196	d__Bacteria;p__Bacillota_A;c__Clostridia;o__Oscillospirales;f__Oscillospiraceae;g__;s__	d__Bacteria	p__Bacillota_A	c__Clostridia	o__Oscillospirales	f__Oscillospiraceae	g__	s__	D05_KMJN_T2106131986_bin.196-c00142_D05_KMJ...region001	RiPPs
SGB_57	D05_KMJN_T2106131986_bin.196	d__Bacteria;p__Bacillota_A;c__Clostridia;o__Oscillospirales;f__Oscillospiraceae;g__;s__	d__Bacteria	p__Bacillota_A	c__Clostridia	o__Oscillospirales	f__Oscillospiraceae	g__	s__	D05_KMJN_T2106131986_bin.196-c00310_D05_KMJ...region001	RiPPs
SGB_57	D05_KMJN_T2106131986_bin.196	d__Bacteria;p__Bacillota_A;c__Clostridia;o__Oscillospirales;f__Oscillospiraceae;g__;s__	d__Bacteria	p__Bacillota_A	c__Clostridia	o__Oscillospirales	f__Oscillospiraceae	g__	s__	D05_KMJN_T2106131986_bin.196-c00334_D05_KMJ...region001	RiPPs
SGB_58	D05_KMJN_T2106131986_bin.219	d__Bacteria;p__Bacillota_A;c__Clostridia;o__Peptostreptococcales;f__Anaerovoracaceae;g__CAKQOE01;s__	d__Bacteria	p__Bacillota_A	c__Clostridia	o__Peptostreptococcales	f__Anaerovoracaceae	g__CAKQOE01	s__	D05_KMJN_T2106131986_bin.219-c00019_D05_KMJ...region001	NRPS
SGB_58	D05_KMJN_T2106131986_bin.219	d__Bacteria;p__Bacillota_A;c__Clostridia;o__Peptostreptococcales;f__Anaerovoracaceae;g__CAKQOE01;s__	d__Bacteria	p__Bacillota_A	c__Clostridia	o__Peptostreptococcales	f__Anaerovoracaceae	g__CAKQOE01	s__	D05_KMJN_T2106131986_bin.219-c00117_D05_KMJ...region001	NRPS
SGB_58	D05_KMJN_T2106131986_bin.219	d__Bacteria;p__Bacillota_A;c__Clostridia;o__Peptostreptococcales;f__Anaerovoracaceae;g__CAKQOE01;s__	d__Bacteria	p__Bacillota_A	c__Clostridia	o__Peptostreptococcales	f__Anaerovoracaceae	g__CAKQOE01	s__	D05_KMJN_T2106131986_bin.219-c00220_D05_KMJ...region001	NRPS
SGB_58	D05_KMJN_T2106131986_bin.219	d__Bacteria;p__Bacillota_A;c__Clostridia;o__Peptostreptococcales;f__Anaerovoracaceae;g__CAKQOE01;s__	d__Bacteria	p__Bacillota_A	c__Clostridia	o__Peptostreptococcales	f__Anaerovoracaceae	g__CAKQOE01	s__	D05_KMJN_T2106131986_bin.219-c00321_D05_KMJ...region001	RiPPs
SGB_58	D05_KMJN_T2106131986_bin.219	d__Bacteria;p__Bacillota_A;c__Clostridia;o__Peptostreptococcales;f__Anaerovoracaceae;g__CAKQOE01;s__	d__Bacteria	p__Bacillota_A	c__Clostridia	o__Peptostreptococcales	f__Anaerovoracaceae	g__CAKQOE01	s__	D05_KMJN_T2106131986_bin.219-c00525_D05_KMJ...region001	NRPS
SGB_59	D05_KMJN_T2106131986_bin.257	d__Bacteria;p__Bacteroidota;c__Bacteroidia;o__Bacteroidales;f__UBA932;g__Cryptobacteroides;s__	d__Bacteria	p__Bacteroidota	c__Bacteroidia	o__Bacteroidales	f__UBA932	g__Cryptobacteroides	s__	D05_KMJN_T2106131986_bin.257-c00009_D05_KMJ...region001	RiPPs
SGB_59	D05_KMJN_T2106131986_bin.257	d__Bacteria;p__Bacteroidota;c__Bacteroidia;o__Bacteroidales;f__UBA932;g__Cryptobacteroides;s__	d__Bacteria	p__Bacteroidota	c__Bacteroidia	o__Bacteroidales	f__UBA932	g__Cryptobacteroides	s__	D05_KMJN_T2106131986_bin.257-c00017_D05_KMJ...region001	NRPS
SGB_59	D05_KMJN_T2106131986_bin.257	d__Bacteria;p__Bacteroidota;c__Bacteroidia;o__Bacteroidales;f__UBA932;g__Cryptobacteroides;s__	d__Bacteria	p__Bacteroidota	c__Bacteroidia	o__Bacteroidales	f__UBA932	g__Cryptobacteroides	s__	D05_KMJN_T2106131986_bin.257-c00025_D05_KMJ...region001	RiPPs
SGB_60	D05_KMJN_T2106131986_bin.259	d__Bacteria;p__Spirochaetota;c__Spirochaetia;o__Treponematales;f__Treponemataceae;g__Treponema_D;s__	d__Bacteria	p__Spirochaetota	c__Spirochaetia	o__Treponematales	f__Treponemataceae	g__Treponema_D	s__	D05_KMJN_T2106131986_bin.259-c00096_D05_KMJ...region001	Others
SGB_60	D05_KMJN_T2106131986_bin.259	d__Bacteria;p__Spirochaetota;c__Spirochaetia;o__Treponematales;f__Treponemataceae;g__Treponema_D;s__	d__Bacteria	p__Spirochaetota	c__Spirochaetia	o__Treponematales	f__Treponemataceae	g__Treponema_D	s__	D05_KMJN_T2106131986_bin.259-c00163_D05_KMJ...region001	Others
SGB_61	D05_KMJN_T2106131986_bin.63	d__Bacteria;p__Bacillota_A;c__Clostridia;o__Oscillospirales;f__Oscillospiraceae;g__CAJOIG01;s__	d__Bacteria	p__Bacillota_A	c__Clostridia	o__Oscillospirales	f__Oscillospiraceae	g__CAJOIG01	s__	D05_KMJN_T2106131986_bin.63-c00040_D05_KMJ...region001	RiPPs
SGB_61	D05_KMJN_T2106131986_bin.63	d__Bacteria;p__Bacillota_A;c__Clostridia;o__Oscillospirales;f__Oscillospiraceae;g__CAJOIG01;s__	d__Bacteria	p__Bacillota_A	c__Clostridia	o__Oscillospirales	f__Oscillospiraceae	g__CAJOIG01	s__	D05_KMJN_T2106131986_bin.63-c00083_D05_KMJ...region001	Others
SGB_62	D06_KMJN_T2106131987_bin.116	d__Bacteria;p__Bacteroidota;c__Bacteroidia;o__Bacteroidales;f__Bacteroidaceae;g__UBA1179;s__	d__Bacteria	p__Bacteroidota	c__Bacteroidia	o__Bacteroidales	f__Bacteroidaceae	g__UBA1179	s__	D06_KMJN_T2106131987_bin.116-c00023_D06_KMJ...region001	Others
SGB_62	D06_KMJN_T2106131987_bin.116	d__Bacteria;p__Bacteroidota;c__Bacteroidia;o__Bacteroidales;f__Bacteroidaceae;g__UBA1179;s__	d__Bacteria	p__Bacteroidota	c__Bacteroidia	o__Bacteroidales	f__Bacteroidaceae	g__UBA1179	s__	D06_KMJN_T2106131987_bin.116-c00025_D06_KMJ...region001	NRPS
SGB_62	D06_KMJN_T2106131987_bin.116	d__Bacteria;p__Bacteroidota;c__Bacteroidia;o__Bacteroidales;f__Bacteroidaceae;g__UBA1179;s__	d__Bacteria	p__Bacteroidota	c__Bacteroidia	o__Bacteroidales	f__Bacteroidaceae	g__UBA1179	s__	D06_KMJN_T2106131987_bin.116-c00040_D06_KMJ...region001	RiPPs
SGB_63	D06_KMJN_T2106131987_bin.15	d__Archaea;p__Halobacteriota;c__Methanomicrobia;o__Methanomicrobiales;f__Methanocorpusculaceae;g__Methanocorpusculum;s__	d__Archaea	p__Halobacteriota	c__Methanomicrobia	o__Methanomicrobiales	f__Methanocorpusculaceae	g__Methanocorpusculum	s__	D06_KMJN_T2106131987_bin.15-c00034_D06_KMJ...region001	RiPPs
SGB_65	D06_KMJN_T2106131987_bin.192	d__Bacteria;p__Bacillota_A;c__Clostridia;o__Oscillospirales;f__Oscillospiraceae;g__Limivicinus;s__	d__Bacteria	p__Bacillota_A	c__Clostridia	o__Oscillospirales	f__Oscillospiraceae	g__Limivicinus	s__	D06_KMJN_T2106131987_bin.192-c00014_D06_KMJ...region001	NRPS
SGB_65	D06_KMJN_T2106131987_bin.192	d__Bacteria;p__Bacillota_A;c__Clostridia;o__Oscillospirales;f__Oscillospiraceae;g__Limivicinus;s__	d__Bacteria	p__Bacillota_A	c__Clostridia	o__Oscillospirales	f__Oscillospiraceae	g__Limivicinus	s__	D06_KMJN_T2106131987_bin.192-c00019_D06_KMJ...region001	RiPPs
SGB_65	D06_KMJN_T2106131987_bin.192	d__Bacteria;p__Bacillota_A;c__Clostridia;o__Oscillospirales;f__Oscillospiraceae;g__Limivicinus;s__	d__Bacteria	p__Bacillota_A	c__Clostridia	o__Oscillospirales	f__Oscillospiraceae	g__Limivicinus	s__	D06_KMJN_T2106131987_bin.192-c00038_D06_KMJ...region001	Others
SGB_66	D06_KMJN_T2106131987_bin.221	d__Bacteria;p__Bacillota_A;c__Clostridia;o__Oscillospirales;f__Oscillospiraceae;g__Limivicinus;s__	d__Bacteria	p__Bacillota_A	c__Clostridia	o__Oscillospirales	f__Oscillospiraceae	g__Limivicinus	s__	D06_KMJN_T2106131987_bin.221-c00489_D06_KMJ...region001	NRPS
SGB_67	D06_KMJN_T2106131987_bin.235	d__Bacteria;p__Bacillota_A;c__Clostridia;o__Oscillospirales;f__Oscillospiraceae;g__Limivicinus;s__	d__Bacteria	p__Bacillota_A	c__Clostridia	o__Oscillospirales	f__Oscillospiraceae	g__Limivicinus	s__	D06_KMJN_T2106131987_bin.235-c00143_D06_KMJ...region001	RiPPs
SGB_67	D06_KMJN_T2106131987_bin.235	d__Bacteria;p__Bacillota_A;c__Clostridia;o__Oscillospirales;f__Oscillospiraceae;g__Limivicinus;s__	d__Bacteria	p__Bacillota_A	c__Clostridia	o__Oscillospirales	f__Oscillospiraceae	g__Limivicinus	s__	D06_KMJN_T2106131987_bin.235-c00145_D06_KMJ...region001	RiPPs
SGB_67	D06_KMJN_T2106131987_bin.235	d__Bacteria;p__Bacillota_A;c__Clostridia;o__Oscillospirales;f__Oscillospiraceae;g__Limivicinus;s__	d__Bacteria	p__Bacillota_A	c__Clostridia	o__Oscillospirales	f__Oscillospiraceae	g__Limivicinus	s__	D06_KMJN_T2106131987_bin.235-c00152_D06_KMJ...region001	RiPPs
SGB_67	D06_KMJN_T2106131987_bin.235	d__Bacteria;p__Bacillota_A;c__Clostridia;o__Oscillospirales;f__Oscillospiraceae;g__Limivicinus;s__	d__Bacteria	p__Bacillota_A	c__Clostridia	o__Oscillospirales	f__Oscillospiraceae	g__Limivicinus	s__	D06_KMJN_T2106131987_bin.235-c00179_D06_KMJ...region001	RiPPs
SGB_67	D06_KMJN_T2106131987_bin.235	d__Bacteria;p__Bacillota_A;c__Clostridia;o__Oscillospirales;f__Oscillospiraceae;g__Limivicinus;s__	d__Bacteria	p__Bacillota_A	c__Clostridia	o__Oscillospirales	f__Oscillospiraceae	g__Limivicinus	s__	D06_KMJN_T2106131987_bin.235-c00226_D06_KMJ...region001	RiPPs
SGB_67	D06_KMJN_T2106131987_bin.235	d__Bacteria;p__Bacillota_A;c__Clostridia;o__Oscillospirales;f__Oscillospiraceae;g__Limivicinus;s__	d__Bacteria	p__Bacillota_A	c__Clostridia	o__Oscillospirales	f__Oscillospiraceae	g__Limivicinus	s__	D06_KMJN_T2106131987_bin.235-c00360_D06_KMJ...region001	RiPPs
SGB_68	D06_KMJN_T2106131987_bin.241	d__Bacteria;p__Bacteroidota;c__Bacteroidia;o__Bacteroidales;f__UBA932;g__Cryptobacteroides;s__	d__Bacteria	p__Bacteroidota	c__Bacteroidia	o__Bacteroidales	f__UBA932	g__Cryptobacteroides	s__	D06_KMJN_T2106131987_bin.241-c00044_D06_KMJ...region001	NRPS
SGB_68	D06_KMJN_T2106131987_bin.241	d__Bacteria;p__Bacteroidota;c__Bacteroidia;o__Bacteroidales;f__UBA932;g__Cryptobacteroides;s__	d__Bacteria	p__Bacteroidota	c__Bacteroidia	o__Bacteroidales	f__UBA932	g__Cryptobacteroides	s__	D06_KMJN_T2106131987_bin.241-c00088_D06_KMJ...region001	Others
SGB_68	D06_KMJN_T2106131987_bin.241	d__Bacteria;p__Bacteroidota;c__Bacteroidia;o__Bacteroidales;f__UBA932;g__Cryptobacteroides;s__	d__Bacteria	p__Bacteroidota	c__Bacteroidia	o__Bacteroidales	f__UBA932	g__Cryptobacteroides	s__	D06_KMJN_T2106131987_bin.241-c00157_D06_KMJ...region001	Others
SGB_69	D06_KMJN_T2106131987_bin.269	d__Bacteria;p__Bacillota_A;c__Clostridia;o__Lachnospirales;f__Lachnospiraceae;g__NC2004;s__	d__Bacteria	p__Bacillota_A	c__Clostridia	o__Lachnospirales	f__Lachnospiraceae	g__NC2004	s__	D06_KMJN_T2106131987_bin.269-c00239_D06_KMJ...region001	RiPPs
SGB_69	D06_KMJN_T2106131987_bin.269	d__Bacteria;p__Bacillota_A;c__Clostridia;o__Lachnospirales;f__Lachnospiraceae;g__NC2004;s__	d__Bacteria	p__Bacillota_A	c__Clostridia	o__Lachnospirales	f__Lachnospiraceae	g__NC2004	s__	D06_KMJN_T2106131987_bin.269-c00516_D06_KMJ...region001	NRPS
SGB_69	D06_KMJN_T2106131987_bin.269	d__Bacteria;p__Bacillota_A;c__Clostridia;o__Lachnospirales;f__Lachnospiraceae;g__NC2004;s__	d__Bacteria	p__Bacillota_A	c__Clostridia	o__Lachnospirales	f__Lachnospiraceae	g__NC2004	s__	D06_KMJN_T2106131987_bin.269-c00710_D06_KMJ...region001	RiPPs
SGB_70	D06_KMJN_T2106131987_bin.45	d__Bacteria;p__Bacteroidota;c__Bacteroidia;o__Bacteroidales;f__UBA932;g__Cryptobacteroides;s__	d__Bacteria	p__Bacteroidota	c__Bacteroidia	o__Bacteroidales	f__UBA932	g__Cryptobacteroides	s__	D06_KMJN_T2106131987_bin.45-c00014_D06_KMJ...region001	RiPPs
SGB_71	D06_KMJN_T2106131987_bin.86	d__Bacteria;p__Bacillota_A;c__Clostridia;o__Oscillospirales;f__Oscillospiraceae;g__F23-B02;s__	d__Bacteria	p__Bacillota_A	c__Clostridia	o__Oscillospirales	f__Oscillospiraceae	g__F23-B02	s__	D06_KMJN_T2106131987_bin.86-c00104_D06_KMJ...region001	RiPPs
SGB_71	D06_KMJN_T2106131987_bin.86	d__Bacteria;p__Bacillota_A;c__Clostridia;o__Oscillospirales;f__Oscillospiraceae;g__F23-B02;s__	d__Bacteria	p__Bacillota_A	c__Clostridia	o__Oscillospirales	f__Oscillospiraceae	g__F23-B02	s__	D06_KMJN_T2106131987_bin.86-c00127_D06_KMJ...region001	NRPS
SGB_72	D07_KMJN_T2106131988_bin.102	d__Bacteria;p__Bacteroidota;c__Bacteroidia;o__Bacteroidales;f__UBA932;g__Cryptobacteroides;s__	d__Bacteria	p__Bacteroidota	c__Bacteroidia	o__Bacteroidales	f__UBA932	g__Cryptobacteroides	s__	D07_KMJN_T2106131988_bin.102-c00014_D07_KMJ...region001	RiPPs
SGB_72	D07_KMJN_T2106131988_bin.102	d__Bacteria;p__Bacteroidota;c__Bacteroidia;o__Bacteroidales;f__UBA932;g__Cryptobacteroides;s__	d__Bacteria	p__Bacteroidota	c__Bacteroidia	o__Bacteroidales	f__UBA932	g__Cryptobacteroides	s__	D07_KMJN_T2106131988_bin.102-c00019_D07_KMJ...region001	NRPS
SGB_73	D07_KMJN_T2106131988_bin.11	d__Bacteria;p__Bacteroidota;c__Bacteroidia;o__Bacteroidales;f__UBA3663;g__UBA3663;s__	d__Bacteria	p__Bacteroidota	c__Bacteroidia	o__Bacteroidales	f__UBA3663	g__UBA3663	s__	D07_KMJN_T2106131988_bin.11-c00048_D07_KMJ...region001	Others
SGB_73	D07_KMJN_T2106131988_bin.11	d__Bacteria;p__Bacteroidota;c__Bacteroidia;o__Bacteroidales;f__UBA3663;g__UBA3663;s__	d__Bacteria	p__Bacteroidota	c__Bacteroidia	o__Bacteroidales	f__UBA3663	g__UBA3663	s__	D07_KMJN_T2106131988_bin.11-c00324_D07_KMJ...region001	Others
SGB_73	D07_KMJN_T2106131988_bin.11	d__Bacteria;p__Bacteroidota;c__Bacteroidia;o__Bacteroidales;f__UBA3663;g__UBA3663;s__	d__Bacteria	p__Bacteroidota	c__Bacteroidia	o__Bacteroidales	f__UBA3663	g__UBA3663	s__	D07_KMJN_T2106131988_bin.11-c00532_D07_KMJ...region001	Others
SGB_73	D07_KMJN_T2106131988_bin.11	d__Bacteria;p__Bacteroidota;c__Bacteroidia;o__Bacteroidales;f__UBA3663;g__UBA3663;s__	d__Bacteria	p__Bacteroidota	c__Bacteroidia	o__Bacteroidales	f__UBA3663	g__UBA3663	s__	D07_KMJN_T2106131988_bin.11-c00688_D07_KMJ...region001	RiPPs
SGB_74	D07_KMJN_T2106131988_bin.134	d__Bacteria;p__Bacillota_A;c__Clostridia;o__Lachnospirales;f__Lachnospiraceae;g__AC2028;s__	d__Bacteria	p__Bacillota_A	c__Clostridia	o__Lachnospirales	f__Lachnospiraceae	g__AC2028	s__	D07_KMJN_T2106131988_bin.134-c00185_D07_KMJ...region001	RiPPs
SGB_74	D07_KMJN_T2106131988_bin.134	d__Bacteria;p__Bacillota_A;c__Clostridia;o__Lachnospirales;f__Lachnospiraceae;g__AC2028;s__	d__Bacteria	p__Bacillota_A	c__Clostridia	o__Lachnospirales	f__Lachnospiraceae	g__AC2028	s__	D07_KMJN_T2106131988_bin.134-c00270_D07_KMJ...region001	Others
SGB_75	D07_KMJN_T2106131988_bin.145	d__Bacteria;p__Spirochaetota;c__Spirochaetia;o__Treponematales;f__Treponemataceae;g__Treponema_D;s__	d__Bacteria	p__Spirochaetota	c__Spirochaetia	o__Treponematales	f__Treponemataceae	g__Treponema_D	s__	D07_KMJN_T2106131988_bin.145-c00409_D07_KMJ...region001	Others
SGB_75	D07_KMJN_T2106131988_bin.145	d__Bacteria;p__Spirochaetota;c__Spirochaetia;o__Treponematales;f__Treponemataceae;g__Treponema_D;s__	d__Bacteria	p__Spirochaetota	c__Spirochaetia	o__Treponematales	f__Treponemataceae	g__Treponema_D	s__	D07_KMJN_T2106131988_bin.145-c00494_D07_KMJ...region001	Others
SGB_76	D07_KMJN_T2106131988_bin.158	d__Bacteria;p__Bacillota_A;c__Clostridia;o__Lachnospirales;f__Lachnospiraceae;g__AC2028;s__	d__Bacteria	p__Bacillota_A	c__Clostridia	o__Lachnospirales	f__Lachnospiraceae	g__AC2028	s__	D07_KMJN_T2106131988_bin.158-c00026_D07_KMJ...region001	RiPPs
SGB_76	D07_KMJN_T2106131988_bin.158	d__Bacteria;p__Bacillota_A;c__Clostridia;o__Lachnospirales;f__Lachnospiraceae;g__AC2028;s__	d__Bacteria	p__Bacillota_A	c__Clostridia	o__Lachnospirales	f__Lachnospiraceae	g__AC2028	s__	D07_KMJN_T2106131988_bin.158-c00105_D07_KMJ...region001	NRPS
SGB_77	D07_KMJN_T2106131988_bin.159	d__Bacteria;p__Bacteroidota;c__Bacteroidia;o__Bacteroidales;f__UBA932;g__Bact-11;s__	d__Bacteria	p__Bacteroidota	c__Bacteroidia	o__Bacteroidales	f__UBA932	g__Bact-11	s__	D07_KMJN_T2106131988_bin.159-c00007_D07_KMJ...region001	RiPPs
SGB_77	D07_KMJN_T2106131988_bin.159	d__Bacteria;p__Bacteroidota;c__Bacteroidia;o__Bacteroidales;f__UBA932;g__Bact-11;s__	d__Bacteria	p__Bacteroidota	c__Bacteroidia	o__Bacteroidales	f__UBA932	g__Bact-11	s__	D07_KMJN_T2106131988_bin.159-c00038_D07_KMJ...region001	RiPPs
SGB_77	D07_KMJN_T2106131988_bin.159	d__Bacteria;p__Bacteroidota;c__Bacteroidia;o__Bacteroidales;f__UBA932;g__Bact-11;s__	d__Bacteria	p__Bacteroidota	c__Bacteroidia	o__Bacteroidales	f__UBA932	g__Bact-11	s__	D07_KMJN_T2106131988_bin.159-c00048_D07_KMJ...region001	NRPS
SGB_78	D07_KMJN_T2106131988_bin.190	d__Bacteria;p__Bacteroidota;c__Bacteroidia;o__Bacteroidales;f__Bacteroidaceae;g__Prevotella;s__	d__Bacteria	p__Bacteroidota	c__Bacteroidia	o__Bacteroidales	f__Bacteroidaceae	g__Prevotella	s__	D07_KMJN_T2106131988_bin.190-c00004_D07_KMJ...region001	RiPPs
SGB_79	D07_KMJN_T2106131988_bin.237	d__Bacteria;p__Bacillota;c__Bacilli;o__RFN20;f__CAG-826;g__UBA3207;s__	d__Bacteria	p__Bacillota	c__Bacilli	o__RFN20	f__CAG-826	g__UBA3207	s__	D07_KMJN_T2106131988_bin.237-c00063_D07_KMJ...region001	NRPS
SGB_81	D07_KMJN_T2106131988_bin.67	d__Bacteria;p__Spirochaetota;c__Spirochaetia;o__Treponematales;f__Treponemataceae;g__Treponema_D;s__	d__Bacteria	p__Spirochaetota	c__Spirochaetia	o__Treponematales	f__Treponemataceae	g__Treponema_D	s__	D07_KMJN_T2106131988_bin.67-c00229_D07_KMJ...region001	Others
SGB_81	D07_KMJN_T2106131988_bin.67	d__Bacteria;p__Spirochaetota;c__Spirochaetia;o__Treponematales;f__Treponemataceae;g__Treponema_D;s__	d__Bacteria	p__Spirochaetota	c__Spirochaetia	o__Treponematales	f__Treponemataceae	g__Treponema_D	s__	D07_KMJN_T2106131988_bin.67-c00297_D07_KMJ...region001	NRPS
SGB_82	D07_KMJN_T2106131988_bin.8	d__Bacteria;p__Bacteroidota;c__Bacteroidia;o__Bacteroidales;f__Paludibacteraceae;g__RF16;s__	d__Bacteria	p__Bacteroidota	c__Bacteroidia	o__Bacteroidales	f__Paludibacteraceae	g__RF16	s__	D07_KMJN_T2106131988_bin.8-c00004_D07_KMJ...region001	NRPS
SGB_82	D07_KMJN_T2106131988_bin.8	d__Bacteria;p__Bacteroidota;c__Bacteroidia;o__Bacteroidales;f__Paludibacteraceae;g__RF16;s__	d__Bacteria	p__Bacteroidota	c__Bacteroidia	o__Bacteroidales	f__Paludibacteraceae	g__RF16	s__	D07_KMJN_T2106131988_bin.8-c00009_D07_KMJ...region001	Others
SGB_82	D07_KMJN_T2106131988_bin.8	d__Bacteria;p__Bacteroidota;c__Bacteroidia;o__Bacteroidales;f__Paludibacteraceae;g__RF16;s__	d__Bacteria	p__Bacteroidota	c__Bacteroidia	o__Bacteroidales	f__Paludibacteraceae	g__RF16	s__	D07_KMJN_T2106131988_bin.8-c00050_D07_KMJ...region001	Others
SGB_83	D07_KMJN_T2106131988_bin.92	d__Bacteria;p__Bacteroidota;c__Bacteroidia;o__Bacteroidales;f__Paludibacteraceae;g__UBA1723;s__	d__Bacteria	p__Bacteroidota	c__Bacteroidia	o__Bacteroidales	f__Paludibacteraceae	g__UBA1723	s__	D07_KMJN_T2106131988_bin.92-c00012_D07_KMJ...region001	Others
SGB_83	D07_KMJN_T2106131988_bin.92	d__Bacteria;p__Bacteroidota;c__Bacteroidia;o__Bacteroidales;f__Paludibacteraceae;g__UBA1723;s__	d__Bacteria	p__Bacteroidota	c__Bacteroidia	o__Bacteroidales	f__Paludibacteraceae	g__UBA1723	s__	D07_KMJN_T2106131988_bin.92-c00036_D07_KMJ...region001	Others
SGB_83	D07_KMJN_T2106131988_bin.92	d__Bacteria;p__Bacteroidota;c__Bacteroidia;o__Bacteroidales;f__Paludibacteraceae;g__UBA1723;s__	d__Bacteria	p__Bacteroidota	c__Bacteroidia	o__Bacteroidales	f__Paludibacteraceae	g__UBA1723	s__	D07_KMJN_T2106131988_bin.92-c00042_D07_KMJ...region001	Others
SGB_83	D07_KMJN_T2106131988_bin.92	d__Bacteria;p__Bacteroidota;c__Bacteroidia;o__Bacteroidales;f__Paludibacteraceae;g__UBA1723;s__	d__Bacteria	p__Bacteroidota	c__Bacteroidia	o__Bacteroidales	f__Paludibacteraceae	g__UBA1723	s__	D07_KMJN_T2106131988_bin.92-c00060_D07_KMJ...region001	Others
SGB_84	D08_KMJN_T2106131989_bin.101	d__Archaea;p__Halobacteriota;c__Methanomicrobia;o__Methanomicrobiales;f__Methanocorpusculaceae;g__Methanocorpusculum;s__	d__Archaea	p__Halobacteriota	c__Methanomicrobia	o__Methanomicrobiales	f__Methanocorpusculaceae	g__Methanocorpusculum	s__	D08_KMJN_T2106131989_bin.101-c00105_D08_KMJ...region001	RiPPs
SGB_84	D08_KMJN_T2106131989_bin.101	d__Archaea;p__Halobacteriota;c__Methanomicrobia;o__Methanomicrobiales;f__Methanocorpusculaceae;g__Methanocorpusculum;s__	d__Archaea	p__Halobacteriota	c__Methanomicrobia	o__Methanomicrobiales	f__Methanocorpusculaceae	g__Methanocorpusculum	s__	D08_KMJN_T2106131989_bin.101-c00146_D08_KMJ...region001	RiPPs
SGB_85	D08_KMJN_T2106131989_bin.154	d__Bacteria;p__Verrucomicrobiota;c__Verrucomicrobiae;o__Verrucomicrobiales;f__Akkermansiaceae;g__Akkermansia;s__	d__Bacteria	p__Verrucomicrobiota	c__Verrucomicrobiae	o__Verrucomicrobiales	f__Akkermansiaceae	g__Akkermansia	s__	D08_KMJN_T2106131989_bin.154-c00032_D08_KMJ...region001	Terpene
SGB_85	D08_KMJN_T2106131989_bin.154	d__Bacteria;p__Verrucomicrobiota;c__Verrucomicrobiae;o__Verrucomicrobiales;f__Akkermansiaceae;g__Akkermansia;s__	d__Bacteria	p__Verrucomicrobiota	c__Verrucomicrobiae	o__Verrucomicrobiales	f__Akkermansiaceae	g__Akkermansia	s__	D08_KMJN_T2106131989_bin.154-c00038_D08_KMJ...region001	Terpene
SGB_86	D08_KMJN_T2106131989_bin.156	d__Bacteria;p__Bacteroidota;c__Bacteroidia;o__Bacteroidales;f__UBA932;g__Bact-11;s__	d__Bacteria	p__Bacteroidota	c__Bacteroidia	o__Bacteroidales	f__UBA932	g__Bact-11	s__	D08_KMJN_T2106131989_bin.156-c00003_D08_KMJ...region001	NRPS
SGB_86	D08_KMJN_T2106131989_bin.156	d__Bacteria;p__Bacteroidota;c__Bacteroidia;o__Bacteroidales;f__UBA932;g__Bact-11;s__	d__Bacteria	p__Bacteroidota	c__Bacteroidia	o__Bacteroidales	f__UBA932	g__Bact-11	s__	D08_KMJN_T2106131989_bin.156-c00018_D08_KMJ...region001	Others
SGB_86	D08_KMJN_T2106131989_bin.156	d__Bacteria;p__Bacteroidota;c__Bacteroidia;o__Bacteroidales;f__UBA932;g__Bact-11;s__	d__Bacteria	p__Bacteroidota	c__Bacteroidia	o__Bacteroidales	f__UBA932	g__Bact-11	s__	D08_KMJN_T2106131989_bin.156-c00049_D08_KMJ...region001	Others
SGB_86	D08_KMJN_T2106131989_bin.156	d__Bacteria;p__Bacteroidota;c__Bacteroidia;o__Bacteroidales;f__UBA932;g__Bact-11;s__	d__Bacteria	p__Bacteroidota	c__Bacteroidia	o__Bacteroidales	f__UBA932	g__Bact-11	s__	D08_KMJN_T2106131989_bin.156-c00054_D08_KMJ...region001	RiPPs
SGB_86	D08_KMJN_T2106131989_bin.156	d__Bacteria;p__Bacteroidota;c__Bacteroidia;o__Bacteroidales;f__UBA932;g__Bact-11;s__	d__Bacteria	p__Bacteroidota	c__Bacteroidia	o__Bacteroidales	f__UBA932	g__Bact-11	s__	D08_KMJN_T2106131989_bin.156-c00101_D08_KMJ...region001	NRPS
SGB_86	D08_KMJN_T2106131989_bin.156	d__Bacteria;p__Bacteroidota;c__Bacteroidia;o__Bacteroidales;f__UBA932;g__Bact-11;s__	d__Bacteria	p__Bacteroidota	c__Bacteroidia	o__Bacteroidales	f__UBA932	g__Bact-11	s__	D08_KMJN_T2106131989_bin.156-c00106_D08_KMJ...region001	RiPPs
SGB_87	D08_KMJN_T2106131989_bin.205	d__Bacteria;p__Bacteroidota;c__Bacteroidia;o__Bacteroidales;f__UBA932;g__Bact-11;s__	d__Bacteria	p__Bacteroidota	c__Bacteroidia	o__Bacteroidales	f__UBA932	g__Bact-11	s__	D08_KMJN_T2106131989_bin.205-c00083_D08_KMJ...region001	RiPPs
SGB_87	D08_KMJN_T2106131989_bin.205	d__Bacteria;p__Bacteroidota;c__Bacteroidia;o__Bacteroidales;f__UBA932;g__Bact-11;s__	d__Bacteria	p__Bacteroidota	c__Bacteroidia	o__Bacteroidales	f__UBA932	g__Bact-11	s__	D08_KMJN_T2106131989_bin.205-c00115_D08_KMJ...region001	Others
SGB_87	D08_KMJN_T2106131989_bin.205	d__Bacteria;p__Bacteroidota;c__Bacteroidia;o__Bacteroidales;f__UBA932;g__Bact-11;s__	d__Bacteria	p__Bacteroidota	c__Bacteroidia	o__Bacteroidales	f__UBA932	g__Bact-11	s__	D08_KMJN_T2106131989_bin.205-c00175_D08_KMJ...region001	NRPS
SGB_88	D08_KMJN_T2106131989_bin.31	d__Bacteria;p__Bacteroidota;c__Bacteroidia;o__Bacteroidales;f__P3;g__RUG11139;s__	d__Bacteria	p__Bacteroidota	c__Bacteroidia	o__Bacteroidales	f__P3	g__RUG11139	s__	D08_KMJN_T2106131989_bin.31-c00007_D08_KMJ...region001	RiPPs
SGB_88	D08_KMJN_T2106131989_bin.31	d__Bacteria;p__Bacteroidota;c__Bacteroidia;o__Bacteroidales;f__P3;g__RUG11139;s__	d__Bacteria	p__Bacteroidota	c__Bacteroidia	o__Bacteroidales	f__P3	g__RUG11139	s__	D08_KMJN_T2106131989_bin.31-c00054_D08_KMJ...region001	RiPPs
SGB_89	D08_KMJN_T2106131989_bin.35	d__Bacteria;p__Bacillota_A;c__Clostridia;o__Oscillospirales;f__Oscillospiraceae;g__UBA1774;s__	d__Bacteria	p__Bacillota_A	c__Clostridia	o__Oscillospirales	f__Oscillospiraceae	g__UBA1774	s__	D08_KMJN_T2106131989_bin.35-c00107_D08_KMJ...region001	Others
SGB_89	D08_KMJN_T2106131989_bin.35	d__Bacteria;p__Bacillota_A;c__Clostridia;o__Oscillospirales;f__Oscillospiraceae;g__UBA1774;s__	d__Bacteria	p__Bacillota_A	c__Clostridia	o__Oscillospirales	f__Oscillospiraceae	g__UBA1774	s__	D08_KMJN_T2106131989_bin.35-c00139_D08_KMJ...region001	NRPS
SGB_90	D08_KMJN_T2106131989_bin.36	d__Bacteria;p__Bacteroidota;c__Bacteroidia;o__Bacteroidales;f__UBA932;g__Cryptobacteroides;s__	d__Bacteria	p__Bacteroidota	c__Bacteroidia	o__Bacteroidales	f__UBA932	g__Cryptobacteroides	s__	D08_KMJN_T2106131989_bin.36-c00071_D08_KMJ...region001	NRPS
SGB_90	D08_KMJN_T2106131989_bin.36	d__Bacteria;p__Bacteroidota;c__Bacteroidia;o__Bacteroidales;f__UBA932;g__Cryptobacteroides;s__	d__Bacteria	p__Bacteroidota	c__Bacteroidia	o__Bacteroidales	f__UBA932	g__Cryptobacteroides	s__	D08_KMJN_T2106131989_bin.36-c00115_D08_KMJ...region001	NRPS
SGB_91	D08_KMJN_T2106131989_bin.63	d__Bacteria;p__Bacillota_A;c__Clostridia;o__Oscillospirales;f__Acutalibacteraceae;g__UBA737;s__UBA737 sp002315685	d__Bacteria	p__Bacillota_A	c__Clostridia	o__Oscillospirales	f__Acutalibacteraceae	g__UBA737	s__UBA737 sp002315685	D08_KMJN_T2106131989_bin.63-c00020_D08_KMJ...region001	Others
SGB_91	D08_KMJN_T2106131989_bin.63	d__Bacteria;p__Bacillota_A;c__Clostridia;o__Oscillospirales;f__Acutalibacteraceae;g__UBA737;s__UBA737 sp002315685	d__Bacteria	p__Bacillota_A	c__Clostridia	o__Oscillospirales	f__Acutalibacteraceae	g__UBA737	s__UBA737 sp002315685	D08_KMJN_T2106131989_bin.63-c00143_D08_KMJ...region001	RiPPs
SGB_92	D08_KMJN_T2106131989_bin.65	d__Bacteria;p__Bacillota_A;c__Clostridia;o__Oscillospirales;f__Acutalibacteraceae;g__UBA1227;s__	d__Bacteria	p__Bacillota_A	c__Clostridia	o__Oscillospirales	f__Acutalibacteraceae	g__UBA1227	s__	D08_KMJN_T2106131989_bin.65-c00010_D08_KMJ...region001	Others
SGB_92	D08_KMJN_T2106131989_bin.65	d__Bacteria;p__Bacillota_A;c__Clostridia;o__Oscillospirales;f__Acutalibacteraceae;g__UBA1227;s__	d__Bacteria	p__Bacillota_A	c__Clostridia	o__Oscillospirales	f__Acutalibacteraceae	g__UBA1227	s__	D08_KMJN_T2106131989_bin.65-c00026_D08_KMJ...region001	NRPS
SGB_93	D08_KMJN_T2106131989_bin.81	d__Bacteria;p__Bacillota;c__Bacilli;o__RFN20;f__CAG-631;g__Caccosoma;s__	d__Bacteria	p__Bacillota	c__Bacilli	o__RFN20	f__CAG-631	g__Caccosoma	s__	D08_KMJN_T2106131989_bin.81-c00081_D08_KMJ...region001	NRPS
SGB_94	D08_KMJN_T2106131989_bin.94	d__Bacteria;p__Bacillota_A;c__Clostridia;o__Oscillospirales;f__Oscillospiraceae;g__Limivicinus;s__	d__Bacteria	p__Bacillota_A	c__Clostridia	o__Oscillospirales	f__Oscillospiraceae	g__Limivicinus	s__	D08_KMJN_T2106131989_bin.94-c00036_D08_KMJ...region001	Others
SGB_94	D08_KMJN_T2106131989_bin.94	d__Bacteria;p__Bacillota_A;c__Clostridia;o__Oscillospirales;f__Oscillospiraceae;g__Limivicinus;s__	d__Bacteria	p__Bacillota_A	c__Clostridia	o__Oscillospirales	f__Oscillospiraceae	g__Limivicinus	s__	D08_KMJN_T2106131989_bin.94-c00114_D08_KMJ...region001	NRPS
SGB_94	D08_KMJN_T2106131989_bin.94	d__Bacteria;p__Bacillota_A;c__Clostridia;o__Oscillospirales;f__Oscillospiraceae;g__Limivicinus;s__	d__Bacteria	p__Bacillota_A	c__Clostridia	o__Oscillospirales	f__Oscillospiraceae	g__Limivicinus	s__	D08_KMJN_T2106131989_bin.94-c00283_D08_KMJ...region001	NRPS
SGB_95	D08_KMJN_T2106131989_bin.98	d__Bacteria;p__Verrucomicrobiota;c__Lentisphaeria;o__Victivallales;f__UBA1829;g__SIG77;s__	d__Bacteria	p__Verrucomicrobiota	c__Lentisphaeria	o__Victivallales	f__UBA1829	g__SIG77	s__	D08_KMJN_T2106131989_bin.98-c00015_D08_KMJ...region001	NRPS
SGB_95	D08_KMJN_T2106131989_bin.98	d__Bacteria;p__Verrucomicrobiota;c__Lentisphaeria;o__Victivallales;f__UBA1829;g__SIG77;s__	d__Bacteria	p__Verrucomicrobiota	c__Lentisphaeria	o__Victivallales	f__UBA1829	g__SIG77	s__	D08_KMJN_T2106131989_bin.98-c00022_D08_KMJ...region001	RiPPs
SGB_95	D08_KMJN_T2106131989_bin.98	d__Bacteria;p__Verrucomicrobiota;c__Lentisphaeria;o__Victivallales;f__UBA1829;g__SIG77;s__	d__Bacteria	p__Verrucomicrobiota	c__Lentisphaeria	o__Victivallales	f__UBA1829	g__SIG77	s__	D08_KMJN_T2106131989_bin.98-c00030_D08_KMJ...region001	Others
SGB_95	D08_KMJN_T2106131989_bin.98	d__Bacteria;p__Verrucomicrobiota;c__Lentisphaeria;o__Victivallales;f__UBA1829;g__SIG77;s__	d__Bacteria	p__Verrucomicrobiota	c__Lentisphaeria	o__Victivallales	f__UBA1829	g__SIG77	s__	D08_KMJN_T2106131989_bin.98-c00035_D08_KMJ...region001	Others
SGB_95	D08_KMJN_T2106131989_bin.98	d__Bacteria;p__Verrucomicrobiota;c__Lentisphaeria;o__Victivallales;f__UBA1829;g__SIG77;s__	d__Bacteria	p__Verrucomicrobiota	c__Lentisphaeria	o__Victivallales	f__UBA1829	g__SIG77	s__	D08_KMJN_T2106131989_bin.98-c00035_D08_KMJ...region002	Others
SGB_96	D09_KMJN_T2106131990_bin.101	d__Bacteria;p__Bacteroidota;c__Bacteroidia;o__Bacteroidales;f__Bacteroidaceae;g__UBA1786;s__	d__Bacteria	p__Bacteroidota	c__Bacteroidia	o__Bacteroidales	f__Bacteroidaceae	g__UBA1786	s__	D09_KMJN_T2106131990_bin.101-c00003_D09_KMJ...region001	NRPS
SGB_96	D09_KMJN_T2106131990_bin.101	d__Bacteria;p__Bacteroidota;c__Bacteroidia;o__Bacteroidales;f__Bacteroidaceae;g__UBA1786;s__	d__Bacteria	p__Bacteroidota	c__Bacteroidia	o__Bacteroidales	f__Bacteroidaceae	g__UBA1786	s__	D09_KMJN_T2106131990_bin.101-c00009_D09_KMJ...region001	NRPS
SGB_96	D09_KMJN_T2106131990_bin.101	d__Bacteria;p__Bacteroidota;c__Bacteroidia;o__Bacteroidales;f__Bacteroidaceae;g__UBA1786;s__	d__Bacteria	p__Bacteroidota	c__Bacteroidia	o__Bacteroidales	f__Bacteroidaceae	g__UBA1786	s__	D09_KMJN_T2106131990_bin.101-c00136_D09_KMJ...region001	RiPPs
SGB_96	D09_KMJN_T2106131990_bin.101	d__Bacteria;p__Bacteroidota;c__Bacteroidia;o__Bacteroidales;f__Bacteroidaceae;g__UBA1786;s__	d__Bacteria	p__Bacteroidota	c__Bacteroidia	o__Bacteroidales	f__Bacteroidaceae	g__UBA1786	s__	D09_KMJN_T2106131990_bin.101-c00360_D09_KMJ...region001	NRPS
SGB_96	D09_KMJN_T2106131990_bin.101	d__Bacteria;p__Bacteroidota;c__Bacteroidia;o__Bacteroidales;f__Bacteroidaceae;g__UBA1786;s__	d__Bacteria	p__Bacteroidota	c__Bacteroidia	o__Bacteroidales	f__Bacteroidaceae	g__UBA1786	s__	D09_KMJN_T2106131990_bin.101-c00374_D09_KMJ...region001	NRPS
SGB_96	D09_KMJN_T2106131990_bin.101	d__Bacteria;p__Bacteroidota;c__Bacteroidia;o__Bacteroidales;f__Bacteroidaceae;g__UBA1786;s__	d__Bacteria	p__Bacteroidota	c__Bacteroidia	o__Bacteroidales	f__Bacteroidaceae	g__UBA1786	s__	D09_KMJN_T2106131990_bin.101-c00383_D09_KMJ...region001	NRPS
SGB_96	D09_KMJN_T2106131990_bin.101	d__Bacteria;p__Bacteroidota;c__Bacteroidia;o__Bacteroidales;f__Bacteroidaceae;g__UBA1786;s__	d__Bacteria	p__Bacteroidota	c__Bacteroidia	o__Bacteroidales	f__Bacteroidaceae	g__UBA1786	s__	D09_KMJN_T2106131990_bin.101-c00434_D09_KMJ...region001	NRPS
SGB_96	D09_KMJN_T2106131990_bin.101	d__Bacteria;p__Bacteroidota;c__Bacteroidia;o__Bacteroidales;f__Bacteroidaceae;g__UBA1786;s__	d__Bacteria	p__Bacteroidota	c__Bacteroidia	o__Bacteroidales	f__Bacteroidaceae	g__UBA1786	s__	D09_KMJN_T2106131990_bin.101-c00456_D09_KMJ...region001	NRPS
SGB_97	D09_KMJN_T2106131990_bin.133	d__Bacteria;p__Bacillota_A;c__Clostridia;o__Oscillospirales;f__Ruminococcaceae;g__Ruminococcus;s__	d__Bacteria	p__Bacillota_A	c__Clostridia	o__Oscillospirales	f__Ruminococcaceae	g__Ruminococcus	s__	D09_KMJN_T2106131990_bin.133-c00075_D09_KMJ...region001	RiPPs
SGB_97	D09_KMJN_T2106131990_bin.133	d__Bacteria;p__Bacillota_A;c__Clostridia;o__Oscillospirales;f__Ruminococcaceae;g__Ruminococcus;s__	d__Bacteria	p__Bacillota_A	c__Clostridia	o__Oscillospirales	f__Ruminococcaceae	g__Ruminococcus	s__	D09_KMJN_T2106131990_bin.133-c00078_D09_KMJ...region001	RiPPs
SGB_97	D09_KMJN_T2106131990_bin.133	d__Bacteria;p__Bacillota_A;c__Clostridia;o__Oscillospirales;f__Ruminococcaceae;g__Ruminococcus;s__	d__Bacteria	p__Bacillota_A	c__Clostridia	o__Oscillospirales	f__Ruminococcaceae	g__Ruminococcus	s__	D09_KMJN_T2106131990_bin.133-c00169_D09_KMJ...region001	RiPPs
SGB_97	D09_KMJN_T2106131990_bin.133	d__Bacteria;p__Bacillota_A;c__Clostridia;o__Oscillospirales;f__Ruminococcaceae;g__Ruminococcus;s__	d__Bacteria	p__Bacillota_A	c__Clostridia	o__Oscillospirales	f__Ruminococcaceae	g__Ruminococcus	s__	D09_KMJN_T2106131990_bin.133-c00255_D09_KMJ...region001	RiPPs
SGB_97	D09_KMJN_T2106131990_bin.133	d__Bacteria;p__Bacillota_A;c__Clostridia;o__Oscillospirales;f__Ruminococcaceae;g__Ruminococcus;s__	d__Bacteria	p__Bacillota_A	c__Clostridia	o__Oscillospirales	f__Ruminococcaceae	g__Ruminococcus	s__	D09_KMJN_T2106131990_bin.133-c00268_D09_KMJ...region001	RiPPs
SGB_98	D09_KMJN_T2106131990_bin.98	d__Bacteria;p__Bacteroidota;c__Bacteroidia;o__Bacteroidales;f__UBA1402;g__UBA1757;s__	d__Bacteria	p__Bacteroidota	c__Bacteroidia	o__Bacteroidales	f__UBA1402	g__UBA1757	s__	D09_KMJN_T2106131990_bin.98-c00014_D09_KMJ...region001	NRPS
SGB_98	D09_KMJN_T2106131990_bin.98	d__Bacteria;p__Bacteroidota;c__Bacteroidia;o__Bacteroidales;f__UBA1402;g__UBA1757;s__	d__Bacteria	p__Bacteroidota	c__Bacteroidia	o__Bacteroidales	f__UBA1402	g__UBA1757	s__	D09_KMJN_T2106131990_bin.98-c00291_D09_KMJ...region001	NRPS
SGB_98	D09_KMJN_T2106131990_bin.98	d__Bacteria;p__Bacteroidota;c__Bacteroidia;o__Bacteroidales;f__UBA1402;g__UBA1757;s__	d__Bacteria	p__Bacteroidota	c__Bacteroidia	o__Bacteroidales	f__UBA1402	g__UBA1757	s__	D09_KMJN_T2106131990_bin.98-c00587_D09_KMJ...region001	NRPS
SGB_99	D10_KMJN_T2106131991_bin.116	d__Archaea;p__Thermoplasmatota;c__Thermoplasmata;o__Methanomassiliicoccales;f__Methanomethylophilaceae;g__;s__	d__Archaea	p__Thermoplasmatota	c__Thermoplasmata	o__Methanomassiliicoccales	f__Methanomethylophilaceae	g__	s__	D10_KMJN_T2106131991_bin.116-c00005_D10_KMJ...region001	NRPS
SGB_99	D10_KMJN_T2106131991_bin.116	d__Archaea;p__Thermoplasmatota;c__Thermoplasmata;o__Methanomassiliicoccales;f__Methanomethylophilaceae;g__;s__	d__Archaea	p__Thermoplasmatota	c__Thermoplasmata	o__Methanomassiliicoccales	f__Methanomethylophilaceae	g__	s__	D10_KMJN_T2106131991_bin.116-c00012_D10_KMJ...region001	NRPS
SGB_99	D10_KMJN_T2106131991_bin.116	d__Archaea;p__Thermoplasmatota;c__Thermoplasmata;o__Methanomassiliicoccales;f__Methanomethylophilaceae;g__;s__	d__Archaea	p__Thermoplasmatota	c__Thermoplasmata	o__Methanomassiliicoccales	f__Methanomethylophilaceae	g__	s__	D10_KMJN_T2106131991_bin.116-c00016_D10_KMJ...region001	NRPS
SGB_99	D10_KMJN_T2106131991_bin.116	d__Archaea;p__Thermoplasmatota;c__Thermoplasmata;o__Methanomassiliicoccales;f__Methanomethylophilaceae;g__;s__	d__Archaea	p__Thermoplasmatota	c__Thermoplasmata	o__Methanomassiliicoccales	f__Methanomethylophilaceae	g__	s__	D10_KMJN_T2106131991_bin.116-c00131_D10_KMJ...region001	NRPS
SGB_99	D10_KMJN_T2106131991_bin.116	d__Archaea;p__Thermoplasmatota;c__Thermoplasmata;o__Methanomassiliicoccales;f__Methanomethylophilaceae;g__;s__	d__Archaea	p__Thermoplasmatota	c__Thermoplasmata	o__Methanomassiliicoccales	f__Methanomethylophilaceae	g__	s__	D10_KMJN_T2106131991_bin.116-c00218_D10_KMJ...region001	NRPS
SGB_99	D10_KMJN_T2106131991_bin.116	d__Archaea;p__Thermoplasmatota;c__Thermoplasmata;o__Methanomassiliicoccales;f__Methanomethylophilaceae;g__;s__	d__Archaea	p__Thermoplasmatota	c__Thermoplasmata	o__Methanomassiliicoccales	f__Methanomethylophilaceae	g__	s__	D10_KMJN_T2106131991_bin.116-c00328_D10_KMJ...region001	NRPS
SGB_99	D10_KMJN_T2106131991_bin.116	d__Archaea;p__Thermoplasmatota;c__Thermoplasmata;o__Methanomassiliicoccales;f__Methanomethylophilaceae;g__;s__	d__Archaea	p__Thermoplasmatota	c__Thermoplasmata	o__Methanomassiliicoccales	f__Methanomethylophilaceae	g__	s__	D10_KMJN_T2106131991_bin.116-c00337_D10_KMJ...region001	NRPS
SGB_99	D10_KMJN_T2106131991_bin.116	d__Archaea;p__Thermoplasmatota;c__Thermoplasmata;o__Methanomassiliicoccales;f__Methanomethylophilaceae;g__;s__	d__Archaea	p__Thermoplasmatota	c__Thermoplasmata	o__Methanomassiliicoccales	f__Methanomethylophilaceae	g__	s__	D10_KMJN_T2106131991_bin.116-c00389_D10_KMJ...region001	NRPS
SGB_100	D10_KMJN_T2106131991_bin.126	d__Bacteria;p__Bacillota_A;c__Clostridia;o__Oscillospirales;f__Oscillospiraceae;g__UBA738;s__	d__Bacteria	p__Bacillota_A	c__Clostridia	o__Oscillospirales	f__Oscillospiraceae	g__UBA738	s__	D10_KMJN_T2106131991_bin.126-c00028_D10_KMJ...region001	RiPPs
SGB_100	D10_KMJN_T2106131991_bin.126	d__Bacteria;p__Bacillota_A;c__Clostridia;o__Oscillospirales;f__Oscillospiraceae;g__UBA738;s__	d__Bacteria	p__Bacillota_A	c__Clostridia	o__Oscillospirales	f__Oscillospiraceae	g__UBA738	s__	D10_KMJN_T2106131991_bin.126-c00089_D10_KMJ...region001	Others
SGB_100	D10_KMJN_T2106131991_bin.126	d__Bacteria;p__Bacillota_A;c__Clostridia;o__Oscillospirales;f__Oscillospiraceae;g__UBA738;s__	d__Bacteria	p__Bacillota_A	c__Clostridia	o__Oscillospirales	f__Oscillospiraceae	g__UBA738	s__	D10_KMJN_T2106131991_bin.126-c00119_D10_KMJ...region001	NRPS
SGB_100	D10_KMJN_T2106131991_bin.126	d__Bacteria;p__Bacillota_A;c__Clostridia;o__Oscillospirales;f__Oscillospiraceae;g__UBA738;s__	d__Bacteria	p__Bacillota_A	c__Clostridia	o__Oscillospirales	f__Oscillospiraceae	g__UBA738	s__	D10_KMJN_T2106131991_bin.126-c00140_D10_KMJ...region001	RiPPs
SGB_100	D10_KMJN_T2106131991_bin.126	d__Bacteria;p__Bacillota_A;c__Clostridia;o__Oscillospirales;f__Oscillospiraceae;g__UBA738;s__	d__Bacteria	p__Bacillota_A	c__Clostridia	o__Oscillospirales	f__Oscillospiraceae	g__UBA738	s__	D10_KMJN_T2106131991_bin.126-c00204_D10_KMJ...region001	NRPS
SGB_101	D10_KMJN_T2106131991_bin.148	d__Bacteria;p__Bacteroidota;c__Bacteroidia;o__Bacteroidales;f__Bacteroidaceae;g__Prevotella;s__	d__Bacteria	p__Bacteroidota	c__Bacteroidia	o__Bacteroidales	f__Bacteroidaceae	g__Prevotella	s__	D10_KMJN_T2106131991_bin.148-c00005_D10_KMJ...region001	NRPS
SGB_101	D10_KMJN_T2106131991_bin.148	d__Bacteria;p__Bacteroidota;c__Bacteroidia;o__Bacteroidales;f__Bacteroidaceae;g__Prevotella;s__	d__Bacteria	p__Bacteroidota	c__Bacteroidia	o__Bacteroidales	f__Bacteroidaceae	g__Prevotella	s__	D10_KMJN_T2106131991_bin.148-c00015_D10_KMJ...region001	RiPPs
SGB_101	D10_KMJN_T2106131991_bin.148	d__Bacteria;p__Bacteroidota;c__Bacteroidia;o__Bacteroidales;f__Bacteroidaceae;g__Prevotella;s__	d__Bacteria	p__Bacteroidota	c__Bacteroidia	o__Bacteroidales	f__Bacteroidaceae	g__Prevotella	s__	D10_KMJN_T2106131991_bin.148-c00028_D10_KMJ...region001	NRPS
SGB_101	D10_KMJN_T2106131991_bin.148	d__Bacteria;p__Bacteroidota;c__Bacteroidia;o__Bacteroidales;f__Bacteroidaceae;g__Prevotella;s__	d__Bacteria	p__Bacteroidota	c__Bacteroidia	o__Bacteroidales	f__Bacteroidaceae	g__Prevotella	s__	D10_KMJN_T2106131991_bin.148-c00031_D10_KMJ...region001	Others
SGB_101	D10_KMJN_T2106131991_bin.148	d__Bacteria;p__Bacteroidota;c__Bacteroidia;o__Bacteroidales;f__Bacteroidaceae;g__Prevotella;s__	d__Bacteria	p__Bacteroidota	c__Bacteroidia	o__Bacteroidales	f__Bacteroidaceae	g__Prevotella	s__	D10_KMJN_T2106131991_bin.148-c00039_D10_KMJ...region001	NRPS
SGB_101	D10_KMJN_T2106131991_bin.148	d__Bacteria;p__Bacteroidota;c__Bacteroidia;o__Bacteroidales;f__Bacteroidaceae;g__Prevotella;s__	d__Bacteria	p__Bacteroidota	c__Bacteroidia	o__Bacteroidales	f__Bacteroidaceae	g__Prevotella	s__	D10_KMJN_T2106131991_bin.148-c00100_D10_KMJ...region001	RiPPs
SGB_102	D10_KMJN_T2106131991_bin.181	d__Bacteria;p__Bacillota_A;c__Clostridia;o__Oscillospirales;f__Oscillospiraceae;g__;s__	d__Bacteria	p__Bacillota_A	c__Clostridia	o__Oscillospirales	f__Oscillospiraceae	g__	s__	D10_KMJN_T2106131991_bin.181-c00009_D10_KMJ...region001	RiPPs
SGB_102	D10_KMJN_T2106131991_bin.181	d__Bacteria;p__Bacillota_A;c__Clostridia;o__Oscillospirales;f__Oscillospiraceae;g__;s__	d__Bacteria	p__Bacillota_A	c__Clostridia	o__Oscillospirales	f__Oscillospiraceae	g__	s__	D10_KMJN_T2106131991_bin.181-c00039_D10_KMJ...region001	Others
SGB_102	D10_KMJN_T2106131991_bin.181	d__Bacteria;p__Bacillota_A;c__Clostridia;o__Oscillospirales;f__Oscillospiraceae;g__;s__	d__Bacteria	p__Bacillota_A	c__Clostridia	o__Oscillospirales	f__Oscillospiraceae	g__	s__	D10_KMJN_T2106131991_bin.181-c00050_D10_KMJ...region001	Others
SGB_102	D10_KMJN_T2106131991_bin.181	d__Bacteria;p__Bacillota_A;c__Clostridia;o__Oscillospirales;f__Oscillospiraceae;g__;s__	d__Bacteria	p__Bacillota_A	c__Clostridia	o__Oscillospirales	f__Oscillospiraceae	g__	s__	D10_KMJN_T2106131991_bin.181-c00058_D10_KMJ...region001	Others
SGB_103	D10_KMJN_T2106131991_bin.21	d__Bacteria;p__Bacteroidota;c__Bacteroidia;o__Bacteroidales;f__UBA932;g__Coprenecus;s__	d__Bacteria	p__Bacteroidota	c__Bacteroidia	o__Bacteroidales	f__UBA932	g__Coprenecus	s__	D10_KMJN_T2106131991_bin.21-c00026_D10_KMJ...region001	NRPS
SGB_103	D10_KMJN_T2106131991_bin.21	d__Bacteria;p__Bacteroidota;c__Bacteroidia;o__Bacteroidales;f__UBA932;g__Coprenecus;s__	d__Bacteria	p__Bacteroidota	c__Bacteroidia	o__Bacteroidales	f__UBA932	g__Coprenecus	s__	D10_KMJN_T2106131991_bin.21-c00027_D10_KMJ...region001	NRPS
SGB_103	D10_KMJN_T2106131991_bin.21	d__Bacteria;p__Bacteroidota;c__Bacteroidia;o__Bacteroidales;f__UBA932;g__Coprenecus;s__	d__Bacteria	p__Bacteroidota	c__Bacteroidia	o__Bacteroidales	f__UBA932	g__Coprenecus	s__	D10_KMJN_T2106131991_bin.21-c00041_D10_KMJ...region001	RiPPs
SGB_103	D10_KMJN_T2106131991_bin.21	d__Bacteria;p__Bacteroidota;c__Bacteroidia;o__Bacteroidales;f__UBA932;g__Coprenecus;s__	d__Bacteria	p__Bacteroidota	c__Bacteroidia	o__Bacteroidales	f__UBA932	g__Coprenecus	s__	D10_KMJN_T2106131991_bin.21-c00054_D10_KMJ...region001	NRPS
SGB_103	D10_KMJN_T2106131991_bin.21	d__Bacteria;p__Bacteroidota;c__Bacteroidia;o__Bacteroidales;f__UBA932;g__Coprenecus;s__	d__Bacteria	p__Bacteroidota	c__Bacteroidia	o__Bacteroidales	f__UBA932	g__Coprenecus	s__	D10_KMJN_T2106131991_bin.21-c00064_D10_KMJ...region001	NRPS
SGB_103	D10_KMJN_T2106131991_bin.21	d__Bacteria;p__Bacteroidota;c__Bacteroidia;o__Bacteroidales;f__UBA932;g__Coprenecus;s__	d__Bacteria	p__Bacteroidota	c__Bacteroidia	o__Bacteroidales	f__UBA932	g__Coprenecus	s__	D10_KMJN_T2106131991_bin.21-c00066_D10_KMJ...region001	NRPS
SGB_103	D10_KMJN_T2106131991_bin.21	d__Bacteria;p__Bacteroidota;c__Bacteroidia;o__Bacteroidales;f__UBA932;g__Coprenecus;s__	d__Bacteria	p__Bacteroidota	c__Bacteroidia	o__Bacteroidales	f__UBA932	g__Coprenecus	s__	D10_KMJN_T2106131991_bin.21-c00067_D10_KMJ...region001	Others
SGB_103	D10_KMJN_T2106131991_bin.21	d__Bacteria;p__Bacteroidota;c__Bacteroidia;o__Bacteroidales;f__UBA932;g__Coprenecus;s__	d__Bacteria	p__Bacteroidota	c__Bacteroidia	o__Bacteroidales	f__UBA932	g__Coprenecus	s__	D10_KMJN_T2106131991_bin.21-c00070_D10_KMJ...region001	NRPS
SGB_103	D10_KMJN_T2106131991_bin.21	d__Bacteria;p__Bacteroidota;c__Bacteroidia;o__Bacteroidales;f__UBA932;g__Coprenecus;s__	d__Bacteria	p__Bacteroidota	c__Bacteroidia	o__Bacteroidales	f__UBA932	g__Coprenecus	s__	D10_KMJN_T2106131991_bin.21-c00083_D10_KMJ...region001	NRPS
SGB_103	D10_KMJN_T2106131991_bin.21	d__Bacteria;p__Bacteroidota;c__Bacteroidia;o__Bacteroidales;f__UBA932;g__Coprenecus;s__	d__Bacteria	p__Bacteroidota	c__Bacteroidia	o__Bacteroidales	f__UBA932	g__Coprenecus	s__	D10_KMJN_T2106131991_bin.21-c00084_D10_KMJ...region001	NRPS
SGB_103	D10_KMJN_T2106131991_bin.21	d__Bacteria;p__Bacteroidota;c__Bacteroidia;o__Bacteroidales;f__UBA932;g__Coprenecus;s__	d__Bacteria	p__Bacteroidota	c__Bacteroidia	o__Bacteroidales	f__UBA932	g__Coprenecus	s__	D10_KMJN_T2106131991_bin.21-c00091_D10_KMJ...region001	NRPS
SGB_103	D10_KMJN_T2106131991_bin.21	d__Bacteria;p__Bacteroidota;c__Bacteroidia;o__Bacteroidales;f__UBA932;g__Coprenecus;s__	d__Bacteria	p__Bacteroidota	c__Bacteroidia	o__Bacteroidales	f__UBA932	g__Coprenecus	s__	D10_KMJN_T2106131991_bin.21-c00130_D10_KMJ...region001	Others
SGB_103	D10_KMJN_T2106131991_bin.21	d__Bacteria;p__Bacteroidota;c__Bacteroidia;o__Bacteroidales;f__UBA932;g__Coprenecus;s__	d__Bacteria	p__Bacteroidota	c__Bacteroidia	o__Bacteroidales	f__UBA932	g__Coprenecus	s__	D10_KMJN_T2106131991_bin.21-c00150_D10_KMJ...region001	NRPS
SGB_103	D10_KMJN_T2106131991_bin.21	d__Bacteria;p__Bacteroidota;c__Bacteroidia;o__Bacteroidales;f__UBA932;g__Coprenecus;s__	d__Bacteria	p__Bacteroidota	c__Bacteroidia	o__Bacteroidales	f__UBA932	g__Coprenecus	s__	D10_KMJN_T2106131991_bin.21-c00194_D10_KMJ...region001	NRPS
SGB_103	D10_KMJN_T2106131991_bin.21	d__Bacteria;p__Bacteroidota;c__Bacteroidia;o__Bacteroidales;f__UBA932;g__Coprenecus;s__	d__Bacteria	p__Bacteroidota	c__Bacteroidia	o__Bacteroidales	f__UBA932	g__Coprenecus	s__	D10_KMJN_T2106131991_bin.21-c00208_D10_KMJ...region001	RiPPs
SGB_103	D10_KMJN_T2106131991_bin.21	d__Bacteria;p__Bacteroidota;c__Bacteroidia;o__Bacteroidales;f__UBA932;g__Coprenecus;s__	d__Bacteria	p__Bacteroidota	c__Bacteroidia	o__Bacteroidales	f__UBA932	g__Coprenecus	s__	D10_KMJN_T2106131991_bin.21-c00236_D10_KMJ...region001	NRPS
SGB_103	D10_KMJN_T2106131991_bin.21	d__Bacteria;p__Bacteroidota;c__Bacteroidia;o__Bacteroidales;f__UBA932;g__Coprenecus;s__	d__Bacteria	p__Bacteroidota	c__Bacteroidia	o__Bacteroidales	f__UBA932	g__Coprenecus	s__	D10_KMJN_T2106131991_bin.21-c00266_D10_KMJ...region001	NRPS
SGB_104	D10_KMJN_T2106131991_bin.23	d__Archaea;p__Halobacteriota;c__Methanomicrobia;o__Methanomicrobiales;f__Methanocorpusculaceae;g__Methanocorpusculum;s__	d__Archaea	p__Halobacteriota	c__Methanomicrobia	o__Methanomicrobiales	f__Methanocorpusculaceae	g__Methanocorpusculum	s__	D10_KMJN_T2106131991_bin.23-c00286_D10_KMJ...region001	RiPPs
SGB_104	D10_KMJN_T2106131991_bin.23	d__Archaea;p__Halobacteriota;c__Methanomicrobia;o__Methanomicrobiales;f__Methanocorpusculaceae;g__Methanocorpusculum;s__	d__Archaea	p__Halobacteriota	c__Methanomicrobia	o__Methanomicrobiales	f__Methanocorpusculaceae	g__Methanocorpusculum	s__	D10_KMJN_T2106131991_bin.23-c00315_D10_KMJ...region001	RiPPs
SGB_106	D10_KMJN_T2106131991_bin.52	d__Bacteria;p__Bacteroidota;c__Bacteroidia;o__Bacteroidales;f__F082;g__Limimorpha;s__	d__Bacteria	p__Bacteroidota	c__Bacteroidia	o__Bacteroidales	f__F082	g__Limimorpha	s__	D10_KMJN_T2106131991_bin.52-c00014_D10_KMJ...region001	NRPS
SGB_106	D10_KMJN_T2106131991_bin.52	d__Bacteria;p__Bacteroidota;c__Bacteroidia;o__Bacteroidales;f__F082;g__Limimorpha;s__	d__Bacteria	p__Bacteroidota	c__Bacteroidia	o__Bacteroidales	f__F082	g__Limimorpha	s__	D10_KMJN_T2106131991_bin.52-c00084_D10_KMJ...region001	RiPPs
SGB_108	D10_KMJN_T2106131991_bin.7	d__Bacteria;p__Bacillota_A;c__Clostridia;o__Christensenellales;f__CAG-138;g__;s__	d__Bacteria	p__Bacillota_A	c__Clostridia	o__Christensenellales	f__CAG-138	g__	s__	D10_KMJN_T2106131991_bin.7-c00039_D10_KMJ...region001	Others
SGB_108	D10_KMJN_T2106131991_bin.7	d__Bacteria;p__Bacillota_A;c__Clostridia;o__Christensenellales;f__CAG-138;g__;s__	d__Bacteria	p__Bacillota_A	c__Clostridia	o__Christensenellales	f__CAG-138	g__	s__	D10_KMJN_T2106131991_bin.7-c00060_D10_KMJ...region001	NRPS
SGB_107	D10_KMJN_T2106131991_bin.76	d__Bacteria;p__Bacillota_A;c__Clostridia;o__Oscillospirales;f__Acutalibacteraceae;g__UBA1227;s__	d__Bacteria	p__Bacillota_A	c__Clostridia	o__Oscillospirales	f__Acutalibacteraceae	g__UBA1227	s__	D10_KMJN_T2106131991_bin.76-c00059_D10_KMJ...region001	NRPS
SGB_107	D10_KMJN_T2106131991_bin.76	d__Bacteria;p__Bacillota_A;c__Clostridia;o__Oscillospirales;f__Acutalibacteraceae;g__UBA1227;s__	d__Bacteria	p__Bacillota_A	c__Clostridia	o__Oscillospirales	f__Acutalibacteraceae	g__UBA1227	s__	D10_KMJN_T2106131991_bin.76-c00187_D10_KMJ...region001	NRPS
SGB_109	D10_KMJN_T2106131991_bin.96	d__Bacteria;p__Bacillota_A;c__Clostridia;o__Oscillospirales;f__Oscillospiraceae;g__Limivicinus;s__	d__Bacteria	p__Bacillota_A	c__Clostridia	o__Oscillospirales	f__Oscillospiraceae	g__Limivicinus	s__	D10_KMJN_T2106131991_bin.96-c00065_D10_KMJ...region001	RiPPs
SGB_109	D10_KMJN_T2106131991_bin.96	d__Bacteria;p__Bacillota_A;c__Clostridia;o__Oscillospirales;f__Oscillospiraceae;g__Limivicinus;s__	d__Bacteria	p__Bacillota_A	c__Clostridia	o__Oscillospirales	f__Oscillospiraceae	g__Limivicinus	s__	D10_KMJN_T2106131991_bin.96-c00079_D10_KMJ...region001	NRPS
SGB_109	D10_KMJN_T2106131991_bin.96	d__Bacteria;p__Bacillota_A;c__Clostridia;o__Oscillospirales;f__Oscillospiraceae;g__Limivicinus;s__	d__Bacteria	p__Bacillota_A	c__Clostridia	o__Oscillospirales	f__Oscillospiraceae	g__Limivicinus	s__	D10_KMJN_T2106131991_bin.96-c00098_D10_KMJ...region001	Others
SGB_110	D12_KMJN_T2106131992_bin.101	d__Bacteria;p__Bacillota_A;c__Clostridia;o__Oscillospirales;f__CAG-382;g__UBA1752;s__UBA1752 sp002314835	d__Bacteria	p__Bacillota_A	c__Clostridia	o__Oscillospirales	f__CAG-382	g__UBA1752	s__UBA1752 sp002314835	D12_KMJN_T2106131992_bin.101-c00025_D12_KMJ...region001	RiPPs
SGB_112	D12_KMJN_T2106131992_bin.105	d__Bacteria;p__Bacillota_A;c__Clostridia;o__Oscillospirales;f__CAG-272;g__CAG-448;s__	d__Bacteria	p__Bacillota_A	c__Clostridia	o__Oscillospirales	f__CAG-272	g__CAG-448	s__	D12_KMJN_T2106131992_bin.105-c00022_D12_KMJ...region001	Others
SGB_112	D12_KMJN_T2106131992_bin.105	d__Bacteria;p__Bacillota_A;c__Clostridia;o__Oscillospirales;f__CAG-272;g__CAG-448;s__	d__Bacteria	p__Bacillota_A	c__Clostridia	o__Oscillospirales	f__CAG-272	g__CAG-448	s__	D12_KMJN_T2106131992_bin.105-c00042_D12_KMJ...region001	NRPS
SGB_112	D12_KMJN_T2106131992_bin.105	d__Bacteria;p__Bacillota_A;c__Clostridia;o__Oscillospirales;f__CAG-272;g__CAG-448;s__	d__Bacteria	p__Bacillota_A	c__Clostridia	o__Oscillospirales	f__CAG-272	g__CAG-448	s__	D12_KMJN_T2106131992_bin.105-c00093_D12_KMJ...region001	NRPS
SGB_114	D12_KMJN_T2106131992_bin.150	d__Bacteria;p__Bacteroidota;c__Bacteroidia;o__Bacteroidales;f__UBA3663;g__UBA3663;s__	d__Bacteria	p__Bacteroidota	c__Bacteroidia	o__Bacteroidales	f__UBA3663	g__UBA3663	s__	D12_KMJN_T2106131992_bin.150-c00154_D12_KMJ...region001	RiPPs
SGB_114	D12_KMJN_T2106131992_bin.150	d__Bacteria;p__Bacteroidota;c__Bacteroidia;o__Bacteroidales;f__UBA3663;g__UBA3663;s__	d__Bacteria	p__Bacteroidota	c__Bacteroidia	o__Bacteroidales	f__UBA3663	g__UBA3663	s__	D12_KMJN_T2106131992_bin.150-c00225_D12_KMJ...region001	Others
SGB_114	D12_KMJN_T2106131992_bin.150	d__Bacteria;p__Bacteroidota;c__Bacteroidia;o__Bacteroidales;f__UBA3663;g__UBA3663;s__	d__Bacteria	p__Bacteroidota	c__Bacteroidia	o__Bacteroidales	f__UBA3663	g__UBA3663	s__	D12_KMJN_T2106131992_bin.150-c00351_D12_KMJ...region001	NRPS
SGB_114	D12_KMJN_T2106131992_bin.150	d__Bacteria;p__Bacteroidota;c__Bacteroidia;o__Bacteroidales;f__UBA3663;g__UBA3663;s__	d__Bacteria	p__Bacteroidota	c__Bacteroidia	o__Bacteroidales	f__UBA3663	g__UBA3663	s__	D12_KMJN_T2106131992_bin.150-c00366_D12_KMJ...region001	NRPS
SGB_114	D12_KMJN_T2106131992_bin.150	d__Bacteria;p__Bacteroidota;c__Bacteroidia;o__Bacteroidales;f__UBA3663;g__UBA3663;s__	d__Bacteria	p__Bacteroidota	c__Bacteroidia	o__Bacteroidales	f__UBA3663	g__UBA3663	s__	D12_KMJN_T2106131992_bin.150-c00493_D12_KMJ...region001	Others
SGB_114	D12_KMJN_T2106131992_bin.150	d__Bacteria;p__Bacteroidota;c__Bacteroidia;o__Bacteroidales;f__UBA3663;g__UBA3663;s__	d__Bacteria	p__Bacteroidota	c__Bacteroidia	o__Bacteroidales	f__UBA3663	g__UBA3663	s__	D12_KMJN_T2106131992_bin.150-c00545_D12_KMJ...region001	Others
SGB_114	D12_KMJN_T2106131992_bin.150	d__Bacteria;p__Bacteroidota;c__Bacteroidia;o__Bacteroidales;f__UBA3663;g__UBA3663;s__	d__Bacteria	p__Bacteroidota	c__Bacteroidia	o__Bacteroidales	f__UBA3663	g__UBA3663	s__	D12_KMJN_T2106131992_bin.150-c00629_D12_KMJ...region001	NRPS
SGB_114	D12_KMJN_T2106131992_bin.150	d__Bacteria;p__Bacteroidota;c__Bacteroidia;o__Bacteroidales;f__UBA3663;g__UBA3663;s__	d__Bacteria	p__Bacteroidota	c__Bacteroidia	o__Bacteroidales	f__UBA3663	g__UBA3663	s__	D12_KMJN_T2106131992_bin.150-c00730_D12_KMJ...region001	NRPS
SGB_115	D12_KMJN_T2106131992_bin.154	d__Bacteria;p__Bacillota_A;c__Clostridia;o__Lachnospirales;f__Lachnospiraceae;g__UBA2868;s__	d__Bacteria	p__Bacillota_A	c__Clostridia	o__Lachnospirales	f__Lachnospiraceae	g__UBA2868	s__	D12_KMJN_T2106131992_bin.154-c00531_D12_KMJ...region001	RiPPs
SGB_116	D12_KMJN_T2106131992_bin.218	d__Bacteria;p__Bacillota;c__Bacilli;o__Erysipelotrichales;f__Erysipelotrichaceae;g__UBA636;s__	d__Bacteria	p__Bacillota	c__Bacilli	o__Erysipelotrichales	f__Erysipelotrichaceae	g__UBA636	s__	D12_KMJN_T2106131992_bin.218-c00116_D12_KMJ...region001	RiPPs
SGB_117	D12_KMJN_T2106131992_bin.226	d__Bacteria;p__Bacillota;c__Bacilli;o__RFN20;f__CAG-826;g__SIG220;s__	d__Bacteria	p__Bacillota	c__Bacilli	o__RFN20	f__CAG-826	g__SIG220	s__	D12_KMJN_T2106131992_bin.226-c00008_D12_KMJ...region001	NRPS
SGB_117	D12_KMJN_T2106131992_bin.226	d__Bacteria;p__Bacillota;c__Bacilli;o__RFN20;f__CAG-826;g__SIG220;s__	d__Bacteria	p__Bacillota	c__Bacilli	o__RFN20	f__CAG-826	g__SIG220	s__	D12_KMJN_T2106131992_bin.226-c00049_D12_KMJ...region001	NRPS
SGB_118	D12_KMJN_T2106131992_bin.252	d__Bacteria;p__Bacillota;c__Bacilli;o__ML615J-28;f__CAG-698;g__RGIG3506;s__	d__Bacteria	p__Bacillota	c__Bacilli	o__ML615J-28	f__CAG-698	g__RGIG3506	s__	D12_KMJN_T2106131992_bin.252-c00056_D12_KMJ...region001	NRPS
SGB_118	D12_KMJN_T2106131992_bin.252	d__Bacteria;p__Bacillota;c__Bacilli;o__ML615J-28;f__CAG-698;g__RGIG3506;s__	d__Bacteria	p__Bacillota	c__Bacilli	o__ML615J-28	f__CAG-698	g__RGIG3506	s__	D12_KMJN_T2106131992_bin.252-c00200_D12_KMJ...region001	RiPPs
SGB_119	D12_KMJN_T2106131992_bin.276	d__Bacteria;p__Verrucomicrobiota;c__Kiritimatiellia;o__RFP12;f__UBA1067;g__UBA1067;s__	d__Bacteria	p__Verrucomicrobiota	c__Kiritimatiellia	o__RFP12	f__UBA1067	g__UBA1067	s__	D12_KMJN_T2106131992_bin.276-c00010_D12_KMJ...region001	NRPS
SGB_119	D12_KMJN_T2106131992_bin.276	d__Bacteria;p__Verrucomicrobiota;c__Kiritimatiellia;o__RFP12;f__UBA1067;g__UBA1067;s__	d__Bacteria	p__Verrucomicrobiota	c__Kiritimatiellia	o__RFP12	f__UBA1067	g__UBA1067	s__	D12_KMJN_T2106131992_bin.276-c00037_D12_KMJ...region001	NRPS
SGB_119	D12_KMJN_T2106131992_bin.276	d__Bacteria;p__Verrucomicrobiota;c__Kiritimatiellia;o__RFP12;f__UBA1067;g__UBA1067;s__	d__Bacteria	p__Verrucomicrobiota	c__Kiritimatiellia	o__RFP12	f__UBA1067	g__UBA1067	s__	D12_KMJN_T2106131992_bin.276-c00131_D12_KMJ...region001	Others
SGB_119	D12_KMJN_T2106131992_bin.276	d__Bacteria;p__Verrucomicrobiota;c__Kiritimatiellia;o__RFP12;f__UBA1067;g__UBA1067;s__	d__Bacteria	p__Verrucomicrobiota	c__Kiritimatiellia	o__RFP12	f__UBA1067	g__UBA1067	s__	D12_KMJN_T2106131992_bin.276-c00243_D12_KMJ...region001	PKSother
SGB_120	D12_KMJN_T2106131992_bin.278	d__Bacteria;p__Verrucomicrobiota;c__Kiritimatiellia;o__RFP12;f__UBA1067;g__UBA1067;s__	d__Bacteria	p__Verrucomicrobiota	c__Kiritimatiellia	o__RFP12	f__UBA1067	g__UBA1067	s__	D12_KMJN_T2106131992_bin.278-c00014_D12_KMJ...region001	NRPS
SGB_120	D12_KMJN_T2106131992_bin.278	d__Bacteria;p__Verrucomicrobiota;c__Kiritimatiellia;o__RFP12;f__UBA1067;g__UBA1067;s__	d__Bacteria	p__Verrucomicrobiota	c__Kiritimatiellia	o__RFP12	f__UBA1067	g__UBA1067	s__	D12_KMJN_T2106131992_bin.278-c00112_D12_KMJ...region001	Others
SGB_120	D12_KMJN_T2106131992_bin.278	d__Bacteria;p__Verrucomicrobiota;c__Kiritimatiellia;o__RFP12;f__UBA1067;g__UBA1067;s__	d__Bacteria	p__Verrucomicrobiota	c__Kiritimatiellia	o__RFP12	f__UBA1067	g__UBA1067	s__	D12_KMJN_T2106131992_bin.278-c00164_D12_KMJ...region001	Others
SGB_122	D12_KMJN_T2106131992_bin.292	d__Bacteria;p__Bacillota;c__Bacilli;o__Acholeplasmatales;f__Anaeroplasmataceae;g__Anaeroplasma;s__	d__Bacteria	p__Bacillota	c__Bacilli	o__Acholeplasmatales	f__Anaeroplasmataceae	g__Anaeroplasma	s__	D12_KMJN_T2106131992_bin.292-c00005_D12_KMJ...region001	RiPPs
SGB_122	D12_KMJN_T2106131992_bin.292	d__Bacteria;p__Bacillota;c__Bacilli;o__Acholeplasmatales;f__Anaeroplasmataceae;g__Anaeroplasma;s__	d__Bacteria	p__Bacillota	c__Bacilli	o__Acholeplasmatales	f__Anaeroplasmataceae	g__Anaeroplasma	s__	D12_KMJN_T2106131992_bin.292-c00122_D12_KMJ...region001	RiPPs
SGB_131	D12_KMJN_T2106131992_bin.3	d__Bacteria;p__Spirochaetota;c__Spirochaetia;o__Treponematales;f__Treponemataceae;g__Treponema_D;s__	d__Bacteria	p__Spirochaetota	c__Spirochaetia	o__Treponematales	f__Treponemataceae	g__Treponema_D	s__	D12_KMJN_T2106131992_bin.3-c00629_D12_KMJ...region001	Others
SGB_123	D12_KMJN_T2106131992_bin.301	d__Bacteria;p__Bacillota;c__Bacilli;o__RFN20;f__CAG-826;g__;s__	d__Bacteria	p__Bacillota	c__Bacilli	o__RFN20	f__CAG-826	g__	s__	D12_KMJN_T2106131992_bin.301-c00016_D12_KMJ...region001	NRPS
SGB_123	D12_KMJN_T2106131992_bin.301	d__Bacteria;p__Bacillota;c__Bacilli;o__RFN20;f__CAG-826;g__;s__	d__Bacteria	p__Bacillota	c__Bacilli	o__RFN20	f__CAG-826	g__	s__	D12_KMJN_T2106131992_bin.301-c00057_D12_KMJ...region001	NRPS
SGB_124	D12_KMJN_T2106131992_bin.304	d__Bacteria;p__Bacillota_A;c__Clostridia;o__Lachnospirales;f__Lachnospiraceae;g__NK4A136;s__	d__Bacteria	p__Bacillota_A	c__Clostridia	o__Lachnospirales	f__Lachnospiraceae	g__NK4A136	s__	D12_KMJN_T2106131992_bin.304-c00013_D12_KMJ...region001	RiPPs
SGB_124	D12_KMJN_T2106131992_bin.304	d__Bacteria;p__Bacillota_A;c__Clostridia;o__Lachnospirales;f__Lachnospiraceae;g__NK4A136;s__	d__Bacteria	p__Bacillota_A	c__Clostridia	o__Lachnospirales	f__Lachnospiraceae	g__NK4A136	s__	D12_KMJN_T2106131992_bin.304-c00021_D12_KMJ...region001	RiPPs
SGB_124	D12_KMJN_T2106131992_bin.304	d__Bacteria;p__Bacillota_A;c__Clostridia;o__Lachnospirales;f__Lachnospiraceae;g__NK4A136;s__	d__Bacteria	p__Bacillota_A	c__Clostridia	o__Lachnospirales	f__Lachnospiraceae	g__NK4A136	s__	D12_KMJN_T2106131992_bin.304-c00044_D12_KMJ...region001	RiPPs
SGB_125	D12_KMJN_T2106131992_bin.305	d__Bacteria;p__Bacteroidota;c__Bacteroidia;o__Bacteroidales;f__Paludibacteraceae;g__UBA4345;s__	d__Bacteria	p__Bacteroidota	c__Bacteroidia	o__Bacteroidales	f__Paludibacteraceae	g__UBA4345	s__	D12_KMJN_T2106131992_bin.305-c00018_D12_KMJ...region001	Others
SGB_125	D12_KMJN_T2106131992_bin.305	d__Bacteria;p__Bacteroidota;c__Bacteroidia;o__Bacteroidales;f__Paludibacteraceae;g__UBA4345;s__	d__Bacteria	p__Bacteroidota	c__Bacteroidia	o__Bacteroidales	f__Paludibacteraceae	g__UBA4345	s__	D12_KMJN_T2106131992_bin.305-c00057_D12_KMJ...region001	Others
SGB_125	D12_KMJN_T2106131992_bin.305	d__Bacteria;p__Bacteroidota;c__Bacteroidia;o__Bacteroidales;f__Paludibacteraceae;g__UBA4345;s__	d__Bacteria	p__Bacteroidota	c__Bacteroidia	o__Bacteroidales	f__Paludibacteraceae	g__UBA4345	s__	D12_KMJN_T2106131992_bin.305-c00099_D12_KMJ...region001	Others
SGB_125	D12_KMJN_T2106131992_bin.305	d__Bacteria;p__Bacteroidota;c__Bacteroidia;o__Bacteroidales;f__Paludibacteraceae;g__UBA4345;s__	d__Bacteria	p__Bacteroidota	c__Bacteroidia	o__Bacteroidales	f__Paludibacteraceae	g__UBA4345	s__	D12_KMJN_T2106131992_bin.305-c00127_D12_KMJ...region001	Others
SGB_125	D12_KMJN_T2106131992_bin.305	d__Bacteria;p__Bacteroidota;c__Bacteroidia;o__Bacteroidales;f__Paludibacteraceae;g__UBA4345;s__	d__Bacteria	p__Bacteroidota	c__Bacteroidia	o__Bacteroidales	f__Paludibacteraceae	g__UBA4345	s__	D12_KMJN_T2106131992_bin.305-c00129_D12_KMJ...region001	RiPPs
SGB_126	D12_KMJN_T2106131992_bin.308	d__Bacteria;p__Bacillota;c__Bacilli;o__RFN20;f__CAG-826;g__Enteromonas;s__	d__Bacteria	p__Bacillota	c__Bacilli	o__RFN20	f__CAG-826	g__Enteromonas	s__	D12_KMJN_T2106131992_bin.308-c00010_D12_KMJ...region001	NRPS
SGB_128	D12_KMJN_T2106131992_bin.354	d__Bacteria;p__Bacteroidota;c__Bacteroidia;o__Bacteroidales;f__Bacteroidaceae;g__UBA4372;s__	d__Bacteria	p__Bacteroidota	c__Bacteroidia	o__Bacteroidales	f__Bacteroidaceae	g__UBA4372	s__	D12_KMJN_T2106131992_bin.354-c00146_D12_KMJ...region001	Terpene
SGB_128	D12_KMJN_T2106131992_bin.354	d__Bacteria;p__Bacteroidota;c__Bacteroidia;o__Bacteroidales;f__Bacteroidaceae;g__UBA4372;s__	d__Bacteria	p__Bacteroidota	c__Bacteroidia	o__Bacteroidales	f__Bacteroidaceae	g__UBA4372	s__	D12_KMJN_T2106131992_bin.354-c00175_D12_KMJ...region001	NRPS
SGB_128	D12_KMJN_T2106131992_bin.354	d__Bacteria;p__Bacteroidota;c__Bacteroidia;o__Bacteroidales;f__Bacteroidaceae;g__UBA4372;s__	d__Bacteria	p__Bacteroidota	c__Bacteroidia	o__Bacteroidales	f__Bacteroidaceae	g__UBA4372	s__	D12_KMJN_T2106131992_bin.354-c00195_D12_KMJ...region001	NRPS
SGB_128	D12_KMJN_T2106131992_bin.354	d__Bacteria;p__Bacteroidota;c__Bacteroidia;o__Bacteroidales;f__Bacteroidaceae;g__UBA4372;s__	d__Bacteria	p__Bacteroidota	c__Bacteroidia	o__Bacteroidales	f__Bacteroidaceae	g__UBA4372	s__	D12_KMJN_T2106131992_bin.354-c00262_D12_KMJ...region001	NRPS
SGB_128	D12_KMJN_T2106131992_bin.354	d__Bacteria;p__Bacteroidota;c__Bacteroidia;o__Bacteroidales;f__Bacteroidaceae;g__UBA4372;s__	d__Bacteria	p__Bacteroidota	c__Bacteroidia	o__Bacteroidales	f__Bacteroidaceae	g__UBA4372	s__	D12_KMJN_T2106131992_bin.354-c00290_D12_KMJ...region001	NRPS
SGB_129	D12_KMJN_T2106131992_bin.362	d__Bacteria;p__Bacillota_A;c__Clostridia;o__TANB77;f__CAG-508;g__HGM13634;s__	d__Bacteria	p__Bacillota_A	c__Clostridia	o__TANB77	f__CAG-508	g__HGM13634	s__	D12_KMJN_T2106131992_bin.362-c00002_D12_KMJ...region001	NRPS
SGB_129	D12_KMJN_T2106131992_bin.362	d__Bacteria;p__Bacillota_A;c__Clostridia;o__TANB77;f__CAG-508;g__HGM13634;s__	d__Bacteria	p__Bacillota_A	c__Clostridia	o__TANB77	f__CAG-508	g__HGM13634	s__	D12_KMJN_T2106131992_bin.362-c00133_D12_KMJ...region001	RiPPs
SGB_133	D12_KMJN_T2106131992_bin.88	d__Bacteria;p__Bacillota_A;c__Clostridia;o__Oscillospirales;f__UBA644;g__;s__	d__Bacteria	p__Bacillota_A	c__Clostridia	o__Oscillospirales	f__UBA644	g__	s__	D12_KMJN_T2106131992_bin.88-c00003_D12_KMJ...region001	RiPPs
SGB_133	D12_KMJN_T2106131992_bin.88	d__Bacteria;p__Bacillota_A;c__Clostridia;o__Oscillospirales;f__UBA644;g__;s__	d__Bacteria	p__Bacillota_A	c__Clostridia	o__Oscillospirales	f__UBA644	g__	s__	D12_KMJN_T2106131992_bin.88-c00077_D12_KMJ...region001	NRPS
SGB_135	D13_KMJN_T2106131993_bin.108	d__Bacteria;p__Bacteroidota;c__Bacteroidia;o__Bacteroidales;f__Paludibacteraceae;g__Aphodosoma;s__	d__Bacteria	p__Bacteroidota	c__Bacteroidia	o__Bacteroidales	f__Paludibacteraceae	g__Aphodosoma	s__	D13_KMJN_T2106131993_bin.108-c00025_D13_KMJ...region001	Others
SGB_135	D13_KMJN_T2106131993_bin.108	d__Bacteria;p__Bacteroidota;c__Bacteroidia;o__Bacteroidales;f__Paludibacteraceae;g__Aphodosoma;s__	d__Bacteria	p__Bacteroidota	c__Bacteroidia	o__Bacteroidales	f__Paludibacteraceae	g__Aphodosoma	s__	D13_KMJN_T2106131993_bin.108-c00069_D13_KMJ...region001	NRPS
SGB_135	D13_KMJN_T2106131993_bin.108	d__Bacteria;p__Bacteroidota;c__Bacteroidia;o__Bacteroidales;f__Paludibacteraceae;g__Aphodosoma;s__	d__Bacteria	p__Bacteroidota	c__Bacteroidia	o__Bacteroidales	f__Paludibacteraceae	g__Aphodosoma	s__	D13_KMJN_T2106131993_bin.108-c00099_D13_KMJ...region001	Others
SGB_136	D13_KMJN_T2106131993_bin.116	d__Bacteria;p__Bacillota_A;c__Clostridia;o__Oscillospirales;f__Oscillospiraceae;g__UBA2922;s__	d__Bacteria	p__Bacillota_A	c__Clostridia	o__Oscillospirales	f__Oscillospiraceae	g__UBA2922	s__	D13_KMJN_T2106131993_bin.116-c00030_D13_KMJ...region001	NRPS
SGB_137	D13_KMJN_T2106131993_bin.130	d__Bacteria;p__Bacteroidota;c__Bacteroidia;o__Bacteroidales;f__UBA3663;g__UBA3663;s__	d__Bacteria	p__Bacteroidota	c__Bacteroidia	o__Bacteroidales	f__UBA3663	g__UBA3663	s__	D13_KMJN_T2106131993_bin.130-c00115_D13_KMJ...region001	RiPPs
SGB_137	D13_KMJN_T2106131993_bin.130	d__Bacteria;p__Bacteroidota;c__Bacteroidia;o__Bacteroidales;f__UBA3663;g__UBA3663;s__	d__Bacteria	p__Bacteroidota	c__Bacteroidia	o__Bacteroidales	f__UBA3663	g__UBA3663	s__	D13_KMJN_T2106131993_bin.130-c00415_D13_KMJ...region001	NRPS
SGB_137	D13_KMJN_T2106131993_bin.130	d__Bacteria;p__Bacteroidota;c__Bacteroidia;o__Bacteroidales;f__UBA3663;g__UBA3663;s__	d__Bacteria	p__Bacteroidota	c__Bacteroidia	o__Bacteroidales	f__UBA3663	g__UBA3663	s__	D13_KMJN_T2106131993_bin.130-c00564_D13_KMJ...region001	Others
SGB_137	D13_KMJN_T2106131993_bin.130	d__Bacteria;p__Bacteroidota;c__Bacteroidia;o__Bacteroidales;f__UBA3663;g__UBA3663;s__	d__Bacteria	p__Bacteroidota	c__Bacteroidia	o__Bacteroidales	f__UBA3663	g__UBA3663	s__	D13_KMJN_T2106131993_bin.130-c00842_D13_KMJ...region001	Others
SGB_138	D13_KMJN_T2106131993_bin.135	d__Bacteria;p__Bacteroidota;c__Bacteroidia;o__Bacteroidales;f__UBA932;g__Cryptobacteroides;s__	d__Bacteria	p__Bacteroidota	c__Bacteroidia	o__Bacteroidales	f__UBA932	g__Cryptobacteroides	s__	D13_KMJN_T2106131993_bin.135-c00018_D13_KMJ...region001	Others
SGB_138	D13_KMJN_T2106131993_bin.135	d__Bacteria;p__Bacteroidota;c__Bacteroidia;o__Bacteroidales;f__UBA932;g__Cryptobacteroides;s__	d__Bacteria	p__Bacteroidota	c__Bacteroidia	o__Bacteroidales	f__UBA932	g__Cryptobacteroides	s__	D13_KMJN_T2106131993_bin.135-c00125_D13_KMJ...region001	Others
SGB_140	D13_KMJN_T2106131993_bin.27	d__Bacteria;p__Bacteroidota;c__Bacteroidia;o__Bacteroidales;f__Bacteroidaceae;g__UBA4372;s__UBA4372 sp002314945	d__Bacteria	p__Bacteroidota	c__Bacteroidia	o__Bacteroidales	f__Bacteroidaceae	g__UBA4372	s__UBA4372 sp002314945	D13_KMJN_T2106131993_bin.27-c00015_D13_KMJ...region001	Others
SGB_140	D13_KMJN_T2106131993_bin.27	d__Bacteria;p__Bacteroidota;c__Bacteroidia;o__Bacteroidales;f__Bacteroidaceae;g__UBA4372;s__UBA4372 sp002314945	d__Bacteria	p__Bacteroidota	c__Bacteroidia	o__Bacteroidales	f__Bacteroidaceae	g__UBA4372	s__UBA4372 sp002314945	D13_KMJN_T2106131993_bin.27-c00025_D13_KMJ...region001	NRPS
SGB_140	D13_KMJN_T2106131993_bin.27	d__Bacteria;p__Bacteroidota;c__Bacteroidia;o__Bacteroidales;f__Bacteroidaceae;g__UBA4372;s__UBA4372 sp002314945	d__Bacteria	p__Bacteroidota	c__Bacteroidia	o__Bacteroidales	f__Bacteroidaceae	g__UBA4372	s__UBA4372 sp002314945	D13_KMJN_T2106131993_bin.27-c00047_D13_KMJ...region001	NRPS
SGB_140	D13_KMJN_T2106131993_bin.27	d__Bacteria;p__Bacteroidota;c__Bacteroidia;o__Bacteroidales;f__Bacteroidaceae;g__UBA4372;s__UBA4372 sp002314945	d__Bacteria	p__Bacteroidota	c__Bacteroidia	o__Bacteroidales	f__Bacteroidaceae	g__UBA4372	s__UBA4372 sp002314945	D13_KMJN_T2106131993_bin.27-c00116_D13_KMJ...region001	RiPPs
SGB_141	D13_KMJN_T2106131993_bin.43	d__Bacteria;p__Bacillota_A;c__Clostridia;o__Peptostreptococcales;f__Anaerovoracaceae;g__Lentihominibacter;s__	d__Bacteria	p__Bacillota_A	c__Clostridia	o__Peptostreptococcales	f__Anaerovoracaceae	g__Lentihominibacter	s__	D13_KMJN_T2106131993_bin.43-c00032_D13_KMJ...region001	RiPPs
SGB_141	D13_KMJN_T2106131993_bin.43	d__Bacteria;p__Bacillota_A;c__Clostridia;o__Peptostreptococcales;f__Anaerovoracaceae;g__Lentihominibacter;s__	d__Bacteria	p__Bacillota_A	c__Clostridia	o__Peptostreptococcales	f__Anaerovoracaceae	g__Lentihominibacter	s__	D13_KMJN_T2106131993_bin.43-c00047_D13_KMJ...region001	NRPS
SGB_141	D13_KMJN_T2106131993_bin.43	d__Bacteria;p__Bacillota_A;c__Clostridia;o__Peptostreptococcales;f__Anaerovoracaceae;g__Lentihominibacter;s__	d__Bacteria	p__Bacillota_A	c__Clostridia	o__Peptostreptococcales	f__Anaerovoracaceae	g__Lentihominibacter	s__	D13_KMJN_T2106131993_bin.43-c00309_D13_KMJ...region001	NRPS
SGB_142	D13_KMJN_T2106131993_bin.52	d__Bacteria;p__Bacillota_A;c__Clostridia;o__Saccharofermentanales;f__Saccharofermentanaceae;g__Saccharofermentans;s__	d__Bacteria	p__Bacillota_A	c__Clostridia	o__Saccharofermentanales	f__Saccharofermentanaceae	g__Saccharofermentans	s__	D13_KMJN_T2106131993_bin.52-c00039_D13_KMJ...region001	RiPPs
SGB_142	D13_KMJN_T2106131993_bin.52	d__Bacteria;p__Bacillota_A;c__Clostridia;o__Saccharofermentanales;f__Saccharofermentanaceae;g__Saccharofermentans;s__	d__Bacteria	p__Bacillota_A	c__Clostridia	o__Saccharofermentanales	f__Saccharofermentanaceae	g__Saccharofermentans	s__	D13_KMJN_T2106131993_bin.52-c00041_D13_KMJ...region001	RiPPs
SGB_143	D13_KMJN_T2106131993_bin.61	d__Bacteria;p__Bacillota_A;c__Clostridia;o__Oscillospirales;f__CAG-272;g__UMGS1865;s__	d__Bacteria	p__Bacillota_A	c__Clostridia	o__Oscillospirales	f__CAG-272	g__UMGS1865	s__	D13_KMJN_T2106131993_bin.61-c00068_D13_KMJ...region001	RiPPs
SGB_144	D13_KMJN_T2106131993_bin.9	d__Bacteria;p__Bacillota_A;c__Clostridia;o__Oscillospirales;f__Acutalibacteraceae;g__CAG-177;s__	d__Bacteria	p__Bacillota_A	c__Clostridia	o__Oscillospirales	f__Acutalibacteraceae	g__CAG-177	s__	D13_KMJN_T2106131993_bin.9-c00078_D13_KMJ...region001	NRPS
SGB_144	D13_KMJN_T2106131993_bin.9	d__Bacteria;p__Bacillota_A;c__Clostridia;o__Oscillospirales;f__Acutalibacteraceae;g__CAG-177;s__	d__Bacteria	p__Bacillota_A	c__Clostridia	o__Oscillospirales	f__Acutalibacteraceae	g__CAG-177	s__	D13_KMJN_T2106131993_bin.9-c00084_D13_KMJ...region001	Others
SGB_144	D13_KMJN_T2106131993_bin.9	d__Bacteria;p__Bacillota_A;c__Clostridia;o__Oscillospirales;f__Acutalibacteraceae;g__CAG-177;s__	d__Bacteria	p__Bacillota_A	c__Clostridia	o__Oscillospirales	f__Acutalibacteraceae	g__CAG-177	s__	D13_KMJN_T2106131993_bin.9-c00108_D13_KMJ...region001	RiPPs
SGB_145	D14_KMJN_T2106131994_bin.101	d__Bacteria;p__Bacillota;c__Bacilli;o__RF39;f__UBA660;g__UBA6448;s__	d__Bacteria	p__Bacillota	c__Bacilli	o__RF39	f__UBA660	g__UBA6448	s__	D14_KMJN_T2106131994_bin.101-c00016_D14_KMJ...region001	NRPS
SGB_146	D14_KMJN_T2106131994_bin.108	d__Bacteria;p__Bacteroidota;c__Bacteroidia;o__Bacteroidales;f__UBA932;g__Cryptobacteroides;s__	d__Bacteria	p__Bacteroidota	c__Bacteroidia	o__Bacteroidales	f__UBA932	g__Cryptobacteroides	s__	D14_KMJN_T2106131994_bin.108-c00025_D14_KMJ...region001	NRPS
SGB_146	D14_KMJN_T2106131994_bin.108	d__Bacteria;p__Bacteroidota;c__Bacteroidia;o__Bacteroidales;f__UBA932;g__Cryptobacteroides;s__	d__Bacteria	p__Bacteroidota	c__Bacteroidia	o__Bacteroidales	f__UBA932	g__Cryptobacteroides	s__	D14_KMJN_T2106131994_bin.108-c00075_D14_KMJ...region001	RiPPs
SGB_149	D14_KMJN_T2106131994_bin.11	d__Bacteria;p__Bacillota;c__Bacilli;o__RFN20;f__CAG-826;g__JAKSVI01;s__	d__Bacteria	p__Bacillota	c__Bacilli	o__RFN20	f__CAG-826	g__JAKSVI01	s__	D14_KMJN_T2106131994_bin.11-c00008_D14_KMJ...region001	NRPS
SGB_147	D14_KMJN_T2106131994_bin.114	d__Bacteria;p__Bacillota_A;c__Clostridia;o__Oscillospirales;f__Acutalibacteraceae;g__CAG-177;s__	d__Bacteria	p__Bacillota_A	c__Clostridia	o__Oscillospirales	f__Acutalibacteraceae	g__CAG-177	s__	D14_KMJN_T2106131994_bin.114-c00016_D14_KMJ...region001	Others
SGB_147	D14_KMJN_T2106131994_bin.114	d__Bacteria;p__Bacillota_A;c__Clostridia;o__Oscillospirales;f__Acutalibacteraceae;g__CAG-177;s__	d__Bacteria	p__Bacillota_A	c__Clostridia	o__Oscillospirales	f__Acutalibacteraceae	g__CAG-177	s__	D14_KMJN_T2106131994_bin.114-c00036_D14_KMJ...region001	NRPS
SGB_147	D14_KMJN_T2106131994_bin.114	d__Bacteria;p__Bacillota_A;c__Clostridia;o__Oscillospirales;f__Acutalibacteraceae;g__CAG-177;s__	d__Bacteria	p__Bacillota_A	c__Clostridia	o__Oscillospirales	f__Acutalibacteraceae	g__CAG-177	s__	D14_KMJN_T2106131994_bin.114-c00066_D14_KMJ...region001	RiPPs
SGB_147	D14_KMJN_T2106131994_bin.114	d__Bacteria;p__Bacillota_A;c__Clostridia;o__Oscillospirales;f__Acutalibacteraceae;g__CAG-177;s__	d__Bacteria	p__Bacillota_A	c__Clostridia	o__Oscillospirales	f__Acutalibacteraceae	g__CAG-177	s__	D14_KMJN_T2106131994_bin.114-c00070_D14_KMJ...region001	NRPS
SGB_152	D14_KMJN_T2106131994_bin.14	d__Bacteria;p__Bacteroidota;c__Bacteroidia;o__Bacteroidales;f__UBA932;g__Cryptobacteroides;s__	d__Bacteria	p__Bacteroidota	c__Bacteroidia	o__Bacteroidales	f__UBA932	g__Cryptobacteroides	s__	D14_KMJN_T2106131994_bin.14-c00004_D14_KMJ...region001	RiPPs
SGB_152	D14_KMJN_T2106131994_bin.14	d__Bacteria;p__Bacteroidota;c__Bacteroidia;o__Bacteroidales;f__UBA932;g__Cryptobacteroides;s__	d__Bacteria	p__Bacteroidota	c__Bacteroidia	o__Bacteroidales	f__UBA932	g__Cryptobacteroides	s__	D14_KMJN_T2106131994_bin.14-c00056_D14_KMJ...region001	NRPS
SGB_152	D14_KMJN_T2106131994_bin.14	d__Bacteria;p__Bacteroidota;c__Bacteroidia;o__Bacteroidales;f__UBA932;g__Cryptobacteroides;s__	d__Bacteria	p__Bacteroidota	c__Bacteroidia	o__Bacteroidales	f__UBA932	g__Cryptobacteroides	s__	D14_KMJN_T2106131994_bin.14-c00062_D14_KMJ...region001	Others
SGB_152	D14_KMJN_T2106131994_bin.14	d__Bacteria;p__Bacteroidota;c__Bacteroidia;o__Bacteroidales;f__UBA932;g__Cryptobacteroides;s__	d__Bacteria	p__Bacteroidota	c__Bacteroidia	o__Bacteroidales	f__UBA932	g__Cryptobacteroides	s__	D14_KMJN_T2106131994_bin.14-c00199_D14_KMJ...region001	NRPS
SGB_151	D14_KMJN_T2106131994_bin.140	d__Bacteria;p__Verrucomicrobiota;c__Kiritimatiellia;o__RFP12;f__UBA1067;g__RGIG6720;s__	d__Bacteria	p__Verrucomicrobiota	c__Kiritimatiellia	o__RFP12	f__UBA1067	g__RGIG6720	s__	D14_KMJN_T2106131994_bin.140-c00180_D14_KMJ...region001	Others
SGB_153	D14_KMJN_T2106131994_bin.186	d__Bacteria;p__Bacillota_A;c__Clostridia;o__Oscillospirales;f__Acutalibacteraceae;g__UBA1227;s__	d__Bacteria	p__Bacillota_A	c__Clostridia	o__Oscillospirales	f__Acutalibacteraceae	g__UBA1227	s__	D14_KMJN_T2106131994_bin.186-c00182_D14_KMJ...region001	Others
SGB_153	D14_KMJN_T2106131994_bin.186	d__Bacteria;p__Bacillota_A;c__Clostridia;o__Oscillospirales;f__Acutalibacteraceae;g__UBA1227;s__	d__Bacteria	p__Bacillota_A	c__Clostridia	o__Oscillospirales	f__Acutalibacteraceae	g__UBA1227	s__	D14_KMJN_T2106131994_bin.186-c00185_D14_KMJ...region001	NRPS
SGB_154	D14_KMJN_T2106131994_bin.198	d__Bacteria;p__Bacillota_A;c__Clostridia;o__Lachnospirales;f__Lachnospiraceae;g__UBA1267;s__UBA1267 sp002315255	d__Bacteria	p__Bacillota_A	c__Clostridia	o__Lachnospirales	f__Lachnospiraceae	g__UBA1267	s__UBA1267 sp002315255	D14_KMJN_T2106131994_bin.198-c00111_D14_KMJ...region001	NRPS
SGB_154	D14_KMJN_T2106131994_bin.198	d__Bacteria;p__Bacillota_A;c__Clostridia;o__Lachnospirales;f__Lachnospiraceae;g__UBA1267;s__UBA1267 sp002315255	d__Bacteria	p__Bacillota_A	c__Clostridia	o__Lachnospirales	f__Lachnospiraceae	g__UBA1267	s__UBA1267 sp002315255	D14_KMJN_T2106131994_bin.198-c00115_D14_KMJ...region001	NRPS
SGB_154	D14_KMJN_T2106131994_bin.198	d__Bacteria;p__Bacillota_A;c__Clostridia;o__Lachnospirales;f__Lachnospiraceae;g__UBA1267;s__UBA1267 sp002315255	d__Bacteria	p__Bacillota_A	c__Clostridia	o__Lachnospirales	f__Lachnospiraceae	g__UBA1267	s__UBA1267 sp002315255	D14_KMJN_T2106131994_bin.198-c00324_D14_KMJ...region001	RiPPs
SGB_154	D14_KMJN_T2106131994_bin.198	d__Bacteria;p__Bacillota_A;c__Clostridia;o__Lachnospirales;f__Lachnospiraceae;g__UBA1267;s__UBA1267 sp002315255	d__Bacteria	p__Bacillota_A	c__Clostridia	o__Lachnospirales	f__Lachnospiraceae	g__UBA1267	s__UBA1267 sp002315255	D14_KMJN_T2106131994_bin.198-c00430_D14_KMJ...region001	NRPS
SGB_155	D14_KMJN_T2106131994_bin.214	d__Bacteria;p__Bacteroidota;c__Bacteroidia;o__Bacteroidales;f__Paludibacteraceae;g__Aphodosoma;s__	d__Bacteria	p__Bacteroidota	c__Bacteroidia	o__Bacteroidales	f__Paludibacteraceae	g__Aphodosoma	s__	D14_KMJN_T2106131994_bin.214-c00076_D14_KMJ...region001	RiPPs
SGB_155	D14_KMJN_T2106131994_bin.214	d__Bacteria;p__Bacteroidota;c__Bacteroidia;o__Bacteroidales;f__Paludibacteraceae;g__Aphodosoma;s__	d__Bacteria	p__Bacteroidota	c__Bacteroidia	o__Bacteroidales	f__Paludibacteraceae	g__Aphodosoma	s__	D14_KMJN_T2106131994_bin.214-c00083_D14_KMJ...region001	Others
SGB_155	D14_KMJN_T2106131994_bin.214	d__Bacteria;p__Bacteroidota;c__Bacteroidia;o__Bacteroidales;f__Paludibacteraceae;g__Aphodosoma;s__	d__Bacteria	p__Bacteroidota	c__Bacteroidia	o__Bacteroidales	f__Paludibacteraceae	g__Aphodosoma	s__	D14_KMJN_T2106131994_bin.214-c00089_D14_KMJ...region001	NRPS
SGB_156	D14_KMJN_T2106131994_bin.83	d__Bacteria;p__Bacillota;c__Bacilli;o__Erysipelotrichales;f__Coprobacillaceae;g__JAJQDJ01;s__	d__Bacteria	p__Bacillota	c__Bacilli	o__Erysipelotrichales	f__Coprobacillaceae	g__JAJQDJ01	s__	D14_KMJN_T2106131994_bin.83-c00124_D14_KMJ...region001	NRPS
SGB_156	D14_KMJN_T2106131994_bin.83	d__Bacteria;p__Bacillota;c__Bacilli;o__Erysipelotrichales;f__Coprobacillaceae;g__JAJQDJ01;s__	d__Bacteria	p__Bacillota	c__Bacilli	o__Erysipelotrichales	f__Coprobacillaceae	g__JAJQDJ01	s__	D14_KMJN_T2106131994_bin.83-c00251_D14_KMJ...region001	RiPPs
SGB_157	D14_KMJN_T2106131994_bin.89	d__Bacteria;p__Bacillota_A;c__Clostridia;o__Oscillospirales;f__Oscillospiraceae;g__CAJOIG01;s__	d__Bacteria	p__Bacillota_A	c__Clostridia	o__Oscillospirales	f__Oscillospiraceae	g__CAJOIG01	s__	D14_KMJN_T2106131994_bin.89-c00177_D14_KMJ...region001	RiPPs
SGB_158	D14_KMJN_T2106131994_bin.92	d__Bacteria;p__Bacillota_A;c__Clostridia;o__Oscillospirales;f__Oscillospiraceae;g__CAJOIG01;s__	d__Bacteria	p__Bacillota_A	c__Clostridia	o__Oscillospirales	f__Oscillospiraceae	g__CAJOIG01	s__	D14_KMJN_T2106131994_bin.92-c00002_D14_KMJ...region001	Others
SGB_158	D14_KMJN_T2106131994_bin.92	d__Bacteria;p__Bacillota_A;c__Clostridia;o__Oscillospirales;f__Oscillospiraceae;g__CAJOIG01;s__	d__Bacteria	p__Bacillota_A	c__Clostridia	o__Oscillospirales	f__Oscillospiraceae	g__CAJOIG01	s__	D14_KMJN_T2106131994_bin.92-c00060_D14_KMJ...region001	RiPPs
SGB_159	D14_KMJN_T2106131994_bin.94	d__Bacteria;p__Verrucomicrobiota;c__Lentisphaeria;o__UBA1407;f__UBA1407;g__UBA1724;s__UBA1724 sp002315885	d__Bacteria	p__Verrucomicrobiota	c__Lentisphaeria	o__UBA1407	f__UBA1407	g__UBA1724	s__UBA1724 sp002315885	D14_KMJN_T2106131994_bin.94-c00054_D14_KMJ...region001	NRPS
SGB_159	D14_KMJN_T2106131994_bin.94	d__Bacteria;p__Verrucomicrobiota;c__Lentisphaeria;o__UBA1407;f__UBA1407;g__UBA1724;s__UBA1724 sp002315885	d__Bacteria	p__Verrucomicrobiota	c__Lentisphaeria	o__UBA1407	f__UBA1407	g__UBA1724	s__UBA1724 sp002315885	D14_KMJN_T2106131994_bin.94-c00159_D14_KMJ...region001	NRPS
SGB_159	D14_KMJN_T2106131994_bin.94	d__Bacteria;p__Verrucomicrobiota;c__Lentisphaeria;o__UBA1407;f__UBA1407;g__UBA1724;s__UBA1724 sp002315885	d__Bacteria	p__Verrucomicrobiota	c__Lentisphaeria	o__UBA1407	f__UBA1407	g__UBA1724	s__UBA1724 sp002315885	D14_KMJN_T2106131994_bin.94-c00341_D14_KMJ...region001	NRPS
SGB_160	D14_KMJN_T2106131994_bin.95	d__Bacteria;p__Bacillota_A;c__Clostridia;o__Christensenellales;f__CAG-138;g__RUG472;s__	d__Bacteria	p__Bacillota_A	c__Clostridia	o__Christensenellales	f__CAG-138	g__RUG472	s__	D14_KMJN_T2106131994_bin.95-c00101_D14_KMJ...region001	NRPS
SGB_160	D14_KMJN_T2106131994_bin.95	d__Bacteria;p__Bacillota_A;c__Clostridia;o__Christensenellales;f__CAG-138;g__RUG472;s__	d__Bacteria	p__Bacillota_A	c__Clostridia	o__Christensenellales	f__CAG-138	g__RUG472	s__	D14_KMJN_T2106131994_bin.95-c00214_D14_KMJ...region001	Others
SGB_161	D15_KMJN_T2106131995_bin.118	d__Bacteria;p__Bacillota;c__Bacilli;o__RFN20;f__CAG-826;g__UB1719;s__	d__Bacteria	p__Bacillota	c__Bacilli	o__RFN20	f__CAG-826	g__UB1719	s__	D15_KMJN_T2106131995_bin.118-c00190_D15_KMJ...region001	NRPS
SGB_162	D15_KMJN_T2106131995_bin.141	d__Bacteria;p__Bacteroidota;c__Bacteroidia;o__Bacteroidales;f__W3P20-009;g__W3P20-009;s__	d__Bacteria	p__Bacteroidota	c__Bacteroidia	o__Bacteroidales	f__W3P20-009	g__W3P20-009	s__	D15_KMJN_T2106131995_bin.141-c00043_D15_KMJ...region001	Others
SGB_162	D15_KMJN_T2106131995_bin.141	d__Bacteria;p__Bacteroidota;c__Bacteroidia;o__Bacteroidales;f__W3P20-009;g__W3P20-009;s__	d__Bacteria	p__Bacteroidota	c__Bacteroidia	o__Bacteroidales	f__W3P20-009	g__W3P20-009	s__	D15_KMJN_T2106131995_bin.141-c00064_D15_KMJ...region001	RiPPs
SGB_162	D15_KMJN_T2106131995_bin.141	d__Bacteria;p__Bacteroidota;c__Bacteroidia;o__Bacteroidales;f__W3P20-009;g__W3P20-009;s__	d__Bacteria	p__Bacteroidota	c__Bacteroidia	o__Bacteroidales	f__W3P20-009	g__W3P20-009	s__	D15_KMJN_T2106131995_bin.141-c00120_D15_KMJ...region001	NRPS
SGB_162	D15_KMJN_T2106131995_bin.141	d__Bacteria;p__Bacteroidota;c__Bacteroidia;o__Bacteroidales;f__W3P20-009;g__W3P20-009;s__	d__Bacteria	p__Bacteroidota	c__Bacteroidia	o__Bacteroidales	f__W3P20-009	g__W3P20-009	s__	D15_KMJN_T2106131995_bin.141-c00139_D15_KMJ...region001	Others
SGB_163	D15_KMJN_T2106131995_bin.159	d__Bacteria;p__Bacteroidota;c__Bacteroidia;o__Bacteroidales;f__Paludibacteraceae;g__UBA1723;s__	d__Bacteria	p__Bacteroidota	c__Bacteroidia	o__Bacteroidales	f__Paludibacteraceae	g__UBA1723	s__	D15_KMJN_T2106131995_bin.159-c00103_D15_KMJ...region001	Others
SGB_163	D15_KMJN_T2106131995_bin.159	d__Bacteria;p__Bacteroidota;c__Bacteroidia;o__Bacteroidales;f__Paludibacteraceae;g__UBA1723;s__	d__Bacteria	p__Bacteroidota	c__Bacteroidia	o__Bacteroidales	f__Paludibacteraceae	g__UBA1723	s__	D15_KMJN_T2106131995_bin.159-c00195_D15_KMJ...region001	Others
SGB_163	D15_KMJN_T2106131995_bin.159	d__Bacteria;p__Bacteroidota;c__Bacteroidia;o__Bacteroidales;f__Paludibacteraceae;g__UBA1723;s__	d__Bacteria	p__Bacteroidota	c__Bacteroidia	o__Bacteroidales	f__Paludibacteraceae	g__UBA1723	s__	D15_KMJN_T2106131995_bin.159-c00321_D15_KMJ...region001	NRPS
SGB_163	D15_KMJN_T2106131995_bin.159	d__Bacteria;p__Bacteroidota;c__Bacteroidia;o__Bacteroidales;f__Paludibacteraceae;g__UBA1723;s__	d__Bacteria	p__Bacteroidota	c__Bacteroidia	o__Bacteroidales	f__Paludibacteraceae	g__UBA1723	s__	D15_KMJN_T2106131995_bin.159-c00419_D15_KMJ...region001	Others
SGB_164	D15_KMJN_T2106131995_bin.167	d__Bacteria;p__Bacillota;c__Bacilli;o__RFN20;f__CAG-631;g__Caccosoma;s__	d__Bacteria	p__Bacillota	c__Bacilli	o__RFN20	f__CAG-631	g__Caccosoma	s__	D15_KMJN_T2106131995_bin.167-c00027_D15_KMJ...region001	RiPPs
SGB_165	D15_KMJN_T2106131995_bin.191	d__Bacteria;p__Spirochaetota;c__Spirochaetia;o__Treponematales;f__Treponemataceae;g__Treponema_D;s__	d__Bacteria	p__Spirochaetota	c__Spirochaetia	o__Treponematales	f__Treponemataceae	g__Treponema_D	s__	D15_KMJN_T2106131995_bin.191-c00401_D15_KMJ...region001	Others
SGB_166	D15_KMJN_T2106131995_bin.218	d__Bacteria;p__Bacillota_A;c__Clostridia;o__Lachnospirales;f__Lachnospiraceae;g__;s__	d__Bacteria	p__Bacillota_A	c__Clostridia	o__Lachnospirales	f__Lachnospiraceae	g__	s__	D15_KMJN_T2106131995_bin.218-c00003_D15_KMJ...region001	RiPPs
SGB_166	D15_KMJN_T2106131995_bin.218	d__Bacteria;p__Bacillota_A;c__Clostridia;o__Lachnospirales;f__Lachnospiraceae;g__;s__	d__Bacteria	p__Bacillota_A	c__Clostridia	o__Lachnospirales	f__Lachnospiraceae	g__	s__	D15_KMJN_T2106131995_bin.218-c00010_D15_KMJ...region001	NRPS
SGB_166	D15_KMJN_T2106131995_bin.218	d__Bacteria;p__Bacillota_A;c__Clostridia;o__Lachnospirales;f__Lachnospiraceae;g__;s__	d__Bacteria	p__Bacillota_A	c__Clostridia	o__Lachnospirales	f__Lachnospiraceae	g__	s__	D15_KMJN_T2106131995_bin.218-c00053_D15_KMJ...region001	RiPPs
SGB_167	D15_KMJN_T2106131995_bin.222	d__Bacteria;p__Pseudomonadota;c__Gammaproteobacteria;o__Enterobacterales;f__Enterobacteriaceae;g__Klebsiella;s__Klebsiella variicola	d__Bacteria	p__Pseudomonadota	c__Gammaproteobacteria	o__Enterobacterales	f__Enterobacteriaceae	g__Klebsiella	s__Klebsiella variicola	D15_KMJN_T2106131995_bin.222-c00007_D15_KMJ...region001	NRPS
SGB_167	D15_KMJN_T2106131995_bin.222	d__Bacteria;p__Pseudomonadota;c__Gammaproteobacteria;o__Enterobacterales;f__Enterobacteriaceae;g__Klebsiella;s__Klebsiella variicola	d__Bacteria	p__Pseudomonadota	c__Gammaproteobacteria	o__Enterobacterales	f__Enterobacteriaceae	g__Klebsiella	s__Klebsiella variicola	D15_KMJN_T2106131995_bin.222-c00016_D15_KMJ...region001	RiPPs
SGB_167	D15_KMJN_T2106131995_bin.222	d__Bacteria;p__Pseudomonadota;c__Gammaproteobacteria;o__Enterobacterales;f__Enterobacteriaceae;g__Klebsiella;s__Klebsiella variicola	d__Bacteria	p__Pseudomonadota	c__Gammaproteobacteria	o__Enterobacterales	f__Enterobacteriaceae	g__Klebsiella	s__Klebsiella variicola	D15_KMJN_T2106131995_bin.222-c00021_D15_KMJ...region001	Others
SGB_167	D15_KMJN_T2106131995_bin.222	d__Bacteria;p__Pseudomonadota;c__Gammaproteobacteria;o__Enterobacterales;f__Enterobacteriaceae;g__Klebsiella;s__Klebsiella variicola	d__Bacteria	p__Pseudomonadota	c__Gammaproteobacteria	o__Enterobacterales	f__Enterobacteriaceae	g__Klebsiella	s__Klebsiella variicola	D15_KMJN_T2106131995_bin.222-c00024_D15_KMJ...region001	RiPPs
SGB_167	D15_KMJN_T2106131995_bin.222	d__Bacteria;p__Pseudomonadota;c__Gammaproteobacteria;o__Enterobacterales;f__Enterobacteriaceae;g__Klebsiella;s__Klebsiella variicola	d__Bacteria	p__Pseudomonadota	c__Gammaproteobacteria	o__Enterobacterales	f__Enterobacteriaceae	g__Klebsiella	s__Klebsiella variicola	D15_KMJN_T2106131995_bin.222-c00033_D15_KMJ...region001	RiPPs
SGB_168	D15_KMJN_T2106131995_bin.233	d__Bacteria;p__Actinomycetota;c__Coriobacteriia;o__Coriobacteriales;f__Eggerthellaceae;g__CAKUOV01;s__	d__Bacteria	p__Actinomycetota	c__Coriobacteriia	o__Coriobacteriales	f__Eggerthellaceae	g__CAKUOV01	s__	D15_KMJN_T2106131995_bin.233-c00058_D15_KMJ...region001	RiPPs
SGB_168	D15_KMJN_T2106131995_bin.233	d__Bacteria;p__Actinomycetota;c__Coriobacteriia;o__Coriobacteriales;f__Eggerthellaceae;g__CAKUOV01;s__	d__Bacteria	p__Actinomycetota	c__Coriobacteriia	o__Coriobacteriales	f__Eggerthellaceae	g__CAKUOV01	s__	D15_KMJN_T2106131995_bin.233-c00339_D15_KMJ...region001	Others
SGB_169	D15_KMJN_T2106131995_bin.237	d__Bacteria;p__Bacillota;c__Bacilli;o__RFN20;f__CAG-826;g__;s__	d__Bacteria	p__Bacillota	c__Bacilli	o__RFN20	f__CAG-826	g__	s__	D15_KMJN_T2106131995_bin.237-c00016_D15_KMJ...region001	RiPPs
SGB_170	D15_KMJN_T2106131995_bin.245	d__Bacteria;p__Bacillota;c__Bacilli;o__RFN20;f__CAG-826;g__UBA3207;s__	d__Bacteria	p__Bacillota	c__Bacilli	o__RFN20	f__CAG-826	g__UBA3207	s__	D15_KMJN_T2106131995_bin.245-c00024_D15_KMJ...region001	RiPPs
SGB_171	D15_KMJN_T2106131995_bin.249	d__Bacteria;p__Bacillota;c__Bacilli;o__RFN20;f__CAG-826;g__UB1719;s__	d__Bacteria	p__Bacillota	c__Bacilli	o__RFN20	f__CAG-826	g__UB1719	s__	D15_KMJN_T2106131995_bin.249-c00007_D15_KMJ...region001	NRPS
SGB_173	D15_KMJN_T2106131995_bin.26	d__Bacteria;p__Bacillota;c__Bacilli;o__ML615J-28;f__CAG-698;g__RGIG3506;s__	d__Bacteria	p__Bacillota	c__Bacilli	o__ML615J-28	f__CAG-698	g__RGIG3506	s__	D15_KMJN_T2106131995_bin.26-c00089_D15_KMJ...region001	RiPPs
SGB_172	D15_KMJN_T2106131995_bin.261	d__Bacteria;p__Bacillota_A;c__Clostridia;o__Lachnospirales;f__Lachnospiraceae;g__UBA2868;s__	d__Bacteria	p__Bacillota_A	c__Clostridia	o__Lachnospirales	f__Lachnospiraceae	g__UBA2868	s__	D15_KMJN_T2106131995_bin.261-c00002_D15_KMJ...region001	Others
SGB_172	D15_KMJN_T2106131995_bin.261	d__Bacteria;p__Bacillota_A;c__Clostridia;o__Lachnospirales;f__Lachnospiraceae;g__UBA2868;s__	d__Bacteria	p__Bacillota_A	c__Clostridia	o__Lachnospirales	f__Lachnospiraceae	g__UBA2868	s__	D15_KMJN_T2106131995_bin.261-c00217_D15_KMJ...region001	RiPPs
SGB_172	D15_KMJN_T2106131995_bin.261	d__Bacteria;p__Bacillota_A;c__Clostridia;o__Lachnospirales;f__Lachnospiraceae;g__UBA2868;s__	d__Bacteria	p__Bacillota_A	c__Clostridia	o__Lachnospirales	f__Lachnospiraceae	g__UBA2868	s__	D15_KMJN_T2106131995_bin.261-c00274_D15_KMJ...region001	RiPPs
SGB_175	D15_KMJN_T2106131995_bin.276	d__Bacteria;p__Verrucomicrobiota;c__Lentisphaeria;o__Victivallales;f__Victivallaceae;g__UBA1784;s__	d__Bacteria	p__Verrucomicrobiota	c__Lentisphaeria	o__Victivallales	f__Victivallaceae	g__UBA1784	s__	D15_KMJN_T2106131995_bin.276-c00119_D15_KMJ...region001	NRPS
SGB_175	D15_KMJN_T2106131995_bin.276	d__Bacteria;p__Verrucomicrobiota;c__Lentisphaeria;o__Victivallales;f__Victivallaceae;g__UBA1784;s__	d__Bacteria	p__Verrucomicrobiota	c__Lentisphaeria	o__Victivallales	f__Victivallaceae	g__UBA1784	s__	D15_KMJN_T2106131995_bin.276-c00222_D15_KMJ...region001	RiPPs
SGB_175	D15_KMJN_T2106131995_bin.276	d__Bacteria;p__Verrucomicrobiota;c__Lentisphaeria;o__Victivallales;f__Victivallaceae;g__UBA1784;s__	d__Bacteria	p__Verrucomicrobiota	c__Lentisphaeria	o__Victivallales	f__Victivallaceae	g__UBA1784	s__	D15_KMJN_T2106131995_bin.276-c00293_D15_KMJ...region001	NRPS
SGB_175	D15_KMJN_T2106131995_bin.276	d__Bacteria;p__Verrucomicrobiota;c__Lentisphaeria;o__Victivallales;f__Victivallaceae;g__UBA1784;s__	d__Bacteria	p__Verrucomicrobiota	c__Lentisphaeria	o__Victivallales	f__Victivallaceae	g__UBA1784	s__	D15_KMJN_T2106131995_bin.276-c00527_D15_KMJ...region001	Others
SGB_175	D15_KMJN_T2106131995_bin.276	d__Bacteria;p__Verrucomicrobiota;c__Lentisphaeria;o__Victivallales;f__Victivallaceae;g__UBA1784;s__	d__Bacteria	p__Verrucomicrobiota	c__Lentisphaeria	o__Victivallales	f__Victivallaceae	g__UBA1784	s__	D15_KMJN_T2106131995_bin.276-c00534_D15_KMJ...region001	RiPPs
SGB_176	D15_KMJN_T2106131995_bin.293	d__Bacteria;p__Bacteroidota;c__Bacteroidia;o__Bacteroidales;f__Paludibacteraceae;g__RF16;s__	d__Bacteria	p__Bacteroidota	c__Bacteroidia	o__Bacteroidales	f__Paludibacteraceae	g__RF16	s__	D15_KMJN_T2106131995_bin.293-c00052_D15_KMJ...region001	NRPS
SGB_176	D15_KMJN_T2106131995_bin.293	d__Bacteria;p__Bacteroidota;c__Bacteroidia;o__Bacteroidales;f__Paludibacteraceae;g__RF16;s__	d__Bacteria	p__Bacteroidota	c__Bacteroidia	o__Bacteroidales	f__Paludibacteraceae	g__RF16	s__	D15_KMJN_T2106131995_bin.293-c00140_D15_KMJ...region001	Others
SGB_177	D15_KMJN_T2106131995_bin.305	d__Bacteria;p__Bacillota_A;c__Clostridia;o__Lachnospirales;f__Lachnospiraceae;g__COE1;s__	d__Bacteria	p__Bacillota_A	c__Clostridia	o__Lachnospirales	f__Lachnospiraceae	g__COE1	s__	D15_KMJN_T2106131995_bin.305-c00014_D15_KMJ...region001	RiPPs
SGB_177	D15_KMJN_T2106131995_bin.305	d__Bacteria;p__Bacillota_A;c__Clostridia;o__Lachnospirales;f__Lachnospiraceae;g__COE1;s__	d__Bacteria	p__Bacillota_A	c__Clostridia	o__Lachnospirales	f__Lachnospiraceae	g__COE1	s__	D15_KMJN_T2106131995_bin.305-c00037_D15_KMJ...region001	RiPPs
SGB_177	D15_KMJN_T2106131995_bin.305	d__Bacteria;p__Bacillota_A;c__Clostridia;o__Lachnospirales;f__Lachnospiraceae;g__COE1;s__	d__Bacteria	p__Bacillota_A	c__Clostridia	o__Lachnospirales	f__Lachnospiraceae	g__COE1	s__	D15_KMJN_T2106131995_bin.305-c00168_D15_KMJ...region001	RiPPs
SGB_177	D15_KMJN_T2106131995_bin.305	d__Bacteria;p__Bacillota_A;c__Clostridia;o__Lachnospirales;f__Lachnospiraceae;g__COE1;s__	d__Bacteria	p__Bacillota_A	c__Clostridia	o__Lachnospirales	f__Lachnospiraceae	g__COE1	s__	D15_KMJN_T2106131995_bin.305-c00341_D15_KMJ...region001	RiPPs
SGB_177	D15_KMJN_T2106131995_bin.305	d__Bacteria;p__Bacillota_A;c__Clostridia;o__Lachnospirales;f__Lachnospiraceae;g__COE1;s__	d__Bacteria	p__Bacillota_A	c__Clostridia	o__Lachnospirales	f__Lachnospiraceae	g__COE1	s__	D15_KMJN_T2106131995_bin.305-c00470_D15_KMJ...region001	RiPPs
SGB_178	D15_KMJN_T2106131995_bin.306	d__Bacteria;p__Bacillota_A;c__Clostridia;o__Lachnospirales;f__Lachnospiraceae;g__UBA1258;s__	d__Bacteria	p__Bacillota_A	c__Clostridia	o__Lachnospirales	f__Lachnospiraceae	g__UBA1258	s__	D15_KMJN_T2106131995_bin.306-c00075_D15_KMJ...region001	RiPPs
SGB_178	D15_KMJN_T2106131995_bin.306	d__Bacteria;p__Bacillota_A;c__Clostridia;o__Lachnospirales;f__Lachnospiraceae;g__UBA1258;s__	d__Bacteria	p__Bacillota_A	c__Clostridia	o__Lachnospirales	f__Lachnospiraceae	g__UBA1258	s__	D15_KMJN_T2106131995_bin.306-c00231_D15_KMJ...region001	RiPPs
SGB_179	D15_KMJN_T2106131995_bin.316	d__Bacteria;p__Bacteroidota;c__Bacteroidia;o__Bacteroidales;f__Paludibacteraceae;g__RF16;s__	d__Bacteria	p__Bacteroidota	c__Bacteroidia	o__Bacteroidales	f__Paludibacteraceae	g__RF16	s__	D15_KMJN_T2106131995_bin.316-c00119_D15_KMJ...region001	Others
SGB_180	D15_KMJN_T2106131995_bin.318	d__Bacteria;p__Bacillota_A;c__Clostridia;o__Lachnospirales;f__Lachnospiraceae;g__SZUA-448;s__	d__Bacteria	p__Bacillota_A	c__Clostridia	o__Lachnospirales	f__Lachnospiraceae	g__SZUA-448	s__	D15_KMJN_T2106131995_bin.318-c00018_D15_KMJ...region001	RiPPs
SGB_181	D15_KMJN_T2106131995_bin.330	d__Bacteria;p__Bacillota;c__Bacilli;o__RFN20;f__CAG-826;g__SIG220;s__	d__Bacteria	p__Bacillota	c__Bacilli	o__RFN20	f__CAG-826	g__SIG220	s__	D15_KMJN_T2106131995_bin.330-c00088_D15_KMJ...region001	NRPS
SGB_182	D15_KMJN_T2106131995_bin.340	d__Bacteria;p__Bacillota_A;c__Clostridia;o__Lachnospirales;f__Lachnospiraceae;g__UBA7050;s__	d__Bacteria	p__Bacillota_A	c__Clostridia	o__Lachnospirales	f__Lachnospiraceae	g__UBA7050	s__	D15_KMJN_T2106131995_bin.340-c00130_D15_KMJ...region001	Others
SGB_182	D15_KMJN_T2106131995_bin.340	d__Bacteria;p__Bacillota_A;c__Clostridia;o__Lachnospirales;f__Lachnospiraceae;g__UBA7050;s__	d__Bacteria	p__Bacillota_A	c__Clostridia	o__Lachnospirales	f__Lachnospiraceae	g__UBA7050	s__	D15_KMJN_T2106131995_bin.340-c00139_D15_KMJ...region001	RiPPs
SGB_183	D15_KMJN_T2106131995_bin.99	d__Bacteria;p__;c__;o__;f__;g__;s__	d__Bacteria	p__	c__	o__	f__	g__	s__	D15_KMJN_T2106131995_bin.99-c00071_D15_KMJ...region001	RiPPs
SGB_183	D15_KMJN_T2106131995_bin.99	d__Bacteria;p__;c__;o__;f__;g__;s__	d__Bacteria	p__	c__	o__	f__	g__	s__	D15_KMJN_T2106131995_bin.99-c00082_D15_KMJ...region001	RiPPs
SGB_186	D16_KMJN_T2106131996_bin.1	d__Bacteria;p__Spirochaetota;c__Spirochaetia;o__Treponematales;f__Treponemataceae;g__Treponema_D;s__	d__Bacteria	p__Spirochaetota	c__Spirochaetia	o__Treponematales	f__Treponemataceae	g__Treponema_D	s__	D16_KMJN_T2106131996_bin.1-c00063_D16_KMJ...region001	Others
SGB_184	D16_KMJN_T2106131996_bin.140	d__Bacteria;p__Bacillota_A;c__Clostridia;o__Oscillospirales;f__Oscillospiraceae;g__Limivicinus;s__	d__Bacteria	p__Bacillota_A	c__Clostridia	o__Oscillospirales	f__Oscillospiraceae	g__Limivicinus	s__	D16_KMJN_T2106131996_bin.140-c00043_D16_KMJ...region001	RiPPs
SGB_184	D16_KMJN_T2106131996_bin.140	d__Bacteria;p__Bacillota_A;c__Clostridia;o__Oscillospirales;f__Oscillospiraceae;g__Limivicinus;s__	d__Bacteria	p__Bacillota_A	c__Clostridia	o__Oscillospirales	f__Oscillospiraceae	g__Limivicinus	s__	D16_KMJN_T2106131996_bin.140-c00071_D16_KMJ...region001	NRPS
SGB_184	D16_KMJN_T2106131996_bin.140	d__Bacteria;p__Bacillota_A;c__Clostridia;o__Oscillospirales;f__Oscillospiraceae;g__Limivicinus;s__	d__Bacteria	p__Bacillota_A	c__Clostridia	o__Oscillospirales	f__Oscillospiraceae	g__Limivicinus	s__	D16_KMJN_T2106131996_bin.140-c00084_D16_KMJ...region001	NRPS
SGB_184	D16_KMJN_T2106131996_bin.140	d__Bacteria;p__Bacillota_A;c__Clostridia;o__Oscillospirales;f__Oscillospiraceae;g__Limivicinus;s__	d__Bacteria	p__Bacillota_A	c__Clostridia	o__Oscillospirales	f__Oscillospiraceae	g__Limivicinus	s__	D16_KMJN_T2106131996_bin.140-c00093_D16_KMJ...region001	RiPPs
SGB_185	D16_KMJN_T2106131996_bin.175	d__Bacteria;p__Bacteroidota;c__Bacteroidia;o__Bacteroidales;f__UBA932;g__Egerieousia;s__	d__Bacteria	p__Bacteroidota	c__Bacteroidia	o__Bacteroidales	f__UBA932	g__Egerieousia	s__	D16_KMJN_T2106131996_bin.175-c00177_D16_KMJ...region001	Others
SGB_187	D16_KMJN_T2106131996_bin.2	d__Bacteria;p__Bacteroidota;c__Bacteroidia;o__Bacteroidales;f__F082;g__Limimorpha;s__	d__Bacteria	p__Bacteroidota	c__Bacteroidia	o__Bacteroidales	f__F082	g__Limimorpha	s__	D16_KMJN_T2106131996_bin.2-c00059_D16_KMJ...region001	NRPS
SGB_187	D16_KMJN_T2106131996_bin.2	d__Bacteria;p__Bacteroidota;c__Bacteroidia;o__Bacteroidales;f__F082;g__Limimorpha;s__	d__Bacteria	p__Bacteroidota	c__Bacteroidia	o__Bacteroidales	f__F082	g__Limimorpha	s__	D16_KMJN_T2106131996_bin.2-c00066_D16_KMJ...region001	RiPPs
SGB_187	D16_KMJN_T2106131996_bin.2	d__Bacteria;p__Bacteroidota;c__Bacteroidia;o__Bacteroidales;f__F082;g__Limimorpha;s__	d__Bacteria	p__Bacteroidota	c__Bacteroidia	o__Bacteroidales	f__F082	g__Limimorpha	s__	D16_KMJN_T2106131996_bin.2-c00081_D16_KMJ...region001	NRPS
SGB_187	D16_KMJN_T2106131996_bin.2	d__Bacteria;p__Bacteroidota;c__Bacteroidia;o__Bacteroidales;f__F082;g__Limimorpha;s__	d__Bacteria	p__Bacteroidota	c__Bacteroidia	o__Bacteroidales	f__F082	g__Limimorpha	s__	D16_KMJN_T2106131996_bin.2-c00130_D16_KMJ...region001	NRPS
SGB_188	D16_KMJN_T2106131996_bin.39	d__Bacteria;p__Bacteroidota;c__Bacteroidia;o__Bacteroidales;f__WCHB1-69;g__RUG11690;s__	d__Bacteria	p__Bacteroidota	c__Bacteroidia	o__Bacteroidales	f__WCHB1-69	g__RUG11690	s__	D16_KMJN_T2106131996_bin.39-c00001_D16_KMJ...region001	Others
SGB_188	D16_KMJN_T2106131996_bin.39	d__Bacteria;p__Bacteroidota;c__Bacteroidia;o__Bacteroidales;f__WCHB1-69;g__RUG11690;s__	d__Bacteria	p__Bacteroidota	c__Bacteroidia	o__Bacteroidales	f__WCHB1-69	g__RUG11690	s__	D16_KMJN_T2106131996_bin.39-c00020_D16_KMJ...region001	Others
SGB_188	D16_KMJN_T2106131996_bin.39	d__Bacteria;p__Bacteroidota;c__Bacteroidia;o__Bacteroidales;f__WCHB1-69;g__RUG11690;s__	d__Bacteria	p__Bacteroidota	c__Bacteroidia	o__Bacteroidales	f__WCHB1-69	g__RUG11690	s__	D16_KMJN_T2106131996_bin.39-c00050_D16_KMJ...region001	NRPS
SGB_188	D16_KMJN_T2106131996_bin.39	d__Bacteria;p__Bacteroidota;c__Bacteroidia;o__Bacteroidales;f__WCHB1-69;g__RUG11690;s__	d__Bacteria	p__Bacteroidota	c__Bacteroidia	o__Bacteroidales	f__WCHB1-69	g__RUG11690	s__	D16_KMJN_T2106131996_bin.39-c00052_D16_KMJ...region001	Others
SGB_189	D16_KMJN_T2106131996_bin.45	d__Bacteria;p__Bacillota_A;c__Clostridia;o__Lachnospirales;f__Lachnospiraceae;g__AC2028;s__	d__Bacteria	p__Bacillota_A	c__Clostridia	o__Lachnospirales	f__Lachnospiraceae	g__AC2028	s__	D16_KMJN_T2106131996_bin.45-c00402_D16_KMJ...region001	Others
SGB_189	D16_KMJN_T2106131996_bin.45	d__Bacteria;p__Bacillota_A;c__Clostridia;o__Lachnospirales;f__Lachnospiraceae;g__AC2028;s__	d__Bacteria	p__Bacillota_A	c__Clostridia	o__Lachnospirales	f__Lachnospiraceae	g__AC2028	s__	D16_KMJN_T2106131996_bin.45-c00427_D16_KMJ...region001	NRPS
SGB_189	D16_KMJN_T2106131996_bin.45	d__Bacteria;p__Bacillota_A;c__Clostridia;o__Lachnospirales;f__Lachnospiraceae;g__AC2028;s__	d__Bacteria	p__Bacillota_A	c__Clostridia	o__Lachnospirales	f__Lachnospiraceae	g__AC2028	s__	D16_KMJN_T2106131996_bin.45-c00534_D16_KMJ...region001	RiPPs
SGB_190	D16_KMJN_T2106131996_bin.82	d__Bacteria;p__Bacteroidota;c__Bacteroidia;o__Bacteroidales;f__UBA932;g__Coprenecus;s__	d__Bacteria	p__Bacteroidota	c__Bacteroidia	o__Bacteroidales	f__UBA932	g__Coprenecus	s__	D16_KMJN_T2106131996_bin.82-c00102_D16_KMJ...region001	NRPS
SGB_190	D16_KMJN_T2106131996_bin.82	d__Bacteria;p__Bacteroidota;c__Bacteroidia;o__Bacteroidales;f__UBA932;g__Coprenecus;s__	d__Bacteria	p__Bacteroidota	c__Bacteroidia	o__Bacteroidales	f__UBA932	g__Coprenecus	s__	D16_KMJN_T2106131996_bin.82-c00126_D16_KMJ...region001	Others
SGB_190	D16_KMJN_T2106131996_bin.82	d__Bacteria;p__Bacteroidota;c__Bacteroidia;o__Bacteroidales;f__UBA932;g__Coprenecus;s__	d__Bacteria	p__Bacteroidota	c__Bacteroidia	o__Bacteroidales	f__UBA932	g__Coprenecus	s__	D16_KMJN_T2106131996_bin.82-c00152_D16_KMJ...region001	NRPS
SGB_190	D16_KMJN_T2106131996_bin.82	d__Bacteria;p__Bacteroidota;c__Bacteroidia;o__Bacteroidales;f__UBA932;g__Coprenecus;s__	d__Bacteria	p__Bacteroidota	c__Bacteroidia	o__Bacteroidales	f__UBA932	g__Coprenecus	s__	D16_KMJN_T2106131996_bin.82-c00240_D16_KMJ...region001	Others
SGB_192	D17_KMJN_T2106131997_bin.12	d__Bacteria;p__Bacillota_A;c__Clostridia;o__Lachnospirales;f__Lachnospiraceae;g__UBA1258;s__	d__Bacteria	p__Bacillota_A	c__Clostridia	o__Lachnospirales	f__Lachnospiraceae	g__UBA1258	s__	D17_KMJN_T2106131997_bin.12-c00030_D17_KMJ...region001	RiPPs
SGB_192	D17_KMJN_T2106131997_bin.12	d__Bacteria;p__Bacillota_A;c__Clostridia;o__Lachnospirales;f__Lachnospiraceae;g__UBA1258;s__	d__Bacteria	p__Bacillota_A	c__Clostridia	o__Lachnospirales	f__Lachnospiraceae	g__UBA1258	s__	D17_KMJN_T2106131997_bin.12-c00183_D17_KMJ...region001	NRPS
SGB_192	D17_KMJN_T2106131997_bin.12	d__Bacteria;p__Bacillota_A;c__Clostridia;o__Lachnospirales;f__Lachnospiraceae;g__UBA1258;s__	d__Bacteria	p__Bacillota_A	c__Clostridia	o__Lachnospirales	f__Lachnospiraceae	g__UBA1258	s__	D17_KMJN_T2106131997_bin.12-c00193_D17_KMJ...region001	RiPPs
SGB_192	D17_KMJN_T2106131997_bin.12	d__Bacteria;p__Bacillota_A;c__Clostridia;o__Lachnospirales;f__Lachnospiraceae;g__UBA1258;s__	d__Bacteria	p__Bacillota_A	c__Clostridia	o__Lachnospirales	f__Lachnospiraceae	g__UBA1258	s__	D17_KMJN_T2106131997_bin.12-c00221_D17_KMJ...region001	RiPPs
SGB_191	D17_KMJN_T2106131997_bin.121	d__Bacteria;p__Bacillota_A;c__Clostridia;o__Oscillospirales;f__Acutalibacteraceae;g__CAG-488;s__	d__Bacteria	p__Bacillota_A	c__Clostridia	o__Oscillospirales	f__Acutalibacteraceae	g__CAG-488	s__	D17_KMJN_T2106131997_bin.121-c00018_D17_KMJ...region001	NRPS
SGB_191	D17_KMJN_T2106131997_bin.121	d__Bacteria;p__Bacillota_A;c__Clostridia;o__Oscillospirales;f__Acutalibacteraceae;g__CAG-488;s__	d__Bacteria	p__Bacillota_A	c__Clostridia	o__Oscillospirales	f__Acutalibacteraceae	g__CAG-488	s__	D17_KMJN_T2106131997_bin.121-c00021_D17_KMJ...region001	RiPPs
SGB_191	D17_KMJN_T2106131997_bin.121	d__Bacteria;p__Bacillota_A;c__Clostridia;o__Oscillospirales;f__Acutalibacteraceae;g__CAG-488;s__	d__Bacteria	p__Bacillota_A	c__Clostridia	o__Oscillospirales	f__Acutalibacteraceae	g__CAG-488	s__	D17_KMJN_T2106131997_bin.121-c00022_D17_KMJ...region001	RiPPs
SGB_191	D17_KMJN_T2106131997_bin.121	d__Bacteria;p__Bacillota_A;c__Clostridia;o__Oscillospirales;f__Acutalibacteraceae;g__CAG-488;s__	d__Bacteria	p__Bacillota_A	c__Clostridia	o__Oscillospirales	f__Acutalibacteraceae	g__CAG-488	s__	D17_KMJN_T2106131997_bin.121-c00031_D17_KMJ...region001	Others
SGB_191	D17_KMJN_T2106131997_bin.121	d__Bacteria;p__Bacillota_A;c__Clostridia;o__Oscillospirales;f__Acutalibacteraceae;g__CAG-488;s__	d__Bacteria	p__Bacillota_A	c__Clostridia	o__Oscillospirales	f__Acutalibacteraceae	g__CAG-488	s__	D17_KMJN_T2106131997_bin.121-c00040_D17_KMJ...region001	Others
SGB_191	D17_KMJN_T2106131997_bin.121	d__Bacteria;p__Bacillota_A;c__Clostridia;o__Oscillospirales;f__Acutalibacteraceae;g__CAG-488;s__	d__Bacteria	p__Bacillota_A	c__Clostridia	o__Oscillospirales	f__Acutalibacteraceae	g__CAG-488	s__	D17_KMJN_T2106131997_bin.121-c00048_D17_KMJ...region001	RiPPs
SGB_191	D17_KMJN_T2106131997_bin.121	d__Bacteria;p__Bacillota_A;c__Clostridia;o__Oscillospirales;f__Acutalibacteraceae;g__CAG-488;s__	d__Bacteria	p__Bacillota_A	c__Clostridia	o__Oscillospirales	f__Acutalibacteraceae	g__CAG-488	s__	D17_KMJN_T2106131997_bin.121-c00052_D17_KMJ...region001	NRPS
SGB_193	D17_KMJN_T2106131997_bin.157	d__Bacteria;p__Verrucomicrobiota;c__Lentisphaeria;o__Victivallales;f__Victivallaceae;g__UBA1784;s__	d__Bacteria	p__Verrucomicrobiota	c__Lentisphaeria	o__Victivallales	f__Victivallaceae	g__UBA1784	s__	D17_KMJN_T2106131997_bin.157-c00437_D17_KMJ...region001	RiPPs
SGB_193	D17_KMJN_T2106131997_bin.157	d__Bacteria;p__Verrucomicrobiota;c__Lentisphaeria;o__Victivallales;f__Victivallaceae;g__UBA1784;s__	d__Bacteria	p__Verrucomicrobiota	c__Lentisphaeria	o__Victivallales	f__Victivallaceae	g__UBA1784	s__	D17_KMJN_T2106131997_bin.157-c00553_D17_KMJ...region001	RiPPs
SGB_194	D17_KMJN_T2106131997_bin.172	d__Bacteria;p__Bacillota_A;c__Clostridia;o__Oscillospirales;f__Acutalibacteraceae;g__RUG806;s__	d__Bacteria	p__Bacillota_A	c__Clostridia	o__Oscillospirales	f__Acutalibacteraceae	g__RUG806	s__	D17_KMJN_T2106131997_bin.172-c00080_D17_KMJ...region001	NRPS
SGB_194	D17_KMJN_T2106131997_bin.172	d__Bacteria;p__Bacillota_A;c__Clostridia;o__Oscillospirales;f__Acutalibacteraceae;g__RUG806;s__	d__Bacteria	p__Bacillota_A	c__Clostridia	o__Oscillospirales	f__Acutalibacteraceae	g__RUG806	s__	D17_KMJN_T2106131997_bin.172-c00089_D17_KMJ...region001	Others
SGB_194	D17_KMJN_T2106131997_bin.172	d__Bacteria;p__Bacillota_A;c__Clostridia;o__Oscillospirales;f__Acutalibacteraceae;g__RUG806;s__	d__Bacteria	p__Bacillota_A	c__Clostridia	o__Oscillospirales	f__Acutalibacteraceae	g__RUG806	s__	D17_KMJN_T2106131997_bin.172-c00128_D17_KMJ...region001	RiPPs
SGB_194	D17_KMJN_T2106131997_bin.172	d__Bacteria;p__Bacillota_A;c__Clostridia;o__Oscillospirales;f__Acutalibacteraceae;g__RUG806;s__	d__Bacteria	p__Bacillota_A	c__Clostridia	o__Oscillospirales	f__Acutalibacteraceae	g__RUG806	s__	D17_KMJN_T2106131997_bin.172-c00187_D17_KMJ...region001	RiPPs
SGB_195	D17_KMJN_T2106131997_bin.184	d__Bacteria;p__Bacteroidota;c__Bacteroidia;o__Bacteroidales;f__UBA932;g__Cryptobacteroides;s__	d__Bacteria	p__Bacteroidota	c__Bacteroidia	o__Bacteroidales	f__UBA932	g__Cryptobacteroides	s__	D17_KMJN_T2106131997_bin.184-c00023_D17_KMJ...region001	NRPS
SGB_195	D17_KMJN_T2106131997_bin.184	d__Bacteria;p__Bacteroidota;c__Bacteroidia;o__Bacteroidales;f__UBA932;g__Cryptobacteroides;s__	d__Bacteria	p__Bacteroidota	c__Bacteroidia	o__Bacteroidales	f__UBA932	g__Cryptobacteroides	s__	D17_KMJN_T2106131997_bin.184-c00025_D17_KMJ...region001	NRPS
SGB_195	D17_KMJN_T2106131997_bin.184	d__Bacteria;p__Bacteroidota;c__Bacteroidia;o__Bacteroidales;f__UBA932;g__Cryptobacteroides;s__	d__Bacteria	p__Bacteroidota	c__Bacteroidia	o__Bacteroidales	f__UBA932	g__Cryptobacteroides	s__	D17_KMJN_T2106131997_bin.184-c00067_D17_KMJ...region001	RiPPs
SGB_195	D17_KMJN_T2106131997_bin.184	d__Bacteria;p__Bacteroidota;c__Bacteroidia;o__Bacteroidales;f__UBA932;g__Cryptobacteroides;s__	d__Bacteria	p__Bacteroidota	c__Bacteroidia	o__Bacteroidales	f__UBA932	g__Cryptobacteroides	s__	D17_KMJN_T2106131997_bin.184-c00125_D17_KMJ...region001	RiPPs
SGB_195	D17_KMJN_T2106131997_bin.184	d__Bacteria;p__Bacteroidota;c__Bacteroidia;o__Bacteroidales;f__UBA932;g__Cryptobacteroides;s__	d__Bacteria	p__Bacteroidota	c__Bacteroidia	o__Bacteroidales	f__UBA932	g__Cryptobacteroides	s__	D17_KMJN_T2106131997_bin.184-c00140_D17_KMJ...region001	RiPPs
SGB_197	D17_KMJN_T2106131997_bin.39	d__Bacteria;p__Bacillota_A;c__Clostridia;o__UBA1212;f__UBA1255;g__;s__	d__Bacteria	p__Bacillota_A	c__Clostridia	o__UBA1212	f__UBA1255	g__	s__	D17_KMJN_T2106131997_bin.39-c00042_D17_KMJ...region001	RiPPs
SGB_198	D17_KMJN_T2106131997_bin.52	d__Bacteria;p__Bacillota_A;c__Clostridia;o__Lachnospirales;f__Lachnospiraceae;g__ISDg;s__ISDg sp002315495	d__Bacteria	p__Bacillota_A	c__Clostridia	o__Lachnospirales	f__Lachnospiraceae	g__ISDg	s__ISDg sp002315495	D17_KMJN_T2106131997_bin.52-c00013_D17_KMJ...region001	RiPPs
SGB_198	D17_KMJN_T2106131997_bin.52	d__Bacteria;p__Bacillota_A;c__Clostridia;o__Lachnospirales;f__Lachnospiraceae;g__ISDg;s__ISDg sp002315495	d__Bacteria	p__Bacillota_A	c__Clostridia	o__Lachnospirales	f__Lachnospiraceae	g__ISDg	s__ISDg sp002315495	D17_KMJN_T2106131997_bin.52-c00016_D17_KMJ...region001	RiPPs
SGB_198	D17_KMJN_T2106131997_bin.52	d__Bacteria;p__Bacillota_A;c__Clostridia;o__Lachnospirales;f__Lachnospiraceae;g__ISDg;s__ISDg sp002315495	d__Bacteria	p__Bacillota_A	c__Clostridia	o__Lachnospirales	f__Lachnospiraceae	g__ISDg	s__ISDg sp002315495	D17_KMJN_T2106131997_bin.52-c00018_D17_KMJ...region001	Others
SGB_199	D18_KMJN_T2106131998_bin.114	d__Bacteria;p__Bacteroidota;c__Bacteroidia;o__Bacteroidales;f__UBA932;g__Cryptobacteroides;s__	d__Bacteria	p__Bacteroidota	c__Bacteroidia	o__Bacteroidales	f__UBA932	g__Cryptobacteroides	s__	D18_KMJN_T2106131998_bin.114-c00014_D18_KMJ...region001	RiPPs
SGB_199	D18_KMJN_T2106131998_bin.114	d__Bacteria;p__Bacteroidota;c__Bacteroidia;o__Bacteroidales;f__UBA932;g__Cryptobacteroides;s__	d__Bacteria	p__Bacteroidota	c__Bacteroidia	o__Bacteroidales	f__UBA932	g__Cryptobacteroides	s__	D18_KMJN_T2106131998_bin.114-c00056_D18_KMJ...region001	RiPPs
SGB_199	D18_KMJN_T2106131998_bin.114	d__Bacteria;p__Bacteroidota;c__Bacteroidia;o__Bacteroidales;f__UBA932;g__Cryptobacteroides;s__	d__Bacteria	p__Bacteroidota	c__Bacteroidia	o__Bacteroidales	f__UBA932	g__Cryptobacteroides	s__	D18_KMJN_T2106131998_bin.114-c00119_D18_KMJ...region001	Others
SGB_199	D18_KMJN_T2106131998_bin.114	d__Bacteria;p__Bacteroidota;c__Bacteroidia;o__Bacteroidales;f__UBA932;g__Cryptobacteroides;s__	d__Bacteria	p__Bacteroidota	c__Bacteroidia	o__Bacteroidales	f__UBA932	g__Cryptobacteroides	s__	D18_KMJN_T2106131998_bin.114-c00179_D18_KMJ...region001	NRPS
SGB_199	D18_KMJN_T2106131998_bin.114	d__Bacteria;p__Bacteroidota;c__Bacteroidia;o__Bacteroidales;f__UBA932;g__Cryptobacteroides;s__	d__Bacteria	p__Bacteroidota	c__Bacteroidia	o__Bacteroidales	f__UBA932	g__Cryptobacteroides	s__	D18_KMJN_T2106131998_bin.114-c00241_D18_KMJ...region001	RiPPs
SGB_200	D18_KMJN_T2106131998_bin.164	d__Bacteria;p__Bacteroidota;c__Bacteroidia;o__Bacteroidales;f__UBA932;g__Coprenecus;s__	d__Bacteria	p__Bacteroidota	c__Bacteroidia	o__Bacteroidales	f__UBA932	g__Coprenecus	s__	D18_KMJN_T2106131998_bin.164-c00037_D18_KMJ...region001	RiPPs
SGB_200	D18_KMJN_T2106131998_bin.164	d__Bacteria;p__Bacteroidota;c__Bacteroidia;o__Bacteroidales;f__UBA932;g__Coprenecus;s__	d__Bacteria	p__Bacteroidota	c__Bacteroidia	o__Bacteroidales	f__UBA932	g__Coprenecus	s__	D18_KMJN_T2106131998_bin.164-c00173_D18_KMJ...region001	Others
SGB_200	D18_KMJN_T2106131998_bin.164	d__Bacteria;p__Bacteroidota;c__Bacteroidia;o__Bacteroidales;f__UBA932;g__Coprenecus;s__	d__Bacteria	p__Bacteroidota	c__Bacteroidia	o__Bacteroidales	f__UBA932	g__Coprenecus	s__	D18_KMJN_T2106131998_bin.164-c00176_D18_KMJ...region001	NRPS
SGB_200	D18_KMJN_T2106131998_bin.164	d__Bacteria;p__Bacteroidota;c__Bacteroidia;o__Bacteroidales;f__UBA932;g__Coprenecus;s__	d__Bacteria	p__Bacteroidota	c__Bacteroidia	o__Bacteroidales	f__UBA932	g__Coprenecus	s__	D18_KMJN_T2106131998_bin.164-c00222_D18_KMJ...region001	Others
SGB_200	D18_KMJN_T2106131998_bin.164	d__Bacteria;p__Bacteroidota;c__Bacteroidia;o__Bacteroidales;f__UBA932;g__Coprenecus;s__	d__Bacteria	p__Bacteroidota	c__Bacteroidia	o__Bacteroidales	f__UBA932	g__Coprenecus	s__	D18_KMJN_T2106131998_bin.164-c00244_D18_KMJ...region001	NRPS
SGB_200	D18_KMJN_T2106131998_bin.164	d__Bacteria;p__Bacteroidota;c__Bacteroidia;o__Bacteroidales;f__UBA932;g__Coprenecus;s__	d__Bacteria	p__Bacteroidota	c__Bacteroidia	o__Bacteroidales	f__UBA932	g__Coprenecus	s__	D18_KMJN_T2106131998_bin.164-c00253_D18_KMJ...region001	NRPS
SGB_201	D18_KMJN_T2106131998_bin.177	d__Bacteria;p__Bacillota_A;c__Clostridia;o__Oscillospirales;f__UBA644;g__CAKSBH01;s__	d__Bacteria	p__Bacillota_A	c__Clostridia	o__Oscillospirales	f__UBA644	g__CAKSBH01	s__	D18_KMJN_T2106131998_bin.177-c00012_D18_KMJ...region001	NRPS
SGB_203	D18_KMJN_T2106131998_bin.18	d__Bacteria;p__Bacillota;c__Bacilli;o__RFN20;f__CAG-826;g__JAKSVI01;s__	d__Bacteria	p__Bacillota	c__Bacilli	o__RFN20	f__CAG-826	g__JAKSVI01	s__	D18_KMJN_T2106131998_bin.18-c00086_D18_KMJ...region001	NRPS
SGB_202	D18_KMJN_T2106131998_bin.187	d__Bacteria;p__Bacillota_A;c__Clostridia;o__Lachnospirales;f__Lachnospiraceae;g__RGIG3528;s__	d__Bacteria	p__Bacillota_A	c__Clostridia	o__Lachnospirales	f__Lachnospiraceae	g__RGIG3528	s__	D18_KMJN_T2106131998_bin.187-c00183_D18_KMJ...region001	RiPPs
SGB_202	D18_KMJN_T2106131998_bin.187	d__Bacteria;p__Bacillota_A;c__Clostridia;o__Lachnospirales;f__Lachnospiraceae;g__RGIG3528;s__	d__Bacteria	p__Bacillota_A	c__Clostridia	o__Lachnospirales	f__Lachnospiraceae	g__RGIG3528	s__	D18_KMJN_T2106131998_bin.187-c00231_D18_KMJ...region001	RiPPs
SGB_202	D18_KMJN_T2106131998_bin.187	d__Bacteria;p__Bacillota_A;c__Clostridia;o__Lachnospirales;f__Lachnospiraceae;g__RGIG3528;s__	d__Bacteria	p__Bacillota_A	c__Clostridia	o__Lachnospirales	f__Lachnospiraceae	g__RGIG3528	s__	D18_KMJN_T2106131998_bin.187-c00302_D18_KMJ...region001	Others
SGB_205	D18_KMJN_T2106131998_bin.234	d__Bacteria;p__Bacillota_A;c__Clostridia;o__Oscillospirales;f__CAG-272;g__;s__	d__Bacteria	p__Bacillota_A	c__Clostridia	o__Oscillospirales	f__CAG-272	g__	s__	D18_KMJN_T2106131998_bin.234-c00015_D18_KMJ...region001	RiPPs
SGB_205	D18_KMJN_T2106131998_bin.234	d__Bacteria;p__Bacillota_A;c__Clostridia;o__Oscillospirales;f__CAG-272;g__;s__	d__Bacteria	p__Bacillota_A	c__Clostridia	o__Oscillospirales	f__CAG-272	g__	s__	D18_KMJN_T2106131998_bin.234-c00017_D18_KMJ...region001	Others
SGB_205	D18_KMJN_T2106131998_bin.234	d__Bacteria;p__Bacillota_A;c__Clostridia;o__Oscillospirales;f__CAG-272;g__;s__	d__Bacteria	p__Bacillota_A	c__Clostridia	o__Oscillospirales	f__CAG-272	g__	s__	D18_KMJN_T2106131998_bin.234-c00089_D18_KMJ...region001	Others
SGB_205	D18_KMJN_T2106131998_bin.234	d__Bacteria;p__Bacillota_A;c__Clostridia;o__Oscillospirales;f__CAG-272;g__;s__	d__Bacteria	p__Bacillota_A	c__Clostridia	o__Oscillospirales	f__CAG-272	g__	s__	D18_KMJN_T2106131998_bin.234-c00108_D18_KMJ...region001	NRPS
SGB_206	D18_KMJN_T2106131998_bin.24	d__Bacteria;p__Bacillota_A;c__Clostridia;o__Lachnospirales;f__Lachnospiraceae;g__UBA1712;s__UBA1712 sp002317175	d__Bacteria	p__Bacillota_A	c__Clostridia	o__Lachnospirales	f__Lachnospiraceae	g__UBA1712	s__UBA1712 sp002317175	D18_KMJN_T2106131998_bin.24-c00300_D18_KMJ...region001	RiPPs
SGB_207	D18_KMJN_T2106131998_bin.36	d__Bacteria;p__Bacteroidota;c__Bacteroidia;o__Bacteroidales;f__UBA932;g__Cryptobacteroides;s__	d__Bacteria	p__Bacteroidota	c__Bacteroidia	o__Bacteroidales	f__UBA932	g__Cryptobacteroides	s__	D18_KMJN_T2106131998_bin.36-c00038_D18_KMJ...region001	NRPS
SGB_207	D18_KMJN_T2106131998_bin.36	d__Bacteria;p__Bacteroidota;c__Bacteroidia;o__Bacteroidales;f__UBA932;g__Cryptobacteroides;s__	d__Bacteria	p__Bacteroidota	c__Bacteroidia	o__Bacteroidales	f__UBA932	g__Cryptobacteroides	s__	D18_KMJN_T2106131998_bin.36-c00040_D18_KMJ...region001	NRPS
SGB_207	D18_KMJN_T2106131998_bin.36	d__Bacteria;p__Bacteroidota;c__Bacteroidia;o__Bacteroidales;f__UBA932;g__Cryptobacteroides;s__	d__Bacteria	p__Bacteroidota	c__Bacteroidia	o__Bacteroidales	f__UBA932	g__Cryptobacteroides	s__	D18_KMJN_T2106131998_bin.36-c00175_D18_KMJ...region001	Others
SGB_208	D18_KMJN_T2106131998_bin.43	d__Bacteria;p__Spirochaetota;c__Spirochaetia;o__Treponematales;f__Treponemataceae;g__Treponema_D;s__	d__Bacteria	p__Spirochaetota	c__Spirochaetia	o__Treponematales	f__Treponemataceae	g__Treponema_D	s__	D18_KMJN_T2106131998_bin.43-c00062_D18_KMJ...region001	Others
SGB_208	D18_KMJN_T2106131998_bin.43	d__Bacteria;p__Spirochaetota;c__Spirochaetia;o__Treponematales;f__Treponemataceae;g__Treponema_D;s__	d__Bacteria	p__Spirochaetota	c__Spirochaetia	o__Treponematales	f__Treponemataceae	g__Treponema_D	s__	D18_KMJN_T2106131998_bin.43-c00329_D18_KMJ...region001	RiPPs
SGB_209	D18_KMJN_T2106131998_bin.69	d__Bacteria;p__Bacteroidota;c__Bacteroidia;o__Bacteroidales;f__UBA932;g__Cryptobacteroides;s__	d__Bacteria	p__Bacteroidota	c__Bacteroidia	o__Bacteroidales	f__UBA932	g__Cryptobacteroides	s__	D18_KMJN_T2106131998_bin.69-c00076_D18_KMJ...region001	RiPPs
SGB_209	D18_KMJN_T2106131998_bin.69	d__Bacteria;p__Bacteroidota;c__Bacteroidia;o__Bacteroidales;f__UBA932;g__Cryptobacteroides;s__	d__Bacteria	p__Bacteroidota	c__Bacteroidia	o__Bacteroidales	f__UBA932	g__Cryptobacteroides	s__	D18_KMJN_T2106131998_bin.69-c00127_D18_KMJ...region001	Others
SGB_209	D18_KMJN_T2106131998_bin.69	d__Bacteria;p__Bacteroidota;c__Bacteroidia;o__Bacteroidales;f__UBA932;g__Cryptobacteroides;s__	d__Bacteria	p__Bacteroidota	c__Bacteroidia	o__Bacteroidales	f__UBA932	g__Cryptobacteroides	s__	D18_KMJN_T2106131998_bin.69-c00205_D18_KMJ...region001	Others
SGB_210	D19_KMJN_T2106131999_bin.120	d__Bacteria;p__Bacillota_A;c__Clostridia;o__Oscillospirales;f__Oscillospiraceae;g__Limivicinus;s__	d__Bacteria	p__Bacillota_A	c__Clostridia	o__Oscillospirales	f__Oscillospiraceae	g__Limivicinus	s__	D19_KMJN_T2106131999_bin.120-c00011_D19_KMJ...region001	RiPPs
SGB_210	D19_KMJN_T2106131999_bin.120	d__Bacteria;p__Bacillota_A;c__Clostridia;o__Oscillospirales;f__Oscillospiraceae;g__Limivicinus;s__	d__Bacteria	p__Bacillota_A	c__Clostridia	o__Oscillospirales	f__Oscillospiraceae	g__Limivicinus	s__	D19_KMJN_T2106131999_bin.120-c00045_D19_KMJ...region001	NRPS
SGB_210	D19_KMJN_T2106131999_bin.120	d__Bacteria;p__Bacillota_A;c__Clostridia;o__Oscillospirales;f__Oscillospiraceae;g__Limivicinus;s__	d__Bacteria	p__Bacillota_A	c__Clostridia	o__Oscillospirales	f__Oscillospiraceae	g__Limivicinus	s__	D19_KMJN_T2106131999_bin.120-c00074_D19_KMJ...region001	NRPS
SGB_210	D19_KMJN_T2106131999_bin.120	d__Bacteria;p__Bacillota_A;c__Clostridia;o__Oscillospirales;f__Oscillospiraceae;g__Limivicinus;s__	d__Bacteria	p__Bacillota_A	c__Clostridia	o__Oscillospirales	f__Oscillospiraceae	g__Limivicinus	s__	D19_KMJN_T2106131999_bin.120-c00082_D19_KMJ...region001	RiPPs
SGB_210	D19_KMJN_T2106131999_bin.120	d__Bacteria;p__Bacillota_A;c__Clostridia;o__Oscillospirales;f__Oscillospiraceae;g__Limivicinus;s__	d__Bacteria	p__Bacillota_A	c__Clostridia	o__Oscillospirales	f__Oscillospiraceae	g__Limivicinus	s__	D19_KMJN_T2106131999_bin.120-c00090_D19_KMJ...region001	RiPPs
SGB_210	D19_KMJN_T2106131999_bin.120	d__Bacteria;p__Bacillota_A;c__Clostridia;o__Oscillospirales;f__Oscillospiraceae;g__Limivicinus;s__	d__Bacteria	p__Bacillota_A	c__Clostridia	o__Oscillospirales	f__Oscillospiraceae	g__Limivicinus	s__	D19_KMJN_T2106131999_bin.120-c00162_D19_KMJ...region001	NRPS
SGB_211	D19_KMJN_T2106131999_bin.144	d__Bacteria;p__Bacillota;c__Bacilli;o__RFN20;f__CAG-826;g__UBA3207;s__	d__Bacteria	p__Bacillota	c__Bacilli	o__RFN20	f__CAG-826	g__UBA3207	s__	D19_KMJN_T2106131999_bin.144-c00042_D19_KMJ...region001	NRPS
SGB_212	D19_KMJN_T2106131999_bin.152	d__Bacteria;p__Verrucomicrobiota;c__Lentisphaeria;o__Victivallales;f__Victivallaceae;g__SIG78;s__	d__Bacteria	p__Verrucomicrobiota	c__Lentisphaeria	o__Victivallales	f__Victivallaceae	g__SIG78	s__	D19_KMJN_T2106131999_bin.152-c00129_D19_KMJ...region001	Others
SGB_212	D19_KMJN_T2106131999_bin.152	d__Bacteria;p__Verrucomicrobiota;c__Lentisphaeria;o__Victivallales;f__Victivallaceae;g__SIG78;s__	d__Bacteria	p__Verrucomicrobiota	c__Lentisphaeria	o__Victivallales	f__Victivallaceae	g__SIG78	s__	D19_KMJN_T2106131999_bin.152-c00177_D19_KMJ...region001	RiPPs
SGB_213	D19_KMJN_T2106131999_bin.165	d__Bacteria;p__Bacillota_A;c__Clostridia;o__Lachnospirales;f__Lachnospiraceae;g__XBB2008;s__	d__Bacteria	p__Bacillota_A	c__Clostridia	o__Lachnospirales	f__Lachnospiraceae	g__XBB2008	s__	D19_KMJN_T2106131999_bin.165-c00038_D19_KMJ...region001	RiPPs
SGB_214	D19_KMJN_T2106131999_bin.168	d__Bacteria;p__Pseudomonadota;c__Gammaproteobacteria;o__Enterobacterales_A;f__Succinivibrionaceae;g__;s__	d__Bacteria	p__Pseudomonadota	c__Gammaproteobacteria	o__Enterobacterales_A	f__Succinivibrionaceae	g__	s__	D19_KMJN_T2106131999_bin.168-c00102_D19_KMJ...region001	Others
SGB_214	D19_KMJN_T2106131999_bin.168	d__Bacteria;p__Pseudomonadota;c__Gammaproteobacteria;o__Enterobacterales_A;f__Succinivibrionaceae;g__;s__	d__Bacteria	p__Pseudomonadota	c__Gammaproteobacteria	o__Enterobacterales_A	f__Succinivibrionaceae	g__	s__	D19_KMJN_T2106131999_bin.168-c00150_D19_KMJ...region001	RiPPs
SGB_214	D19_KMJN_T2106131999_bin.168	d__Bacteria;p__Pseudomonadota;c__Gammaproteobacteria;o__Enterobacterales_A;f__Succinivibrionaceae;g__;s__	d__Bacteria	p__Pseudomonadota	c__Gammaproteobacteria	o__Enterobacterales_A	f__Succinivibrionaceae	g__	s__	D19_KMJN_T2106131999_bin.168-c00157_D19_KMJ...region001	Terpene
SGB_215	D19_KMJN_T2106131999_bin.172	d__Bacteria;p__Bacteroidota;c__Bacteroidia;o__Bacteroidales;f__Paludibacteraceae;g__RF16;s__	d__Bacteria	p__Bacteroidota	c__Bacteroidia	o__Bacteroidales	f__Paludibacteraceae	g__RF16	s__	D19_KMJN_T2106131999_bin.172-c00002_D19_KMJ...region001	NRPS
SGB_215	D19_KMJN_T2106131999_bin.172	d__Bacteria;p__Bacteroidota;c__Bacteroidia;o__Bacteroidales;f__Paludibacteraceae;g__RF16;s__	d__Bacteria	p__Bacteroidota	c__Bacteroidia	o__Bacteroidales	f__Paludibacteraceae	g__RF16	s__	D19_KMJN_T2106131999_bin.172-c00231_D19_KMJ...region001	NRPS
SGB_216	D19_KMJN_T2106131999_bin.173	d__Bacteria;p__Bacteroidota;c__Bacteroidia;o__Bacteroidales;f__UBA932;g__Cryptobacteroides;s__	d__Bacteria	p__Bacteroidota	c__Bacteroidia	o__Bacteroidales	f__UBA932	g__Cryptobacteroides	s__	D19_KMJN_T2106131999_bin.173-c00052_D19_KMJ...region001	RiPPs
SGB_217	D19_KMJN_T2106131999_bin.185	d__Bacteria;p__Bacteroidota;c__Bacteroidia;o__Bacteroidales;f__Paludibacteraceae;g__Aphodosoma;s__	d__Bacteria	p__Bacteroidota	c__Bacteroidia	o__Bacteroidales	f__Paludibacteraceae	g__Aphodosoma	s__	D19_KMJN_T2106131999_bin.185-c00087_D19_KMJ...region001	NRPS
SGB_217	D19_KMJN_T2106131999_bin.185	d__Bacteria;p__Bacteroidota;c__Bacteroidia;o__Bacteroidales;f__Paludibacteraceae;g__Aphodosoma;s__	d__Bacteria	p__Bacteroidota	c__Bacteroidia	o__Bacteroidales	f__Paludibacteraceae	g__Aphodosoma	s__	D19_KMJN_T2106131999_bin.185-c00167_D19_KMJ...region001	NRPS
SGB_217	D19_KMJN_T2106131999_bin.185	d__Bacteria;p__Bacteroidota;c__Bacteroidia;o__Bacteroidales;f__Paludibacteraceae;g__Aphodosoma;s__	d__Bacteria	p__Bacteroidota	c__Bacteroidia	o__Bacteroidales	f__Paludibacteraceae	g__Aphodosoma	s__	D19_KMJN_T2106131999_bin.185-c00187_D19_KMJ...region001	RiPPs
SGB_218	D19_KMJN_T2106131999_bin.199	d__Bacteria;p__Bacillota_A;c__Clostridia;o__Oscillospirales;f__Oscillospiraceae;g__Alloscillospira;s__	d__Bacteria	p__Bacillota_A	c__Clostridia	o__Oscillospirales	f__Oscillospiraceae	g__Alloscillospira	s__	D19_KMJN_T2106131999_bin.199-c00189_D19_KMJ...region001	RiPPs
SGB_218	D19_KMJN_T2106131999_bin.199	d__Bacteria;p__Bacillota_A;c__Clostridia;o__Oscillospirales;f__Oscillospiraceae;g__Alloscillospira;s__	d__Bacteria	p__Bacillota_A	c__Clostridia	o__Oscillospirales	f__Oscillospiraceae	g__Alloscillospira	s__	D19_KMJN_T2106131999_bin.199-c00354_D19_KMJ...region001	RiPPs
SGB_218	D19_KMJN_T2106131999_bin.199	d__Bacteria;p__Bacillota_A;c__Clostridia;o__Oscillospirales;f__Oscillospiraceae;g__Alloscillospira;s__	d__Bacteria	p__Bacillota_A	c__Clostridia	o__Oscillospirales	f__Oscillospiraceae	g__Alloscillospira	s__	D19_KMJN_T2106131999_bin.199-c00362_D19_KMJ...region001	RiPPs
SGB_218	D19_KMJN_T2106131999_bin.199	d__Bacteria;p__Bacillota_A;c__Clostridia;o__Oscillospirales;f__Oscillospiraceae;g__Alloscillospira;s__	d__Bacteria	p__Bacillota_A	c__Clostridia	o__Oscillospirales	f__Oscillospiraceae	g__Alloscillospira	s__	D19_KMJN_T2106131999_bin.199-c00473_D19_KMJ...region001	RiPPs
SGB_219	D19_KMJN_T2106131999_bin.223	d__Bacteria;p__Bacteroidota;c__Bacteroidia;o__Bacteroidales;f__UBA932;g__Cryptobacteroides;s__	d__Bacteria	p__Bacteroidota	c__Bacteroidia	o__Bacteroidales	f__UBA932	g__Cryptobacteroides	s__	D19_KMJN_T2106131999_bin.223-c00025_D19_KMJ...region001	Others
SGB_219	D19_KMJN_T2106131999_bin.223	d__Bacteria;p__Bacteroidota;c__Bacteroidia;o__Bacteroidales;f__UBA932;g__Cryptobacteroides;s__	d__Bacteria	p__Bacteroidota	c__Bacteroidia	o__Bacteroidales	f__UBA932	g__Cryptobacteroides	s__	D19_KMJN_T2106131999_bin.223-c00026_D19_KMJ...region001	NRPS
SGB_219	D19_KMJN_T2106131999_bin.223	d__Bacteria;p__Bacteroidota;c__Bacteroidia;o__Bacteroidales;f__UBA932;g__Cryptobacteroides;s__	d__Bacteria	p__Bacteroidota	c__Bacteroidia	o__Bacteroidales	f__UBA932	g__Cryptobacteroides	s__	D19_KMJN_T2106131999_bin.223-c00049_D19_KMJ...region001	RiPPs
SGB_220	D19_KMJN_T2106131999_bin.238	d__Bacteria;p__Bacteroidota;c__Bacteroidia;o__Bacteroidales;f__Bacteroidaceae;g__UBA4293;s__	d__Bacteria	p__Bacteroidota	c__Bacteroidia	o__Bacteroidales	f__Bacteroidaceae	g__UBA4293	s__	D19_KMJN_T2106131999_bin.238-c00041_D19_KMJ...region001	RiPPs
SGB_220	D19_KMJN_T2106131999_bin.238	d__Bacteria;p__Bacteroidota;c__Bacteroidia;o__Bacteroidales;f__Bacteroidaceae;g__UBA4293;s__	d__Bacteria	p__Bacteroidota	c__Bacteroidia	o__Bacteroidales	f__Bacteroidaceae	g__UBA4293	s__	D19_KMJN_T2106131999_bin.238-c00088_D19_KMJ...region001	NRPS
SGB_220	D19_KMJN_T2106131999_bin.238	d__Bacteria;p__Bacteroidota;c__Bacteroidia;o__Bacteroidales;f__Bacteroidaceae;g__UBA4293;s__	d__Bacteria	p__Bacteroidota	c__Bacteroidia	o__Bacteroidales	f__Bacteroidaceae	g__UBA4293	s__	D19_KMJN_T2106131999_bin.238-c00105_D19_KMJ...region001	NRPS
SGB_220	D19_KMJN_T2106131999_bin.238	d__Bacteria;p__Bacteroidota;c__Bacteroidia;o__Bacteroidales;f__Bacteroidaceae;g__UBA4293;s__	d__Bacteria	p__Bacteroidota	c__Bacteroidia	o__Bacteroidales	f__Bacteroidaceae	g__UBA4293	s__	D19_KMJN_T2106131999_bin.238-c00113_D19_KMJ...region001	NRPS
SGB_221	D19_KMJN_T2106131999_bin.241	d__Bacteria;p__Bacteroidota;c__Bacteroidia;o__Bacteroidales;f__UBA932;g__Cryptobacteroides;s__	d__Bacteria	p__Bacteroidota	c__Bacteroidia	o__Bacteroidales	f__UBA932	g__Cryptobacteroides	s__	D19_KMJN_T2106131999_bin.241-c00029_D19_KMJ...region001	Others
SGB_221	D19_KMJN_T2106131999_bin.241	d__Bacteria;p__Bacteroidota;c__Bacteroidia;o__Bacteroidales;f__UBA932;g__Cryptobacteroides;s__	d__Bacteria	p__Bacteroidota	c__Bacteroidia	o__Bacteroidales	f__UBA932	g__Cryptobacteroides	s__	D19_KMJN_T2106131999_bin.241-c00040_D19_KMJ...region001	Others
SGB_221	D19_KMJN_T2106131999_bin.241	d__Bacteria;p__Bacteroidota;c__Bacteroidia;o__Bacteroidales;f__UBA932;g__Cryptobacteroides;s__	d__Bacteria	p__Bacteroidota	c__Bacteroidia	o__Bacteroidales	f__UBA932	g__Cryptobacteroides	s__	D19_KMJN_T2106131999_bin.241-c00042_D19_KMJ...region001	NRPS
SGB_221	D19_KMJN_T2106131999_bin.241	d__Bacteria;p__Bacteroidota;c__Bacteroidia;o__Bacteroidales;f__UBA932;g__Cryptobacteroides;s__	d__Bacteria	p__Bacteroidota	c__Bacteroidia	o__Bacteroidales	f__UBA932	g__Cryptobacteroides	s__	D19_KMJN_T2106131999_bin.241-c00045_D19_KMJ...region001	Others
SGB_222	D19_KMJN_T2106131999_bin.244	d__Bacteria;p__Bacillota_A;c__Clostridia;o__Oscillospirales;f__Acutalibacteraceae;g__CAG-488;s__	d__Bacteria	p__Bacillota_A	c__Clostridia	o__Oscillospirales	f__Acutalibacteraceae	g__CAG-488	s__	D19_KMJN_T2106131999_bin.244-c00010_D19_KMJ...region001	RiPPs
SGB_222	D19_KMJN_T2106131999_bin.244	d__Bacteria;p__Bacillota_A;c__Clostridia;o__Oscillospirales;f__Acutalibacteraceae;g__CAG-488;s__	d__Bacteria	p__Bacillota_A	c__Clostridia	o__Oscillospirales	f__Acutalibacteraceae	g__CAG-488	s__	D19_KMJN_T2106131999_bin.244-c00033_D19_KMJ...region001	RiPPs
SGB_222	D19_KMJN_T2106131999_bin.244	d__Bacteria;p__Bacillota_A;c__Clostridia;o__Oscillospirales;f__Acutalibacteraceae;g__CAG-488;s__	d__Bacteria	p__Bacillota_A	c__Clostridia	o__Oscillospirales	f__Acutalibacteraceae	g__CAG-488	s__	D19_KMJN_T2106131999_bin.244-c00036_D19_KMJ...region001	RiPPs
SGB_222	D19_KMJN_T2106131999_bin.244	d__Bacteria;p__Bacillota_A;c__Clostridia;o__Oscillospirales;f__Acutalibacteraceae;g__CAG-488;s__	d__Bacteria	p__Bacillota_A	c__Clostridia	o__Oscillospirales	f__Acutalibacteraceae	g__CAG-488	s__	D19_KMJN_T2106131999_bin.244-c00047_D19_KMJ...region001	RiPPs
SGB_222	D19_KMJN_T2106131999_bin.244	d__Bacteria;p__Bacillota_A;c__Clostridia;o__Oscillospirales;f__Acutalibacteraceae;g__CAG-488;s__	d__Bacteria	p__Bacillota_A	c__Clostridia	o__Oscillospirales	f__Acutalibacteraceae	g__CAG-488	s__	D19_KMJN_T2106131999_bin.244-c00055_D19_KMJ...region001	NRPS
SGB_222	D19_KMJN_T2106131999_bin.244	d__Bacteria;p__Bacillota_A;c__Clostridia;o__Oscillospirales;f__Acutalibacteraceae;g__CAG-488;s__	d__Bacteria	p__Bacillota_A	c__Clostridia	o__Oscillospirales	f__Acutalibacteraceae	g__CAG-488	s__	D19_KMJN_T2106131999_bin.244-c00059_D19_KMJ...region001	Others
SGB_223	D19_KMJN_T2106131999_bin.262	d__Bacteria;p__Bacillota_A;c__Clostridia;o__Lachnospirales;f__Lachnospiraceae;g__UBA1755;s__	d__Bacteria	p__Bacillota_A	c__Clostridia	o__Lachnospirales	f__Lachnospiraceae	g__UBA1755	s__	D19_KMJN_T2106131999_bin.262-c00109_D19_KMJ...region001	NRPS
SGB_223	D19_KMJN_T2106131999_bin.262	d__Bacteria;p__Bacillota_A;c__Clostridia;o__Lachnospirales;f__Lachnospiraceae;g__UBA1755;s__	d__Bacteria	p__Bacillota_A	c__Clostridia	o__Lachnospirales	f__Lachnospiraceae	g__UBA1755	s__	D19_KMJN_T2106131999_bin.262-c00250_D19_KMJ...region001	NRPS
SGB_223	D19_KMJN_T2106131999_bin.262	d__Bacteria;p__Bacillota_A;c__Clostridia;o__Lachnospirales;f__Lachnospiraceae;g__UBA1755;s__	d__Bacteria	p__Bacillota_A	c__Clostridia	o__Lachnospirales	f__Lachnospiraceae	g__UBA1755	s__	D19_KMJN_T2106131999_bin.262-c00254_D19_KMJ...region001	Others
SGB_223	D19_KMJN_T2106131999_bin.262	d__Bacteria;p__Bacillota_A;c__Clostridia;o__Lachnospirales;f__Lachnospiraceae;g__UBA1755;s__	d__Bacteria	p__Bacillota_A	c__Clostridia	o__Lachnospirales	f__Lachnospiraceae	g__UBA1755	s__	D19_KMJN_T2106131999_bin.262-c00265_D19_KMJ...region001	NRPS
SGB_224	D19_KMJN_T2106131999_bin.275	d__Bacteria;p__Bacteroidota;c__Bacteroidia;o__Bacteroidales;f__UBA932;g__Cryptobacteroides;s__	d__Bacteria	p__Bacteroidota	c__Bacteroidia	o__Bacteroidales	f__UBA932	g__Cryptobacteroides	s__	D19_KMJN_T2106131999_bin.275-c00096_D19_KMJ...region001	NRPS
SGB_224	D19_KMJN_T2106131999_bin.275	d__Bacteria;p__Bacteroidota;c__Bacteroidia;o__Bacteroidales;f__UBA932;g__Cryptobacteroides;s__	d__Bacteria	p__Bacteroidota	c__Bacteroidia	o__Bacteroidales	f__UBA932	g__Cryptobacteroides	s__	D19_KMJN_T2106131999_bin.275-c00111_D19_KMJ...region001	RiPPs
SGB_225	D19_KMJN_T2106131999_bin.279	d__Bacteria;p__Bacteroidota;c__Bacteroidia;o__Bacteroidales;f__Paludibacteraceae;g__RF16;s__	d__Bacteria	p__Bacteroidota	c__Bacteroidia	o__Bacteroidales	f__Paludibacteraceae	g__RF16	s__	D19_KMJN_T2106131999_bin.279-c00259_D19_KMJ...region001	NRPS
SGB_227	D19_KMJN_T2106131999_bin.32	d__Bacteria;p__Verrucomicrobiota;c__Kiritimatiellia;o__RFP12;f__UBA1067;g__UBA1067;s__	d__Bacteria	p__Verrucomicrobiota	c__Kiritimatiellia	o__RFP12	f__UBA1067	g__UBA1067	s__	D19_KMJN_T2106131999_bin.32-c00064_D19_KMJ...region001	NRPS
SGB_227	D19_KMJN_T2106131999_bin.32	d__Bacteria;p__Verrucomicrobiota;c__Kiritimatiellia;o__RFP12;f__UBA1067;g__UBA1067;s__	d__Bacteria	p__Verrucomicrobiota	c__Kiritimatiellia	o__RFP12	f__UBA1067	g__UBA1067	s__	D19_KMJN_T2106131999_bin.32-c00114_D19_KMJ...region001	NRPS
SGB_228	D19_KMJN_T2106131999_bin.371	d__Archaea;p__Thermoplasmatota;c__Thermoplasmata;o__Methanomassiliicoccales;f__Methanomethylophilaceae;g__;s__	d__Archaea	p__Thermoplasmatota	c__Thermoplasmata	o__Methanomassiliicoccales	f__Methanomethylophilaceae	g__	s__	D19_KMJN_T2106131999_bin.371-c00035_D19_KMJ...region001	NRPS
SGB_228	D19_KMJN_T2106131999_bin.371	d__Archaea;p__Thermoplasmatota;c__Thermoplasmata;o__Methanomassiliicoccales;f__Methanomethylophilaceae;g__;s__	d__Archaea	p__Thermoplasmatota	c__Thermoplasmata	o__Methanomassiliicoccales	f__Methanomethylophilaceae	g__	s__	D19_KMJN_T2106131999_bin.371-c00078_D19_KMJ...region001	NRPS
SGB_228	D19_KMJN_T2106131999_bin.371	d__Archaea;p__Thermoplasmatota;c__Thermoplasmata;o__Methanomassiliicoccales;f__Methanomethylophilaceae;g__;s__	d__Archaea	p__Thermoplasmatota	c__Thermoplasmata	o__Methanomassiliicoccales	f__Methanomethylophilaceae	g__	s__	D19_KMJN_T2106131999_bin.371-c00084_D19_KMJ...region001	NRPS
SGB_228	D19_KMJN_T2106131999_bin.371	d__Archaea;p__Thermoplasmatota;c__Thermoplasmata;o__Methanomassiliicoccales;f__Methanomethylophilaceae;g__;s__	d__Archaea	p__Thermoplasmatota	c__Thermoplasmata	o__Methanomassiliicoccales	f__Methanomethylophilaceae	g__	s__	D19_KMJN_T2106131999_bin.371-c00147_D19_KMJ...region001	NRPS
SGB_228	D19_KMJN_T2106131999_bin.371	d__Archaea;p__Thermoplasmatota;c__Thermoplasmata;o__Methanomassiliicoccales;f__Methanomethylophilaceae;g__;s__	d__Archaea	p__Thermoplasmatota	c__Thermoplasmata	o__Methanomassiliicoccales	f__Methanomethylophilaceae	g__	s__	D19_KMJN_T2106131999_bin.371-c00161_D19_KMJ...region001	NRPS
SGB_229	D19_KMJN_T2106131999_bin.50	d__Bacteria;p__Bacillota_A;c__Clostridia;o__Lachnospirales;f__Lachnospiraceae;g__NK4A136;s__	d__Bacteria	p__Bacillota_A	c__Clostridia	o__Lachnospirales	f__Lachnospiraceae	g__NK4A136	s__	D19_KMJN_T2106131999_bin.50-c00074_D19_KMJ...region001	RiPPs
SGB_229	D19_KMJN_T2106131999_bin.50	d__Bacteria;p__Bacillota_A;c__Clostridia;o__Lachnospirales;f__Lachnospiraceae;g__NK4A136;s__	d__Bacteria	p__Bacillota_A	c__Clostridia	o__Lachnospirales	f__Lachnospiraceae	g__NK4A136	s__	D19_KMJN_T2106131999_bin.50-c00075_D19_KMJ...region001	RiPPs
SGB_230	D19_KMJN_T2106131999_bin.75	d__Bacteria;p__Bacillota_A;c__Clostridia;o__Oscillospirales;f__Acutalibacteraceae;g__;s__	d__Bacteria	p__Bacillota_A	c__Clostridia	o__Oscillospirales	f__Acutalibacteraceae	g__	s__	D19_KMJN_T2106131999_bin.75-c00013_D19_KMJ...region001	NRPS
SGB_230	D19_KMJN_T2106131999_bin.75	d__Bacteria;p__Bacillota_A;c__Clostridia;o__Oscillospirales;f__Acutalibacteraceae;g__;s__	d__Bacteria	p__Bacillota_A	c__Clostridia	o__Oscillospirales	f__Acutalibacteraceae	g__	s__	D19_KMJN_T2106131999_bin.75-c00038_D19_KMJ...region001	RiPPs
SGB_230	D19_KMJN_T2106131999_bin.75	d__Bacteria;p__Bacillota_A;c__Clostridia;o__Oscillospirales;f__Acutalibacteraceae;g__;s__	d__Bacteria	p__Bacillota_A	c__Clostridia	o__Oscillospirales	f__Acutalibacteraceae	g__	s__	D19_KMJN_T2106131999_bin.75-c00043_D19_KMJ...region001	Others
SGB_231	D19_KMJN_T2106131999_bin.80	d__Bacteria;p__Bacillota_A;c__Clostridia;o__Oscillospirales;f__Oscillospiraceae;g__Vescimonas;s__	d__Bacteria	p__Bacillota_A	c__Clostridia	o__Oscillospirales	f__Oscillospiraceae	g__Vescimonas	s__	D19_KMJN_T2106131999_bin.80-c00057_D19_KMJ...region001	NRPS
SGB_232	D19_KMJN_T2106131999_bin.85	d__Bacteria;p__Verrucomicrobiota;c__Lentisphaeria;o__Victivallales;f__UBA1829;g__SIG77;s__	d__Bacteria	p__Verrucomicrobiota	c__Lentisphaeria	o__Victivallales	f__UBA1829	g__SIG77	s__	D19_KMJN_T2106131999_bin.85-c00073_D19_KMJ...region001	NRPS
SGB_232	D19_KMJN_T2106131999_bin.85	d__Bacteria;p__Verrucomicrobiota;c__Lentisphaeria;o__Victivallales;f__UBA1829;g__SIG77;s__	d__Bacteria	p__Verrucomicrobiota	c__Lentisphaeria	o__Victivallales	f__UBA1829	g__SIG77	s__	D19_KMJN_T2106131999_bin.85-c00326_D19_KMJ...region001	NRPS
SGB_232	D19_KMJN_T2106131999_bin.85	d__Bacteria;p__Verrucomicrobiota;c__Lentisphaeria;o__Victivallales;f__UBA1829;g__SIG77;s__	d__Bacteria	p__Verrucomicrobiota	c__Lentisphaeria	o__Victivallales	f__UBA1829	g__SIG77	s__	D19_KMJN_T2106131999_bin.85-c00457_D19_KMJ...region001	NRPS
SGB_234	D20_KMJN_T2106132000_bin.155	d__Bacteria;p__Bacillota_A;c__Clostridia;o__Lachnospirales;f__Lachnospiraceae;g__Avilachnospira;s__	d__Bacteria	p__Bacillota_A	c__Clostridia	o__Lachnospirales	f__Lachnospiraceae	g__Avilachnospira	s__	D20_KMJN_T2106132000_bin.155-c00040_D20_KMJ...region001	Others
SGB_234	D20_KMJN_T2106132000_bin.155	d__Bacteria;p__Bacillota_A;c__Clostridia;o__Lachnospirales;f__Lachnospiraceae;g__Avilachnospira;s__	d__Bacteria	p__Bacillota_A	c__Clostridia	o__Lachnospirales	f__Lachnospiraceae	g__Avilachnospira	s__	D20_KMJN_T2106132000_bin.155-c00163_D20_KMJ...region001	RiPPs
SGB_234	D20_KMJN_T2106132000_bin.155	d__Bacteria;p__Bacillota_A;c__Clostridia;o__Lachnospirales;f__Lachnospiraceae;g__Avilachnospira;s__	d__Bacteria	p__Bacillota_A	c__Clostridia	o__Lachnospirales	f__Lachnospiraceae	g__Avilachnospira	s__	D20_KMJN_T2106132000_bin.155-c00208_D20_KMJ...region001	NRPS
SGB_234	D20_KMJN_T2106132000_bin.155	d__Bacteria;p__Bacillota_A;c__Clostridia;o__Lachnospirales;f__Lachnospiraceae;g__Avilachnospira;s__	d__Bacteria	p__Bacillota_A	c__Clostridia	o__Lachnospirales	f__Lachnospiraceae	g__Avilachnospira	s__	D20_KMJN_T2106132000_bin.155-c00209_D20_KMJ...region001	RiPPs
SGB_234	D20_KMJN_T2106132000_bin.155	d__Bacteria;p__Bacillota_A;c__Clostridia;o__Lachnospirales;f__Lachnospiraceae;g__Avilachnospira;s__	d__Bacteria	p__Bacillota_A	c__Clostridia	o__Lachnospirales	f__Lachnospiraceae	g__Avilachnospira	s__	D20_KMJN_T2106132000_bin.155-c00329_D20_KMJ...region001	NRPS
SGB_235	D20_KMJN_T2106132000_bin.176	d__Bacteria;p__Bacillota_C;c__Negativicutes;o__Acidaminococcales;f__Acidaminococcaceae;g__Phascolarctobacterium_A;s__	d__Bacteria	p__Bacillota_C	c__Negativicutes	o__Acidaminococcales	f__Acidaminococcaceae	g__Phascolarctobacterium_A	s__	D20_KMJN_T2106132000_bin.176-c00093_D20_KMJ...region001	RiPPs
SGB_236	D20_KMJN_T2106132000_bin.220	d__Bacteria;p__Bacillota_A;c__Clostridia;o__Saccharofermentanales;f__Saccharofermentanaceae;g__Saccharofermentans;s__	d__Bacteria	p__Bacillota_A	c__Clostridia	o__Saccharofermentanales	f__Saccharofermentanaceae	g__Saccharofermentans	s__	D20_KMJN_T2106132000_bin.220-c00003_D20_KMJ...region001	RiPPs
SGB_236	D20_KMJN_T2106132000_bin.220	d__Bacteria;p__Bacillota_A;c__Clostridia;o__Saccharofermentanales;f__Saccharofermentanaceae;g__Saccharofermentans;s__	d__Bacteria	p__Bacillota_A	c__Clostridia	o__Saccharofermentanales	f__Saccharofermentanaceae	g__Saccharofermentans	s__	D20_KMJN_T2106132000_bin.220-c00007_D20_KMJ...region001	RiPPs
SGB_236	D20_KMJN_T2106132000_bin.220	d__Bacteria;p__Bacillota_A;c__Clostridia;o__Saccharofermentanales;f__Saccharofermentanaceae;g__Saccharofermentans;s__	d__Bacteria	p__Bacillota_A	c__Clostridia	o__Saccharofermentanales	f__Saccharofermentanaceae	g__Saccharofermentans	s__	D20_KMJN_T2106132000_bin.220-c00014_D20_KMJ...region001	RiPPs
SGB_236	D20_KMJN_T2106132000_bin.220	d__Bacteria;p__Bacillota_A;c__Clostridia;o__Saccharofermentanales;f__Saccharofermentanaceae;g__Saccharofermentans;s__	d__Bacteria	p__Bacillota_A	c__Clostridia	o__Saccharofermentanales	f__Saccharofermentanaceae	g__Saccharofermentans	s__	D20_KMJN_T2106132000_bin.220-c00019_D20_KMJ...region001	RiPPs
SGB_236	D20_KMJN_T2106132000_bin.220	d__Bacteria;p__Bacillota_A;c__Clostridia;o__Saccharofermentanales;f__Saccharofermentanaceae;g__Saccharofermentans;s__	d__Bacteria	p__Bacillota_A	c__Clostridia	o__Saccharofermentanales	f__Saccharofermentanaceae	g__Saccharofermentans	s__	D20_KMJN_T2106132000_bin.220-c00050_D20_KMJ...region001	RiPPs
SGB_237	D20_KMJN_T2106132000_bin.264	d__Bacteria;p__Bacillota;c__Bacilli;o__RFN20;f__CAG-449;g__UBA3210;s__	d__Bacteria	p__Bacillota	c__Bacilli	o__RFN20	f__CAG-449	g__UBA3210	s__	D20_KMJN_T2106132000_bin.264-c00106_D20_KMJ...region001	NRPS
SGB_237	D20_KMJN_T2106132000_bin.264	d__Bacteria;p__Bacillota;c__Bacilli;o__RFN20;f__CAG-449;g__UBA3210;s__	d__Bacteria	p__Bacillota	c__Bacilli	o__RFN20	f__CAG-449	g__UBA3210	s__	D20_KMJN_T2106132000_bin.264-c00114_D20_KMJ...region001	RiPPs
SGB_238	D20_KMJN_T2106132000_bin.265	d__Bacteria;p__Bacillota_A;c__Clostridia;o__Lachnospirales;f__Lachnospiraceae;g__JAKSSA01;s__	d__Bacteria	p__Bacillota_A	c__Clostridia	o__Lachnospirales	f__Lachnospiraceae	g__JAKSSA01	s__	D20_KMJN_T2106132000_bin.265-c00418_D20_KMJ...region001	RiPPs
SGB_239	D20_KMJN_T2106132000_bin.277	d__Bacteria;p__Bacteroidota;c__Bacteroidia;o__Bacteroidales;f__Paludibacteraceae;g__UBA1754;s__UBA1754 sp002315615	d__Bacteria	p__Bacteroidota	c__Bacteroidia	o__Bacteroidales	f__Paludibacteraceae	g__UBA1754	s__UBA1754 sp002315615	D20_KMJN_T2106132000_bin.277-c00224_D20_KMJ...region001	NRPS
SGB_240	D20_KMJN_T2106132000_bin.326	d__Bacteria;p__Bacteroidota;c__Bacteroidia;o__Bacteroidales;f__Rikenellaceae;g__Mucinivorans;s__	d__Bacteria	p__Bacteroidota	c__Bacteroidia	o__Bacteroidales	f__Rikenellaceae	g__Mucinivorans	s__	D20_KMJN_T2106132000_bin.326-c00086_D20_KMJ...region001	NRPS
SGB_240	D20_KMJN_T2106132000_bin.326	d__Bacteria;p__Bacteroidota;c__Bacteroidia;o__Bacteroidales;f__Rikenellaceae;g__Mucinivorans;s__	d__Bacteria	p__Bacteroidota	c__Bacteroidia	o__Bacteroidales	f__Rikenellaceae	g__Mucinivorans	s__	D20_KMJN_T2106132000_bin.326-c00109_D20_KMJ...region001	Others
SGB_240	D20_KMJN_T2106132000_bin.326	d__Bacteria;p__Bacteroidota;c__Bacteroidia;o__Bacteroidales;f__Rikenellaceae;g__Mucinivorans;s__	d__Bacteria	p__Bacteroidota	c__Bacteroidia	o__Bacteroidales	f__Rikenellaceae	g__Mucinivorans	s__	D20_KMJN_T2106132000_bin.326-c00225_D20_KMJ...region001	NRPS
SGB_240	D20_KMJN_T2106132000_bin.326	d__Bacteria;p__Bacteroidota;c__Bacteroidia;o__Bacteroidales;f__Rikenellaceae;g__Mucinivorans;s__	d__Bacteria	p__Bacteroidota	c__Bacteroidia	o__Bacteroidales	f__Rikenellaceae	g__Mucinivorans	s__	D20_KMJN_T2106132000_bin.326-c00325_D20_KMJ...region001	Others
SGB_241	D20_KMJN_T2106132000_bin.329	d__Bacteria;p__Bacteroidota;c__Bacteroidia;o__Bacteroidales;f__UBA932;g__Cryptobacteroides;s__	d__Bacteria	p__Bacteroidota	c__Bacteroidia	o__Bacteroidales	f__UBA932	g__Cryptobacteroides	s__	D20_KMJN_T2106132000_bin.329-c00064_D20_KMJ...region001	NRPS
SGB_241	D20_KMJN_T2106132000_bin.329	d__Bacteria;p__Bacteroidota;c__Bacteroidia;o__Bacteroidales;f__UBA932;g__Cryptobacteroides;s__	d__Bacteria	p__Bacteroidota	c__Bacteroidia	o__Bacteroidales	f__UBA932	g__Cryptobacteroides	s__	D20_KMJN_T2106132000_bin.329-c00204_D20_KMJ...region001	NRPS
SGB_241	D20_KMJN_T2106132000_bin.329	d__Bacteria;p__Bacteroidota;c__Bacteroidia;o__Bacteroidales;f__UBA932;g__Cryptobacteroides;s__	d__Bacteria	p__Bacteroidota	c__Bacteroidia	o__Bacteroidales	f__UBA932	g__Cryptobacteroides	s__	D20_KMJN_T2106132000_bin.329-c00398_D20_KMJ...region001	NRPS
SGB_241	D20_KMJN_T2106132000_bin.329	d__Bacteria;p__Bacteroidota;c__Bacteroidia;o__Bacteroidales;f__UBA932;g__Cryptobacteroides;s__	d__Bacteria	p__Bacteroidota	c__Bacteroidia	o__Bacteroidales	f__UBA932	g__Cryptobacteroides	s__	D20_KMJN_T2106132000_bin.329-c00443_D20_KMJ...region001	RiPPs
SGB_243	D20_KMJN_T2106132000_bin.360	d__Bacteria;p__Bacillota;c__Bacilli;o__RFN20;f__CAG-826;g__SIG220;s__	d__Bacteria	p__Bacillota	c__Bacilli	o__RFN20	f__CAG-826	g__SIG220	s__	D20_KMJN_T2106132000_bin.360-c00042_D20_KMJ...region001	RiPPs
SGB_243	D20_KMJN_T2106132000_bin.360	d__Bacteria;p__Bacillota;c__Bacilli;o__RFN20;f__CAG-826;g__SIG220;s__	d__Bacteria	p__Bacillota	c__Bacilli	o__RFN20	f__CAG-826	g__SIG220	s__	D20_KMJN_T2106132000_bin.360-c00051_D20_KMJ...region001	NRPS
SGB_245	D20_KMJN_T2106132000_bin.39	d__Bacteria;p__Bacillota;c__Bacilli;o__RFN20;f__UBA1709;g__UBA1709;s__	d__Bacteria	p__Bacillota	c__Bacilli	o__RFN20	f__UBA1709	g__UBA1709	s__	D20_KMJN_T2106132000_bin.39-c00001_D20_KMJ...region001	NRPS
SGB_247	D21_KMJN_T2106132001_bin.142	d__Bacteria;p__Bacteroidota;c__Bacteroidia;o__Bacteroidales;f__UBA932;g__Cryptobacteroides;s__	d__Bacteria	p__Bacteroidota	c__Bacteroidia	o__Bacteroidales	f__UBA932	g__Cryptobacteroides	s__	D21_KMJN_T2106132001_bin.142-c00021_D21_KMJ...region001	NRPS
SGB_247	D21_KMJN_T2106132001_bin.142	d__Bacteria;p__Bacteroidota;c__Bacteroidia;o__Bacteroidales;f__UBA932;g__Cryptobacteroides;s__	d__Bacteria	p__Bacteroidota	c__Bacteroidia	o__Bacteroidales	f__UBA932	g__Cryptobacteroides	s__	D21_KMJN_T2106132001_bin.142-c00089_D21_KMJ...region001	RiPPs
SGB_247	D21_KMJN_T2106132001_bin.142	d__Bacteria;p__Bacteroidota;c__Bacteroidia;o__Bacteroidales;f__UBA932;g__Cryptobacteroides;s__	d__Bacteria	p__Bacteroidota	c__Bacteroidia	o__Bacteroidales	f__UBA932	g__Cryptobacteroides	s__	D21_KMJN_T2106132001_bin.142-c00140_D21_KMJ...region001	NRPS
SGB_247	D21_KMJN_T2106132001_bin.142	d__Bacteria;p__Bacteroidota;c__Bacteroidia;o__Bacteroidales;f__UBA932;g__Cryptobacteroides;s__	d__Bacteria	p__Bacteroidota	c__Bacteroidia	o__Bacteroidales	f__UBA932	g__Cryptobacteroides	s__	D21_KMJN_T2106132001_bin.142-c00167_D21_KMJ...region001	NRPS
SGB_247	D21_KMJN_T2106132001_bin.142	d__Bacteria;p__Bacteroidota;c__Bacteroidia;o__Bacteroidales;f__UBA932;g__Cryptobacteroides;s__	d__Bacteria	p__Bacteroidota	c__Bacteroidia	o__Bacteroidales	f__UBA932	g__Cryptobacteroides	s__	D21_KMJN_T2106132001_bin.142-c00183_D21_KMJ...region001	RiPPs
SGB_247	D21_KMJN_T2106132001_bin.142	d__Bacteria;p__Bacteroidota;c__Bacteroidia;o__Bacteroidales;f__UBA932;g__Cryptobacteroides;s__	d__Bacteria	p__Bacteroidota	c__Bacteroidia	o__Bacteroidales	f__UBA932	g__Cryptobacteroides	s__	D21_KMJN_T2106132001_bin.142-c00195_D21_KMJ...region001	NRPS
SGB_247	D21_KMJN_T2106132001_bin.142	d__Bacteria;p__Bacteroidota;c__Bacteroidia;o__Bacteroidales;f__UBA932;g__Cryptobacteroides;s__	d__Bacteria	p__Bacteroidota	c__Bacteroidia	o__Bacteroidales	f__UBA932	g__Cryptobacteroides	s__	D21_KMJN_T2106132001_bin.142-c00260_D21_KMJ...region001	Others
SGB_248	D21_KMJN_T2106132001_bin.174	d__Bacteria;p__Bacteroidota;c__Bacteroidia;o__Bacteroidales;f__UBA932;g__Cryptobacteroides;s__	d__Bacteria	p__Bacteroidota	c__Bacteroidia	o__Bacteroidales	f__UBA932	g__Cryptobacteroides	s__	D21_KMJN_T2106132001_bin.174-c00002_D21_KMJ...region001	NRPS
SGB_248	D21_KMJN_T2106132001_bin.174	d__Bacteria;p__Bacteroidota;c__Bacteroidia;o__Bacteroidales;f__UBA932;g__Cryptobacteroides;s__	d__Bacteria	p__Bacteroidota	c__Bacteroidia	o__Bacteroidales	f__UBA932	g__Cryptobacteroides	s__	D21_KMJN_T2106132001_bin.174-c00051_D21_KMJ...region001	NRPS
SGB_248	D21_KMJN_T2106132001_bin.174	d__Bacteria;p__Bacteroidota;c__Bacteroidia;o__Bacteroidales;f__UBA932;g__Cryptobacteroides;s__	d__Bacteria	p__Bacteroidota	c__Bacteroidia	o__Bacteroidales	f__UBA932	g__Cryptobacteroides	s__	D21_KMJN_T2106132001_bin.174-c00063_D21_KMJ...region001	Others
SGB_248	D21_KMJN_T2106132001_bin.174	d__Bacteria;p__Bacteroidota;c__Bacteroidia;o__Bacteroidales;f__UBA932;g__Cryptobacteroides;s__	d__Bacteria	p__Bacteroidota	c__Bacteroidia	o__Bacteroidales	f__UBA932	g__Cryptobacteroides	s__	D21_KMJN_T2106132001_bin.174-c00079_D21_KMJ...region001	Others
SGB_250	D21_KMJN_T2106132001_bin.22	d__Bacteria;p__Bacteroidota;c__Bacteroidia;o__Bacteroidales;f__Paludibacteraceae;g__RF16;s__	d__Bacteria	p__Bacteroidota	c__Bacteroidia	o__Bacteroidales	f__Paludibacteraceae	g__RF16	s__	D21_KMJN_T2106132001_bin.22-c00044_D21_KMJ...region001	NRPS
SGB_250	D21_KMJN_T2106132001_bin.22	d__Bacteria;p__Bacteroidota;c__Bacteroidia;o__Bacteroidales;f__Paludibacteraceae;g__RF16;s__	d__Bacteria	p__Bacteroidota	c__Bacteroidia	o__Bacteroidales	f__Paludibacteraceae	g__RF16	s__	D21_KMJN_T2106132001_bin.22-c00088_D21_KMJ...region001	RiPPs
SGB_250	D21_KMJN_T2106132001_bin.22	d__Bacteria;p__Bacteroidota;c__Bacteroidia;o__Bacteroidales;f__Paludibacteraceae;g__RF16;s__	d__Bacteria	p__Bacteroidota	c__Bacteroidia	o__Bacteroidales	f__Paludibacteraceae	g__RF16	s__	D21_KMJN_T2106132001_bin.22-c00154_D21_KMJ...region001	Others
SGB_249	D21_KMJN_T2106132001_bin.221	d__Bacteria;p__Bacteroidota;c__Bacteroidia;o__Bacteroidales;f__P3;g__UBA1711;s__	d__Bacteria	p__Bacteroidota	c__Bacteroidia	o__Bacteroidales	f__P3	g__UBA1711	s__	D21_KMJN_T2106132001_bin.221-c00057_D21_KMJ...region001	RiPPs
SGB_251	D21_KMJN_T2106132001_bin.231	d__Bacteria;p__Bacteroidota;c__Bacteroidia;o__Bacteroidales;f__Bacteroidaceae;g__Prevotella;s__	d__Bacteria	p__Bacteroidota	c__Bacteroidia	o__Bacteroidales	f__Bacteroidaceae	g__Prevotella	s__	D21_KMJN_T2106132001_bin.231-c00018_D21_KMJ...region001	Others
SGB_251	D21_KMJN_T2106132001_bin.231	d__Bacteria;p__Bacteroidota;c__Bacteroidia;o__Bacteroidales;f__Bacteroidaceae;g__Prevotella;s__	d__Bacteria	p__Bacteroidota	c__Bacteroidia	o__Bacteroidales	f__Bacteroidaceae	g__Prevotella	s__	D21_KMJN_T2106132001_bin.231-c00047_D21_KMJ...region001	RiPPs
SGB_251	D21_KMJN_T2106132001_bin.231	d__Bacteria;p__Bacteroidota;c__Bacteroidia;o__Bacteroidales;f__Bacteroidaceae;g__Prevotella;s__	d__Bacteria	p__Bacteroidota	c__Bacteroidia	o__Bacteroidales	f__Bacteroidaceae	g__Prevotella	s__	D21_KMJN_T2106132001_bin.231-c00129_D21_KMJ...region001	RiPPs
SGB_252	D21_KMJN_T2106132001_bin.259	d__Bacteria;p__Bacteroidota;c__Bacteroidia;o__Bacteroidales;f__UBA932;g__Coprenecus;s__	d__Bacteria	p__Bacteroidota	c__Bacteroidia	o__Bacteroidales	f__UBA932	g__Coprenecus	s__	D21_KMJN_T2106132001_bin.259-c00077_D21_KMJ...region001	RiPPs
SGB_252	D21_KMJN_T2106132001_bin.259	d__Bacteria;p__Bacteroidota;c__Bacteroidia;o__Bacteroidales;f__UBA932;g__Coprenecus;s__	d__Bacteria	p__Bacteroidota	c__Bacteroidia	o__Bacteroidales	f__UBA932	g__Coprenecus	s__	D21_KMJN_T2106132001_bin.259-c00219_D21_KMJ...region001	NRPS
SGB_252	D21_KMJN_T2106132001_bin.259	d__Bacteria;p__Bacteroidota;c__Bacteroidia;o__Bacteroidales;f__UBA932;g__Coprenecus;s__	d__Bacteria	p__Bacteroidota	c__Bacteroidia	o__Bacteroidales	f__UBA932	g__Coprenecus	s__	D21_KMJN_T2106132001_bin.259-c00284_D21_KMJ...region001	Others
SGB_252	D21_KMJN_T2106132001_bin.259	d__Bacteria;p__Bacteroidota;c__Bacteroidia;o__Bacteroidales;f__UBA932;g__Coprenecus;s__	d__Bacteria	p__Bacteroidota	c__Bacteroidia	o__Bacteroidales	f__UBA932	g__Coprenecus	s__	D21_KMJN_T2106132001_bin.259-c00285_D21_KMJ...region001	RiPPs
SGB_252	D21_KMJN_T2106132001_bin.259	d__Bacteria;p__Bacteroidota;c__Bacteroidia;o__Bacteroidales;f__UBA932;g__Coprenecus;s__	d__Bacteria	p__Bacteroidota	c__Bacteroidia	o__Bacteroidales	f__UBA932	g__Coprenecus	s__	D21_KMJN_T2106132001_bin.259-c00333_D21_KMJ...region001	NRPS
SGB_254	D21_KMJN_T2106132001_bin.26	d__Bacteria;p__Bacteroidota;c__Bacteroidia;o__Bacteroidales;f__Bacteroidaceae;g__UBA4372;s__	d__Bacteria	p__Bacteroidota	c__Bacteroidia	o__Bacteroidales	f__Bacteroidaceae	g__UBA4372	s__	D21_KMJN_T2106132001_bin.26-c00007_D21_KMJ...region001	RiPPs
SGB_254	D21_KMJN_T2106132001_bin.26	d__Bacteria;p__Bacteroidota;c__Bacteroidia;o__Bacteroidales;f__Bacteroidaceae;g__UBA4372;s__	d__Bacteria	p__Bacteroidota	c__Bacteroidia	o__Bacteroidales	f__Bacteroidaceae	g__UBA4372	s__	D21_KMJN_T2106132001_bin.26-c00027_D21_KMJ...region001	NRPS
SGB_253	D21_KMJN_T2106132001_bin.262	d__Bacteria;p__Bacillota_A;c__Clostridia;o__Lachnospirales;f__Lachnospiraceae;g__RUG11977;s__	d__Bacteria	p__Bacillota_A	c__Clostridia	o__Lachnospirales	f__Lachnospiraceae	g__RUG11977	s__	D21_KMJN_T2106132001_bin.262-c00017_D21_KMJ...region001	RiPPs
SGB_258	D21_KMJN_T2106132001_bin.28	d__Bacteria;p__Fibrobacterota;c__Fibrobacteria;o__Fibrobacterales;f__Fibrobacteraceae;g__Fibrobacter;s__	d__Bacteria	p__Fibrobacterota	c__Fibrobacteria	o__Fibrobacterales	f__Fibrobacteraceae	g__Fibrobacter	s__	D21_KMJN_T2106132001_bin.28-c00015_D21_KMJ...region001	RiPPs
SGB_258	D21_KMJN_T2106132001_bin.28	d__Bacteria;p__Fibrobacterota;c__Fibrobacteria;o__Fibrobacterales;f__Fibrobacteraceae;g__Fibrobacter;s__	d__Bacteria	p__Fibrobacterota	c__Fibrobacteria	o__Fibrobacterales	f__Fibrobacteraceae	g__Fibrobacter	s__	D21_KMJN_T2106132001_bin.28-c00035_D21_KMJ...region001	Others
SGB_258	D21_KMJN_T2106132001_bin.28	d__Bacteria;p__Fibrobacterota;c__Fibrobacteria;o__Fibrobacterales;f__Fibrobacteraceae;g__Fibrobacter;s__	d__Bacteria	p__Fibrobacterota	c__Fibrobacteria	o__Fibrobacterales	f__Fibrobacteraceae	g__Fibrobacter	s__	D21_KMJN_T2106132001_bin.28-c00098_D21_KMJ...region001	Others
SGB_255	D21_KMJN_T2106132001_bin.283	d__Bacteria;p__Bacteroidota;c__Bacteroidia;o__Bacteroidales;f__UBA932;g__Cryptobacteroides;s__	d__Bacteria	p__Bacteroidota	c__Bacteroidia	o__Bacteroidales	f__UBA932	g__Cryptobacteroides	s__	D21_KMJN_T2106132001_bin.283-c00012_D21_KMJ...region001	NRPS
SGB_255	D21_KMJN_T2106132001_bin.283	d__Bacteria;p__Bacteroidota;c__Bacteroidia;o__Bacteroidales;f__UBA932;g__Cryptobacteroides;s__	d__Bacteria	p__Bacteroidota	c__Bacteroidia	o__Bacteroidales	f__UBA932	g__Cryptobacteroides	s__	D21_KMJN_T2106132001_bin.283-c00163_D21_KMJ...region001	RiPPs
SGB_255	D21_KMJN_T2106132001_bin.283	d__Bacteria;p__Bacteroidota;c__Bacteroidia;o__Bacteroidales;f__UBA932;g__Cryptobacteroides;s__	d__Bacteria	p__Bacteroidota	c__Bacteroidia	o__Bacteroidales	f__UBA932	g__Cryptobacteroides	s__	D21_KMJN_T2106132001_bin.283-c00196_D21_KMJ...region001	Others
SGB_256	D21_KMJN_T2106132001_bin.288	d__Archaea;p__Halobacteriota;c__Methanomicrobia;o__Methanomicrobiales;f__Methanocorpusculaceae;g__Methanocorpusculum;s__	d__Archaea	p__Halobacteriota	c__Methanomicrobia	o__Methanomicrobiales	f__Methanocorpusculaceae	g__Methanocorpusculum	s__	D21_KMJN_T2106132001_bin.288-c00029_D21_KMJ...region001	RiPPs
SGB_257	D21_KMJN_T2106132001_bin.289	d__Bacteria;p__Bacillota_A;c__Clostridia;o__Oscillospirales;f__Oscillospiraceae;g__JAKSPP01;s__	d__Bacteria	p__Bacillota_A	c__Clostridia	o__Oscillospirales	f__Oscillospiraceae	g__JAKSPP01	s__	D21_KMJN_T2106132001_bin.289-c00080_D21_KMJ...region001	Others
SGB_257	D21_KMJN_T2106132001_bin.289	d__Bacteria;p__Bacillota_A;c__Clostridia;o__Oscillospirales;f__Oscillospiraceae;g__JAKSPP01;s__	d__Bacteria	p__Bacillota_A	c__Clostridia	o__Oscillospirales	f__Oscillospiraceae	g__JAKSPP01	s__	D21_KMJN_T2106132001_bin.289-c00205_D21_KMJ...region001	RiPPs
SGB_259	D21_KMJN_T2106132001_bin.310	d__Bacteria;p__Bacteroidota;c__Bacteroidia;o__Bacteroidales;f__Paludibacteraceae;g__;s__	d__Bacteria	p__Bacteroidota	c__Bacteroidia	o__Bacteroidales	f__Paludibacteraceae	g__	s__	D21_KMJN_T2106132001_bin.310-c00008_D21_KMJ...region001	NRPS
SGB_260	D21_KMJN_T2106132001_bin.335	d__Archaea;p__Thermoplasmatota;c__Thermoplasmata;o__Methanomassiliicoccales;f__Methanomethylophilaceae;g__;s__	d__Archaea	p__Thermoplasmatota	c__Thermoplasmata	o__Methanomassiliicoccales	f__Methanomethylophilaceae	g__	s__	D21_KMJN_T2106132001_bin.335-c00141_D21_KMJ...region001	NRPS
SGB_260	D21_KMJN_T2106132001_bin.335	d__Archaea;p__Thermoplasmatota;c__Thermoplasmata;o__Methanomassiliicoccales;f__Methanomethylophilaceae;g__;s__	d__Archaea	p__Thermoplasmatota	c__Thermoplasmata	o__Methanomassiliicoccales	f__Methanomethylophilaceae	g__	s__	D21_KMJN_T2106132001_bin.335-c00167_D21_KMJ...region001	NRPS
SGB_260	D21_KMJN_T2106132001_bin.335	d__Archaea;p__Thermoplasmatota;c__Thermoplasmata;o__Methanomassiliicoccales;f__Methanomethylophilaceae;g__;s__	d__Archaea	p__Thermoplasmatota	c__Thermoplasmata	o__Methanomassiliicoccales	f__Methanomethylophilaceae	g__	s__	D21_KMJN_T2106132001_bin.335-c00309_D21_KMJ...region001	NRPS
SGB_262	D21_KMJN_T2106132001_bin.46	d__Bacteria;p__Bacillota_A;c__Clostridia;o__Lachnospirales;f__Lachnospiraceae;g__UBA4292;s__	d__Bacteria	p__Bacillota_A	c__Clostridia	o__Lachnospirales	f__Lachnospiraceae	g__UBA4292	s__	D21_KMJN_T2106132001_bin.46-c00128_D21_KMJ...region001	RiPPs
SGB_263	D21_KMJN_T2106132001_bin.50	d__Bacteria;p__Bacteroidota;c__Bacteroidia;o__Bacteroidales;f__UBA932;g__Cryptobacteroides;s__	d__Bacteria	p__Bacteroidota	c__Bacteroidia	o__Bacteroidales	f__UBA932	g__Cryptobacteroides	s__	D21_KMJN_T2106132001_bin.50-c00015_D21_KMJ...region001	Others
SGB_263	D21_KMJN_T2106132001_bin.50	d__Bacteria;p__Bacteroidota;c__Bacteroidia;o__Bacteroidales;f__UBA932;g__Cryptobacteroides;s__	d__Bacteria	p__Bacteroidota	c__Bacteroidia	o__Bacteroidales	f__UBA932	g__Cryptobacteroides	s__	D21_KMJN_T2106132001_bin.50-c00051_D21_KMJ...region001	RiPPs
SGB_263	D21_KMJN_T2106132001_bin.50	d__Bacteria;p__Bacteroidota;c__Bacteroidia;o__Bacteroidales;f__UBA932;g__Cryptobacteroides;s__	d__Bacteria	p__Bacteroidota	c__Bacteroidia	o__Bacteroidales	f__UBA932	g__Cryptobacteroides	s__	D21_KMJN_T2106132001_bin.50-c00055_D21_KMJ...region001	NRPS
SGB_263	D21_KMJN_T2106132001_bin.50	d__Bacteria;p__Bacteroidota;c__Bacteroidia;o__Bacteroidales;f__UBA932;g__Cryptobacteroides;s__	d__Bacteria	p__Bacteroidota	c__Bacteroidia	o__Bacteroidales	f__UBA932	g__Cryptobacteroides	s__	D21_KMJN_T2106132001_bin.50-c00079_D21_KMJ...region001	NRPS
SGB_263	D21_KMJN_T2106132001_bin.50	d__Bacteria;p__Bacteroidota;c__Bacteroidia;o__Bacteroidales;f__UBA932;g__Cryptobacteroides;s__	d__Bacteria	p__Bacteroidota	c__Bacteroidia	o__Bacteroidales	f__UBA932	g__Cryptobacteroides	s__	D21_KMJN_T2106132001_bin.50-c00080_D21_KMJ...region001	NRPS
SGB_264	D21_KMJN_T2106132001_bin.53	d__Bacteria;p__Bacteroidota;c__Bacteroidia;o__Bacteroidales;f__Bacteroidaceae;g__UBA6382;s__	d__Bacteria	p__Bacteroidota	c__Bacteroidia	o__Bacteroidales	f__Bacteroidaceae	g__UBA6382	s__	D21_KMJN_T2106132001_bin.53-c00286_D21_KMJ...region001	NRPS
SGB_268	D21_KMJN_T2106132001_bin.6	d__Bacteria;p__Bacteroidota;c__Bacteroidia;o__Bacteroidales;f__Paludibacteraceae;g__Aphodosoma;s__	d__Bacteria	p__Bacteroidota	c__Bacteroidia	o__Bacteroidales	f__Paludibacteraceae	g__Aphodosoma	s__	D21_KMJN_T2106132001_bin.6-c00137_D21_KMJ...region001	RiPPs
SGB_268	D21_KMJN_T2106132001_bin.6	d__Bacteria;p__Bacteroidota;c__Bacteroidia;o__Bacteroidales;f__Paludibacteraceae;g__Aphodosoma;s__	d__Bacteria	p__Bacteroidota	c__Bacteroidia	o__Bacteroidales	f__Paludibacteraceae	g__Aphodosoma	s__	D21_KMJN_T2106132001_bin.6-c00140_D21_KMJ...region001	NRPS
SGB_266	D21_KMJN_T2106132001_bin.66	d__Bacteria;p__Bacteroidota;c__Bacteroidia;o__Bacteroidales;f__UBA932;g__Cryptobacteroides;s__	d__Bacteria	p__Bacteroidota	c__Bacteroidia	o__Bacteroidales	f__UBA932	g__Cryptobacteroides	s__	D21_KMJN_T2106132001_bin.66-c00335_D21_KMJ...region001	RiPPs
SGB_266	D21_KMJN_T2106132001_bin.66	d__Bacteria;p__Bacteroidota;c__Bacteroidia;o__Bacteroidales;f__UBA932;g__Cryptobacteroides;s__	d__Bacteria	p__Bacteroidota	c__Bacteroidia	o__Bacteroidales	f__UBA932	g__Cryptobacteroides	s__	D21_KMJN_T2106132001_bin.66-c00382_D21_KMJ...region001	NRPS
SGB_267	D21_KMJN_T2106132001_bin.68	d__Bacteria;p__Bacillota_A;c__Clostridia;o__Oscillospirales;f__Oscillospiraceae;g__Limivicinus;s__	d__Bacteria	p__Bacillota_A	c__Clostridia	o__Oscillospirales	f__Oscillospiraceae	g__Limivicinus	s__	D21_KMJN_T2106132001_bin.68-c00071_D21_KMJ...region001	RiPPs
SGB_267	D21_KMJN_T2106132001_bin.68	d__Bacteria;p__Bacillota_A;c__Clostridia;o__Oscillospirales;f__Oscillospiraceae;g__Limivicinus;s__	d__Bacteria	p__Bacillota_A	c__Clostridia	o__Oscillospirales	f__Oscillospiraceae	g__Limivicinus	s__	D21_KMJN_T2106132001_bin.68-c00161_D21_KMJ...region001	Others
SGB_267	D21_KMJN_T2106132001_bin.68	d__Bacteria;p__Bacillota_A;c__Clostridia;o__Oscillospirales;f__Oscillospiraceae;g__Limivicinus;s__	d__Bacteria	p__Bacillota_A	c__Clostridia	o__Oscillospirales	f__Oscillospiraceae	g__Limivicinus	s__	D21_KMJN_T2106132001_bin.68-c00217_D21_KMJ...region001	RiPPs
SGB_270	D21_KMJN_T2106132001_bin.78	d__Bacteria;p__Verrucomicrobiota;c__Kiritimatiellia;o__RFP12;f__UBA1067;g__UBA1067;s__	d__Bacteria	p__Verrucomicrobiota	c__Kiritimatiellia	o__RFP12	f__UBA1067	g__UBA1067	s__	D21_KMJN_T2106132001_bin.78-c00005_D21_KMJ...region001	NRPS
SGB_271	D21_KMJN_T2106132001_bin.9	d__Bacteria;p__Bacteroidota;c__Bacteroidia;o__Bacteroidales;f__Bacteroidaceae;g__UBA1786;s__	d__Bacteria	p__Bacteroidota	c__Bacteroidia	o__Bacteroidales	f__Bacteroidaceae	g__UBA1786	s__	D21_KMJN_T2106132001_bin.9-c00053_D21_KMJ...region001	Others
SGB_271	D21_KMJN_T2106132001_bin.9	d__Bacteria;p__Bacteroidota;c__Bacteroidia;o__Bacteroidales;f__Bacteroidaceae;g__UBA1786;s__	d__Bacteria	p__Bacteroidota	c__Bacteroidia	o__Bacteroidales	f__Bacteroidaceae	g__UBA1786	s__	D21_KMJN_T2106132001_bin.9-c00137_D21_KMJ...region001	NRPS
SGB_271	D21_KMJN_T2106132001_bin.9	d__Bacteria;p__Bacteroidota;c__Bacteroidia;o__Bacteroidales;f__Bacteroidaceae;g__UBA1786;s__	d__Bacteria	p__Bacteroidota	c__Bacteroidia	o__Bacteroidales	f__Bacteroidaceae	g__UBA1786	s__	D21_KMJN_T2106132001_bin.9-c00195_D21_KMJ...region001	NRPS
SGB_271	D21_KMJN_T2106132001_bin.9	d__Bacteria;p__Bacteroidota;c__Bacteroidia;o__Bacteroidales;f__Bacteroidaceae;g__UBA1786;s__	d__Bacteria	p__Bacteroidota	c__Bacteroidia	o__Bacteroidales	f__Bacteroidaceae	g__UBA1786	s__	D21_KMJN_T2106132001_bin.9-c00197_D21_KMJ...region001	NRPS
SGB_271	D21_KMJN_T2106132001_bin.9	d__Bacteria;p__Bacteroidota;c__Bacteroidia;o__Bacteroidales;f__Bacteroidaceae;g__UBA1786;s__	d__Bacteria	p__Bacteroidota	c__Bacteroidia	o__Bacteroidales	f__Bacteroidaceae	g__UBA1786	s__	D21_KMJN_T2106132001_bin.9-c00249_D21_KMJ...region001	NRPS
SGB_271	D21_KMJN_T2106132001_bin.9	d__Bacteria;p__Bacteroidota;c__Bacteroidia;o__Bacteroidales;f__Bacteroidaceae;g__UBA1786;s__	d__Bacteria	p__Bacteroidota	c__Bacteroidia	o__Bacteroidales	f__Bacteroidaceae	g__UBA1786	s__	D21_KMJN_T2106132001_bin.9-c00299_D21_KMJ...region001	RiPPs
SGB_272	D22_KMJN_T2106132002_bin.108	d__Archaea;p__Halobacteriota;c__Methanomicrobia;o__Methanomicrobiales;f__Methanocorpusculaceae;g__Methanocorpusculum;s__	d__Archaea	p__Halobacteriota	c__Methanomicrobia	o__Methanomicrobiales	f__Methanocorpusculaceae	g__Methanocorpusculum	s__	D22_KMJN_T2106132002_bin.108-c00100_D22_KMJ...region001	RiPPs
SGB_273	D22_KMJN_T2106132002_bin.130	d__Bacteria;p__Bacteroidota;c__Bacteroidia;o__Bacteroidales;f__Paludibacteraceae;g__RF16;s__	d__Bacteria	p__Bacteroidota	c__Bacteroidia	o__Bacteroidales	f__Paludibacteraceae	g__RF16	s__	D22_KMJN_T2106132002_bin.130-c00040_D22_KMJ...region001	RiPPs
SGB_273	D22_KMJN_T2106132002_bin.130	d__Bacteria;p__Bacteroidota;c__Bacteroidia;o__Bacteroidales;f__Paludibacteraceae;g__RF16;s__	d__Bacteria	p__Bacteroidota	c__Bacteroidia	o__Bacteroidales	f__Paludibacteraceae	g__RF16	s__	D22_KMJN_T2106132002_bin.130-c00066_D22_KMJ...region001	NRPS
SGB_274	D22_KMJN_T2106132002_bin.133	d__Bacteria;p__Bacteroidota;c__Bacteroidia;o__Bacteroidales;f__UBA932;g__Cryptobacteroides;s__	d__Bacteria	p__Bacteroidota	c__Bacteroidia	o__Bacteroidales	f__UBA932	g__Cryptobacteroides	s__	D22_KMJN_T2106132002_bin.133-c00011_D22_KMJ...region001	NRPS
SGB_274	D22_KMJN_T2106132002_bin.133	d__Bacteria;p__Bacteroidota;c__Bacteroidia;o__Bacteroidales;f__UBA932;g__Cryptobacteroides;s__	d__Bacteria	p__Bacteroidota	c__Bacteroidia	o__Bacteroidales	f__UBA932	g__Cryptobacteroides	s__	D22_KMJN_T2106132002_bin.133-c00050_D22_KMJ...region001	RiPPs
SGB_275	D22_KMJN_T2106132002_bin.138	d__Bacteria;p__Bacillota_A;c__Clostridia;o__Oscillospirales;f__CAG-272;g__UBA1770;s__	d__Bacteria	p__Bacillota_A	c__Clostridia	o__Oscillospirales	f__CAG-272	g__UBA1770	s__	D22_KMJN_T2106132002_bin.138-c00019_D22_KMJ...region001	NRPS
SGB_275	D22_KMJN_T2106132002_bin.138	d__Bacteria;p__Bacillota_A;c__Clostridia;o__Oscillospirales;f__CAG-272;g__UBA1770;s__	d__Bacteria	p__Bacillota_A	c__Clostridia	o__Oscillospirales	f__CAG-272	g__UBA1770	s__	D22_KMJN_T2106132002_bin.138-c00061_D22_KMJ...region001	Others
SGB_275	D22_KMJN_T2106132002_bin.138	d__Bacteria;p__Bacillota_A;c__Clostridia;o__Oscillospirales;f__CAG-272;g__UBA1770;s__	d__Bacteria	p__Bacillota_A	c__Clostridia	o__Oscillospirales	f__CAG-272	g__UBA1770	s__	D22_KMJN_T2106132002_bin.138-c00339_D22_KMJ...region001	NRPS
SGB_275	D22_KMJN_T2106132002_bin.138	d__Bacteria;p__Bacillota_A;c__Clostridia;o__Oscillospirales;f__CAG-272;g__UBA1770;s__	d__Bacteria	p__Bacillota_A	c__Clostridia	o__Oscillospirales	f__CAG-272	g__UBA1770	s__	D22_KMJN_T2106132002_bin.138-c00474_D22_KMJ...region001	Others
SGB_276	D22_KMJN_T2106132002_bin.144	d__Bacteria;p__Bacillota_A;c__Clostridia;o__Oscillospirales;f__UMGS1384;g__SIG502;s__	d__Bacteria	p__Bacillota_A	c__Clostridia	o__Oscillospirales	f__UMGS1384	g__SIG502	s__	D22_KMJN_T2106132002_bin.144-c00012_D22_KMJ...region001	NRPS
SGB_276	D22_KMJN_T2106132002_bin.144	d__Bacteria;p__Bacillota_A;c__Clostridia;o__Oscillospirales;f__UMGS1384;g__SIG502;s__	d__Bacteria	p__Bacillota_A	c__Clostridia	o__Oscillospirales	f__UMGS1384	g__SIG502	s__	D22_KMJN_T2106132002_bin.144-c00283_D22_KMJ...region001	NRPS
SGB_276	D22_KMJN_T2106132002_bin.144	d__Bacteria;p__Bacillota_A;c__Clostridia;o__Oscillospirales;f__UMGS1384;g__SIG502;s__	d__Bacteria	p__Bacillota_A	c__Clostridia	o__Oscillospirales	f__UMGS1384	g__SIG502	s__	D22_KMJN_T2106132002_bin.144-c00339_D22_KMJ...region001	RiPPs
SGB_277	D22_KMJN_T2106132002_bin.15	d__Bacteria;p__Verrucomicrobiota;c__Kiritimatiellia;o__RFP12;f__UBA1067;g__UBA1067;s__	d__Bacteria	p__Verrucomicrobiota	c__Kiritimatiellia	o__RFP12	f__UBA1067	g__UBA1067	s__	D22_KMJN_T2106132002_bin.15-c00026_D22_KMJ...region001	NRPS
SGB_277	D22_KMJN_T2106132002_bin.15	d__Bacteria;p__Verrucomicrobiota;c__Kiritimatiellia;o__RFP12;f__UBA1067;g__UBA1067;s__	d__Bacteria	p__Verrucomicrobiota	c__Kiritimatiellia	o__RFP12	f__UBA1067	g__UBA1067	s__	D22_KMJN_T2106132002_bin.15-c00042_D22_KMJ...region001	NRPS
SGB_277	D22_KMJN_T2106132002_bin.15	d__Bacteria;p__Verrucomicrobiota;c__Kiritimatiellia;o__RFP12;f__UBA1067;g__UBA1067;s__	d__Bacteria	p__Verrucomicrobiota	c__Kiritimatiellia	o__RFP12	f__UBA1067	g__UBA1067	s__	D22_KMJN_T2106132002_bin.15-c00088_D22_KMJ...region001	Others
SGB_277	D22_KMJN_T2106132002_bin.15	d__Bacteria;p__Verrucomicrobiota;c__Kiritimatiellia;o__RFP12;f__UBA1067;g__UBA1067;s__	d__Bacteria	p__Verrucomicrobiota	c__Kiritimatiellia	o__RFP12	f__UBA1067	g__UBA1067	s__	D22_KMJN_T2106132002_bin.15-c00131_D22_KMJ...region001	NRPS
SGB_278	D22_KMJN_T2106132002_bin.180	d__Bacteria;p__Bacteroidota;c__Bacteroidia;o__Bacteroidales;f__WCHB1-69;g__RUG11690;s__	d__Bacteria	p__Bacteroidota	c__Bacteroidia	o__Bacteroidales	f__WCHB1-69	g__RUG11690	s__	D22_KMJN_T2106132002_bin.180-c00032_D22_KMJ...region001	Others
SGB_278	D22_KMJN_T2106132002_bin.180	d__Bacteria;p__Bacteroidota;c__Bacteroidia;o__Bacteroidales;f__WCHB1-69;g__RUG11690;s__	d__Bacteria	p__Bacteroidota	c__Bacteroidia	o__Bacteroidales	f__WCHB1-69	g__RUG11690	s__	D22_KMJN_T2106132002_bin.180-c00056_D22_KMJ...region001	NRPS
SGB_278	D22_KMJN_T2106132002_bin.180	d__Bacteria;p__Bacteroidota;c__Bacteroidia;o__Bacteroidales;f__WCHB1-69;g__RUG11690;s__	d__Bacteria	p__Bacteroidota	c__Bacteroidia	o__Bacteroidales	f__WCHB1-69	g__RUG11690	s__	D22_KMJN_T2106132002_bin.180-c00065_D22_KMJ...region001	RiPPs
SGB_278	D22_KMJN_T2106132002_bin.180	d__Bacteria;p__Bacteroidota;c__Bacteroidia;o__Bacteroidales;f__WCHB1-69;g__RUG11690;s__	d__Bacteria	p__Bacteroidota	c__Bacteroidia	o__Bacteroidales	f__WCHB1-69	g__RUG11690	s__	D22_KMJN_T2106132002_bin.180-c00075_D22_KMJ...region001	Others
SGB_279	D22_KMJN_T2106132002_bin.199	d__Bacteria;p__Bacillota_A;c__Clostridia;o__Lachnospirales;f__Lachnospiraceae;g__UBA2882;s__	d__Bacteria	p__Bacillota_A	c__Clostridia	o__Lachnospirales	f__Lachnospiraceae	g__UBA2882	s__	D22_KMJN_T2106132002_bin.199-c00105_D22_KMJ...region001	NRPS
SGB_279	D22_KMJN_T2106132002_bin.199	d__Bacteria;p__Bacillota_A;c__Clostridia;o__Lachnospirales;f__Lachnospiraceae;g__UBA2882;s__	d__Bacteria	p__Bacillota_A	c__Clostridia	o__Lachnospirales	f__Lachnospiraceae	g__UBA2882	s__	D22_KMJN_T2106132002_bin.199-c00534_D22_KMJ...region001	RiPPs
SGB_284	D22_KMJN_T2106132002_bin.2	d__Bacteria;p__Bacillota_A;c__Clostridia;o__Peptostreptococcales;f__Anaerovoracaceae;g__RUG099;s__	d__Bacteria	p__Bacillota_A	c__Clostridia	o__Peptostreptococcales	f__Anaerovoracaceae	g__RUG099	s__	D22_KMJN_T2106132002_bin.2-c00001_D22_KMJ...region001	Others
SGB_280	D22_KMJN_T2106132002_bin.226	d__Bacteria;p__Verrucomicrobiota;c__Lentisphaeria;o__UBA1407;f__UBA1407;g__;s__	d__Bacteria	p__Verrucomicrobiota	c__Lentisphaeria	o__UBA1407	f__UBA1407	g__	s__	D22_KMJN_T2106132002_bin.226-c00105_D22_KMJ...region001	Others
SGB_280	D22_KMJN_T2106132002_bin.226	d__Bacteria;p__Verrucomicrobiota;c__Lentisphaeria;o__UBA1407;f__UBA1407;g__;s__	d__Bacteria	p__Verrucomicrobiota	c__Lentisphaeria	o__UBA1407	f__UBA1407	g__	s__	D22_KMJN_T2106132002_bin.226-c00127_D22_KMJ...region001	NRPS
SGB_280	D22_KMJN_T2106132002_bin.226	d__Bacteria;p__Verrucomicrobiota;c__Lentisphaeria;o__UBA1407;f__UBA1407;g__;s__	d__Bacteria	p__Verrucomicrobiota	c__Lentisphaeria	o__UBA1407	f__UBA1407	g__	s__	D22_KMJN_T2106132002_bin.226-c00127_D22_KMJ...region002	RiPPs
SGB_281	D22_KMJN_T2106132002_bin.248	d__Bacteria;p__Bacillota_A;c__Clostridia;o__Oscillospirales;f__Oscillospiraceae;g__Limivicinus;s__	d__Bacteria	p__Bacillota_A	c__Clostridia	o__Oscillospirales	f__Oscillospiraceae	g__Limivicinus	s__	D22_KMJN_T2106132002_bin.248-c00101_D22_KMJ...region001	NRPS
SGB_282	D22_KMJN_T2106132002_bin.281	d__Bacteria;p__Bacteroidota;c__Bacteroidia;o__Bacteroidales;f__UBA932;g__Cryptobacteroides;s__	d__Bacteria	p__Bacteroidota	c__Bacteroidia	o__Bacteroidales	f__UBA932	g__Cryptobacteroides	s__	D22_KMJN_T2106132002_bin.281-c00162_D22_KMJ...region001	NRPS
SGB_282	D22_KMJN_T2106132002_bin.281	d__Bacteria;p__Bacteroidota;c__Bacteroidia;o__Bacteroidales;f__UBA932;g__Cryptobacteroides;s__	d__Bacteria	p__Bacteroidota	c__Bacteroidia	o__Bacteroidales	f__UBA932	g__Cryptobacteroides	s__	D22_KMJN_T2106132002_bin.281-c00276_D22_KMJ...region001	Others
SGB_282	D22_KMJN_T2106132002_bin.281	d__Bacteria;p__Bacteroidota;c__Bacteroidia;o__Bacteroidales;f__UBA932;g__Cryptobacteroides;s__	d__Bacteria	p__Bacteroidota	c__Bacteroidia	o__Bacteroidales	f__UBA932	g__Cryptobacteroides	s__	D22_KMJN_T2106132002_bin.281-c00292_D22_KMJ...region001	NRPS
SGB_283	D22_KMJN_T2106132002_bin.29	d__Bacteria;p__Bacteroidota;c__Bacteroidia;o__Bacteroidales;f__UBA1402;g__UBA1757;s__	d__Bacteria	p__Bacteroidota	c__Bacteroidia	o__Bacteroidales	f__UBA1402	g__UBA1757	s__	D22_KMJN_T2106132002_bin.29-c00095_D22_KMJ...region001	NRPS
SGB_283	D22_KMJN_T2106132002_bin.29	d__Bacteria;p__Bacteroidota;c__Bacteroidia;o__Bacteroidales;f__UBA1402;g__UBA1757;s__	d__Bacteria	p__Bacteroidota	c__Bacteroidia	o__Bacteroidales	f__UBA1402	g__UBA1757	s__	D22_KMJN_T2106132002_bin.29-c00115_D22_KMJ...region001	NRPS
SGB_283	D22_KMJN_T2106132002_bin.29	d__Bacteria;p__Bacteroidota;c__Bacteroidia;o__Bacteroidales;f__UBA1402;g__UBA1757;s__	d__Bacteria	p__Bacteroidota	c__Bacteroidia	o__Bacteroidales	f__UBA1402	g__UBA1757	s__	D22_KMJN_T2106132002_bin.29-c00134_D22_KMJ...region001	NRPS
SGB_283	D22_KMJN_T2106132002_bin.29	d__Bacteria;p__Bacteroidota;c__Bacteroidia;o__Bacteroidales;f__UBA1402;g__UBA1757;s__	d__Bacteria	p__Bacteroidota	c__Bacteroidia	o__Bacteroidales	f__UBA1402	g__UBA1757	s__	D22_KMJN_T2106132002_bin.29-c00226_D22_KMJ...region001	NRPS
SGB_283	D22_KMJN_T2106132002_bin.29	d__Bacteria;p__Bacteroidota;c__Bacteroidia;o__Bacteroidales;f__UBA1402;g__UBA1757;s__	d__Bacteria	p__Bacteroidota	c__Bacteroidia	o__Bacteroidales	f__UBA1402	g__UBA1757	s__	D22_KMJN_T2106132002_bin.29-c00397_D22_KMJ...region001	NRPS
SGB_283	D22_KMJN_T2106132002_bin.29	d__Bacteria;p__Bacteroidota;c__Bacteroidia;o__Bacteroidales;f__UBA1402;g__UBA1757;s__	d__Bacteria	p__Bacteroidota	c__Bacteroidia	o__Bacteroidales	f__UBA1402	g__UBA1757	s__	D22_KMJN_T2106132002_bin.29-c00442_D22_KMJ...region001	NRPS
SGB_283	D22_KMJN_T2106132002_bin.29	d__Bacteria;p__Bacteroidota;c__Bacteroidia;o__Bacteroidales;f__UBA1402;g__UBA1757;s__	d__Bacteria	p__Bacteroidota	c__Bacteroidia	o__Bacteroidales	f__UBA1402	g__UBA1757	s__	D22_KMJN_T2106132002_bin.29-c00464_D22_KMJ...region001	NRPS
SGB_283	D22_KMJN_T2106132002_bin.29	d__Bacteria;p__Bacteroidota;c__Bacteroidia;o__Bacteroidales;f__UBA1402;g__UBA1757;s__	d__Bacteria	p__Bacteroidota	c__Bacteroidia	o__Bacteroidales	f__UBA1402	g__UBA1757	s__	D22_KMJN_T2106132002_bin.29-c00466_D22_KMJ...region001	NRPS
SGB_283	D22_KMJN_T2106132002_bin.29	d__Bacteria;p__Bacteroidota;c__Bacteroidia;o__Bacteroidales;f__UBA1402;g__UBA1757;s__	d__Bacteria	p__Bacteroidota	c__Bacteroidia	o__Bacteroidales	f__UBA1402	g__UBA1757	s__	D22_KMJN_T2106132002_bin.29-c00488_D22_KMJ...region001	NRPS
SGB_283	D22_KMJN_T2106132002_bin.29	d__Bacteria;p__Bacteroidota;c__Bacteroidia;o__Bacteroidales;f__UBA1402;g__UBA1757;s__	d__Bacteria	p__Bacteroidota	c__Bacteroidia	o__Bacteroidales	f__UBA1402	g__UBA1757	s__	D22_KMJN_T2106132002_bin.29-c00490_D22_KMJ...region001	NRPS
SGB_285	D22_KMJN_T2106132002_bin.59	d__Bacteria;p__Verrucomicrobiota;c__Kiritimatiellia;o__RFP12;f__UBA1067;g__UBA1067;s__	d__Bacteria	p__Verrucomicrobiota	c__Kiritimatiellia	o__RFP12	f__UBA1067	g__UBA1067	s__	D22_KMJN_T2106132002_bin.59-c00150_D22_KMJ...region001	Others
SGB_286	D22_KMJN_T2106132002_bin.74	d__Bacteria;p__Bacteroidota;c__Bacteroidia;o__Bacteroidales;f__UBA932;g__Cryptobacteroides;s__	d__Bacteria	p__Bacteroidota	c__Bacteroidia	o__Bacteroidales	f__UBA932	g__Cryptobacteroides	s__	D22_KMJN_T2106132002_bin.74-c00001_D22_KMJ...region001	NRPS
SGB_286	D22_KMJN_T2106132002_bin.74	d__Bacteria;p__Bacteroidota;c__Bacteroidia;o__Bacteroidales;f__UBA932;g__Cryptobacteroides;s__	d__Bacteria	p__Bacteroidota	c__Bacteroidia	o__Bacteroidales	f__UBA932	g__Cryptobacteroides	s__	D22_KMJN_T2106132002_bin.74-c00047_D22_KMJ...region001	RiPPs
SGB_286	D22_KMJN_T2106132002_bin.74	d__Bacteria;p__Bacteroidota;c__Bacteroidia;o__Bacteroidales;f__UBA932;g__Cryptobacteroides;s__	d__Bacteria	p__Bacteroidota	c__Bacteroidia	o__Bacteroidales	f__UBA932	g__Cryptobacteroides	s__	D22_KMJN_T2106132002_bin.74-c00065_D22_KMJ...region001	Others
SGB_286	D22_KMJN_T2106132002_bin.74	d__Bacteria;p__Bacteroidota;c__Bacteroidia;o__Bacteroidales;f__UBA932;g__Cryptobacteroides;s__	d__Bacteria	p__Bacteroidota	c__Bacteroidia	o__Bacteroidales	f__UBA932	g__Cryptobacteroides	s__	D22_KMJN_T2106132002_bin.74-c00086_D22_KMJ...region001	NRPS
SGB_286	D22_KMJN_T2106132002_bin.74	d__Bacteria;p__Bacteroidota;c__Bacteroidia;o__Bacteroidales;f__UBA932;g__Cryptobacteroides;s__	d__Bacteria	p__Bacteroidota	c__Bacteroidia	o__Bacteroidales	f__UBA932	g__Cryptobacteroides	s__	D22_KMJN_T2106132002_bin.74-c00105_D22_KMJ...region001	RiPPs
SGB_286	D22_KMJN_T2106132002_bin.74	d__Bacteria;p__Bacteroidota;c__Bacteroidia;o__Bacteroidales;f__UBA932;g__Cryptobacteroides;s__	d__Bacteria	p__Bacteroidota	c__Bacteroidia	o__Bacteroidales	f__UBA932	g__Cryptobacteroides	s__	D22_KMJN_T2106132002_bin.74-c00219_D22_KMJ...region001	RiPPs
SGB_287	D22_KMJN_T2106132002_bin.96	d__Bacteria;p__Bacteroidota;c__Bacteroidia;o__Bacteroidales;f__F082;g__Limimorpha;s__	d__Bacteria	p__Bacteroidota	c__Bacteroidia	o__Bacteroidales	f__F082	g__Limimorpha	s__	D22_KMJN_T2106132002_bin.96-c00018_D22_KMJ...region001	NRPS
SGB_287	D22_KMJN_T2106132002_bin.96	d__Bacteria;p__Bacteroidota;c__Bacteroidia;o__Bacteroidales;f__F082;g__Limimorpha;s__	d__Bacteria	p__Bacteroidota	c__Bacteroidia	o__Bacteroidales	f__F082	g__Limimorpha	s__	D22_KMJN_T2106132002_bin.96-c00074_D22_KMJ...region001	Others
SGB_287	D22_KMJN_T2106132002_bin.96	d__Bacteria;p__Bacteroidota;c__Bacteroidia;o__Bacteroidales;f__F082;g__Limimorpha;s__	d__Bacteria	p__Bacteroidota	c__Bacteroidia	o__Bacteroidales	f__F082	g__Limimorpha	s__	D22_KMJN_T2106132002_bin.96-c00094_D22_KMJ...region001	NRPS
SGB_289	D23_KMJN_T2106132003_bin.140	d__Bacteria;p__Bacteroidota;c__Bacteroidia;o__Bacteroidales;f__Bacteroidaceae;g__Prevotella;s__	d__Bacteria	p__Bacteroidota	c__Bacteroidia	o__Bacteroidales	f__Bacteroidaceae	g__Prevotella	s__	D23_KMJN_T2106132003_bin.140-c00022_D23_KMJ...region001	NRPS
SGB_289	D23_KMJN_T2106132003_bin.140	d__Bacteria;p__Bacteroidota;c__Bacteroidia;o__Bacteroidales;f__Bacteroidaceae;g__Prevotella;s__	d__Bacteria	p__Bacteroidota	c__Bacteroidia	o__Bacteroidales	f__Bacteroidaceae	g__Prevotella	s__	D23_KMJN_T2106132003_bin.140-c00227_D23_KMJ...region001	RiPPs
SGB_289	D23_KMJN_T2106132003_bin.140	d__Bacteria;p__Bacteroidota;c__Bacteroidia;o__Bacteroidales;f__Bacteroidaceae;g__Prevotella;s__	d__Bacteria	p__Bacteroidota	c__Bacteroidia	o__Bacteroidales	f__Bacteroidaceae	g__Prevotella	s__	D23_KMJN_T2106132003_bin.140-c00454_D23_KMJ...region001	NRPS
SGB_290	D23_KMJN_T2106132003_bin.154	d__Archaea;p__Halobacteriota;c__Methanomicrobia;o__Methanomicrobiales;f__Methanocorpusculaceae;g__Methanocorpusculum;s__	d__Archaea	p__Halobacteriota	c__Methanomicrobia	o__Methanomicrobiales	f__Methanocorpusculaceae	g__Methanocorpusculum	s__	D23_KMJN_T2106132003_bin.154-c00071_D23_KMJ...region001	RiPPs
SGB_290	D23_KMJN_T2106132003_bin.154	d__Archaea;p__Halobacteriota;c__Methanomicrobia;o__Methanomicrobiales;f__Methanocorpusculaceae;g__Methanocorpusculum;s__	d__Archaea	p__Halobacteriota	c__Methanomicrobia	o__Methanomicrobiales	f__Methanocorpusculaceae	g__Methanocorpusculum	s__	D23_KMJN_T2106132003_bin.154-c00144_D23_KMJ...region001	RiPPs
SGB_291	D23_KMJN_T2106132003_bin.162	d__Bacteria;p__Bacteroidota;c__Bacteroidia;o__Bacteroidales;f__Paludibacteraceae;g__RF16;s__	d__Bacteria	p__Bacteroidota	c__Bacteroidia	o__Bacteroidales	f__Paludibacteraceae	g__RF16	s__	D23_KMJN_T2106132003_bin.162-c00004_D23_KMJ...region001	NRPS
SGB_291	D23_KMJN_T2106132003_bin.162	d__Bacteria;p__Bacteroidota;c__Bacteroidia;o__Bacteroidales;f__Paludibacteraceae;g__RF16;s__	d__Bacteria	p__Bacteroidota	c__Bacteroidia	o__Bacteroidales	f__Paludibacteraceae	g__RF16	s__	D23_KMJN_T2106132003_bin.162-c00161_D23_KMJ...region001	NRPS
SGB_291	D23_KMJN_T2106132003_bin.162	d__Bacteria;p__Bacteroidota;c__Bacteroidia;o__Bacteroidales;f__Paludibacteraceae;g__RF16;s__	d__Bacteria	p__Bacteroidota	c__Bacteroidia	o__Bacteroidales	f__Paludibacteraceae	g__RF16	s__	D23_KMJN_T2106132003_bin.162-c00167_D23_KMJ...region001	RiPPs
SGB_292	D23_KMJN_T2106132003_bin.175	d__Archaea;p__Halobacteriota;c__Methanomicrobia;o__Methanomicrobiales;f__Methanocorpusculaceae;g__Methanocorpusculum;s__	d__Archaea	p__Halobacteriota	c__Methanomicrobia	o__Methanomicrobiales	f__Methanocorpusculaceae	g__Methanocorpusculum	s__	D23_KMJN_T2106132003_bin.175-c00027_D23_KMJ...region001	NRPS
SGB_292	D23_KMJN_T2106132003_bin.175	d__Archaea;p__Halobacteriota;c__Methanomicrobia;o__Methanomicrobiales;f__Methanocorpusculaceae;g__Methanocorpusculum;s__	d__Archaea	p__Halobacteriota	c__Methanomicrobia	o__Methanomicrobiales	f__Methanocorpusculaceae	g__Methanocorpusculum	s__	D23_KMJN_T2106132003_bin.175-c00113_D23_KMJ...region001	RiPPs
SGB_292	D23_KMJN_T2106132003_bin.175	d__Archaea;p__Halobacteriota;c__Methanomicrobia;o__Methanomicrobiales;f__Methanocorpusculaceae;g__Methanocorpusculum;s__	d__Archaea	p__Halobacteriota	c__Methanomicrobia	o__Methanomicrobiales	f__Methanocorpusculaceae	g__Methanocorpusculum	s__	D23_KMJN_T2106132003_bin.175-c00117_D23_KMJ...region001	NRPS
SGB_293	D23_KMJN_T2106132003_bin.178	d__Bacteria;p__Bacillota_A;c__Clostridia;o__Lachnospirales;f__Lachnospiraceae;g__AC2028;s__	d__Bacteria	p__Bacillota_A	c__Clostridia	o__Lachnospirales	f__Lachnospiraceae	g__AC2028	s__	D23_KMJN_T2106132003_bin.178-c00066_D23_KMJ...region001	NRPS
SGB_293	D23_KMJN_T2106132003_bin.178	d__Bacteria;p__Bacillota_A;c__Clostridia;o__Lachnospirales;f__Lachnospiraceae;g__AC2028;s__	d__Bacteria	p__Bacillota_A	c__Clostridia	o__Lachnospirales	f__Lachnospiraceae	g__AC2028	s__	D23_KMJN_T2106132003_bin.178-c00131_D23_KMJ...region001	RiPPs
SGB_294	D23_KMJN_T2106132003_bin.180	d__Bacteria;p__Bacillota_A;c__Clostridia;o__Lachnospirales;f__Lachnospiraceae;g__UBA1258;s__	d__Bacteria	p__Bacillota_A	c__Clostridia	o__Lachnospirales	f__Lachnospiraceae	g__UBA1258	s__	D23_KMJN_T2106132003_bin.180-c00321_D23_KMJ...region001	RiPPs
SGB_295	D23_KMJN_T2106132003_bin.41	d__Bacteria;p__Bacillota_A;c__Clostridia;o__Lachnospirales;f__Lachnospiraceae;g__Acetatifactor;s__	d__Bacteria	p__Bacillota_A	c__Clostridia	o__Lachnospirales	f__Lachnospiraceae	g__Acetatifactor	s__	D23_KMJN_T2106132003_bin.41-c00647_D23_KMJ...region001	RiPPs
SGB_299	D23_KMJN_T2106132003_bin.90	d__Bacteria;p__Bacteroidota;c__Bacteroidia;o__Bacteroidales;f__Paludibacteraceae;g__Aphodosoma;s__	d__Bacteria	p__Bacteroidota	c__Bacteroidia	o__Bacteroidales	f__Paludibacteraceae	g__Aphodosoma	s__	D23_KMJN_T2106132003_bin.90-c00451_D23_KMJ...region001	RiPPs
SGB_299	D23_KMJN_T2106132003_bin.90	d__Bacteria;p__Bacteroidota;c__Bacteroidia;o__Bacteroidales;f__Paludibacteraceae;g__Aphodosoma;s__	d__Bacteria	p__Bacteroidota	c__Bacteroidia	o__Bacteroidales	f__Paludibacteraceae	g__Aphodosoma	s__	D23_KMJN_T2106132003_bin.90-c00455_D23_KMJ...region001	NRPS
SGB_300	D23_KMJN_T2106132003_bin.98	d__Bacteria;p__Bacillota_A;c__Clostridia;o__Lachnospirales;f__Lachnospiraceae;g__Pseudobutyrivibrio;s__	d__Bacteria	p__Bacillota_A	c__Clostridia	o__Lachnospirales	f__Lachnospiraceae	g__Pseudobutyrivibrio	s__	D23_KMJN_T2106132003_bin.98-c00008_D23_KMJ...region001	RiPPs
SGB_300	D23_KMJN_T2106132003_bin.98	d__Bacteria;p__Bacillota_A;c__Clostridia;o__Lachnospirales;f__Lachnospiraceae;g__Pseudobutyrivibrio;s__	d__Bacteria	p__Bacillota_A	c__Clostridia	o__Lachnospirales	f__Lachnospiraceae	g__Pseudobutyrivibrio	s__	D23_KMJN_T2106132003_bin.98-c00420_D23_KMJ...region001	RiPPs
SGB_301	D24_KMJN_T2106132004_bin.103	d__Bacteria;p__Bacillota_A;c__Clostridia;o__Lachnospirales;f__Lachnospiraceae;g__UBA3774;s__	d__Bacteria	p__Bacillota_A	c__Clostridia	o__Lachnospirales	f__Lachnospiraceae	g__UBA3774	s__	D24_KMJN_T2106132004_bin.103-c00087_D24_KMJ...region001	RiPPs
SGB_301	D24_KMJN_T2106132004_bin.103	d__Bacteria;p__Bacillota_A;c__Clostridia;o__Lachnospirales;f__Lachnospiraceae;g__UBA3774;s__	d__Bacteria	p__Bacillota_A	c__Clostridia	o__Lachnospirales	f__Lachnospiraceae	g__UBA3774	s__	D24_KMJN_T2106132004_bin.103-c00107_D24_KMJ...region001	RiPPs
SGB_302	D24_KMJN_T2106132004_bin.111	d__Bacteria;p__Bacillota;c__Bacilli;o__RFN20;f__CAG-826;g__;s__	d__Bacteria	p__Bacillota	c__Bacilli	o__RFN20	f__CAG-826	g__	s__	D24_KMJN_T2106132004_bin.111-c00092_D24_KMJ...region001	NRPS
SGB_302	D24_KMJN_T2106132004_bin.111	d__Bacteria;p__Bacillota;c__Bacilli;o__RFN20;f__CAG-826;g__;s__	d__Bacteria	p__Bacillota	c__Bacilli	o__RFN20	f__CAG-826	g__	s__	D24_KMJN_T2106132004_bin.111-c00193_D24_KMJ...region001	Others
SGB_303	D24_KMJN_T2106132004_bin.112	d__Bacteria;p__Bacteroidota;c__Bacteroidia;o__Bacteroidales;f__;g__;s__	d__Bacteria	p__Bacteroidota	c__Bacteroidia	o__Bacteroidales	f__	g__	s__	D24_KMJN_T2106132004_bin.112-c00184_D24_KMJ...region001	Others
SGB_303	D24_KMJN_T2106132004_bin.112	d__Bacteria;p__Bacteroidota;c__Bacteroidia;o__Bacteroidales;f__;g__;s__	d__Bacteria	p__Bacteroidota	c__Bacteroidia	o__Bacteroidales	f__	g__	s__	D24_KMJN_T2106132004_bin.112-c00225_D24_KMJ...region001	Others
SGB_304	D24_KMJN_T2106132004_bin.117	d__Bacteria;p__Bacillota;c__Bacilli;o__RFN20;f__CAG-826;g__UBA2450;s__	d__Bacteria	p__Bacillota	c__Bacilli	o__RFN20	f__CAG-826	g__UBA2450	s__	D24_KMJN_T2106132004_bin.117-c00050_D24_KMJ...region001	NRPS
SGB_305	D24_KMJN_T2106132004_bin.130	d__Bacteria;p__Pseudomonadota;c__Gammaproteobacteria;o__Burkholderiales;f__Burkholderiaceae_A;g__Duodenibacillus;s__	d__Bacteria	p__Pseudomonadota	c__Gammaproteobacteria	o__Burkholderiales	f__Burkholderiaceae_A	g__Duodenibacillus	s__	D24_KMJN_T2106132004_bin.130-c00034_D24_KMJ...region001	NRPS
SGB_306	D24_KMJN_T2106132004_bin.146	d__Bacteria;p__Verrucomicrobiota;c__Kiritimatiellia;o__RFP12;f__UBA1067;g__UBA1067;s__	d__Bacteria	p__Verrucomicrobiota	c__Kiritimatiellia	o__RFP12	f__UBA1067	g__UBA1067	s__	D24_KMJN_T2106132004_bin.146-c00078_D24_KMJ...region001	NRPS
SGB_306	D24_KMJN_T2106132004_bin.146	d__Bacteria;p__Verrucomicrobiota;c__Kiritimatiellia;o__RFP12;f__UBA1067;g__UBA1067;s__	d__Bacteria	p__Verrucomicrobiota	c__Kiritimatiellia	o__RFP12	f__UBA1067	g__UBA1067	s__	D24_KMJN_T2106132004_bin.146-c00089_D24_KMJ...region001	NRPS
SGB_307	D24_KMJN_T2106132004_bin.168	d__Bacteria;p__Verrucomicrobiota;c__Lentisphaeria;o__Victivallales;f__UBA1829;g__;s__	d__Bacteria	p__Verrucomicrobiota	c__Lentisphaeria	o__Victivallales	f__UBA1829	g__	s__	D24_KMJN_T2106132004_bin.168-c00248_D24_KMJ...region001	NRPS
SGB_307	D24_KMJN_T2106132004_bin.168	d__Bacteria;p__Verrucomicrobiota;c__Lentisphaeria;o__Victivallales;f__UBA1829;g__;s__	d__Bacteria	p__Verrucomicrobiota	c__Lentisphaeria	o__Victivallales	f__UBA1829	g__	s__	D24_KMJN_T2106132004_bin.168-c00456_D24_KMJ...region001	Others
SGB_308	D24_KMJN_T2106132004_bin.172	d__Bacteria;p__Bacillota_A;c__Clostridia;o__UBA1212;f__UBA1212;g__;s__	d__Bacteria	p__Bacillota_A	c__Clostridia	o__UBA1212	f__UBA1212	g__	s__	D24_KMJN_T2106132004_bin.172-c00056_D24_KMJ...region001	Others
SGB_308	D24_KMJN_T2106132004_bin.172	d__Bacteria;p__Bacillota_A;c__Clostridia;o__UBA1212;f__UBA1212;g__;s__	d__Bacteria	p__Bacillota_A	c__Clostridia	o__UBA1212	f__UBA1212	g__	s__	D24_KMJN_T2106132004_bin.172-c00116_D24_KMJ...region001	NRPS
SGB_308	D24_KMJN_T2106132004_bin.172	d__Bacteria;p__Bacillota_A;c__Clostridia;o__UBA1212;f__UBA1212;g__;s__	d__Bacteria	p__Bacillota_A	c__Clostridia	o__UBA1212	f__UBA1212	g__	s__	D24_KMJN_T2106132004_bin.172-c00179_D24_KMJ...region001	RiPPs
SGB_309	D24_KMJN_T2106132004_bin.188	d__Bacteria;p__Bacteroidota;c__Bacteroidia;o__Bacteroidales;f__UBA932;g__Cryptobacteroides;s__	d__Bacteria	p__Bacteroidota	c__Bacteroidia	o__Bacteroidales	f__UBA932	g__Cryptobacteroides	s__	D24_KMJN_T2106132004_bin.188-c00071_D24_KMJ...region001	RiPPs
SGB_309	D24_KMJN_T2106132004_bin.188	d__Bacteria;p__Bacteroidota;c__Bacteroidia;o__Bacteroidales;f__UBA932;g__Cryptobacteroides;s__	d__Bacteria	p__Bacteroidota	c__Bacteroidia	o__Bacteroidales	f__UBA932	g__Cryptobacteroides	s__	D24_KMJN_T2106132004_bin.188-c00097_D24_KMJ...region001	NRPS
SGB_309	D24_KMJN_T2106132004_bin.188	d__Bacteria;p__Bacteroidota;c__Bacteroidia;o__Bacteroidales;f__UBA932;g__Cryptobacteroides;s__	d__Bacteria	p__Bacteroidota	c__Bacteroidia	o__Bacteroidales	f__UBA932	g__Cryptobacteroides	s__	D24_KMJN_T2106132004_bin.188-c00101_D24_KMJ...region001	RiPPs
SGB_309	D24_KMJN_T2106132004_bin.188	d__Bacteria;p__Bacteroidota;c__Bacteroidia;o__Bacteroidales;f__UBA932;g__Cryptobacteroides;s__	d__Bacteria	p__Bacteroidota	c__Bacteroidia	o__Bacteroidales	f__UBA932	g__Cryptobacteroides	s__	D24_KMJN_T2106132004_bin.188-c00167_D24_KMJ...region001	RiPPs
SGB_309	D24_KMJN_T2106132004_bin.188	d__Bacteria;p__Bacteroidota;c__Bacteroidia;o__Bacteroidales;f__UBA932;g__Cryptobacteroides;s__	d__Bacteria	p__Bacteroidota	c__Bacteroidia	o__Bacteroidales	f__UBA932	g__Cryptobacteroides	s__	D24_KMJN_T2106132004_bin.188-c00180_D24_KMJ...region001	RiPPs
SGB_310	D24_KMJN_T2106132004_bin.204	d__Bacteria;p__Spirochaetota;c__Spirochaetia;o__Treponematales;f__Treponemataceae;g__Treponema_D;s__	d__Bacteria	p__Spirochaetota	c__Spirochaetia	o__Treponematales	f__Treponemataceae	g__Treponema_D	s__	D24_KMJN_T2106132004_bin.204-c00057_D24_KMJ...region001	Others
SGB_310	D24_KMJN_T2106132004_bin.204	d__Bacteria;p__Spirochaetota;c__Spirochaetia;o__Treponematales;f__Treponemataceae;g__Treponema_D;s__	d__Bacteria	p__Spirochaetota	c__Spirochaetia	o__Treponematales	f__Treponemataceae	g__Treponema_D	s__	D24_KMJN_T2106132004_bin.204-c00212_D24_KMJ...region001	Others
SGB_310	D24_KMJN_T2106132004_bin.204	d__Bacteria;p__Spirochaetota;c__Spirochaetia;o__Treponematales;f__Treponemataceae;g__Treponema_D;s__	d__Bacteria	p__Spirochaetota	c__Spirochaetia	o__Treponematales	f__Treponemataceae	g__Treponema_D	s__	D24_KMJN_T2106132004_bin.204-c00267_D24_KMJ...region001	Others
SGB_310	D24_KMJN_T2106132004_bin.204	d__Bacteria;p__Spirochaetota;c__Spirochaetia;o__Treponematales;f__Treponemataceae;g__Treponema_D;s__	d__Bacteria	p__Spirochaetota	c__Spirochaetia	o__Treponematales	f__Treponemataceae	g__Treponema_D	s__	D24_KMJN_T2106132004_bin.204-c00318_D24_KMJ...region001	RiPPs
SGB_311	D24_KMJN_T2106132004_bin.213	d__Bacteria;p__Bacteroidota;c__Bacteroidia;o__Bacteroidales;f__P3;g__UBA1711;s__	d__Bacteria	p__Bacteroidota	c__Bacteroidia	o__Bacteroidales	f__P3	g__UBA1711	s__	D24_KMJN_T2106132004_bin.213-c00146_D24_KMJ...region001	RiPPs
SGB_312	D24_KMJN_T2106132004_bin.236	d__Bacteria;p__Verrucomicrobiota;c__Kiritimatiellia;o__RFP12;f__UBA1067;g__UBA1067;s__	d__Bacteria	p__Verrucomicrobiota	c__Kiritimatiellia	o__RFP12	f__UBA1067	g__UBA1067	s__	D24_KMJN_T2106132004_bin.236-c00294_D24_KMJ...region001	NRPS
SGB_314	D24_KMJN_T2106132004_bin.25	d__Bacteria;p__Bacillota_A;c__Clostridia;o__Oscillospirales;f__CAG-272;g__RUG11130;s__	d__Bacteria	p__Bacillota_A	c__Clostridia	o__Oscillospirales	f__CAG-272	g__RUG11130	s__	D24_KMJN_T2106132004_bin.25-c00180_D24_KMJ...region001	RiPPs
SGB_313	D24_KMJN_T2106132004_bin.252	d__Bacteria;p__Bacillota;c__Bacilli;o__RFN20;f__CAG-826;g__;s__	d__Bacteria	p__Bacillota	c__Bacilli	o__RFN20	f__CAG-826	g__	s__	D24_KMJN_T2106132004_bin.252-c00021_D24_KMJ...region001	NRPS
SGB_313	D24_KMJN_T2106132004_bin.252	d__Bacteria;p__Bacillota;c__Bacilli;o__RFN20;f__CAG-826;g__;s__	d__Bacteria	p__Bacillota	c__Bacilli	o__RFN20	f__CAG-826	g__	s__	D24_KMJN_T2106132004_bin.252-c00027_D24_KMJ...region001	NRPS
SGB_315	D24_KMJN_T2106132004_bin.26	d__Bacteria;p__Bacteroidota;c__Bacteroidia;o__Bacteroidales;f__UBA932;g__Cryptobacteroides;s__	d__Bacteria	p__Bacteroidota	c__Bacteroidia	o__Bacteroidales	f__UBA932	g__Cryptobacteroides	s__	D24_KMJN_T2106132004_bin.26-c00010_D24_KMJ...region001	Others
SGB_315	D24_KMJN_T2106132004_bin.26	d__Bacteria;p__Bacteroidota;c__Bacteroidia;o__Bacteroidales;f__UBA932;g__Cryptobacteroides;s__	d__Bacteria	p__Bacteroidota	c__Bacteroidia	o__Bacteroidales	f__UBA932	g__Cryptobacteroides	s__	D24_KMJN_T2106132004_bin.26-c00034_D24_KMJ...region001	NRPS
SGB_315	D24_KMJN_T2106132004_bin.26	d__Bacteria;p__Bacteroidota;c__Bacteroidia;o__Bacteroidales;f__UBA932;g__Cryptobacteroides;s__	d__Bacteria	p__Bacteroidota	c__Bacteroidia	o__Bacteroidales	f__UBA932	g__Cryptobacteroides	s__	D24_KMJN_T2106132004_bin.26-c00047_D24_KMJ...region001	RiPPs
SGB_315	D24_KMJN_T2106132004_bin.26	d__Bacteria;p__Bacteroidota;c__Bacteroidia;o__Bacteroidales;f__UBA932;g__Cryptobacteroides;s__	d__Bacteria	p__Bacteroidota	c__Bacteroidia	o__Bacteroidales	f__UBA932	g__Cryptobacteroides	s__	D24_KMJN_T2106132004_bin.26-c00076_D24_KMJ...region001	NRPS
SGB_315	D24_KMJN_T2106132004_bin.26	d__Bacteria;p__Bacteroidota;c__Bacteroidia;o__Bacteroidales;f__UBA932;g__Cryptobacteroides;s__	d__Bacteria	p__Bacteroidota	c__Bacteroidia	o__Bacteroidales	f__UBA932	g__Cryptobacteroides	s__	D24_KMJN_T2106132004_bin.26-c00099_D24_KMJ...region001	NRPS
SGB_316	D24_KMJN_T2106132004_bin.273	d__Bacteria;p__Bacillota_A;c__Clostridia;o__Oscillospirales;f__Ruminococcaceae;g__HUN007;s__	d__Bacteria	p__Bacillota_A	c__Clostridia	o__Oscillospirales	f__Ruminococcaceae	g__HUN007	s__	D24_KMJN_T2106132004_bin.273-c00023_D24_KMJ...region001	RiPPs
SGB_316	D24_KMJN_T2106132004_bin.273	d__Bacteria;p__Bacillota_A;c__Clostridia;o__Oscillospirales;f__Ruminococcaceae;g__HUN007;s__	d__Bacteria	p__Bacillota_A	c__Clostridia	o__Oscillospirales	f__Ruminococcaceae	g__HUN007	s__	D24_KMJN_T2106132004_bin.273-c00029_D24_KMJ...region001	RiPPs
SGB_316	D24_KMJN_T2106132004_bin.273	d__Bacteria;p__Bacillota_A;c__Clostridia;o__Oscillospirales;f__Ruminococcaceae;g__HUN007;s__	d__Bacteria	p__Bacillota_A	c__Clostridia	o__Oscillospirales	f__Ruminococcaceae	g__HUN007	s__	D24_KMJN_T2106132004_bin.273-c00086_D24_KMJ...region001	RiPPs
SGB_316	D24_KMJN_T2106132004_bin.273	d__Bacteria;p__Bacillota_A;c__Clostridia;o__Oscillospirales;f__Ruminococcaceae;g__HUN007;s__	d__Bacteria	p__Bacillota_A	c__Clostridia	o__Oscillospirales	f__Ruminococcaceae	g__HUN007	s__	D24_KMJN_T2106132004_bin.273-c00118_D24_KMJ...region001	NRPS
SGB_316	D24_KMJN_T2106132004_bin.273	d__Bacteria;p__Bacillota_A;c__Clostridia;o__Oscillospirales;f__Ruminococcaceae;g__HUN007;s__	d__Bacteria	p__Bacillota_A	c__Clostridia	o__Oscillospirales	f__Ruminococcaceae	g__HUN007	s__	D24_KMJN_T2106132004_bin.273-c00152_D24_KMJ...region001	RiPPs
SGB_316	D24_KMJN_T2106132004_bin.273	d__Bacteria;p__Bacillota_A;c__Clostridia;o__Oscillospirales;f__Ruminococcaceae;g__HUN007;s__	d__Bacteria	p__Bacillota_A	c__Clostridia	o__Oscillospirales	f__Ruminococcaceae	g__HUN007	s__	D24_KMJN_T2106132004_bin.273-c00160_D24_KMJ...region001	PKS-NRP_Hybrids
SGB_316	D24_KMJN_T2106132004_bin.273	d__Bacteria;p__Bacillota_A;c__Clostridia;o__Oscillospirales;f__Ruminococcaceae;g__HUN007;s__	d__Bacteria	p__Bacillota_A	c__Clostridia	o__Oscillospirales	f__Ruminococcaceae	g__HUN007	s__	D24_KMJN_T2106132004_bin.273-c00250_D24_KMJ...region001	RiPPs
SGB_317	D24_KMJN_T2106132004_bin.278	d__Bacteria;p__Bacillota;c__Bacilli;o__RFN20;f__CAG-826;g__UBA4951;s__	d__Bacteria	p__Bacillota	c__Bacilli	o__RFN20	f__CAG-826	g__UBA4951	s__	D24_KMJN_T2106132004_bin.278-c00048_D24_KMJ...region001	NRPS
SGB_318	D24_KMJN_T2106132004_bin.304	d__Bacteria;p__Bacteroidota;c__Bacteroidia;o__Bacteroidales;f__UBA932;g__Cryptobacteroides;s__	d__Bacteria	p__Bacteroidota	c__Bacteroidia	o__Bacteroidales	f__UBA932	g__Cryptobacteroides	s__	D24_KMJN_T2106132004_bin.304-c00008_D24_KMJ...region001	Others
SGB_318	D24_KMJN_T2106132004_bin.304	d__Bacteria;p__Bacteroidota;c__Bacteroidia;o__Bacteroidales;f__UBA932;g__Cryptobacteroides;s__	d__Bacteria	p__Bacteroidota	c__Bacteroidia	o__Bacteroidales	f__UBA932	g__Cryptobacteroides	s__	D24_KMJN_T2106132004_bin.304-c00011_D24_KMJ...region001	RiPPs
SGB_318	D24_KMJN_T2106132004_bin.304	d__Bacteria;p__Bacteroidota;c__Bacteroidia;o__Bacteroidales;f__UBA932;g__Cryptobacteroides;s__	d__Bacteria	p__Bacteroidota	c__Bacteroidia	o__Bacteroidales	f__UBA932	g__Cryptobacteroides	s__	D24_KMJN_T2106132004_bin.304-c00045_D24_KMJ...region001	NRPS
SGB_318	D24_KMJN_T2106132004_bin.304	d__Bacteria;p__Bacteroidota;c__Bacteroidia;o__Bacteroidales;f__UBA932;g__Cryptobacteroides;s__	d__Bacteria	p__Bacteroidota	c__Bacteroidia	o__Bacteroidales	f__UBA932	g__Cryptobacteroides	s__	D24_KMJN_T2106132004_bin.304-c00114_D24_KMJ...region001	NRPS
SGB_318	D24_KMJN_T2106132004_bin.304	d__Bacteria;p__Bacteroidota;c__Bacteroidia;o__Bacteroidales;f__UBA932;g__Cryptobacteroides;s__	d__Bacteria	p__Bacteroidota	c__Bacteroidia	o__Bacteroidales	f__UBA932	g__Cryptobacteroides	s__	D24_KMJN_T2106132004_bin.304-c00120_D24_KMJ...region001	NRPS
SGB_319	D24_KMJN_T2106132004_bin.305	d__Bacteria;p__Bacillota_A;c__Clostridia;o__Lachnospirales;f__Lachnospiraceae;g__UBA1267;s__	d__Bacteria	p__Bacillota_A	c__Clostridia	o__Lachnospirales	f__Lachnospiraceae	g__UBA1267	s__	D24_KMJN_T2106132004_bin.305-c00068_D24_KMJ...region001	NRPS
SGB_319	D24_KMJN_T2106132004_bin.305	d__Bacteria;p__Bacillota_A;c__Clostridia;o__Lachnospirales;f__Lachnospiraceae;g__UBA1267;s__	d__Bacteria	p__Bacillota_A	c__Clostridia	o__Lachnospirales	f__Lachnospiraceae	g__UBA1267	s__	D24_KMJN_T2106132004_bin.305-c00076_D24_KMJ...region001	NRPS
SGB_319	D24_KMJN_T2106132004_bin.305	d__Bacteria;p__Bacillota_A;c__Clostridia;o__Lachnospirales;f__Lachnospiraceae;g__UBA1267;s__	d__Bacteria	p__Bacillota_A	c__Clostridia	o__Lachnospirales	f__Lachnospiraceae	g__UBA1267	s__	D24_KMJN_T2106132004_bin.305-c00161_D24_KMJ...region001	Others
SGB_320	D24_KMJN_T2106132004_bin.323	d__Bacteria;p__Bacillota_A;c__Clostridia;o__Oscillospirales;f__CAG-272;g__UMGS1696;s__	d__Bacteria	p__Bacillota_A	c__Clostridia	o__Oscillospirales	f__CAG-272	g__UMGS1696	s__	D24_KMJN_T2106132004_bin.323-c00248_D24_KMJ...region001	Others
SGB_320	D24_KMJN_T2106132004_bin.323	d__Bacteria;p__Bacillota_A;c__Clostridia;o__Oscillospirales;f__CAG-272;g__UMGS1696;s__	d__Bacteria	p__Bacillota_A	c__Clostridia	o__Oscillospirales	f__CAG-272	g__UMGS1696	s__	D24_KMJN_T2106132004_bin.323-c00300_D24_KMJ...region001	RiPPs
SGB_321	D24_KMJN_T2106132004_bin.324	d__Bacteria;p__Bacillota_A;c__Clostridia;o__Oscillospirales;f__CAG-272;g__CAG-390;s__CAG-390 sp002314565	d__Bacteria	p__Bacillota_A	c__Clostridia	o__Oscillospirales	f__CAG-272	g__CAG-390	s__CAG-390 sp002314565	D24_KMJN_T2106132004_bin.324-c00020_D24_KMJ...region001	Others
SGB_321	D24_KMJN_T2106132004_bin.324	d__Bacteria;p__Bacillota_A;c__Clostridia;o__Oscillospirales;f__CAG-272;g__CAG-390;s__CAG-390 sp002314565	d__Bacteria	p__Bacillota_A	c__Clostridia	o__Oscillospirales	f__CAG-272	g__CAG-390	s__CAG-390 sp002314565	D24_KMJN_T2106132004_bin.324-c00054_D24_KMJ...region001	NRPS
SGB_321	D24_KMJN_T2106132004_bin.324	d__Bacteria;p__Bacillota_A;c__Clostridia;o__Oscillospirales;f__CAG-272;g__CAG-390;s__CAG-390 sp002314565	d__Bacteria	p__Bacillota_A	c__Clostridia	o__Oscillospirales	f__CAG-272	g__CAG-390	s__CAG-390 sp002314565	D24_KMJN_T2106132004_bin.324-c00075_D24_KMJ...region001	NRPS
SGB_321	D24_KMJN_T2106132004_bin.324	d__Bacteria;p__Bacillota_A;c__Clostridia;o__Oscillospirales;f__CAG-272;g__CAG-390;s__CAG-390 sp002314565	d__Bacteria	p__Bacillota_A	c__Clostridia	o__Oscillospirales	f__CAG-272	g__CAG-390	s__CAG-390 sp002314565	D24_KMJN_T2106132004_bin.324-c00136_D24_KMJ...region001	NRPS
SGB_321	D24_KMJN_T2106132004_bin.324	d__Bacteria;p__Bacillota_A;c__Clostridia;o__Oscillospirales;f__CAG-272;g__CAG-390;s__CAG-390 sp002314565	d__Bacteria	p__Bacillota_A	c__Clostridia	o__Oscillospirales	f__CAG-272	g__CAG-390	s__CAG-390 sp002314565	D24_KMJN_T2106132004_bin.324-c00159_D24_KMJ...region001	NRPS
SGB_323	D24_KMJN_T2106132004_bin.341	d__Bacteria;p__Bacillota_C;c__Negativicutes;o__Acidaminococcales;f__Acidaminococcaceae;g__Phascolarctobacterium_A;s__	d__Bacteria	p__Bacillota_C	c__Negativicutes	o__Acidaminococcales	f__Acidaminococcaceae	g__Phascolarctobacterium_A	s__	D24_KMJN_T2106132004_bin.341-c00243_D24_KMJ...region001	RiPPs
SGB_324	D24_KMJN_T2106132004_bin.349	d__Bacteria;p__Bacillota_A;c__Clostridia;o__Oscillospirales;f__CAG-272;g__RGIG3438;s__	d__Bacteria	p__Bacillota_A	c__Clostridia	o__Oscillospirales	f__CAG-272	g__RGIG3438	s__	D24_KMJN_T2106132004_bin.349-c00110_D24_KMJ...region001	NRPS
SGB_324	D24_KMJN_T2106132004_bin.349	d__Bacteria;p__Bacillota_A;c__Clostridia;o__Oscillospirales;f__CAG-272;g__RGIG3438;s__	d__Bacteria	p__Bacillota_A	c__Clostridia	o__Oscillospirales	f__CAG-272	g__RGIG3438	s__	D24_KMJN_T2106132004_bin.349-c00216_D24_KMJ...region001	NRPS
SGB_324	D24_KMJN_T2106132004_bin.349	d__Bacteria;p__Bacillota_A;c__Clostridia;o__Oscillospirales;f__CAG-272;g__RGIG3438;s__	d__Bacteria	p__Bacillota_A	c__Clostridia	o__Oscillospirales	f__CAG-272	g__RGIG3438	s__	D24_KMJN_T2106132004_bin.349-c00296_D24_KMJ...region001	RiPPs
SGB_324	D24_KMJN_T2106132004_bin.349	d__Bacteria;p__Bacillota_A;c__Clostridia;o__Oscillospirales;f__CAG-272;g__RGIG3438;s__	d__Bacteria	p__Bacillota_A	c__Clostridia	o__Oscillospirales	f__CAG-272	g__RGIG3438	s__	D24_KMJN_T2106132004_bin.349-c00410_D24_KMJ...region001	Others
SGB_325	D24_KMJN_T2106132004_bin.351	d__Bacteria;p__Spirochaetota;c__Spirochaetia;o__Treponematales;f__Treponemataceae;g__Treponema_D;s__	d__Bacteria	p__Spirochaetota	c__Spirochaetia	o__Treponematales	f__Treponemataceae	g__Treponema_D	s__	D24_KMJN_T2106132004_bin.351-c00030_D24_KMJ...region001	RiPPs
SGB_326	D24_KMJN_T2106132004_bin.62	d__Bacteria;p__Bacillota_A;c__Clostridia;o__Lachnospirales;f__Lachnospiraceae;g__Avilachnospira;s__	d__Bacteria	p__Bacillota_A	c__Clostridia	o__Lachnospirales	f__Lachnospiraceae	g__Avilachnospira	s__	D24_KMJN_T2106132004_bin.62-c00027_D24_KMJ...region001	Others
SGB_326	D24_KMJN_T2106132004_bin.62	d__Bacteria;p__Bacillota_A;c__Clostridia;o__Lachnospirales;f__Lachnospiraceae;g__Avilachnospira;s__	d__Bacteria	p__Bacillota_A	c__Clostridia	o__Lachnospirales	f__Lachnospiraceae	g__Avilachnospira	s__	D24_KMJN_T2106132004_bin.62-c00055_D24_KMJ...region001	NRPS
SGB_326	D24_KMJN_T2106132004_bin.62	d__Bacteria;p__Bacillota_A;c__Clostridia;o__Lachnospirales;f__Lachnospiraceae;g__Avilachnospira;s__	d__Bacteria	p__Bacillota_A	c__Clostridia	o__Lachnospirales	f__Lachnospiraceae	g__Avilachnospira	s__	D24_KMJN_T2106132004_bin.62-c00143_D24_KMJ...region001	RiPPs
SGB_326	D24_KMJN_T2106132004_bin.62	d__Bacteria;p__Bacillota_A;c__Clostridia;o__Lachnospirales;f__Lachnospiraceae;g__Avilachnospira;s__	d__Bacteria	p__Bacillota_A	c__Clostridia	o__Lachnospirales	f__Lachnospiraceae	g__Avilachnospira	s__	D24_KMJN_T2106132004_bin.62-c00203_D24_KMJ...region001	NRPS
SGB_327	D24_KMJN_T2106132004_bin.96	d__Bacteria;p__Verrucomicrobiota;c__Lentisphaeria;o__Victivallales;f__UBA1829;g__RGIG8244;s__	d__Bacteria	p__Verrucomicrobiota	c__Lentisphaeria	o__Victivallales	f__UBA1829	g__RGIG8244	s__	D24_KMJN_T2106132004_bin.96-c00015_D24_KMJ...region001	Others
SGB_327	D24_KMJN_T2106132004_bin.96	d__Bacteria;p__Verrucomicrobiota;c__Lentisphaeria;o__Victivallales;f__UBA1829;g__RGIG8244;s__	d__Bacteria	p__Verrucomicrobiota	c__Lentisphaeria	o__Victivallales	f__UBA1829	g__RGIG8244	s__	D24_KMJN_T2106132004_bin.96-c00058_D24_KMJ...region001	Others
SGB_327	D24_KMJN_T2106132004_bin.96	d__Bacteria;p__Verrucomicrobiota;c__Lentisphaeria;o__Victivallales;f__UBA1829;g__RGIG8244;s__	d__Bacteria	p__Verrucomicrobiota	c__Lentisphaeria	o__Victivallales	f__UBA1829	g__RGIG8244	s__	D24_KMJN_T2106132004_bin.96-c00081_D24_KMJ...region001	Others
SGB_327	D24_KMJN_T2106132004_bin.96	d__Bacteria;p__Verrucomicrobiota;c__Lentisphaeria;o__Victivallales;f__UBA1829;g__RGIG8244;s__	d__Bacteria	p__Verrucomicrobiota	c__Lentisphaeria	o__Victivallales	f__UBA1829	g__RGIG8244	s__	D24_KMJN_T2106132004_bin.96-c00101_D24_KMJ...region001	Others
SGB_327	D24_KMJN_T2106132004_bin.96	d__Bacteria;p__Verrucomicrobiota;c__Lentisphaeria;o__Victivallales;f__UBA1829;g__RGIG8244;s__	d__Bacteria	p__Verrucomicrobiota	c__Lentisphaeria	o__Victivallales	f__UBA1829	g__RGIG8244	s__	D24_KMJN_T2106132004_bin.96-c00129_D24_KMJ...region001	Others
SGB_327	D24_KMJN_T2106132004_bin.96	d__Bacteria;p__Verrucomicrobiota;c__Lentisphaeria;o__Victivallales;f__UBA1829;g__RGIG8244;s__	d__Bacteria	p__Verrucomicrobiota	c__Lentisphaeria	o__Victivallales	f__UBA1829	g__RGIG8244	s__	D24_KMJN_T2106132004_bin.96-c00176_D24_KMJ...region001	Others
SGB_329	D25_KMJN_T2106132005_bin.122	d__Bacteria;p__Bacteroidota;c__Bacteroidia;o__Bacteroidales;f__UBA932;g__Cryptobacteroides;s__	d__Bacteria	p__Bacteroidota	c__Bacteroidia	o__Bacteroidales	f__UBA932	g__Cryptobacteroides	s__	D25_KMJN_T2106132005_bin.122-c00012_D25_KMJ...region001	RiPPs
SGB_329	D25_KMJN_T2106132005_bin.122	d__Bacteria;p__Bacteroidota;c__Bacteroidia;o__Bacteroidales;f__UBA932;g__Cryptobacteroides;s__	d__Bacteria	p__Bacteroidota	c__Bacteroidia	o__Bacteroidales	f__UBA932	g__Cryptobacteroides	s__	D25_KMJN_T2106132005_bin.122-c00034_D25_KMJ...region001	NRPS
SGB_329	D25_KMJN_T2106132005_bin.122	d__Bacteria;p__Bacteroidota;c__Bacteroidia;o__Bacteroidales;f__UBA932;g__Cryptobacteroides;s__	d__Bacteria	p__Bacteroidota	c__Bacteroidia	o__Bacteroidales	f__UBA932	g__Cryptobacteroides	s__	D25_KMJN_T2106132005_bin.122-c00048_D25_KMJ...region001	Others
SGB_330	D25_KMJN_T2106132005_bin.132	d__Archaea;p__Thermoplasmatota;c__Thermoplasmata;o__Methanomassiliicoccales;f__Methanomethylophilaceae;g__Methanomethylophilus;s__	d__Archaea	p__Thermoplasmatota	c__Thermoplasmata	o__Methanomassiliicoccales	f__Methanomethylophilaceae	g__Methanomethylophilus	s__	D25_KMJN_T2106132005_bin.132-c00025_D25_KMJ...region001	NRPS
SGB_332	D25_KMJN_T2106132005_bin.179	d__Archaea;p__Halobacteriota;c__Methanomicrobia;o__Methanomicrobiales;f__Methanocorpusculaceae;g__Methanocorpusculum;s__	d__Archaea	p__Halobacteriota	c__Methanomicrobia	o__Methanomicrobiales	f__Methanocorpusculaceae	g__Methanocorpusculum	s__	D25_KMJN_T2106132005_bin.179-c00026_D25_KMJ...region001	RiPPs
SGB_332	D25_KMJN_T2106132005_bin.179	d__Archaea;p__Halobacteriota;c__Methanomicrobia;o__Methanomicrobiales;f__Methanocorpusculaceae;g__Methanocorpusculum;s__	d__Archaea	p__Halobacteriota	c__Methanomicrobia	o__Methanomicrobiales	f__Methanocorpusculaceae	g__Methanocorpusculum	s__	D25_KMJN_T2106132005_bin.179-c00125_D25_KMJ...region001	RiPPs
SGB_332	D25_KMJN_T2106132005_bin.179	d__Archaea;p__Halobacteriota;c__Methanomicrobia;o__Methanomicrobiales;f__Methanocorpusculaceae;g__Methanocorpusculum;s__	d__Archaea	p__Halobacteriota	c__Methanomicrobia	o__Methanomicrobiales	f__Methanocorpusculaceae	g__Methanocorpusculum	s__	D25_KMJN_T2106132005_bin.179-c00189_D25_KMJ...region001	RiPPs
SGB_333	D25_KMJN_T2106132005_bin.197	d__Bacteria;p__Verrucomicrobiota;c__Kiritimatiellia;o__RFP12;f__UBA1067;g__UBA1067;s__	d__Bacteria	p__Verrucomicrobiota	c__Kiritimatiellia	o__RFP12	f__UBA1067	g__UBA1067	s__	D25_KMJN_T2106132005_bin.197-c00004_D25_KMJ...region001	NRPS
SGB_333	D25_KMJN_T2106132005_bin.197	d__Bacteria;p__Verrucomicrobiota;c__Kiritimatiellia;o__RFP12;f__UBA1067;g__UBA1067;s__	d__Bacteria	p__Verrucomicrobiota	c__Kiritimatiellia	o__RFP12	f__UBA1067	g__UBA1067	s__	D25_KMJN_T2106132005_bin.197-c00081_D25_KMJ...region001	Others
SGB_334	D25_KMJN_T2106132005_bin.198	d__Bacteria;p__Bacteroidota;c__Bacteroidia;o__Bacteroidales;f__Bacteroidaceae;g__UBA1786;s__	d__Bacteria	p__Bacteroidota	c__Bacteroidia	o__Bacteroidales	f__Bacteroidaceae	g__UBA1786	s__	D25_KMJN_T2106132005_bin.198-c00010_D25_KMJ...region001	NRPS
SGB_334	D25_KMJN_T2106132005_bin.198	d__Bacteria;p__Bacteroidota;c__Bacteroidia;o__Bacteroidales;f__Bacteroidaceae;g__UBA1786;s__	d__Bacteria	p__Bacteroidota	c__Bacteroidia	o__Bacteroidales	f__Bacteroidaceae	g__UBA1786	s__	D25_KMJN_T2106132005_bin.198-c00073_D25_KMJ...region001	RiPPs
SGB_334	D25_KMJN_T2106132005_bin.198	d__Bacteria;p__Bacteroidota;c__Bacteroidia;o__Bacteroidales;f__Bacteroidaceae;g__UBA1786;s__	d__Bacteria	p__Bacteroidota	c__Bacteroidia	o__Bacteroidales	f__Bacteroidaceae	g__UBA1786	s__	D25_KMJN_T2106132005_bin.198-c00125_D25_KMJ...region001	Others
SGB_335	D25_KMJN_T2106132005_bin.200	d__Bacteria;p__Bacillota_A;c__Clostridia;o__Lachnospirales;f__Lachnospiraceae;g__Butyrivibrio_A;s__	d__Bacteria	p__Bacillota_A	c__Clostridia	o__Lachnospirales	f__Lachnospiraceae	g__Butyrivibrio_A	s__	D25_KMJN_T2106132005_bin.200-c00521_D25_KMJ...region001	NRPS
SGB_335	D25_KMJN_T2106132005_bin.200	d__Bacteria;p__Bacillota_A;c__Clostridia;o__Lachnospirales;f__Lachnospiraceae;g__Butyrivibrio_A;s__	d__Bacteria	p__Bacillota_A	c__Clostridia	o__Lachnospirales	f__Lachnospiraceae	g__Butyrivibrio_A	s__	D25_KMJN_T2106132005_bin.200-c00589_D25_KMJ...region001	RiPPs
SGB_337	D25_KMJN_T2106132005_bin.211	d__Bacteria;p__Bacillota_A;c__Clostridia;o__Oscillospirales;f__Oscillospiraceae;g__F23-B02;s__	d__Bacteria	p__Bacillota_A	c__Clostridia	o__Oscillospirales	f__Oscillospiraceae	g__F23-B02	s__	D25_KMJN_T2106132005_bin.211-c00008_D25_KMJ...region001	RiPPs
SGB_339	D25_KMJN_T2106132005_bin.220	d__Bacteria;p__Verrucomicrobiota;c__Kiritimatiellia;o__RFP12;f__UBA1067;g__UBA1067;s__	d__Bacteria	p__Verrucomicrobiota	c__Kiritimatiellia	o__RFP12	f__UBA1067	g__UBA1067	s__	D25_KMJN_T2106132005_bin.220-c00011_D25_KMJ...region001	NRPS
SGB_339	D25_KMJN_T2106132005_bin.220	d__Bacteria;p__Verrucomicrobiota;c__Kiritimatiellia;o__RFP12;f__UBA1067;g__UBA1067;s__	d__Bacteria	p__Verrucomicrobiota	c__Kiritimatiellia	o__RFP12	f__UBA1067	g__UBA1067	s__	D25_KMJN_T2106132005_bin.220-c00023_D25_KMJ...region001	PKSother
SGB_339	D25_KMJN_T2106132005_bin.220	d__Bacteria;p__Verrucomicrobiota;c__Kiritimatiellia;o__RFP12;f__UBA1067;g__UBA1067;s__	d__Bacteria	p__Verrucomicrobiota	c__Kiritimatiellia	o__RFP12	f__UBA1067	g__UBA1067	s__	D25_KMJN_T2106132005_bin.220-c00154_D25_KMJ...region001	NRPS
SGB_340	D25_KMJN_T2106132005_bin.23	d__Bacteria;p__Bacillota_A;c__Clostridia;o__Oscillospirales;f__Oscillospiraceae;g__Limivicinus;s__	d__Bacteria	p__Bacillota_A	c__Clostridia	o__Oscillospirales	f__Oscillospiraceae	g__Limivicinus	s__	D25_KMJN_T2106132005_bin.23-c00103_D25_KMJ...region001	NRPS
SGB_340	D25_KMJN_T2106132005_bin.23	d__Bacteria;p__Bacillota_A;c__Clostridia;o__Oscillospirales;f__Oscillospiraceae;g__Limivicinus;s__	d__Bacteria	p__Bacillota_A	c__Clostridia	o__Oscillospirales	f__Oscillospiraceae	g__Limivicinus	s__	D25_KMJN_T2106132005_bin.23-c00111_D25_KMJ...region001	NRPS
SGB_340	D25_KMJN_T2106132005_bin.23	d__Bacteria;p__Bacillota_A;c__Clostridia;o__Oscillospirales;f__Oscillospiraceae;g__Limivicinus;s__	d__Bacteria	p__Bacillota_A	c__Clostridia	o__Oscillospirales	f__Oscillospiraceae	g__Limivicinus	s__	D25_KMJN_T2106132005_bin.23-c00200_D25_KMJ...region001	RiPPs
SGB_340	D25_KMJN_T2106132005_bin.23	d__Bacteria;p__Bacillota_A;c__Clostridia;o__Oscillospirales;f__Oscillospiraceae;g__Limivicinus;s__	d__Bacteria	p__Bacillota_A	c__Clostridia	o__Oscillospirales	f__Oscillospiraceae	g__Limivicinus	s__	D25_KMJN_T2106132005_bin.23-c00213_D25_KMJ...region001	NRPS
SGB_341	D25_KMJN_T2106132005_bin.249	d__Archaea;p__Halobacteriota;c__Methanomicrobia;o__Methanomicrobiales;f__Methanocorpusculaceae;g__Methanocorpusculum;s__	d__Archaea	p__Halobacteriota	c__Methanomicrobia	o__Methanomicrobiales	f__Methanocorpusculaceae	g__Methanocorpusculum	s__	D25_KMJN_T2106132005_bin.249-c00162_D25_KMJ...region001	RiPPs
SGB_342	D25_KMJN_T2106132005_bin.260	d__Bacteria;p__Bacillota_A;c__Clostridia;o__Lachnospirales;f__Lachnospiraceae;g__UBA1755;s__	d__Bacteria	p__Bacillota_A	c__Clostridia	o__Lachnospirales	f__Lachnospiraceae	g__UBA1755	s__	D25_KMJN_T2106132005_bin.260-c00179_D25_KMJ...region001	NRPS
SGB_343	D25_KMJN_T2106132005_bin.41	d__Bacteria;p__Bacillota_A;c__Clostridia;o__Lachnospirales;f__Lachnospiraceae;g__;s__	d__Bacteria	p__Bacillota_A	c__Clostridia	o__Lachnospirales	f__Lachnospiraceae	g__	s__	D25_KMJN_T2106132005_bin.41-c00034_D25_KMJ...region001	RiPPs
SGB_344	D25_KMJN_T2106132005_bin.67	d__Bacteria;p__Bacillota_C;c__Negativicutes;o__Acidaminococcales;f__Acidaminococcaceae;g__E4-135;s__	d__Bacteria	p__Bacillota_C	c__Negativicutes	o__Acidaminococcales	f__Acidaminococcaceae	g__E4-135	s__	D25_KMJN_T2106132005_bin.67-c00178_D25_KMJ...region001	RiPPs
SGB_345	D25_KMJN_T2106132005_bin.7	d__Bacteria;p__Bacteroidota;c__Bacteroidia;o__Bacteroidales;f__Bacteroidaceae;g__UBA1786;s__	d__Bacteria	p__Bacteroidota	c__Bacteroidia	o__Bacteroidales	f__Bacteroidaceae	g__UBA1786	s__	D25_KMJN_T2106132005_bin.7-c00082_D25_KMJ...region001	NRPS
SGB_345	D25_KMJN_T2106132005_bin.7	d__Bacteria;p__Bacteroidota;c__Bacteroidia;o__Bacteroidales;f__Bacteroidaceae;g__UBA1786;s__	d__Bacteria	p__Bacteroidota	c__Bacteroidia	o__Bacteroidales	f__Bacteroidaceae	g__UBA1786	s__	D25_KMJN_T2106132005_bin.7-c00119_D25_KMJ...region001	Others
SGB_345	D25_KMJN_T2106132005_bin.7	d__Bacteria;p__Bacteroidota;c__Bacteroidia;o__Bacteroidales;f__Bacteroidaceae;g__UBA1786;s__	d__Bacteria	p__Bacteroidota	c__Bacteroidia	o__Bacteroidales	f__Bacteroidaceae	g__UBA1786	s__	D25_KMJN_T2106132005_bin.7-c00159_D25_KMJ...region001	Others
SGB_345	D25_KMJN_T2106132005_bin.7	d__Bacteria;p__Bacteroidota;c__Bacteroidia;o__Bacteroidales;f__Bacteroidaceae;g__UBA1786;s__	d__Bacteria	p__Bacteroidota	c__Bacteroidia	o__Bacteroidales	f__Bacteroidaceae	g__UBA1786	s__	D25_KMJN_T2106132005_bin.7-c00249_D25_KMJ...region001	RiPPs
SGB_345	D25_KMJN_T2106132005_bin.7	d__Bacteria;p__Bacteroidota;c__Bacteroidia;o__Bacteroidales;f__Bacteroidaceae;g__UBA1786;s__	d__Bacteria	p__Bacteroidota	c__Bacteroidia	o__Bacteroidales	f__Bacteroidaceae	g__UBA1786	s__	D25_KMJN_T2106132005_bin.7-c00378_D25_KMJ...region001	NRPS
SGB_346	D25_KMJN_T2106132005_bin.82	d__Bacteria;p__Bacillota_A;c__Clostridia;o__Lachnospirales;f__Lachnospiraceae;g__UBA1712;s__	d__Bacteria	p__Bacillota_A	c__Clostridia	o__Lachnospirales	f__Lachnospiraceae	g__UBA1712	s__	D25_KMJN_T2106132005_bin.82-c00087_D25_KMJ...region001	RiPPs
SGB_347	D25_KMJN_T2106132005_bin.95	d__Bacteria;p__Spirochaetota;c__Spirochaetia;o__Treponematales;f__Treponemataceae;g__Treponema_D;s__	d__Bacteria	p__Spirochaetota	c__Spirochaetia	o__Treponematales	f__Treponemataceae	g__Treponema_D	s__	D25_KMJN_T2106132005_bin.95-c00189_D25_KMJ...region001	RiPPs
SGB_348	D27_KMJN_T2106132006_bin.101	d__Bacteria;p__Verrucomicrobiota;c__Lentisphaeria;o__UBA1407;f__UBA1407;g__;s__	d__Bacteria	p__Verrucomicrobiota	c__Lentisphaeria	o__UBA1407	f__UBA1407	g__	s__	D27_KMJN_T2106132006_bin.101-c00009_D27_KMJ...region001	NRPS
SGB_348	D27_KMJN_T2106132006_bin.101	d__Bacteria;p__Verrucomicrobiota;c__Lentisphaeria;o__UBA1407;f__UBA1407;g__;s__	d__Bacteria	p__Verrucomicrobiota	c__Lentisphaeria	o__UBA1407	f__UBA1407	g__	s__	D27_KMJN_T2106132006_bin.101-c00026_D27_KMJ...region001	RiPPs
SGB_348	D27_KMJN_T2106132006_bin.101	d__Bacteria;p__Verrucomicrobiota;c__Lentisphaeria;o__UBA1407;f__UBA1407;g__;s__	d__Bacteria	p__Verrucomicrobiota	c__Lentisphaeria	o__UBA1407	f__UBA1407	g__	s__	D27_KMJN_T2106132006_bin.101-c00072_D27_KMJ...region001	RiPPs
SGB_348	D27_KMJN_T2106132006_bin.101	d__Bacteria;p__Verrucomicrobiota;c__Lentisphaeria;o__UBA1407;f__UBA1407;g__;s__	d__Bacteria	p__Verrucomicrobiota	c__Lentisphaeria	o__UBA1407	f__UBA1407	g__	s__	D27_KMJN_T2106132006_bin.101-c00137_D27_KMJ...region001	NRPS
SGB_350	D27_KMJN_T2106132006_bin.114	d__Archaea;p__Halobacteriota;c__Methanomicrobia;o__Methanomicrobiales;f__Methanocorpusculaceae;g__Methanocorpusculum;s__	d__Archaea	p__Halobacteriota	c__Methanomicrobia	o__Methanomicrobiales	f__Methanocorpusculaceae	g__Methanocorpusculum	s__	D27_KMJN_T2106132006_bin.114-c00028_D27_KMJ...region001	RiPPs
SGB_350	D27_KMJN_T2106132006_bin.114	d__Archaea;p__Halobacteriota;c__Methanomicrobia;o__Methanomicrobiales;f__Methanocorpusculaceae;g__Methanocorpusculum;s__	d__Archaea	p__Halobacteriota	c__Methanomicrobia	o__Methanomicrobiales	f__Methanocorpusculaceae	g__Methanocorpusculum	s__	D27_KMJN_T2106132006_bin.114-c00058_D27_KMJ...region001	RiPPs
SGB_351	D27_KMJN_T2106132006_bin.115	d__Bacteria;p__Bacillota_A;c__Clostridia;o__Lachnospirales;f__Lachnospiraceae;g__;s__	d__Bacteria	p__Bacillota_A	c__Clostridia	o__Lachnospirales	f__Lachnospiraceae	g__	s__	D27_KMJN_T2106132006_bin.115-c00003_D27_KMJ...region001	RiPPs
SGB_351	D27_KMJN_T2106132006_bin.115	d__Bacteria;p__Bacillota_A;c__Clostridia;o__Lachnospirales;f__Lachnospiraceae;g__;s__	d__Bacteria	p__Bacillota_A	c__Clostridia	o__Lachnospirales	f__Lachnospiraceae	g__	s__	D27_KMJN_T2106132006_bin.115-c00268_D27_KMJ...region001	RiPPs
SGB_352	D27_KMJN_T2106132006_bin.129	d__Bacteria;p__Bacillota_A;c__Clostridia;o__Lachnospirales;f__Lachnospiraceae;g__UBA4292;s__	d__Bacteria	p__Bacillota_A	c__Clostridia	o__Lachnospirales	f__Lachnospiraceae	g__UBA4292	s__	D27_KMJN_T2106132006_bin.129-c00257_D27_KMJ...region001	RiPPs
SGB_353	D27_KMJN_T2106132006_bin.136	d__Bacteria;p__Bacillota_A;c__Clostridia;o__Lachnospirales;f__Lachnospiraceae;g__UBA1712;s__	d__Bacteria	p__Bacillota_A	c__Clostridia	o__Lachnospirales	f__Lachnospiraceae	g__UBA1712	s__	D27_KMJN_T2106132006_bin.136-c00046_D27_KMJ...region001	RiPPs
SGB_353	D27_KMJN_T2106132006_bin.136	d__Bacteria;p__Bacillota_A;c__Clostridia;o__Lachnospirales;f__Lachnospiraceae;g__UBA1712;s__	d__Bacteria	p__Bacillota_A	c__Clostridia	o__Lachnospirales	f__Lachnospiraceae	g__UBA1712	s__	D27_KMJN_T2106132006_bin.136-c00181_D27_KMJ...region001	RiPPs
SGB_353	D27_KMJN_T2106132006_bin.136	d__Bacteria;p__Bacillota_A;c__Clostridia;o__Lachnospirales;f__Lachnospiraceae;g__UBA1712;s__	d__Bacteria	p__Bacillota_A	c__Clostridia	o__Lachnospirales	f__Lachnospiraceae	g__UBA1712	s__	D27_KMJN_T2106132006_bin.136-c00183_D27_KMJ...region001	RiPPs
SGB_353	D27_KMJN_T2106132006_bin.136	d__Bacteria;p__Bacillota_A;c__Clostridia;o__Lachnospirales;f__Lachnospiraceae;g__UBA1712;s__	d__Bacteria	p__Bacillota_A	c__Clostridia	o__Lachnospirales	f__Lachnospiraceae	g__UBA1712	s__	D27_KMJN_T2106132006_bin.136-c00212_D27_KMJ...region001	RiPPs
SGB_354	D27_KMJN_T2106132006_bin.140	d__Bacteria;p__Verrucomicrobiota;c__Lentisphaeria;o__Victivallales;f__UBA1829;g__UBA1732;s__UBA1732 sp002315855	d__Bacteria	p__Verrucomicrobiota	c__Lentisphaeria	o__Victivallales	f__UBA1829	g__UBA1732	s__UBA1732 sp002315855	D27_KMJN_T2106132006_bin.140-c00003_D27_KMJ...region001	Others
SGB_354	D27_KMJN_T2106132006_bin.140	d__Bacteria;p__Verrucomicrobiota;c__Lentisphaeria;o__Victivallales;f__UBA1829;g__UBA1732;s__UBA1732 sp002315855	d__Bacteria	p__Verrucomicrobiota	c__Lentisphaeria	o__Victivallales	f__UBA1829	g__UBA1732	s__UBA1732 sp002315855	D27_KMJN_T2106132006_bin.140-c00004_D27_KMJ...region001	Terpene
SGB_354	D27_KMJN_T2106132006_bin.140	d__Bacteria;p__Verrucomicrobiota;c__Lentisphaeria;o__Victivallales;f__UBA1829;g__UBA1732;s__UBA1732 sp002315855	d__Bacteria	p__Verrucomicrobiota	c__Lentisphaeria	o__Victivallales	f__UBA1829	g__UBA1732	s__UBA1732 sp002315855	D27_KMJN_T2106132006_bin.140-c00008_D27_KMJ...region001	RiPPs
SGB_354	D27_KMJN_T2106132006_bin.140	d__Bacteria;p__Verrucomicrobiota;c__Lentisphaeria;o__Victivallales;f__UBA1829;g__UBA1732;s__UBA1732 sp002315855	d__Bacteria	p__Verrucomicrobiota	c__Lentisphaeria	o__Victivallales	f__UBA1829	g__UBA1732	s__UBA1732 sp002315855	D27_KMJN_T2106132006_bin.140-c00048_D27_KMJ...region001	Others
SGB_354	D27_KMJN_T2106132006_bin.140	d__Bacteria;p__Verrucomicrobiota;c__Lentisphaeria;o__Victivallales;f__UBA1829;g__UBA1732;s__UBA1732 sp002315855	d__Bacteria	p__Verrucomicrobiota	c__Lentisphaeria	o__Victivallales	f__UBA1829	g__UBA1732	s__UBA1732 sp002315855	D27_KMJN_T2106132006_bin.140-c00054_D27_KMJ...region001	RiPPs
SGB_354	D27_KMJN_T2106132006_bin.140	d__Bacteria;p__Verrucomicrobiota;c__Lentisphaeria;o__Victivallales;f__UBA1829;g__UBA1732;s__UBA1732 sp002315855	d__Bacteria	p__Verrucomicrobiota	c__Lentisphaeria	o__Victivallales	f__UBA1829	g__UBA1732	s__UBA1732 sp002315855	D27_KMJN_T2106132006_bin.140-c00093_D27_KMJ...region001	NRPS
SGB_355	D27_KMJN_T2106132006_bin.141	d__Bacteria;p__Spirochaetota;c__Spirochaetia;o__Treponematales;f__Treponemataceae;g__Treponema_D;s__	d__Bacteria	p__Spirochaetota	c__Spirochaetia	o__Treponematales	f__Treponemataceae	g__Treponema_D	s__	D27_KMJN_T2106132006_bin.141-c00158_D27_KMJ...region001	RiPPs
SGB_356	D27_KMJN_T2106132006_bin.152	d__Bacteria;p__Bacteroidota;c__Bacteroidia;o__Bacteroidales;f__UBA932;g__Cryptobacteroides;s__	d__Bacteria	p__Bacteroidota	c__Bacteroidia	o__Bacteroidales	f__UBA932	g__Cryptobacteroides	s__	D27_KMJN_T2106132006_bin.152-c00004_D27_KMJ...region001	NRPS
SGB_356	D27_KMJN_T2106132006_bin.152	d__Bacteria;p__Bacteroidota;c__Bacteroidia;o__Bacteroidales;f__UBA932;g__Cryptobacteroides;s__	d__Bacteria	p__Bacteroidota	c__Bacteroidia	o__Bacteroidales	f__UBA932	g__Cryptobacteroides	s__	D27_KMJN_T2106132006_bin.152-c00008_D27_KMJ...region001	Others
SGB_356	D27_KMJN_T2106132006_bin.152	d__Bacteria;p__Bacteroidota;c__Bacteroidia;o__Bacteroidales;f__UBA932;g__Cryptobacteroides;s__	d__Bacteria	p__Bacteroidota	c__Bacteroidia	o__Bacteroidales	f__UBA932	g__Cryptobacteroides	s__	D27_KMJN_T2106132006_bin.152-c00009_D27_KMJ...region001	RiPPs
SGB_356	D27_KMJN_T2106132006_bin.152	d__Bacteria;p__Bacteroidota;c__Bacteroidia;o__Bacteroidales;f__UBA932;g__Cryptobacteroides;s__	d__Bacteria	p__Bacteroidota	c__Bacteroidia	o__Bacteroidales	f__UBA932	g__Cryptobacteroides	s__	D27_KMJN_T2106132006_bin.152-c00019_D27_KMJ...region001	RiPPs
SGB_356	D27_KMJN_T2106132006_bin.152	d__Bacteria;p__Bacteroidota;c__Bacteroidia;o__Bacteroidales;f__UBA932;g__Cryptobacteroides;s__	d__Bacteria	p__Bacteroidota	c__Bacteroidia	o__Bacteroidales	f__UBA932	g__Cryptobacteroides	s__	D27_KMJN_T2106132006_bin.152-c00053_D27_KMJ...region001	NRPS
SGB_356	D27_KMJN_T2106132006_bin.152	d__Bacteria;p__Bacteroidota;c__Bacteroidia;o__Bacteroidales;f__UBA932;g__Cryptobacteroides;s__	d__Bacteria	p__Bacteroidota	c__Bacteroidia	o__Bacteroidales	f__UBA932	g__Cryptobacteroides	s__	D27_KMJN_T2106132006_bin.152-c00096_D27_KMJ...region001	RiPPs
SGB_356	D27_KMJN_T2106132006_bin.152	d__Bacteria;p__Bacteroidota;c__Bacteroidia;o__Bacteroidales;f__UBA932;g__Cryptobacteroides;s__	d__Bacteria	p__Bacteroidota	c__Bacteroidia	o__Bacteroidales	f__UBA932	g__Cryptobacteroides	s__	D27_KMJN_T2106132006_bin.152-c00122_D27_KMJ...region001	Others
SGB_356	D27_KMJN_T2106132006_bin.152	d__Bacteria;p__Bacteroidota;c__Bacteroidia;o__Bacteroidales;f__UBA932;g__Cryptobacteroides;s__	d__Bacteria	p__Bacteroidota	c__Bacteroidia	o__Bacteroidales	f__UBA932	g__Cryptobacteroides	s__	D27_KMJN_T2106132006_bin.152-c00151_D27_KMJ...region001	RiPPs
SGB_356	D27_KMJN_T2106132006_bin.152	d__Bacteria;p__Bacteroidota;c__Bacteroidia;o__Bacteroidales;f__UBA932;g__Cryptobacteroides;s__	d__Bacteria	p__Bacteroidota	c__Bacteroidia	o__Bacteroidales	f__UBA932	g__Cryptobacteroides	s__	D27_KMJN_T2106132006_bin.152-c00209_D27_KMJ...region001	Others
SGB_357	D27_KMJN_T2106132006_bin.166	d__Bacteria;p__Bacteroidota;c__Bacteroidia;o__Bacteroidales;f__W3P20-009;g__W3P20-009;s__	d__Bacteria	p__Bacteroidota	c__Bacteroidia	o__Bacteroidales	f__W3P20-009	g__W3P20-009	s__	D27_KMJN_T2106132006_bin.166-c00004_D27_KMJ...region001	NRPS
SGB_357	D27_KMJN_T2106132006_bin.166	d__Bacteria;p__Bacteroidota;c__Bacteroidia;o__Bacteroidales;f__W3P20-009;g__W3P20-009;s__	d__Bacteria	p__Bacteroidota	c__Bacteroidia	o__Bacteroidales	f__W3P20-009	g__W3P20-009	s__	D27_KMJN_T2106132006_bin.166-c00026_D27_KMJ...region001	Others
SGB_357	D27_KMJN_T2106132006_bin.166	d__Bacteria;p__Bacteroidota;c__Bacteroidia;o__Bacteroidales;f__W3P20-009;g__W3P20-009;s__	d__Bacteria	p__Bacteroidota	c__Bacteroidia	o__Bacteroidales	f__W3P20-009	g__W3P20-009	s__	D27_KMJN_T2106132006_bin.166-c00043_D27_KMJ...region001	Others
SGB_357	D27_KMJN_T2106132006_bin.166	d__Bacteria;p__Bacteroidota;c__Bacteroidia;o__Bacteroidales;f__W3P20-009;g__W3P20-009;s__	d__Bacteria	p__Bacteroidota	c__Bacteroidia	o__Bacteroidales	f__W3P20-009	g__W3P20-009	s__	D27_KMJN_T2106132006_bin.166-c00076_D27_KMJ...region001	RiPPs
SGB_358	D27_KMJN_T2106132006_bin.170	d__Bacteria;p__Bacillota_A;c__Clostridia;o__Oscillospirales;f__Acutalibacteraceae;g__UBA1425;s__	d__Bacteria	p__Bacillota_A	c__Clostridia	o__Oscillospirales	f__Acutalibacteraceae	g__UBA1425	s__	D27_KMJN_T2106132006_bin.170-c00042_D27_KMJ...region001	NRPS
SGB_358	D27_KMJN_T2106132006_bin.170	d__Bacteria;p__Bacillota_A;c__Clostridia;o__Oscillospirales;f__Acutalibacteraceae;g__UBA1425;s__	d__Bacteria	p__Bacillota_A	c__Clostridia	o__Oscillospirales	f__Acutalibacteraceae	g__UBA1425	s__	D27_KMJN_T2106132006_bin.170-c00134_D27_KMJ...region001	RiPPs
SGB_358	D27_KMJN_T2106132006_bin.170	d__Bacteria;p__Bacillota_A;c__Clostridia;o__Oscillospirales;f__Acutalibacteraceae;g__UBA1425;s__	d__Bacteria	p__Bacillota_A	c__Clostridia	o__Oscillospirales	f__Acutalibacteraceae	g__UBA1425	s__	D27_KMJN_T2106132006_bin.170-c00211_D27_KMJ...region001	NRPS
SGB_358	D27_KMJN_T2106132006_bin.170	d__Bacteria;p__Bacillota_A;c__Clostridia;o__Oscillospirales;f__Acutalibacteraceae;g__UBA1425;s__	d__Bacteria	p__Bacillota_A	c__Clostridia	o__Oscillospirales	f__Acutalibacteraceae	g__UBA1425	s__	D27_KMJN_T2106132006_bin.170-c00354_D27_KMJ...region001	NRPS
SGB_358	D27_KMJN_T2106132006_bin.170	d__Bacteria;p__Bacillota_A;c__Clostridia;o__Oscillospirales;f__Acutalibacteraceae;g__UBA1425;s__	d__Bacteria	p__Bacillota_A	c__Clostridia	o__Oscillospirales	f__Acutalibacteraceae	g__UBA1425	s__	D27_KMJN_T2106132006_bin.170-c00505_D27_KMJ...region001	RiPPs
SGB_360	D27_KMJN_T2106132006_bin.190	d__Bacteria;p__Bacteroidota;c__Bacteroidia;o__Bacteroidales;f__Paludibacteraceae;g__RF16;s__	d__Bacteria	p__Bacteroidota	c__Bacteroidia	o__Bacteroidales	f__Paludibacteraceae	g__RF16	s__	D27_KMJN_T2106132006_bin.190-c00157_D27_KMJ...region001	RiPPs
SGB_360	D27_KMJN_T2106132006_bin.190	d__Bacteria;p__Bacteroidota;c__Bacteroidia;o__Bacteroidales;f__Paludibacteraceae;g__RF16;s__	d__Bacteria	p__Bacteroidota	c__Bacteroidia	o__Bacteroidales	f__Paludibacteraceae	g__RF16	s__	D27_KMJN_T2106132006_bin.190-c00184_D27_KMJ...region001	NRPS
SGB_361	D27_KMJN_T2106132006_bin.198	d__Bacteria;p__Bacillota_A;c__Clostridia;o__Peptostreptococcales;f__Anaerovoracaceae;g__UBA1768;s__	d__Bacteria	p__Bacillota_A	c__Clostridia	o__Peptostreptococcales	f__Anaerovoracaceae	g__UBA1768	s__	D27_KMJN_T2106132006_bin.198-c00021_D27_KMJ...region001	Others
SGB_361	D27_KMJN_T2106132006_bin.198	d__Bacteria;p__Bacillota_A;c__Clostridia;o__Peptostreptococcales;f__Anaerovoracaceae;g__UBA1768;s__	d__Bacteria	p__Bacillota_A	c__Clostridia	o__Peptostreptococcales	f__Anaerovoracaceae	g__UBA1768	s__	D27_KMJN_T2106132006_bin.198-c00069_D27_KMJ...region001	NRPS
SGB_361	D27_KMJN_T2106132006_bin.198	d__Bacteria;p__Bacillota_A;c__Clostridia;o__Peptostreptococcales;f__Anaerovoracaceae;g__UBA1768;s__	d__Bacteria	p__Bacillota_A	c__Clostridia	o__Peptostreptococcales	f__Anaerovoracaceae	g__UBA1768	s__	D27_KMJN_T2106132006_bin.198-c00148_D27_KMJ...region001	RiPPs
SGB_362	D27_KMJN_T2106132006_bin.203	d__Bacteria;p__Bacteroidota;c__Bacteroidia;o__Bacteroidales;f__UBA932;g__Cryptobacteroides;s__	d__Bacteria	p__Bacteroidota	c__Bacteroidia	o__Bacteroidales	f__UBA932	g__Cryptobacteroides	s__	D27_KMJN_T2106132006_bin.203-c00313_D27_KMJ...region001	NRPS
SGB_362	D27_KMJN_T2106132006_bin.203	d__Bacteria;p__Bacteroidota;c__Bacteroidia;o__Bacteroidales;f__UBA932;g__Cryptobacteroides;s__	d__Bacteria	p__Bacteroidota	c__Bacteroidia	o__Bacteroidales	f__UBA932	g__Cryptobacteroides	s__	D27_KMJN_T2106132006_bin.203-c00387_D27_KMJ...region001	Others
SGB_363	D27_KMJN_T2106132006_bin.206	d__Bacteria;p__Bacteroidota;c__Bacteroidia;o__Bacteroidales;f__UBA932;g__RUG11257;s__	d__Bacteria	p__Bacteroidota	c__Bacteroidia	o__Bacteroidales	f__UBA932	g__RUG11257	s__	D27_KMJN_T2106132006_bin.206-c00031_D27_KMJ...region001	NRPS
SGB_363	D27_KMJN_T2106132006_bin.206	d__Bacteria;p__Bacteroidota;c__Bacteroidia;o__Bacteroidales;f__UBA932;g__RUG11257;s__	d__Bacteria	p__Bacteroidota	c__Bacteroidia	o__Bacteroidales	f__UBA932	g__RUG11257	s__	D27_KMJN_T2106132006_bin.206-c00100_D27_KMJ...region001	RiPPs
SGB_364	D27_KMJN_T2106132006_bin.45	d__Bacteria;p__Bacillota;c__Bacilli;o__RFN20;f__CAG-826;g__UB1719;s__	d__Bacteria	p__Bacillota	c__Bacilli	o__RFN20	f__CAG-826	g__UB1719	s__	D27_KMJN_T2106132006_bin.45-c00022_D27_KMJ...region001	NRPS
SGB_365	D27_KMJN_T2106132006_bin.47	d__Bacteria;p__Bacteroidota;c__Bacteroidia;o__Bacteroidales;f__UBA932;g__Cryptobacteroides;s__	d__Bacteria	p__Bacteroidota	c__Bacteroidia	o__Bacteroidales	f__UBA932	g__Cryptobacteroides	s__	D27_KMJN_T2106132006_bin.47-c00003_D27_KMJ...region001	NRPS
SGB_365	D27_KMJN_T2106132006_bin.47	d__Bacteria;p__Bacteroidota;c__Bacteroidia;o__Bacteroidales;f__UBA932;g__Cryptobacteroides;s__	d__Bacteria	p__Bacteroidota	c__Bacteroidia	o__Bacteroidales	f__UBA932	g__Cryptobacteroides	s__	D27_KMJN_T2106132006_bin.47-c00028_D27_KMJ...region001	RiPPs
SGB_365	D27_KMJN_T2106132006_bin.47	d__Bacteria;p__Bacteroidota;c__Bacteroidia;o__Bacteroidales;f__UBA932;g__Cryptobacteroides;s__	d__Bacteria	p__Bacteroidota	c__Bacteroidia	o__Bacteroidales	f__UBA932	g__Cryptobacteroides	s__	D27_KMJN_T2106132006_bin.47-c00030_D27_KMJ...region001	RiPPs
SGB_367	D27_KMJN_T2106132006_bin.59	d__Bacteria;p__Bacillota;c__Bacilli;o__RFN20;f__CAG-826;g__UBA2450;s__	d__Bacteria	p__Bacillota	c__Bacilli	o__RFN20	f__CAG-826	g__UBA2450	s__	D27_KMJN_T2106132006_bin.59-c00023_D27_KMJ...region001	NRPS
SGB_367	D27_KMJN_T2106132006_bin.59	d__Bacteria;p__Bacillota;c__Bacilli;o__RFN20;f__CAG-826;g__UBA2450;s__	d__Bacteria	p__Bacillota	c__Bacilli	o__RFN20	f__CAG-826	g__UBA2450	s__	D27_KMJN_T2106132006_bin.59-c00032_D27_KMJ...region001	NRPS
SGB_368	D27_KMJN_T2106132006_bin.69	d__Bacteria;p__Bacillota;c__Bacilli;o__RFN20;f__CAG-826;g__UB1719;s__	d__Bacteria	p__Bacillota	c__Bacilli	o__RFN20	f__CAG-826	g__UB1719	s__	D27_KMJN_T2106132006_bin.69-c00011_D27_KMJ...region001	NRPS
SGB_369	D27_KMJN_T2106132006_bin.86	d__Bacteria;p__Bacillota;c__Bacilli;o__RFN20;f__CAG-826;g__;s__	d__Bacteria	p__Bacillota	c__Bacilli	o__RFN20	f__CAG-826	g__	s__	D27_KMJN_T2106132006_bin.86-c00072_D27_KMJ...region001	NRPS
SGB_370	D27_KMJN_T2106132006_bin.93	d__Archaea;p__Thermoplasmatota;c__Thermoplasmata;o__Methanomassiliicoccales;f__Methanomethylophilaceae;g__;s__	d__Archaea	p__Thermoplasmatota	c__Thermoplasmata	o__Methanomassiliicoccales	f__Methanomethylophilaceae	g__	s__	D27_KMJN_T2106132006_bin.93-c00004_D27_KMJ...region001	NRPS
SGB_370	D27_KMJN_T2106132006_bin.93	d__Archaea;p__Thermoplasmatota;c__Thermoplasmata;o__Methanomassiliicoccales;f__Methanomethylophilaceae;g__;s__	d__Archaea	p__Thermoplasmatota	c__Thermoplasmata	o__Methanomassiliicoccales	f__Methanomethylophilaceae	g__	s__	D27_KMJN_T2106132006_bin.93-c00005_D27_KMJ...region001	NRPS
SGB_370	D27_KMJN_T2106132006_bin.93	d__Archaea;p__Thermoplasmatota;c__Thermoplasmata;o__Methanomassiliicoccales;f__Methanomethylophilaceae;g__;s__	d__Archaea	p__Thermoplasmatota	c__Thermoplasmata	o__Methanomassiliicoccales	f__Methanomethylophilaceae	g__	s__	D27_KMJN_T2106132006_bin.93-c00018_D27_KMJ...region001	NRPS
SGB_370	D27_KMJN_T2106132006_bin.93	d__Archaea;p__Thermoplasmatota;c__Thermoplasmata;o__Methanomassiliicoccales;f__Methanomethylophilaceae;g__;s__	d__Archaea	p__Thermoplasmatota	c__Thermoplasmata	o__Methanomassiliicoccales	f__Methanomethylophilaceae	g__	s__	D27_KMJN_T2106132006_bin.93-c00019_D27_KMJ...region001	NRPS
SGB_370	D27_KMJN_T2106132006_bin.93	d__Archaea;p__Thermoplasmatota;c__Thermoplasmata;o__Methanomassiliicoccales;f__Methanomethylophilaceae;g__;s__	d__Archaea	p__Thermoplasmatota	c__Thermoplasmata	o__Methanomassiliicoccales	f__Methanomethylophilaceae	g__	s__	D27_KMJN_T2106132006_bin.93-c00023_D27_KMJ...region001	NRPS
SGB_370	D27_KMJN_T2106132006_bin.93	d__Archaea;p__Thermoplasmatota;c__Thermoplasmata;o__Methanomassiliicoccales;f__Methanomethylophilaceae;g__;s__	d__Archaea	p__Thermoplasmatota	c__Thermoplasmata	o__Methanomassiliicoccales	f__Methanomethylophilaceae	g__	s__	D27_KMJN_T2106132006_bin.93-c00025_D27_KMJ...region001	NRPS
SGB_370	D27_KMJN_T2106132006_bin.93	d__Archaea;p__Thermoplasmatota;c__Thermoplasmata;o__Methanomassiliicoccales;f__Methanomethylophilaceae;g__;s__	d__Archaea	p__Thermoplasmatota	c__Thermoplasmata	o__Methanomassiliicoccales	f__Methanomethylophilaceae	g__	s__	D27_KMJN_T2106132006_bin.93-c00039_D27_KMJ...region001	NRPS
SGB_370	D27_KMJN_T2106132006_bin.93	d__Archaea;p__Thermoplasmatota;c__Thermoplasmata;o__Methanomassiliicoccales;f__Methanomethylophilaceae;g__;s__	d__Archaea	p__Thermoplasmatota	c__Thermoplasmata	o__Methanomassiliicoccales	f__Methanomethylophilaceae	g__	s__	D27_KMJN_T2106132006_bin.93-c00049_D27_KMJ...region001	NRPS
SGB_370	D27_KMJN_T2106132006_bin.93	d__Archaea;p__Thermoplasmatota;c__Thermoplasmata;o__Methanomassiliicoccales;f__Methanomethylophilaceae;g__;s__	d__Archaea	p__Thermoplasmatota	c__Thermoplasmata	o__Methanomassiliicoccales	f__Methanomethylophilaceae	g__	s__	D27_KMJN_T2106132006_bin.93-c00057_D27_KMJ...region001	NRPS
SGB_370	D27_KMJN_T2106132006_bin.93	d__Archaea;p__Thermoplasmatota;c__Thermoplasmata;o__Methanomassiliicoccales;f__Methanomethylophilaceae;g__;s__	d__Archaea	p__Thermoplasmatota	c__Thermoplasmata	o__Methanomassiliicoccales	f__Methanomethylophilaceae	g__	s__	D27_KMJN_T2106132006_bin.93-c00062_D27_KMJ...region001	NRPS
SGB_370	D27_KMJN_T2106132006_bin.93	d__Archaea;p__Thermoplasmatota;c__Thermoplasmata;o__Methanomassiliicoccales;f__Methanomethylophilaceae;g__;s__	d__Archaea	p__Thermoplasmatota	c__Thermoplasmata	o__Methanomassiliicoccales	f__Methanomethylophilaceae	g__	s__	D27_KMJN_T2106132006_bin.93-c00069_D27_KMJ...region001	NRPS
SGB_370	D27_KMJN_T2106132006_bin.93	d__Archaea;p__Thermoplasmatota;c__Thermoplasmata;o__Methanomassiliicoccales;f__Methanomethylophilaceae;g__;s__	d__Archaea	p__Thermoplasmatota	c__Thermoplasmata	o__Methanomassiliicoccales	f__Methanomethylophilaceae	g__	s__	D27_KMJN_T2106132006_bin.93-c00070_D27_KMJ...region001	NRPS
SGB_370	D27_KMJN_T2106132006_bin.93	d__Archaea;p__Thermoplasmatota;c__Thermoplasmata;o__Methanomassiliicoccales;f__Methanomethylophilaceae;g__;s__	d__Archaea	p__Thermoplasmatota	c__Thermoplasmata	o__Methanomassiliicoccales	f__Methanomethylophilaceae	g__	s__	D27_KMJN_T2106132006_bin.93-c00096_D27_KMJ...region001	NRPS
SGB_370	D27_KMJN_T2106132006_bin.93	d__Archaea;p__Thermoplasmatota;c__Thermoplasmata;o__Methanomassiliicoccales;f__Methanomethylophilaceae;g__;s__	d__Archaea	p__Thermoplasmatota	c__Thermoplasmata	o__Methanomassiliicoccales	f__Methanomethylophilaceae	g__	s__	D27_KMJN_T2106132006_bin.93-c00103_D27_KMJ...region001	NRPS
SGB_370	D27_KMJN_T2106132006_bin.93	d__Archaea;p__Thermoplasmatota;c__Thermoplasmata;o__Methanomassiliicoccales;f__Methanomethylophilaceae;g__;s__	d__Archaea	p__Thermoplasmatota	c__Thermoplasmata	o__Methanomassiliicoccales	f__Methanomethylophilaceae	g__	s__	D27_KMJN_T2106132006_bin.93-c00106_D27_KMJ...region001	NRPS
SGB_370	D27_KMJN_T2106132006_bin.93	d__Archaea;p__Thermoplasmatota;c__Thermoplasmata;o__Methanomassiliicoccales;f__Methanomethylophilaceae;g__;s__	d__Archaea	p__Thermoplasmatota	c__Thermoplasmata	o__Methanomassiliicoccales	f__Methanomethylophilaceae	g__	s__	D27_KMJN_T2106132006_bin.93-c00108_D27_KMJ...region001	NRPS
SGB_370	D27_KMJN_T2106132006_bin.93	d__Archaea;p__Thermoplasmatota;c__Thermoplasmata;o__Methanomassiliicoccales;f__Methanomethylophilaceae;g__;s__	d__Archaea	p__Thermoplasmatota	c__Thermoplasmata	o__Methanomassiliicoccales	f__Methanomethylophilaceae	g__	s__	D27_KMJN_T2106132006_bin.93-c00113_D27_KMJ...region001	NRPS
SGB_370	D27_KMJN_T2106132006_bin.93	d__Archaea;p__Thermoplasmatota;c__Thermoplasmata;o__Methanomassiliicoccales;f__Methanomethylophilaceae;g__;s__	d__Archaea	p__Thermoplasmatota	c__Thermoplasmata	o__Methanomassiliicoccales	f__Methanomethylophilaceae	g__	s__	D27_KMJN_T2106132006_bin.93-c00121_D27_KMJ...region001	NRPS
SGB_370	D27_KMJN_T2106132006_bin.93	d__Archaea;p__Thermoplasmatota;c__Thermoplasmata;o__Methanomassiliicoccales;f__Methanomethylophilaceae;g__;s__	d__Archaea	p__Thermoplasmatota	c__Thermoplasmata	o__Methanomassiliicoccales	f__Methanomethylophilaceae	g__	s__	D27_KMJN_T2106132006_bin.93-c00166_D27_KMJ...region001	NRPS
SGB_370	D27_KMJN_T2106132006_bin.93	d__Archaea;p__Thermoplasmatota;c__Thermoplasmata;o__Methanomassiliicoccales;f__Methanomethylophilaceae;g__;s__	d__Archaea	p__Thermoplasmatota	c__Thermoplasmata	o__Methanomassiliicoccales	f__Methanomethylophilaceae	g__	s__	D27_KMJN_T2106132006_bin.93-c00175_D27_KMJ...region001	NRPS
SGB_370	D27_KMJN_T2106132006_bin.93	d__Archaea;p__Thermoplasmatota;c__Thermoplasmata;o__Methanomassiliicoccales;f__Methanomethylophilaceae;g__;s__	d__Archaea	p__Thermoplasmatota	c__Thermoplasmata	o__Methanomassiliicoccales	f__Methanomethylophilaceae	g__	s__	D27_KMJN_T2106132006_bin.93-c00189_D27_KMJ...region001	NRPS
SGB_370	D27_KMJN_T2106132006_bin.93	d__Archaea;p__Thermoplasmatota;c__Thermoplasmata;o__Methanomassiliicoccales;f__Methanomethylophilaceae;g__;s__	d__Archaea	p__Thermoplasmatota	c__Thermoplasmata	o__Methanomassiliicoccales	f__Methanomethylophilaceae	g__	s__	D27_KMJN_T2106132006_bin.93-c00195_D27_KMJ...region001	NRPS
SGB_370	D27_KMJN_T2106132006_bin.93	d__Archaea;p__Thermoplasmatota;c__Thermoplasmata;o__Methanomassiliicoccales;f__Methanomethylophilaceae;g__;s__	d__Archaea	p__Thermoplasmatota	c__Thermoplasmata	o__Methanomassiliicoccales	f__Methanomethylophilaceae	g__	s__	D27_KMJN_T2106132006_bin.93-c00204_D27_KMJ...region001	NRPS
SGB_370	D27_KMJN_T2106132006_bin.93	d__Archaea;p__Thermoplasmatota;c__Thermoplasmata;o__Methanomassiliicoccales;f__Methanomethylophilaceae;g__;s__	d__Archaea	p__Thermoplasmatota	c__Thermoplasmata	o__Methanomassiliicoccales	f__Methanomethylophilaceae	g__	s__	D27_KMJN_T2106132006_bin.93-c00211_D27_KMJ...region001	NRPS
SGB_370	D27_KMJN_T2106132006_bin.93	d__Archaea;p__Thermoplasmatota;c__Thermoplasmata;o__Methanomassiliicoccales;f__Methanomethylophilaceae;g__;s__	d__Archaea	p__Thermoplasmatota	c__Thermoplasmata	o__Methanomassiliicoccales	f__Methanomethylophilaceae	g__	s__	D27_KMJN_T2106132006_bin.93-c00219_D27_KMJ...region001	NRPS
SGB_370	D27_KMJN_T2106132006_bin.93	d__Archaea;p__Thermoplasmatota;c__Thermoplasmata;o__Methanomassiliicoccales;f__Methanomethylophilaceae;g__;s__	d__Archaea	p__Thermoplasmatota	c__Thermoplasmata	o__Methanomassiliicoccales	f__Methanomethylophilaceae	g__	s__	D27_KMJN_T2106132006_bin.93-c00241_D27_KMJ...region001	NRPS
SGB_370	D27_KMJN_T2106132006_bin.93	d__Archaea;p__Thermoplasmatota;c__Thermoplasmata;o__Methanomassiliicoccales;f__Methanomethylophilaceae;g__;s__	d__Archaea	p__Thermoplasmatota	c__Thermoplasmata	o__Methanomassiliicoccales	f__Methanomethylophilaceae	g__	s__	D27_KMJN_T2106132006_bin.93-c00252_D27_KMJ...region001	NRPS
SGB_370	D27_KMJN_T2106132006_bin.93	d__Archaea;p__Thermoplasmatota;c__Thermoplasmata;o__Methanomassiliicoccales;f__Methanomethylophilaceae;g__;s__	d__Archaea	p__Thermoplasmatota	c__Thermoplasmata	o__Methanomassiliicoccales	f__Methanomethylophilaceae	g__	s__	D27_KMJN_T2106132006_bin.93-c00271_D27_KMJ...region001	NRPS
SGB_370	D27_KMJN_T2106132006_bin.93	d__Archaea;p__Thermoplasmatota;c__Thermoplasmata;o__Methanomassiliicoccales;f__Methanomethylophilaceae;g__;s__	d__Archaea	p__Thermoplasmatota	c__Thermoplasmata	o__Methanomassiliicoccales	f__Methanomethylophilaceae	g__	s__	D27_KMJN_T2106132006_bin.93-c00292_D27_KMJ...region001	NRPS
SGB_370	D27_KMJN_T2106132006_bin.93	d__Archaea;p__Thermoplasmatota;c__Thermoplasmata;o__Methanomassiliicoccales;f__Methanomethylophilaceae;g__;s__	d__Archaea	p__Thermoplasmatota	c__Thermoplasmata	o__Methanomassiliicoccales	f__Methanomethylophilaceae	g__	s__	D27_KMJN_T2106132006_bin.93-c00311_D27_KMJ...region001	NRPS
SGB_371	D27_KMJN_T2106132006_bin.97	d__Bacteria;p__Bacillota_A;c__Clostridia;o__Lachnospirales;f__Lachnospiraceae;g__Avilachnospira;s__	d__Bacteria	p__Bacillota_A	c__Clostridia	o__Lachnospirales	f__Lachnospiraceae	g__Avilachnospira	s__	D27_KMJN_T2106132006_bin.97-c00066_D27_KMJ...region001	RiPPs
SGB_371	D27_KMJN_T2106132006_bin.97	d__Bacteria;p__Bacillota_A;c__Clostridia;o__Lachnospirales;f__Lachnospiraceae;g__Avilachnospira;s__	d__Bacteria	p__Bacillota_A	c__Clostridia	o__Lachnospirales	f__Lachnospiraceae	g__Avilachnospira	s__	D27_KMJN_T2106132006_bin.97-c00116_D27_KMJ...region001	NRPS
SGB_371	D27_KMJN_T2106132006_bin.97	d__Bacteria;p__Bacillota_A;c__Clostridia;o__Lachnospirales;f__Lachnospiraceae;g__Avilachnospira;s__	d__Bacteria	p__Bacillota_A	c__Clostridia	o__Lachnospirales	f__Lachnospiraceae	g__Avilachnospira	s__	D27_KMJN_T2106132006_bin.97-c00165_D27_KMJ...region001	RiPPs
SGB_371	D27_KMJN_T2106132006_bin.97	d__Bacteria;p__Bacillota_A;c__Clostridia;o__Lachnospirales;f__Lachnospiraceae;g__Avilachnospira;s__	d__Bacteria	p__Bacillota_A	c__Clostridia	o__Lachnospirales	f__Lachnospiraceae	g__Avilachnospira	s__	D27_KMJN_T2106132006_bin.97-c00193_D27_KMJ...region001	NRPS
SGB_371	D27_KMJN_T2106132006_bin.97	d__Bacteria;p__Bacillota_A;c__Clostridia;o__Lachnospirales;f__Lachnospiraceae;g__Avilachnospira;s__	d__Bacteria	p__Bacillota_A	c__Clostridia	o__Lachnospirales	f__Lachnospiraceae	g__Avilachnospira	s__	D27_KMJN_T2106132006_bin.97-c00267_D27_KMJ...region001	Others
SGB_372	D28_KMJN_T2106132007_bin.106	d__Bacteria;p__Spirochaetota;c__Spirochaetia;o__Treponematales;f__Treponemataceae;g__Treponema_D;s__	d__Bacteria	p__Spirochaetota	c__Spirochaetia	o__Treponematales	f__Treponemataceae	g__Treponema_D	s__	D28_KMJN_T2106132007_bin.106-c00028_D28_KMJ...region001	Others
SGB_372	D28_KMJN_T2106132007_bin.106	d__Bacteria;p__Spirochaetota;c__Spirochaetia;o__Treponematales;f__Treponemataceae;g__Treponema_D;s__	d__Bacteria	p__Spirochaetota	c__Spirochaetia	o__Treponematales	f__Treponemataceae	g__Treponema_D	s__	D28_KMJN_T2106132007_bin.106-c00035_D28_KMJ...region001	RiPPs
SGB_372	D28_KMJN_T2106132007_bin.106	d__Bacteria;p__Spirochaetota;c__Spirochaetia;o__Treponematales;f__Treponemataceae;g__Treponema_D;s__	d__Bacteria	p__Spirochaetota	c__Spirochaetia	o__Treponematales	f__Treponemataceae	g__Treponema_D	s__	D28_KMJN_T2106132007_bin.106-c00100_D28_KMJ...region001	Others
SGB_373	D28_KMJN_T2106132007_bin.116	d__Bacteria;p__Bacteroidota;c__Bacteroidia;o__Bacteroidales;f__Bacteroidaceae;g__UBA4334;s__	d__Bacteria	p__Bacteroidota	c__Bacteroidia	o__Bacteroidales	f__Bacteroidaceae	g__UBA4334	s__	D28_KMJN_T2106132007_bin.116-c00198_D28_KMJ...region001	RiPPs
SGB_374	D28_KMJN_T2106132007_bin.136	d__Bacteria;p__Bacillota;c__Bacilli;o__RFN20;f__CAG-826;g__SIG220;s__	d__Bacteria	p__Bacillota	c__Bacilli	o__RFN20	f__CAG-826	g__SIG220	s__	D28_KMJN_T2106132007_bin.136-c00008_D28_KMJ...region001	NRPS
SGB_374	D28_KMJN_T2106132007_bin.136	d__Bacteria;p__Bacillota;c__Bacilli;o__RFN20;f__CAG-826;g__SIG220;s__	d__Bacteria	p__Bacillota	c__Bacilli	o__RFN20	f__CAG-826	g__SIG220	s__	D28_KMJN_T2106132007_bin.136-c00102_D28_KMJ...region001	RiPPs
SGB_375	D28_KMJN_T2106132007_bin.165	d__Bacteria;p__Bacillota_A;c__Clostridia;o__Oscillospirales;f__CAG-272;g__CAG-390;s__	d__Bacteria	p__Bacillota_A	c__Clostridia	o__Oscillospirales	f__CAG-272	g__CAG-390	s__	D28_KMJN_T2106132007_bin.165-c00046_D28_KMJ...region001	NRPS
SGB_375	D28_KMJN_T2106132007_bin.165	d__Bacteria;p__Bacillota_A;c__Clostridia;o__Oscillospirales;f__CAG-272;g__CAG-390;s__	d__Bacteria	p__Bacillota_A	c__Clostridia	o__Oscillospirales	f__CAG-272	g__CAG-390	s__	D28_KMJN_T2106132007_bin.165-c00114_D28_KMJ...region001	NRPS
SGB_375	D28_KMJN_T2106132007_bin.165	d__Bacteria;p__Bacillota_A;c__Clostridia;o__Oscillospirales;f__CAG-272;g__CAG-390;s__	d__Bacteria	p__Bacillota_A	c__Clostridia	o__Oscillospirales	f__CAG-272	g__CAG-390	s__	D28_KMJN_T2106132007_bin.165-c00145_D28_KMJ...region001	NRPS
SGB_375	D28_KMJN_T2106132007_bin.165	d__Bacteria;p__Bacillota_A;c__Clostridia;o__Oscillospirales;f__CAG-272;g__CAG-390;s__	d__Bacteria	p__Bacillota_A	c__Clostridia	o__Oscillospirales	f__CAG-272	g__CAG-390	s__	D28_KMJN_T2106132007_bin.165-c00148_D28_KMJ...region001	Others
SGB_376	D28_KMJN_T2106132007_bin.168	d__Bacteria;p__Bacillota_A;c__Clostridia;o__Lachnospirales;f__Lachnospiraceae;g__Acetatifactor;s__	d__Bacteria	p__Bacillota_A	c__Clostridia	o__Lachnospirales	f__Lachnospiraceae	g__Acetatifactor	s__	D28_KMJN_T2106132007_bin.168-c00002_D28_KMJ...region001	RiPPs
SGB_376	D28_KMJN_T2106132007_bin.168	d__Bacteria;p__Bacillota_A;c__Clostridia;o__Lachnospirales;f__Lachnospiraceae;g__Acetatifactor;s__	d__Bacteria	p__Bacillota_A	c__Clostridia	o__Lachnospirales	f__Lachnospiraceae	g__Acetatifactor	s__	D28_KMJN_T2106132007_bin.168-c00017_D28_KMJ...region001	RiPPs
SGB_376	D28_KMJN_T2106132007_bin.168	d__Bacteria;p__Bacillota_A;c__Clostridia;o__Lachnospirales;f__Lachnospiraceae;g__Acetatifactor;s__	d__Bacteria	p__Bacillota_A	c__Clostridia	o__Lachnospirales	f__Lachnospiraceae	g__Acetatifactor	s__	D28_KMJN_T2106132007_bin.168-c00025_D28_KMJ...region001	RiPPs
SGB_376	D28_KMJN_T2106132007_bin.168	d__Bacteria;p__Bacillota_A;c__Clostridia;o__Lachnospirales;f__Lachnospiraceae;g__Acetatifactor;s__	d__Bacteria	p__Bacillota_A	c__Clostridia	o__Lachnospirales	f__Lachnospiraceae	g__Acetatifactor	s__	D28_KMJN_T2106132007_bin.168-c00136_D28_KMJ...region001	RiPPs
SGB_376	D28_KMJN_T2106132007_bin.168	d__Bacteria;p__Bacillota_A;c__Clostridia;o__Lachnospirales;f__Lachnospiraceae;g__Acetatifactor;s__	d__Bacteria	p__Bacillota_A	c__Clostridia	o__Lachnospirales	f__Lachnospiraceae	g__Acetatifactor	s__	D28_KMJN_T2106132007_bin.168-c00176_D28_KMJ...region001	RiPPs
SGB_377	D28_KMJN_T2106132007_bin.20	d__Bacteria;p__Bacteroidota;c__Bacteroidia;o__Bacteroidales;f__WCHB1-69;g__RUG11690;s__	d__Bacteria	p__Bacteroidota	c__Bacteroidia	o__Bacteroidales	f__WCHB1-69	g__RUG11690	s__	D28_KMJN_T2106132007_bin.20-c00025_D28_KMJ...region001	NRPS
SGB_377	D28_KMJN_T2106132007_bin.20	d__Bacteria;p__Bacteroidota;c__Bacteroidia;o__Bacteroidales;f__WCHB1-69;g__RUG11690;s__	d__Bacteria	p__Bacteroidota	c__Bacteroidia	o__Bacteroidales	f__WCHB1-69	g__RUG11690	s__	D28_KMJN_T2106132007_bin.20-c00038_D28_KMJ...region001	NRPS
SGB_377	D28_KMJN_T2106132007_bin.20	d__Bacteria;p__Bacteroidota;c__Bacteroidia;o__Bacteroidales;f__WCHB1-69;g__RUG11690;s__	d__Bacteria	p__Bacteroidota	c__Bacteroidia	o__Bacteroidales	f__WCHB1-69	g__RUG11690	s__	D28_KMJN_T2106132007_bin.20-c00068_D28_KMJ...region001	RiPPs
SGB_378	D28_KMJN_T2106132007_bin.42	d__Bacteria;p__Bacteroidota;c__Bacteroidia;o__Bacteroidales;f__Paludibacteraceae;g__UBA4345;s__	d__Bacteria	p__Bacteroidota	c__Bacteroidia	o__Bacteroidales	f__Paludibacteraceae	g__UBA4345	s__	D28_KMJN_T2106132007_bin.42-c00001_D28_KMJ...region001	RiPPs
SGB_378	D28_KMJN_T2106132007_bin.42	d__Bacteria;p__Bacteroidota;c__Bacteroidia;o__Bacteroidales;f__Paludibacteraceae;g__UBA4345;s__	d__Bacteria	p__Bacteroidota	c__Bacteroidia	o__Bacteroidales	f__Paludibacteraceae	g__UBA4345	s__	D28_KMJN_T2106132007_bin.42-c00008_D28_KMJ...region001	Others
SGB_378	D28_KMJN_T2106132007_bin.42	d__Bacteria;p__Bacteroidota;c__Bacteroidia;o__Bacteroidales;f__Paludibacteraceae;g__UBA4345;s__	d__Bacteria	p__Bacteroidota	c__Bacteroidia	o__Bacteroidales	f__Paludibacteraceae	g__UBA4345	s__	D28_KMJN_T2106132007_bin.42-c00026_D28_KMJ...region001	Others
SGB_378	D28_KMJN_T2106132007_bin.42	d__Bacteria;p__Bacteroidota;c__Bacteroidia;o__Bacteroidales;f__Paludibacteraceae;g__UBA4345;s__	d__Bacteria	p__Bacteroidota	c__Bacteroidia	o__Bacteroidales	f__Paludibacteraceae	g__UBA4345	s__	D28_KMJN_T2106132007_bin.42-c00096_D28_KMJ...region001	Others
SGB_380	D28_KMJN_T2106132007_bin.58	d__Bacteria;p__Bacteroidota;c__Bacteroidia;o__Bacteroidales;f__UBA932;g__Coprenecus;s__	d__Bacteria	p__Bacteroidota	c__Bacteroidia	o__Bacteroidales	f__UBA932	g__Coprenecus	s__	D28_KMJN_T2106132007_bin.58-c00042_D28_KMJ...region001	RiPPs
SGB_380	D28_KMJN_T2106132007_bin.58	d__Bacteria;p__Bacteroidota;c__Bacteroidia;o__Bacteroidales;f__UBA932;g__Coprenecus;s__	d__Bacteria	p__Bacteroidota	c__Bacteroidia	o__Bacteroidales	f__UBA932	g__Coprenecus	s__	D28_KMJN_T2106132007_bin.58-c00065_D28_KMJ...region001	NRPS
SGB_380	D28_KMJN_T2106132007_bin.58	d__Bacteria;p__Bacteroidota;c__Bacteroidia;o__Bacteroidales;f__UBA932;g__Coprenecus;s__	d__Bacteria	p__Bacteroidota	c__Bacteroidia	o__Bacteroidales	f__UBA932	g__Coprenecus	s__	D28_KMJN_T2106132007_bin.58-c00105_D28_KMJ...region001	NRPS
SGB_380	D28_KMJN_T2106132007_bin.58	d__Bacteria;p__Bacteroidota;c__Bacteroidia;o__Bacteroidales;f__UBA932;g__Coprenecus;s__	d__Bacteria	p__Bacteroidota	c__Bacteroidia	o__Bacteroidales	f__UBA932	g__Coprenecus	s__	D28_KMJN_T2106132007_bin.58-c00137_D28_KMJ...region001	Others
SGB_380	D28_KMJN_T2106132007_bin.58	d__Bacteria;p__Bacteroidota;c__Bacteroidia;o__Bacteroidales;f__UBA932;g__Coprenecus;s__	d__Bacteria	p__Bacteroidota	c__Bacteroidia	o__Bacteroidales	f__UBA932	g__Coprenecus	s__	D28_KMJN_T2106132007_bin.58-c00140_D28_KMJ...region001	RiPPs
SGB_380	D28_KMJN_T2106132007_bin.58	d__Bacteria;p__Bacteroidota;c__Bacteroidia;o__Bacteroidales;f__UBA932;g__Coprenecus;s__	d__Bacteria	p__Bacteroidota	c__Bacteroidia	o__Bacteroidales	f__UBA932	g__Coprenecus	s__	D28_KMJN_T2106132007_bin.58-c00162_D28_KMJ...region001	NRPS
SGB_380	D28_KMJN_T2106132007_bin.58	d__Bacteria;p__Bacteroidota;c__Bacteroidia;o__Bacteroidales;f__UBA932;g__Coprenecus;s__	d__Bacteria	p__Bacteroidota	c__Bacteroidia	o__Bacteroidales	f__UBA932	g__Coprenecus	s__	D28_KMJN_T2106132007_bin.58-c00194_D28_KMJ...region001	Others
SGB_382	D28_KMJN_T2106132007_bin.86	d__Bacteria;p__Bacillota_A;c__Clostridia;o__Oscillospirales;f__Acutalibacteraceae;g__CAG-177;s__	d__Bacteria	p__Bacillota_A	c__Clostridia	o__Oscillospirales	f__Acutalibacteraceae	g__CAG-177	s__	D28_KMJN_T2106132007_bin.86-c00046_D28_KMJ...region001	Others
SGB_382	D28_KMJN_T2106132007_bin.86	d__Bacteria;p__Bacillota_A;c__Clostridia;o__Oscillospirales;f__Acutalibacteraceae;g__CAG-177;s__	d__Bacteria	p__Bacillota_A	c__Clostridia	o__Oscillospirales	f__Acutalibacteraceae	g__CAG-177	s__	D28_KMJN_T2106132007_bin.86-c00412_D28_KMJ...region001	RiPPs
SGB_383	D28_KMJN_T2106132007_bin.87	d__Bacteria;p__Fibrobacterota;c__Fibrobacteria;o__Fibrobacterales;f__Fibrobacteraceae;g__Fibrobacter;s__	d__Bacteria	p__Fibrobacterota	c__Fibrobacteria	o__Fibrobacterales	f__Fibrobacteraceae	g__Fibrobacter	s__	D28_KMJN_T2106132007_bin.87-c00075_D28_KMJ...region001	Terpene
SGB_383	D28_KMJN_T2106132007_bin.87	d__Bacteria;p__Fibrobacterota;c__Fibrobacteria;o__Fibrobacterales;f__Fibrobacteraceae;g__Fibrobacter;s__	d__Bacteria	p__Fibrobacterota	c__Fibrobacteria	o__Fibrobacterales	f__Fibrobacteraceae	g__Fibrobacter	s__	D28_KMJN_T2106132007_bin.87-c00159_D28_KMJ...region001	Others
SGB_383	D28_KMJN_T2106132007_bin.87	d__Bacteria;p__Fibrobacterota;c__Fibrobacteria;o__Fibrobacterales;f__Fibrobacteraceae;g__Fibrobacter;s__	d__Bacteria	p__Fibrobacterota	c__Fibrobacteria	o__Fibrobacterales	f__Fibrobacteraceae	g__Fibrobacter	s__	D28_KMJN_T2106132007_bin.87-c00256_D28_KMJ...region001	RiPPs
SGB_383	D28_KMJN_T2106132007_bin.87	d__Bacteria;p__Fibrobacterota;c__Fibrobacteria;o__Fibrobacterales;f__Fibrobacteraceae;g__Fibrobacter;s__	d__Bacteria	p__Fibrobacterota	c__Fibrobacteria	o__Fibrobacterales	f__Fibrobacteraceae	g__Fibrobacter	s__	D28_KMJN_T2106132007_bin.87-c00305_D28_KMJ...region001	Others
SGB_384	D28_KMJN_T2106132007_bin.88	d__Bacteria;p__Bacteroidota;c__Bacteroidia;o__Bacteroidales;f__Bacteroidaceae;g__UBA1179;s__	d__Bacteria	p__Bacteroidota	c__Bacteroidia	o__Bacteroidales	f__Bacteroidaceae	g__UBA1179	s__	D28_KMJN_T2106132007_bin.88-c00001_D28_KMJ...region001	RiPPs
SGB_384	D28_KMJN_T2106132007_bin.88	d__Bacteria;p__Bacteroidota;c__Bacteroidia;o__Bacteroidales;f__Bacteroidaceae;g__UBA1179;s__	d__Bacteria	p__Bacteroidota	c__Bacteroidia	o__Bacteroidales	f__Bacteroidaceae	g__UBA1179	s__	D28_KMJN_T2106132007_bin.88-c00024_D28_KMJ...region001	NRPS
SGB_384	D28_KMJN_T2106132007_bin.88	d__Bacteria;p__Bacteroidota;c__Bacteroidia;o__Bacteroidales;f__Bacteroidaceae;g__UBA1179;s__	d__Bacteria	p__Bacteroidota	c__Bacteroidia	o__Bacteroidales	f__Bacteroidaceae	g__UBA1179	s__	D28_KMJN_T2106132007_bin.88-c00040_D28_KMJ...region001	RiPPs
SGB_387	D29_KMJN_T2106132008_bin.111	d__Bacteria;p__Bacteroidota;c__Bacteroidia;o__Bacteroidales;f__Paludibacteraceae;g__RF16;s__	d__Bacteria	p__Bacteroidota	c__Bacteroidia	o__Bacteroidales	f__Paludibacteraceae	g__RF16	s__	D29_KMJN_T2106132008_bin.111-c00017_D29_KMJ...region001	NRPS
SGB_387	D29_KMJN_T2106132008_bin.111	d__Bacteria;p__Bacteroidota;c__Bacteroidia;o__Bacteroidales;f__Paludibacteraceae;g__RF16;s__	d__Bacteria	p__Bacteroidota	c__Bacteroidia	o__Bacteroidales	f__Paludibacteraceae	g__RF16	s__	D29_KMJN_T2106132008_bin.111-c00053_D29_KMJ...region001	NRPS
SGB_388	D29_KMJN_T2106132008_bin.124	d__Bacteria;p__Bacillota_A;c__Clostridia;o__Oscillospirales;f__Oscillospiraceae;g__Limivicinus;s__	d__Bacteria	p__Bacillota_A	c__Clostridia	o__Oscillospirales	f__Oscillospiraceae	g__Limivicinus	s__	D29_KMJN_T2106132008_bin.124-c00012_D29_KMJ...region001	RiPPs
SGB_388	D29_KMJN_T2106132008_bin.124	d__Bacteria;p__Bacillota_A;c__Clostridia;o__Oscillospirales;f__Oscillospiraceae;g__Limivicinus;s__	d__Bacteria	p__Bacillota_A	c__Clostridia	o__Oscillospirales	f__Oscillospiraceae	g__Limivicinus	s__	D29_KMJN_T2106132008_bin.124-c00080_D29_KMJ...region001	RiPPs
SGB_388	D29_KMJN_T2106132008_bin.124	d__Bacteria;p__Bacillota_A;c__Clostridia;o__Oscillospirales;f__Oscillospiraceae;g__Limivicinus;s__	d__Bacteria	p__Bacillota_A	c__Clostridia	o__Oscillospirales	f__Oscillospiraceae	g__Limivicinus	s__	D29_KMJN_T2106132008_bin.124-c00096_D29_KMJ...region001	Others
SGB_388	D29_KMJN_T2106132008_bin.124	d__Bacteria;p__Bacillota_A;c__Clostridia;o__Oscillospirales;f__Oscillospiraceae;g__Limivicinus;s__	d__Bacteria	p__Bacillota_A	c__Clostridia	o__Oscillospirales	f__Oscillospiraceae	g__Limivicinus	s__	D29_KMJN_T2106132008_bin.124-c00111_D29_KMJ...region001	NRPS
SGB_388	D29_KMJN_T2106132008_bin.124	d__Bacteria;p__Bacillota_A;c__Clostridia;o__Oscillospirales;f__Oscillospiraceae;g__Limivicinus;s__	d__Bacteria	p__Bacillota_A	c__Clostridia	o__Oscillospirales	f__Oscillospiraceae	g__Limivicinus	s__	D29_KMJN_T2106132008_bin.124-c00123_D29_KMJ...region001	NRPS
SGB_388	D29_KMJN_T2106132008_bin.124	d__Bacteria;p__Bacillota_A;c__Clostridia;o__Oscillospirales;f__Oscillospiraceae;g__Limivicinus;s__	d__Bacteria	p__Bacillota_A	c__Clostridia	o__Oscillospirales	f__Oscillospiraceae	g__Limivicinus	s__	D29_KMJN_T2106132008_bin.124-c00141_D29_KMJ...region001	RiPPs
SGB_388	D29_KMJN_T2106132008_bin.124	d__Bacteria;p__Bacillota_A;c__Clostridia;o__Oscillospirales;f__Oscillospiraceae;g__Limivicinus;s__	d__Bacteria	p__Bacillota_A	c__Clostridia	o__Oscillospirales	f__Oscillospiraceae	g__Limivicinus	s__	D29_KMJN_T2106132008_bin.124-c00141_D29_KMJ...region002	NRPS
SGB_388	D29_KMJN_T2106132008_bin.124	d__Bacteria;p__Bacillota_A;c__Clostridia;o__Oscillospirales;f__Oscillospiraceae;g__Limivicinus;s__	d__Bacteria	p__Bacillota_A	c__Clostridia	o__Oscillospirales	f__Oscillospiraceae	g__Limivicinus	s__	D29_KMJN_T2106132008_bin.124-c00153_D29_KMJ...region001	NRPS
SGB_389	D29_KMJN_T2106132008_bin.130	d__Bacteria;p__Bacillota_A;c__Clostridia;o__Christensenellales;f__DTU072;g__CAG-1782;s__CAG-1782 sp002315475	d__Bacteria	p__Bacillota_A	c__Clostridia	o__Christensenellales	f__DTU072	g__CAG-1782	s__CAG-1782 sp002315475	D29_KMJN_T2106132008_bin.130-c00012_D29_KMJ...region001	NRPS
SGB_389	D29_KMJN_T2106132008_bin.130	d__Bacteria;p__Bacillota_A;c__Clostridia;o__Christensenellales;f__DTU072;g__CAG-1782;s__CAG-1782 sp002315475	d__Bacteria	p__Bacillota_A	c__Clostridia	o__Christensenellales	f__DTU072	g__CAG-1782	s__CAG-1782 sp002315475	D29_KMJN_T2106132008_bin.130-c00014_D29_KMJ...region001	RiPPs
SGB_389	D29_KMJN_T2106132008_bin.130	d__Bacteria;p__Bacillota_A;c__Clostridia;o__Christensenellales;f__DTU072;g__CAG-1782;s__CAG-1782 sp002315475	d__Bacteria	p__Bacillota_A	c__Clostridia	o__Christensenellales	f__DTU072	g__CAG-1782	s__CAG-1782 sp002315475	D29_KMJN_T2106132008_bin.130-c00022_D29_KMJ...region001	NRPS
SGB_390	D29_KMJN_T2106132008_bin.147	d__Bacteria;p__Spirochaetota;c__Spirochaetia;o__Treponematales;f__Treponemataceae;g__Treponema_D;s__	d__Bacteria	p__Spirochaetota	c__Spirochaetia	o__Treponematales	f__Treponemataceae	g__Treponema_D	s__	D29_KMJN_T2106132008_bin.147-c00122_D29_KMJ...region001	RiPPs
SGB_390	D29_KMJN_T2106132008_bin.147	d__Bacteria;p__Spirochaetota;c__Spirochaetia;o__Treponematales;f__Treponemataceae;g__Treponema_D;s__	d__Bacteria	p__Spirochaetota	c__Spirochaetia	o__Treponematales	f__Treponemataceae	g__Treponema_D	s__	D29_KMJN_T2106132008_bin.147-c00200_D29_KMJ...region001	Others
SGB_391	D29_KMJN_T2106132008_bin.167	d__Bacteria;p__Verrucomicrobiota;c__Lentisphaeria;o__Victivallales;f__Victivallaceae;g__UBA1784;s__	d__Bacteria	p__Verrucomicrobiota	c__Lentisphaeria	o__Victivallales	f__Victivallaceae	g__UBA1784	s__	D29_KMJN_T2106132008_bin.167-c00048_D29_KMJ...region001	RiPPs
SGB_391	D29_KMJN_T2106132008_bin.167	d__Bacteria;p__Verrucomicrobiota;c__Lentisphaeria;o__Victivallales;f__Victivallaceae;g__UBA1784;s__	d__Bacteria	p__Verrucomicrobiota	c__Lentisphaeria	o__Victivallales	f__Victivallaceae	g__UBA1784	s__	D29_KMJN_T2106132008_bin.167-c00383_D29_KMJ...region001	NRPS
SGB_392	D29_KMJN_T2106132008_bin.168	d__Bacteria;p__Bacillota_A;c__Clostridia;o__Lachnospirales;f__Lachnospiraceae;g__;s__	d__Bacteria	p__Bacillota_A	c__Clostridia	o__Lachnospirales	f__Lachnospiraceae	g__	s__	D29_KMJN_T2106132008_bin.168-c00023_D29_KMJ...region001	RiPPs
SGB_392	D29_KMJN_T2106132008_bin.168	d__Bacteria;p__Bacillota_A;c__Clostridia;o__Lachnospirales;f__Lachnospiraceae;g__;s__	d__Bacteria	p__Bacillota_A	c__Clostridia	o__Lachnospirales	f__Lachnospiraceae	g__	s__	D29_KMJN_T2106132008_bin.168-c00090_D29_KMJ...region001	RiPPs
SGB_392	D29_KMJN_T2106132008_bin.168	d__Bacteria;p__Bacillota_A;c__Clostridia;o__Lachnospirales;f__Lachnospiraceae;g__;s__	d__Bacteria	p__Bacillota_A	c__Clostridia	o__Lachnospirales	f__Lachnospiraceae	g__	s__	D29_KMJN_T2106132008_bin.168-c00176_D29_KMJ...region001	RiPPs
SGB_393	D29_KMJN_T2106132008_bin.169	d__Bacteria;p__Bacillota_A;c__Clostridia;o__Lachnospirales;f__Lachnospiraceae;g__AC2028;s__	d__Bacteria	p__Bacillota_A	c__Clostridia	o__Lachnospirales	f__Lachnospiraceae	g__AC2028	s__	D29_KMJN_T2106132008_bin.169-c00123_D29_KMJ...region001	NRPS
SGB_394	D29_KMJN_T2106132008_bin.172	d__Bacteria;p__Bacillota_A;c__Clostridia;o__Christensenellales;f__CAG-74;g__;s__	d__Bacteria	p__Bacillota_A	c__Clostridia	o__Christensenellales	f__CAG-74	g__	s__	D29_KMJN_T2106132008_bin.172-c00014_D29_KMJ...region001	RiPPs
SGB_394	D29_KMJN_T2106132008_bin.172	d__Bacteria;p__Bacillota_A;c__Clostridia;o__Christensenellales;f__CAG-74;g__;s__	d__Bacteria	p__Bacillota_A	c__Clostridia	o__Christensenellales	f__CAG-74	g__	s__	D29_KMJN_T2106132008_bin.172-c00159_D29_KMJ...region001	RiPPs
SGB_394	D29_KMJN_T2106132008_bin.172	d__Bacteria;p__Bacillota_A;c__Clostridia;o__Christensenellales;f__CAG-74;g__;s__	d__Bacteria	p__Bacillota_A	c__Clostridia	o__Christensenellales	f__CAG-74	g__	s__	D29_KMJN_T2106132008_bin.172-c00245_D29_KMJ...region001	RiPPs
SGB_394	D29_KMJN_T2106132008_bin.172	d__Bacteria;p__Bacillota_A;c__Clostridia;o__Christensenellales;f__CAG-74;g__;s__	d__Bacteria	p__Bacillota_A	c__Clostridia	o__Christensenellales	f__CAG-74	g__	s__	D29_KMJN_T2106132008_bin.172-c00319_D29_KMJ...region001	Others
SGB_394	D29_KMJN_T2106132008_bin.172	d__Bacteria;p__Bacillota_A;c__Clostridia;o__Christensenellales;f__CAG-74;g__;s__	d__Bacteria	p__Bacillota_A	c__Clostridia	o__Christensenellales	f__CAG-74	g__	s__	D29_KMJN_T2106132008_bin.172-c00366_D29_KMJ...region001	Others
SGB_395	D29_KMJN_T2106132008_bin.183	d__Bacteria;p__Verrucomicrobiota;c__Kiritimatiellia;o__RFP12;f__UBA1067;g__UBA1067;s__	d__Bacteria	p__Verrucomicrobiota	c__Kiritimatiellia	o__RFP12	f__UBA1067	g__UBA1067	s__	D29_KMJN_T2106132008_bin.183-c00059_D29_KMJ...region001	Others
SGB_395	D29_KMJN_T2106132008_bin.183	d__Bacteria;p__Verrucomicrobiota;c__Kiritimatiellia;o__RFP12;f__UBA1067;g__UBA1067;s__	d__Bacteria	p__Verrucomicrobiota	c__Kiritimatiellia	o__RFP12	f__UBA1067	g__UBA1067	s__	D29_KMJN_T2106132008_bin.183-c00135_D29_KMJ...region001	Others
SGB_395	D29_KMJN_T2106132008_bin.183	d__Bacteria;p__Verrucomicrobiota;c__Kiritimatiellia;o__RFP12;f__UBA1067;g__UBA1067;s__	d__Bacteria	p__Verrucomicrobiota	c__Kiritimatiellia	o__RFP12	f__UBA1067	g__UBA1067	s__	D29_KMJN_T2106132008_bin.183-c00176_D29_KMJ...region001	NRPS
SGB_395	D29_KMJN_T2106132008_bin.183	d__Bacteria;p__Verrucomicrobiota;c__Kiritimatiellia;o__RFP12;f__UBA1067;g__UBA1067;s__	d__Bacteria	p__Verrucomicrobiota	c__Kiritimatiellia	o__RFP12	f__UBA1067	g__UBA1067	s__	D29_KMJN_T2106132008_bin.183-c00186_D29_KMJ...region001	NRPS
SGB_397	D29_KMJN_T2106132008_bin.192	d__Bacteria;p__Bacillota_A;c__Clostridia;o__Peptostreptococcales;f__Anaerovoracaceae;g__UBA1768;s__	d__Bacteria	p__Bacillota_A	c__Clostridia	o__Peptostreptococcales	f__Anaerovoracaceae	g__UBA1768	s__	D29_KMJN_T2106132008_bin.192-c00092_D29_KMJ...region001	Others
SGB_398	D29_KMJN_T2106132008_bin.213	d__Bacteria;p__Bacteroidota;c__Bacteroidia;o__Bacteroidales;f__UBA932;g__Cryptobacteroides;s__	d__Bacteria	p__Bacteroidota	c__Bacteroidia	o__Bacteroidales	f__UBA932	g__Cryptobacteroides	s__	D29_KMJN_T2106132008_bin.213-c00001_D29_KMJ...region001	NRPS
SGB_398	D29_KMJN_T2106132008_bin.213	d__Bacteria;p__Bacteroidota;c__Bacteroidia;o__Bacteroidales;f__UBA932;g__Cryptobacteroides;s__	d__Bacteria	p__Bacteroidota	c__Bacteroidia	o__Bacteroidales	f__UBA932	g__Cryptobacteroides	s__	D29_KMJN_T2106132008_bin.213-c00037_D29_KMJ...region001	RiPPs
SGB_398	D29_KMJN_T2106132008_bin.213	d__Bacteria;p__Bacteroidota;c__Bacteroidia;o__Bacteroidales;f__UBA932;g__Cryptobacteroides;s__	d__Bacteria	p__Bacteroidota	c__Bacteroidia	o__Bacteroidales	f__UBA932	g__Cryptobacteroides	s__	D29_KMJN_T2106132008_bin.213-c00049_D29_KMJ...region001	Others
SGB_398	D29_KMJN_T2106132008_bin.213	d__Bacteria;p__Bacteroidota;c__Bacteroidia;o__Bacteroidales;f__UBA932;g__Cryptobacteroides;s__	d__Bacteria	p__Bacteroidota	c__Bacteroidia	o__Bacteroidales	f__UBA932	g__Cryptobacteroides	s__	D29_KMJN_T2106132008_bin.213-c00064_D29_KMJ...region001	NRPS
SGB_400	D29_KMJN_T2106132008_bin.225	d__Bacteria;p__Bacteroidota;c__Bacteroidia;o__Bacteroidales;f__F082;g__Limimorpha;s__	d__Bacteria	p__Bacteroidota	c__Bacteroidia	o__Bacteroidales	f__F082	g__Limimorpha	s__	D29_KMJN_T2106132008_bin.225-c00108_D29_KMJ...region001	NRPS
SGB_400	D29_KMJN_T2106132008_bin.225	d__Bacteria;p__Bacteroidota;c__Bacteroidia;o__Bacteroidales;f__F082;g__Limimorpha;s__	d__Bacteria	p__Bacteroidota	c__Bacteroidia	o__Bacteroidales	f__F082	g__Limimorpha	s__	D29_KMJN_T2106132008_bin.225-c00347_D29_KMJ...region001	RiPPs
SGB_400	D29_KMJN_T2106132008_bin.225	d__Bacteria;p__Bacteroidota;c__Bacteroidia;o__Bacteroidales;f__F082;g__Limimorpha;s__	d__Bacteria	p__Bacteroidota	c__Bacteroidia	o__Bacteroidales	f__F082	g__Limimorpha	s__	D29_KMJN_T2106132008_bin.225-c00454_D29_KMJ...region001	NRPS
SGB_401	D29_KMJN_T2106132008_bin.233	d__Bacteria;p__Bacillota_A;c__Clostridia;o__Oscillospirales;f__Oscillospiraceae;g__Limivicinus;s__	d__Bacteria	p__Bacillota_A	c__Clostridia	o__Oscillospirales	f__Oscillospiraceae	g__Limivicinus	s__	D29_KMJN_T2106132008_bin.233-c00013_D29_KMJ...region001	RiPPs
SGB_401	D29_KMJN_T2106132008_bin.233	d__Bacteria;p__Bacillota_A;c__Clostridia;o__Oscillospirales;f__Oscillospiraceae;g__Limivicinus;s__	d__Bacteria	p__Bacillota_A	c__Clostridia	o__Oscillospirales	f__Oscillospiraceae	g__Limivicinus	s__	D29_KMJN_T2106132008_bin.233-c00034_D29_KMJ...region001	NRPS
SGB_401	D29_KMJN_T2106132008_bin.233	d__Bacteria;p__Bacillota_A;c__Clostridia;o__Oscillospirales;f__Oscillospiraceae;g__Limivicinus;s__	d__Bacteria	p__Bacillota_A	c__Clostridia	o__Oscillospirales	f__Oscillospiraceae	g__Limivicinus	s__	D29_KMJN_T2106132008_bin.233-c00147_D29_KMJ...region001	NRPS
SGB_402	D29_KMJN_T2106132008_bin.239	d__Bacteria;p__Bacillota;c__Bacilli;o__RFN20;f__CAG-826;g__RGIG9670;s__	d__Bacteria	p__Bacillota	c__Bacilli	o__RFN20	f__CAG-826	g__RGIG9670	s__	D29_KMJN_T2106132008_bin.239-c00004_D29_KMJ...region001	NRPS
SGB_403	D29_KMJN_T2106132008_bin.251	d__Bacteria;p__Bacteroidota;c__Bacteroidia;o__Bacteroidales;f__Paludibacteraceae;g__Aphodosoma;s__	d__Bacteria	p__Bacteroidota	c__Bacteroidia	o__Bacteroidales	f__Paludibacteraceae	g__Aphodosoma	s__	D29_KMJN_T2106132008_bin.251-c00002_D29_KMJ...region001	RiPPs
SGB_403	D29_KMJN_T2106132008_bin.251	d__Bacteria;p__Bacteroidota;c__Bacteroidia;o__Bacteroidales;f__Paludibacteraceae;g__Aphodosoma;s__	d__Bacteria	p__Bacteroidota	c__Bacteroidia	o__Bacteroidales	f__Paludibacteraceae	g__Aphodosoma	s__	D29_KMJN_T2106132008_bin.251-c00181_D29_KMJ...region001	Others
SGB_404	D29_KMJN_T2106132008_bin.259	d__Bacteria;p__Bacillota_A;c__Clostridia;o__Oscillospirales;f__Acutalibacteraceae;g__UBA737;s__	d__Bacteria	p__Bacillota_A	c__Clostridia	o__Oscillospirales	f__Acutalibacteraceae	g__UBA737	s__	D29_KMJN_T2106132008_bin.259-c00013_D29_KMJ...region001	NRPS
SGB_404	D29_KMJN_T2106132008_bin.259	d__Bacteria;p__Bacillota_A;c__Clostridia;o__Oscillospirales;f__Acutalibacteraceae;g__UBA737;s__	d__Bacteria	p__Bacillota_A	c__Clostridia	o__Oscillospirales	f__Acutalibacteraceae	g__UBA737	s__	D29_KMJN_T2106132008_bin.259-c00157_D29_KMJ...region001	RiPPs
SGB_404	D29_KMJN_T2106132008_bin.259	d__Bacteria;p__Bacillota_A;c__Clostridia;o__Oscillospirales;f__Acutalibacteraceae;g__UBA737;s__	d__Bacteria	p__Bacillota_A	c__Clostridia	o__Oscillospirales	f__Acutalibacteraceae	g__UBA737	s__	D29_KMJN_T2106132008_bin.259-c00160_D29_KMJ...region001	NRPS
SGB_405	D29_KMJN_T2106132008_bin.266	d__Bacteria;p__Spirochaetota;c__Spirochaetia;o__Treponematales;f__Treponemataceae;g__Treponema_D;s__	d__Bacteria	p__Spirochaetota	c__Spirochaetia	o__Treponematales	f__Treponemataceae	g__Treponema_D	s__	D29_KMJN_T2106132008_bin.266-c00388_D29_KMJ...region001	Others
SGB_405	D29_KMJN_T2106132008_bin.266	d__Bacteria;p__Spirochaetota;c__Spirochaetia;o__Treponematales;f__Treponemataceae;g__Treponema_D;s__	d__Bacteria	p__Spirochaetota	c__Spirochaetia	o__Treponematales	f__Treponemataceae	g__Treponema_D	s__	D29_KMJN_T2106132008_bin.266-c00564_D29_KMJ...region001	NRPS
SGB_406	D29_KMJN_T2106132008_bin.41	d__Bacteria;p__Bacillota_A;c__Clostridia;o__Lachnospirales;f__Lachnospiraceae;g__Avilachnospira;s__	d__Bacteria	p__Bacillota_A	c__Clostridia	o__Lachnospirales	f__Lachnospiraceae	g__Avilachnospira	s__	D29_KMJN_T2106132008_bin.41-c00048_D29_KMJ...region001	NRPS
SGB_406	D29_KMJN_T2106132008_bin.41	d__Bacteria;p__Bacillota_A;c__Clostridia;o__Lachnospirales;f__Lachnospiraceae;g__Avilachnospira;s__	d__Bacteria	p__Bacillota_A	c__Clostridia	o__Lachnospirales	f__Lachnospiraceae	g__Avilachnospira	s__	D29_KMJN_T2106132008_bin.41-c00100_D29_KMJ...region001	NRPS
SGB_406	D29_KMJN_T2106132008_bin.41	d__Bacteria;p__Bacillota_A;c__Clostridia;o__Lachnospirales;f__Lachnospiraceae;g__Avilachnospira;s__	d__Bacteria	p__Bacillota_A	c__Clostridia	o__Lachnospirales	f__Lachnospiraceae	g__Avilachnospira	s__	D29_KMJN_T2106132008_bin.41-c00158_D29_KMJ...region001	Others
SGB_406	D29_KMJN_T2106132008_bin.41	d__Bacteria;p__Bacillota_A;c__Clostridia;o__Lachnospirales;f__Lachnospiraceae;g__Avilachnospira;s__	d__Bacteria	p__Bacillota_A	c__Clostridia	o__Lachnospirales	f__Lachnospiraceae	g__Avilachnospira	s__	D29_KMJN_T2106132008_bin.41-c00173_D29_KMJ...region001	NRPS
SGB_406	D29_KMJN_T2106132008_bin.41	d__Bacteria;p__Bacillota_A;c__Clostridia;o__Lachnospirales;f__Lachnospiraceae;g__Avilachnospira;s__	d__Bacteria	p__Bacillota_A	c__Clostridia	o__Lachnospirales	f__Lachnospiraceae	g__Avilachnospira	s__	D29_KMJN_T2106132008_bin.41-c00198_D29_KMJ...region001	NRPS
SGB_407	D29_KMJN_T2106132008_bin.45	d__Bacteria;p__Bacteroidota;c__Bacteroidia;o__Bacteroidales;f__WCHB1-69;g__F23-D06;s__	d__Bacteria	p__Bacteroidota	c__Bacteroidia	o__Bacteroidales	f__WCHB1-69	g__F23-D06	s__	D29_KMJN_T2106132008_bin.45-c00007_D29_KMJ...region001	Others
SGB_407	D29_KMJN_T2106132008_bin.45	d__Bacteria;p__Bacteroidota;c__Bacteroidia;o__Bacteroidales;f__WCHB1-69;g__F23-D06;s__	d__Bacteria	p__Bacteroidota	c__Bacteroidia	o__Bacteroidales	f__WCHB1-69	g__F23-D06	s__	D29_KMJN_T2106132008_bin.45-c00054_D29_KMJ...region001	Others
SGB_407	D29_KMJN_T2106132008_bin.45	d__Bacteria;p__Bacteroidota;c__Bacteroidia;o__Bacteroidales;f__WCHB1-69;g__F23-D06;s__	d__Bacteria	p__Bacteroidota	c__Bacteroidia	o__Bacteroidales	f__WCHB1-69	g__F23-D06	s__	D29_KMJN_T2106132008_bin.45-c00134_D29_KMJ...region001	Others
SGB_408	D29_KMJN_T2106132008_bin.57	d__Bacteria;p__Bacillota;c__Bacilli;o__RFN20;f__CAG-826;g__CAJOLV01;s__	d__Bacteria	p__Bacillota	c__Bacilli	o__RFN20	f__CAG-826	g__CAJOLV01	s__	D29_KMJN_T2106132008_bin.57-c00050_D29_KMJ...region001	NRPS
SGB_408	D29_KMJN_T2106132008_bin.57	d__Bacteria;p__Bacillota;c__Bacilli;o__RFN20;f__CAG-826;g__CAJOLV01;s__	d__Bacteria	p__Bacillota	c__Bacilli	o__RFN20	f__CAG-826	g__CAJOLV01	s__	D29_KMJN_T2106132008_bin.57-c00102_D29_KMJ...region001	RiPPs
SGB_409	D29_KMJN_T2106132008_bin.62	d__Bacteria;p__Bacteroidota;c__Bacteroidia;o__Bacteroidales;f__Paludibacteraceae;g__UBA1181;s__	d__Bacteria	p__Bacteroidota	c__Bacteroidia	o__Bacteroidales	f__Paludibacteraceae	g__UBA1181	s__	D29_KMJN_T2106132008_bin.62-c00006_D29_KMJ...region001	Others
SGB_409	D29_KMJN_T2106132008_bin.62	d__Bacteria;p__Bacteroidota;c__Bacteroidia;o__Bacteroidales;f__Paludibacteraceae;g__UBA1181;s__	d__Bacteria	p__Bacteroidota	c__Bacteroidia	o__Bacteroidales	f__Paludibacteraceae	g__UBA1181	s__	D29_KMJN_T2106132008_bin.62-c00007_D29_KMJ...region001	NRPS
SGB_409	D29_KMJN_T2106132008_bin.62	d__Bacteria;p__Bacteroidota;c__Bacteroidia;o__Bacteroidales;f__Paludibacteraceae;g__UBA1181;s__	d__Bacteria	p__Bacteroidota	c__Bacteroidia	o__Bacteroidales	f__Paludibacteraceae	g__UBA1181	s__	D29_KMJN_T2106132008_bin.62-c00015_D29_KMJ...region001	Others
SGB_409	D29_KMJN_T2106132008_bin.62	d__Bacteria;p__Bacteroidota;c__Bacteroidia;o__Bacteroidales;f__Paludibacteraceae;g__UBA1181;s__	d__Bacteria	p__Bacteroidota	c__Bacteroidia	o__Bacteroidales	f__Paludibacteraceae	g__UBA1181	s__	D29_KMJN_T2106132008_bin.62-c00027_D29_KMJ...region001	RiPPs
SGB_409	D29_KMJN_T2106132008_bin.62	d__Bacteria;p__Bacteroidota;c__Bacteroidia;o__Bacteroidales;f__Paludibacteraceae;g__UBA1181;s__	d__Bacteria	p__Bacteroidota	c__Bacteroidia	o__Bacteroidales	f__Paludibacteraceae	g__UBA1181	s__	D29_KMJN_T2106132008_bin.62-c00079_D29_KMJ...region001	Others
SGB_410	D29_KMJN_T2106132008_bin.68	d__Archaea;p__Halobacteriota;c__Methanomicrobia;o__Methanomicrobiales;f__Methanocorpusculaceae;g__Methanocorpusculum;s__	d__Archaea	p__Halobacteriota	c__Methanomicrobia	o__Methanomicrobiales	f__Methanocorpusculaceae	g__Methanocorpusculum	s__	D29_KMJN_T2106132008_bin.68-c00004_D29_KMJ...region001	RiPPs
SGB_410	D29_KMJN_T2106132008_bin.68	d__Archaea;p__Halobacteriota;c__Methanomicrobia;o__Methanomicrobiales;f__Methanocorpusculaceae;g__Methanocorpusculum;s__	d__Archaea	p__Halobacteriota	c__Methanomicrobia	o__Methanomicrobiales	f__Methanocorpusculaceae	g__Methanocorpusculum	s__	D29_KMJN_T2106132008_bin.68-c00042_D29_KMJ...region001	NRPS
SGB_410	D29_KMJN_T2106132008_bin.68	d__Archaea;p__Halobacteriota;c__Methanomicrobia;o__Methanomicrobiales;f__Methanocorpusculaceae;g__Methanocorpusculum;s__	d__Archaea	p__Halobacteriota	c__Methanomicrobia	o__Methanomicrobiales	f__Methanocorpusculaceae	g__Methanocorpusculum	s__	D29_KMJN_T2106132008_bin.68-c00068_D29_KMJ...region001	RiPPs
SGB_411	D29_KMJN_T2106132008_bin.83	d__Bacteria;p__Spirochaetota;c__Spirochaetia;o__Treponematales;f__Treponemataceae;g__Treponema_D;s__	d__Bacteria	p__Spirochaetota	c__Spirochaetia	o__Treponematales	f__Treponemataceae	g__Treponema_D	s__	D29_KMJN_T2106132008_bin.83-c00026_D29_KMJ...region001	Others
SGB_411	D29_KMJN_T2106132008_bin.83	d__Bacteria;p__Spirochaetota;c__Spirochaetia;o__Treponematales;f__Treponemataceae;g__Treponema_D;s__	d__Bacteria	p__Spirochaetota	c__Spirochaetia	o__Treponematales	f__Treponemataceae	g__Treponema_D	s__	D29_KMJN_T2106132008_bin.83-c00060_D29_KMJ...region001	Others
SGB_411	D29_KMJN_T2106132008_bin.83	d__Bacteria;p__Spirochaetota;c__Spirochaetia;o__Treponematales;f__Treponemataceae;g__Treponema_D;s__	d__Bacteria	p__Spirochaetota	c__Spirochaetia	o__Treponematales	f__Treponemataceae	g__Treponema_D	s__	D29_KMJN_T2106132008_bin.83-c00153_D29_KMJ...region001	RiPPs
SGB_413	D30_WEV_T2106132009_bin.106	d__Bacteria;p__Bacteroidota;c__Bacteroidia;o__Bacteroidales;f__Bacteroidaceae;g__UBA4372;s__	d__Bacteria	p__Bacteroidota	c__Bacteroidia	o__Bacteroidales	f__Bacteroidaceae	g__UBA4372	s__	D30_WEV_T2106132009_bin.106-c00002_D30_WEV...region001	NRPS
SGB_413	D30_WEV_T2106132009_bin.106	d__Bacteria;p__Bacteroidota;c__Bacteroidia;o__Bacteroidales;f__Bacteroidaceae;g__UBA4372;s__	d__Bacteria	p__Bacteroidota	c__Bacteroidia	o__Bacteroidales	f__Bacteroidaceae	g__UBA4372	s__	D30_WEV_T2106132009_bin.106-c00018_D30_WEV...region001	Others
SGB_413	D30_WEV_T2106132009_bin.106	d__Bacteria;p__Bacteroidota;c__Bacteroidia;o__Bacteroidales;f__Bacteroidaceae;g__UBA4372;s__	d__Bacteria	p__Bacteroidota	c__Bacteroidia	o__Bacteroidales	f__Bacteroidaceae	g__UBA4372	s__	D30_WEV_T2106132009_bin.106-c00047_D30_WEV...region001	Others
SGB_413	D30_WEV_T2106132009_bin.106	d__Bacteria;p__Bacteroidota;c__Bacteroidia;o__Bacteroidales;f__Bacteroidaceae;g__UBA4372;s__	d__Bacteria	p__Bacteroidota	c__Bacteroidia	o__Bacteroidales	f__Bacteroidaceae	g__UBA4372	s__	D30_WEV_T2106132009_bin.106-c00169_D30_WEV...region001	RiPPs
SGB_414	D30_WEV_T2106132009_bin.109	d__Bacteria;p__Bacteroidota;c__Bacteroidia;o__Bacteroidales;f__Paludibacteraceae;g__RF16;s__	d__Bacteria	p__Bacteroidota	c__Bacteroidia	o__Bacteroidales	f__Paludibacteraceae	g__RF16	s__	D30_WEV_T2106132009_bin.109-c00132_D30_WEV...region001	Others
SGB_415	D30_WEV_T2106132009_bin.11	d__Bacteria;p__Bacteroidota;c__Bacteroidia;o__Bacteroidales;f__Paludibacteraceae;g__RF16;s__	d__Bacteria	p__Bacteroidota	c__Bacteroidia	o__Bacteroidales	f__Paludibacteraceae	g__RF16	s__	D30_WEV_T2106132009_bin.11-c00036_D30_WEV...region001	Others
SGB_415	D30_WEV_T2106132009_bin.11	d__Bacteria;p__Bacteroidota;c__Bacteroidia;o__Bacteroidales;f__Paludibacteraceae;g__RF16;s__	d__Bacteria	p__Bacteroidota	c__Bacteroidia	o__Bacteroidales	f__Paludibacteraceae	g__RF16	s__	D30_WEV_T2106132009_bin.11-c00132_D30_WEV...region001	RiPPs
SGB_416	D30_WEV_T2106132009_bin.13	d__Bacteria;p__Bacteroidota;c__Bacteroidia;o__Bacteroidales;f__Bacteroidaceae;g__UBA4372;s__	d__Bacteria	p__Bacteroidota	c__Bacteroidia	o__Bacteroidales	f__Bacteroidaceae	g__UBA4372	s__	D30_WEV_T2106132009_bin.13-c00099_D30_WEV...region001	Others
SGB_416	D30_WEV_T2106132009_bin.13	d__Bacteria;p__Bacteroidota;c__Bacteroidia;o__Bacteroidales;f__Bacteroidaceae;g__UBA4372;s__	d__Bacteria	p__Bacteroidota	c__Bacteroidia	o__Bacteroidales	f__Bacteroidaceae	g__UBA4372	s__	D30_WEV_T2106132009_bin.13-c00177_D30_WEV...region001	RiPPs
SGB_416	D30_WEV_T2106132009_bin.13	d__Bacteria;p__Bacteroidota;c__Bacteroidia;o__Bacteroidales;f__Bacteroidaceae;g__UBA4372;s__	d__Bacteria	p__Bacteroidota	c__Bacteroidia	o__Bacteroidales	f__Bacteroidaceae	g__UBA4372	s__	D30_WEV_T2106132009_bin.13-c00289_D30_WEV...region001	Others
SGB_416	D30_WEV_T2106132009_bin.13	d__Bacteria;p__Bacteroidota;c__Bacteroidia;o__Bacteroidales;f__Bacteroidaceae;g__UBA4372;s__	d__Bacteria	p__Bacteroidota	c__Bacteroidia	o__Bacteroidales	f__Bacteroidaceae	g__UBA4372	s__	D30_WEV_T2106132009_bin.13-c00300_D30_WEV...region001	RiPPs
SGB_416	D30_WEV_T2106132009_bin.13	d__Bacteria;p__Bacteroidota;c__Bacteroidia;o__Bacteroidales;f__Bacteroidaceae;g__UBA4372;s__	d__Bacteria	p__Bacteroidota	c__Bacteroidia	o__Bacteroidales	f__Bacteroidaceae	g__UBA4372	s__	D30_WEV_T2106132009_bin.13-c00343_D30_WEV...region001	Others
SGB_416	D30_WEV_T2106132009_bin.13	d__Bacteria;p__Bacteroidota;c__Bacteroidia;o__Bacteroidales;f__Bacteroidaceae;g__UBA4372;s__	d__Bacteria	p__Bacteroidota	c__Bacteroidia	o__Bacteroidales	f__Bacteroidaceae	g__UBA4372	s__	D30_WEV_T2106132009_bin.13-c00362_D30_WEV...region001	Others
SGB_417	D30_WEV_T2106132009_bin.144	d__Bacteria;p__Bacillota_A;c__Clostridia;o__Lachnospirales;f__Lachnospiraceae;g__UBA1258;s__	d__Bacteria	p__Bacillota_A	c__Clostridia	o__Lachnospirales	f__Lachnospiraceae	g__UBA1258	s__	D30_WEV_T2106132009_bin.144-c00470_D30_WEV...region001	RiPPs
SGB_420	D30_WEV_T2106132009_bin.154	d__Bacteria;p__Bacillota_C;c__Negativicutes;o__Acidaminococcales;f__Acidaminococcaceae;g__E4-135;s__	d__Bacteria	p__Bacillota_C	c__Negativicutes	o__Acidaminococcales	f__Acidaminococcaceae	g__E4-135	s__	D30_WEV_T2106132009_bin.154-c00025_D30_WEV...region001	RiPPs
SGB_421	D30_WEV_T2106132009_bin.169	d__Bacteria;p__Bacillota_A;c__Clostridia;o__Oscillospirales;f__Oscillospiraceae;g__Faecousia;s__	d__Bacteria	p__Bacillota_A	c__Clostridia	o__Oscillospirales	f__Oscillospiraceae	g__Faecousia	s__	D30_WEV_T2106132009_bin.169-c00017_D30_WEV...region001	RiPPs
SGB_421	D30_WEV_T2106132009_bin.169	d__Bacteria;p__Bacillota_A;c__Clostridia;o__Oscillospirales;f__Oscillospiraceae;g__Faecousia;s__	d__Bacteria	p__Bacillota_A	c__Clostridia	o__Oscillospirales	f__Oscillospiraceae	g__Faecousia	s__	D30_WEV_T2106132009_bin.169-c00033_D30_WEV...region001	Others
SGB_421	D30_WEV_T2106132009_bin.169	d__Bacteria;p__Bacillota_A;c__Clostridia;o__Oscillospirales;f__Oscillospiraceae;g__Faecousia;s__	d__Bacteria	p__Bacillota_A	c__Clostridia	o__Oscillospirales	f__Oscillospiraceae	g__Faecousia	s__	D30_WEV_T2106132009_bin.169-c00041_D30_WEV...region001	Others
SGB_422	D30_WEV_T2106132009_bin.183	d__Bacteria;p__Bacillota_A;c__Clostridia;o__Oscillospirales;f__CAG-272;g__UMGS1865;s__	d__Bacteria	p__Bacillota_A	c__Clostridia	o__Oscillospirales	f__CAG-272	g__UMGS1865	s__	D30_WEV_T2106132009_bin.183-c00048_D30_WEV...region001	RiPPs
SGB_423	D30_WEV_T2106132009_bin.25	d__Bacteria;p__Bacteroidota;c__Bacteroidia;o__Bacteroidales;f__UBA932;g__Cryptobacteroides;s__	d__Bacteria	p__Bacteroidota	c__Bacteroidia	o__Bacteroidales	f__UBA932	g__Cryptobacteroides	s__	D30_WEV_T2106132009_bin.25-c00058_D30_WEV...region001	RiPPs
SGB_423	D30_WEV_T2106132009_bin.25	d__Bacteria;p__Bacteroidota;c__Bacteroidia;o__Bacteroidales;f__UBA932;g__Cryptobacteroides;s__	d__Bacteria	p__Bacteroidota	c__Bacteroidia	o__Bacteroidales	f__UBA932	g__Cryptobacteroides	s__	D30_WEV_T2106132009_bin.25-c00109_D30_WEV...region001	Others
SGB_423	D30_WEV_T2106132009_bin.25	d__Bacteria;p__Bacteroidota;c__Bacteroidia;o__Bacteroidales;f__UBA932;g__Cryptobacteroides;s__	d__Bacteria	p__Bacteroidota	c__Bacteroidia	o__Bacteroidales	f__UBA932	g__Cryptobacteroides	s__	D30_WEV_T2106132009_bin.25-c00132_D30_WEV...region001	NRPS
SGB_424	D30_WEV_T2106132009_bin.27	d__Bacteria;p__Bacillota_A;c__Clostridia;o__Oscillospirales;f__Oscillospiraceae;g__Evtepia;s__	d__Bacteria	p__Bacillota_A	c__Clostridia	o__Oscillospirales	f__Oscillospiraceae	g__Evtepia	s__	D30_WEV_T2106132009_bin.27-c00215_D30_WEV...region001	RiPPs
SGB_424	D30_WEV_T2106132009_bin.27	d__Bacteria;p__Bacillota_A;c__Clostridia;o__Oscillospirales;f__Oscillospiraceae;g__Evtepia;s__	d__Bacteria	p__Bacillota_A	c__Clostridia	o__Oscillospirales	f__Oscillospiraceae	g__Evtepia	s__	D30_WEV_T2106132009_bin.27-c00242_D30_WEV...region001	RiPPs
SGB_425	D30_WEV_T2106132009_bin.28	d__Bacteria;p__Bacillota_A;c__Clostridia;o__Oscillospirales;f__Oscillospiraceae;g__Faecousia;s__	d__Bacteria	p__Bacillota_A	c__Clostridia	o__Oscillospirales	f__Oscillospiraceae	g__Faecousia	s__	D30_WEV_T2106132009_bin.28-c00213_D30_WEV...region001	RiPPs
SGB_425	D30_WEV_T2106132009_bin.28	d__Bacteria;p__Bacillota_A;c__Clostridia;o__Oscillospirales;f__Oscillospiraceae;g__Faecousia;s__	d__Bacteria	p__Bacillota_A	c__Clostridia	o__Oscillospirales	f__Oscillospiraceae	g__Faecousia	s__	D30_WEV_T2106132009_bin.28-c00268_D30_WEV...region001	RiPPs
SGB_425	D30_WEV_T2106132009_bin.28	d__Bacteria;p__Bacillota_A;c__Clostridia;o__Oscillospirales;f__Oscillospiraceae;g__Faecousia;s__	d__Bacteria	p__Bacillota_A	c__Clostridia	o__Oscillospirales	f__Oscillospiraceae	g__Faecousia	s__	D30_WEV_T2106132009_bin.28-c00366_D30_WEV...region001	RiPPs
SGB_425	D30_WEV_T2106132009_bin.28	d__Bacteria;p__Bacillota_A;c__Clostridia;o__Oscillospirales;f__Oscillospiraceae;g__Faecousia;s__	d__Bacteria	p__Bacillota_A	c__Clostridia	o__Oscillospirales	f__Oscillospiraceae	g__Faecousia	s__	D30_WEV_T2106132009_bin.28-c00375_D30_WEV...region001	Others
SGB_426	D30_WEV_T2106132009_bin.44	d__Bacteria;p__Bacteroidota;c__Bacteroidia;o__Bacteroidales;f__Bacteroidaceae;g__Prevotella;s__	d__Bacteria	p__Bacteroidota	c__Bacteroidia	o__Bacteroidales	f__Bacteroidaceae	g__Prevotella	s__	D30_WEV_T2106132009_bin.44-c00034_D30_WEV...region001	RiPPs
SGB_427	D30_WEV_T2106132009_bin.48	d__Bacteria;p__Bacteroidota;c__Bacteroidia;o__Bacteroidales;f__P3;g__UBA1711;s__	d__Bacteria	p__Bacteroidota	c__Bacteroidia	o__Bacteroidales	f__P3	g__UBA1711	s__	D30_WEV_T2106132009_bin.48-c00050_D30_WEV...region001	NRPS
SGB_429	D30_WEV_T2106132009_bin.61	d__Bacteria;p__Bacillota_A;c__Clostridia;o__Oscillospirales;f__Ruminococcaceae;g__HUN007;s__	d__Bacteria	p__Bacillota_A	c__Clostridia	o__Oscillospirales	f__Ruminococcaceae	g__HUN007	s__	D30_WEV_T2106132009_bin.61-c00028_D30_WEV...region001	RiPPs
SGB_429	D30_WEV_T2106132009_bin.61	d__Bacteria;p__Bacillota_A;c__Clostridia;o__Oscillospirales;f__Ruminococcaceae;g__HUN007;s__	d__Bacteria	p__Bacillota_A	c__Clostridia	o__Oscillospirales	f__Ruminococcaceae	g__HUN007	s__	D30_WEV_T2106132009_bin.61-c00064_D30_WEV...region001	RiPPs
SGB_429	D30_WEV_T2106132009_bin.61	d__Bacteria;p__Bacillota_A;c__Clostridia;o__Oscillospirales;f__Ruminococcaceae;g__HUN007;s__	d__Bacteria	p__Bacillota_A	c__Clostridia	o__Oscillospirales	f__Ruminococcaceae	g__HUN007	s__	D30_WEV_T2106132009_bin.61-c00075_D30_WEV...region001	PKSother
SGB_429	D30_WEV_T2106132009_bin.61	d__Bacteria;p__Bacillota_A;c__Clostridia;o__Oscillospirales;f__Ruminococcaceae;g__HUN007;s__	d__Bacteria	p__Bacillota_A	c__Clostridia	o__Oscillospirales	f__Ruminococcaceae	g__HUN007	s__	D30_WEV_T2106132009_bin.61-c00115_D30_WEV...region001	PKS-NRP_Hybrids
SGB_429	D30_WEV_T2106132009_bin.61	d__Bacteria;p__Bacillota_A;c__Clostridia;o__Oscillospirales;f__Ruminococcaceae;g__HUN007;s__	d__Bacteria	p__Bacillota_A	c__Clostridia	o__Oscillospirales	f__Ruminococcaceae	g__HUN007	s__	D30_WEV_T2106132009_bin.61-c00156_D30_WEV...region001	PKSI
SGB_429	D30_WEV_T2106132009_bin.61	d__Bacteria;p__Bacillota_A;c__Clostridia;o__Oscillospirales;f__Ruminococcaceae;g__HUN007;s__	d__Bacteria	p__Bacillota_A	c__Clostridia	o__Oscillospirales	f__Ruminococcaceae	g__HUN007	s__	D30_WEV_T2106132009_bin.61-c00394_D30_WEV...region001	NRPS
SGB_429	D30_WEV_T2106132009_bin.61	d__Bacteria;p__Bacillota_A;c__Clostridia;o__Oscillospirales;f__Ruminococcaceae;g__HUN007;s__	d__Bacteria	p__Bacillota_A	c__Clostridia	o__Oscillospirales	f__Ruminococcaceae	g__HUN007	s__	D30_WEV_T2106132009_bin.61-c00443_D30_WEV...region001	RiPPs
SGB_430	D30_WEV_T2106132009_bin.66	d__Bacteria;p__Bacteroidota;c__Bacteroidia;o__Bacteroidales;f__UBA3663;g__UBA3663;s__	d__Bacteria	p__Bacteroidota	c__Bacteroidia	o__Bacteroidales	f__UBA3663	g__UBA3663	s__	D30_WEV_T2106132009_bin.66-c00055_D30_WEV...region001	Others
SGB_430	D30_WEV_T2106132009_bin.66	d__Bacteria;p__Bacteroidota;c__Bacteroidia;o__Bacteroidales;f__UBA3663;g__UBA3663;s__	d__Bacteria	p__Bacteroidota	c__Bacteroidia	o__Bacteroidales	f__UBA3663	g__UBA3663	s__	D30_WEV_T2106132009_bin.66-c00066_D30_WEV...region001	NRPS
SGB_430	D30_WEV_T2106132009_bin.66	d__Bacteria;p__Bacteroidota;c__Bacteroidia;o__Bacteroidales;f__UBA3663;g__UBA3663;s__	d__Bacteria	p__Bacteroidota	c__Bacteroidia	o__Bacteroidales	f__UBA3663	g__UBA3663	s__	D30_WEV_T2106132009_bin.66-c00069_D30_WEV...region001	RiPPs
SGB_430	D30_WEV_T2106132009_bin.66	d__Bacteria;p__Bacteroidota;c__Bacteroidia;o__Bacteroidales;f__UBA3663;g__UBA3663;s__	d__Bacteria	p__Bacteroidota	c__Bacteroidia	o__Bacteroidales	f__UBA3663	g__UBA3663	s__	D30_WEV_T2106132009_bin.66-c00101_D30_WEV...region001	Others
SGB_430	D30_WEV_T2106132009_bin.66	d__Bacteria;p__Bacteroidota;c__Bacteroidia;o__Bacteroidales;f__UBA3663;g__UBA3663;s__	d__Bacteria	p__Bacteroidota	c__Bacteroidia	o__Bacteroidales	f__UBA3663	g__UBA3663	s__	D30_WEV_T2106132009_bin.66-c00108_D30_WEV...region001	RiPPs
SGB_432	D30_WEV_T2106132009_bin.69	d__Bacteria;p__Bacteroidota;c__Bacteroidia;o__Bacteroidales;f__Paludibacteraceae;g__RGIG10190;s__	d__Bacteria	p__Bacteroidota	c__Bacteroidia	o__Bacteroidales	f__Paludibacteraceae	g__RGIG10190	s__	D30_WEV_T2106132009_bin.69-c00010_D30_WEV...region001	Others
SGB_432	D30_WEV_T2106132009_bin.69	d__Bacteria;p__Bacteroidota;c__Bacteroidia;o__Bacteroidales;f__Paludibacteraceae;g__RGIG10190;s__	d__Bacteria	p__Bacteroidota	c__Bacteroidia	o__Bacteroidales	f__Paludibacteraceae	g__RGIG10190	s__	D30_WEV_T2106132009_bin.69-c00011_D30_WEV...region001	Others
SGB_432	D30_WEV_T2106132009_bin.69	d__Bacteria;p__Bacteroidota;c__Bacteroidia;o__Bacteroidales;f__Paludibacteraceae;g__RGIG10190;s__	d__Bacteria	p__Bacteroidota	c__Bacteroidia	o__Bacteroidales	f__Paludibacteraceae	g__RGIG10190	s__	D30_WEV_T2106132009_bin.69-c00068_D30_WEV...region001	Others
SGB_433	D30_WEV_T2106132009_bin.80	d__Bacteria;p__Bacteroidota;c__Bacteroidia;o__Bacteroidales;f__UBA3663;g__UBA3663;s__	d__Bacteria	p__Bacteroidota	c__Bacteroidia	o__Bacteroidales	f__UBA3663	g__UBA3663	s__	D30_WEV_T2106132009_bin.80-c00039_D30_WEV...region001	Others
SGB_433	D30_WEV_T2106132009_bin.80	d__Bacteria;p__Bacteroidota;c__Bacteroidia;o__Bacteroidales;f__UBA3663;g__UBA3663;s__	d__Bacteria	p__Bacteroidota	c__Bacteroidia	o__Bacteroidales	f__UBA3663	g__UBA3663	s__	D30_WEV_T2106132009_bin.80-c00256_D30_WEV...region001	RiPPs
SGB_433	D30_WEV_T2106132009_bin.80	d__Bacteria;p__Bacteroidota;c__Bacteroidia;o__Bacteroidales;f__UBA3663;g__UBA3663;s__	d__Bacteria	p__Bacteroidota	c__Bacteroidia	o__Bacteroidales	f__UBA3663	g__UBA3663	s__	D30_WEV_T2106132009_bin.80-c00262_D30_WEV...region001	Others
SGB_435	D30_WEV_T2106132009_bin.9	d__Bacteria;p__Bacteroidota;c__Bacteroidia;o__Bacteroidales;f__UBA932;g__Egerieousia;s__Egerieousia sp002315995	d__Bacteria	p__Bacteroidota	c__Bacteroidia	o__Bacteroidales	f__UBA932	g__Egerieousia	s__Egerieousia sp002315995	D30_WEV_T2106132009_bin.9-c00044_D30_WEV...region001	NRPS
SGB_435	D30_WEV_T2106132009_bin.9	d__Bacteria;p__Bacteroidota;c__Bacteroidia;o__Bacteroidales;f__UBA932;g__Egerieousia;s__Egerieousia sp002315995	d__Bacteria	p__Bacteroidota	c__Bacteroidia	o__Bacteroidales	f__UBA932	g__Egerieousia	s__Egerieousia sp002315995	D30_WEV_T2106132009_bin.9-c00055_D30_WEV...region001	Others
SGB_435	D30_WEV_T2106132009_bin.9	d__Bacteria;p__Bacteroidota;c__Bacteroidia;o__Bacteroidales;f__UBA932;g__Egerieousia;s__Egerieousia sp002315995	d__Bacteria	p__Bacteroidota	c__Bacteroidia	o__Bacteroidales	f__UBA932	g__Egerieousia	s__Egerieousia sp002315995	D30_WEV_T2106132009_bin.9-c00112_D30_WEV...region001	NRPS
SGB_435	D30_WEV_T2106132009_bin.9	d__Bacteria;p__Bacteroidota;c__Bacteroidia;o__Bacteroidales;f__UBA932;g__Egerieousia;s__Egerieousia sp002315995	d__Bacteria	p__Bacteroidota	c__Bacteroidia	o__Bacteroidales	f__UBA932	g__Egerieousia	s__Egerieousia sp002315995	D30_WEV_T2106132009_bin.9-c00203_D30_WEV...region001	NRPS
SGB_435	D30_WEV_T2106132009_bin.9	d__Bacteria;p__Bacteroidota;c__Bacteroidia;o__Bacteroidales;f__UBA932;g__Egerieousia;s__Egerieousia sp002315995	d__Bacteria	p__Bacteroidota	c__Bacteroidia	o__Bacteroidales	f__UBA932	g__Egerieousia	s__Egerieousia sp002315995	D30_WEV_T2106132009_bin.9-c00216_D30_WEV...region001	NRPS
SGB_434	D30_WEV_T2106132009_bin.94	d__Bacteria;p__Bacillota;c__Bacilli;o__Erysipelotrichales;f__Erysipelotrichaceae;g__UBA636;s__	d__Bacteria	p__Bacillota	c__Bacilli	o__Erysipelotrichales	f__Erysipelotrichaceae	g__UBA636	s__	D30_WEV_T2106132009_bin.94-c00006_D30_WEV...region001	RiPPs
SGB_434	D30_WEV_T2106132009_bin.94	d__Bacteria;p__Bacillota;c__Bacilli;o__Erysipelotrichales;f__Erysipelotrichaceae;g__UBA636;s__	d__Bacteria	p__Bacillota	c__Bacilli	o__Erysipelotrichales	f__Erysipelotrichaceae	g__UBA636	s__	D30_WEV_T2106132009_bin.94-c00009_D30_WEV...region001	NRPS
SGB_434	D30_WEV_T2106132009_bin.94	d__Bacteria;p__Bacillota;c__Bacilli;o__Erysipelotrichales;f__Erysipelotrichaceae;g__UBA636;s__	d__Bacteria	p__Bacillota	c__Bacilli	o__Erysipelotrichales	f__Erysipelotrichaceae	g__UBA636	s__	D30_WEV_T2106132009_bin.94-c00123_D30_WEV...region001	NRPS
SGB_436	D31_WEV_T2106132010_bin.100	d__Bacteria;p__Bacteroidota;c__Bacteroidia;o__Bacteroidales;f__UBA932;g__Coprenecus;s__	d__Bacteria	p__Bacteroidota	c__Bacteroidia	o__Bacteroidales	f__UBA932	g__Coprenecus	s__	D31_WEV_T2106132010_bin.100-c00015_D31_WEV...region001	NRPS
SGB_436	D31_WEV_T2106132010_bin.100	d__Bacteria;p__Bacteroidota;c__Bacteroidia;o__Bacteroidales;f__UBA932;g__Coprenecus;s__	d__Bacteria	p__Bacteroidota	c__Bacteroidia	o__Bacteroidales	f__UBA932	g__Coprenecus	s__	D31_WEV_T2106132010_bin.100-c00022_D31_WEV...region001	RiPPs
SGB_436	D31_WEV_T2106132010_bin.100	d__Bacteria;p__Bacteroidota;c__Bacteroidia;o__Bacteroidales;f__UBA932;g__Coprenecus;s__	d__Bacteria	p__Bacteroidota	c__Bacteroidia	o__Bacteroidales	f__UBA932	g__Coprenecus	s__	D31_WEV_T2106132010_bin.100-c00057_D31_WEV...region001	Others
SGB_436	D31_WEV_T2106132010_bin.100	d__Bacteria;p__Bacteroidota;c__Bacteroidia;o__Bacteroidales;f__UBA932;g__Coprenecus;s__	d__Bacteria	p__Bacteroidota	c__Bacteroidia	o__Bacteroidales	f__UBA932	g__Coprenecus	s__	D31_WEV_T2106132010_bin.100-c00110_D31_WEV...region001	Others
SGB_436	D31_WEV_T2106132010_bin.100	d__Bacteria;p__Bacteroidota;c__Bacteroidia;o__Bacteroidales;f__UBA932;g__Coprenecus;s__	d__Bacteria	p__Bacteroidota	c__Bacteroidia	o__Bacteroidales	f__UBA932	g__Coprenecus	s__	D31_WEV_T2106132010_bin.100-c00111_D31_WEV...region001	Others
SGB_436	D31_WEV_T2106132010_bin.100	d__Bacteria;p__Bacteroidota;c__Bacteroidia;o__Bacteroidales;f__UBA932;g__Coprenecus;s__	d__Bacteria	p__Bacteroidota	c__Bacteroidia	o__Bacteroidales	f__UBA932	g__Coprenecus	s__	D31_WEV_T2106132010_bin.100-c00135_D31_WEV...region001	Others
SGB_436	D31_WEV_T2106132010_bin.100	d__Bacteria;p__Bacteroidota;c__Bacteroidia;o__Bacteroidales;f__UBA932;g__Coprenecus;s__	d__Bacteria	p__Bacteroidota	c__Bacteroidia	o__Bacteroidales	f__UBA932	g__Coprenecus	s__	D31_WEV_T2106132010_bin.100-c00243_D31_WEV...region001	NRPS
SGB_436	D31_WEV_T2106132010_bin.100	d__Bacteria;p__Bacteroidota;c__Bacteroidia;o__Bacteroidales;f__UBA932;g__Coprenecus;s__	d__Bacteria	p__Bacteroidota	c__Bacteroidia	o__Bacteroidales	f__UBA932	g__Coprenecus	s__	D31_WEV_T2106132010_bin.100-c00348_D31_WEV...region001	RiPPs
SGB_437	D31_WEV_T2106132010_bin.101	d__Bacteria;p__Bacteroidota;c__Bacteroidia;o__Bacteroidales;f__UBA932;g__Cryptobacteroides;s__	d__Bacteria	p__Bacteroidota	c__Bacteroidia	o__Bacteroidales	f__UBA932	g__Cryptobacteroides	s__	D31_WEV_T2106132010_bin.101-c00032_D31_WEV...region001	NRPS
SGB_437	D31_WEV_T2106132010_bin.101	d__Bacteria;p__Bacteroidota;c__Bacteroidia;o__Bacteroidales;f__UBA932;g__Cryptobacteroides;s__	d__Bacteria	p__Bacteroidota	c__Bacteroidia	o__Bacteroidales	f__UBA932	g__Cryptobacteroides	s__	D31_WEV_T2106132010_bin.101-c00312_D31_WEV...region001	RiPPs
SGB_438	D31_WEV_T2106132010_bin.103	d__Bacteria;p__Bacillota_A;c__Clostridia;o__Peptostreptococcales;f__Anaerovoracaceae;g__RUG13409;s__	d__Bacteria	p__Bacillota_A	c__Clostridia	o__Peptostreptococcales	f__Anaerovoracaceae	g__RUG13409	s__	D31_WEV_T2106132010_bin.103-c00057_D31_WEV...region001	Others
SGB_438	D31_WEV_T2106132010_bin.103	d__Bacteria;p__Bacillota_A;c__Clostridia;o__Peptostreptococcales;f__Anaerovoracaceae;g__RUG13409;s__	d__Bacteria	p__Bacillota_A	c__Clostridia	o__Peptostreptococcales	f__Anaerovoracaceae	g__RUG13409	s__	D31_WEV_T2106132010_bin.103-c00129_D31_WEV...region001	Others
SGB_439	D31_WEV_T2106132010_bin.112	d__Bacteria;p__Verrucomicrobiota;c__Lentisphaeria;o__Victivallales;f__Victivallaceae;g__;s__	d__Bacteria	p__Verrucomicrobiota	c__Lentisphaeria	o__Victivallales	f__Victivallaceae	g__	s__	D31_WEV_T2106132010_bin.112-c00215_D31_WEV...region001	NRPS
SGB_439	D31_WEV_T2106132010_bin.112	d__Bacteria;p__Verrucomicrobiota;c__Lentisphaeria;o__Victivallales;f__Victivallaceae;g__;s__	d__Bacteria	p__Verrucomicrobiota	c__Lentisphaeria	o__Victivallales	f__Victivallaceae	g__	s__	D31_WEV_T2106132010_bin.112-c00437_D31_WEV...region001	Others
SGB_440	D31_WEV_T2106132010_bin.115	d__Bacteria;p__Bacillota_A;c__Clostridia;o__Peptostreptococcales;f__Anaerovoracaceae;g__UBA1739;s__UBA1739 sp002315385	d__Bacteria	p__Bacillota_A	c__Clostridia	o__Peptostreptococcales	f__Anaerovoracaceae	g__UBA1739	s__UBA1739 sp002315385	D31_WEV_T2106132010_bin.115-c00010_D31_WEV...region001	Others
SGB_440	D31_WEV_T2106132010_bin.115	d__Bacteria;p__Bacillota_A;c__Clostridia;o__Peptostreptococcales;f__Anaerovoracaceae;g__UBA1739;s__UBA1739 sp002315385	d__Bacteria	p__Bacillota_A	c__Clostridia	o__Peptostreptococcales	f__Anaerovoracaceae	g__UBA1739	s__UBA1739 sp002315385	D31_WEV_T2106132010_bin.115-c00017_D31_WEV...region001	Others
SGB_440	D31_WEV_T2106132010_bin.115	d__Bacteria;p__Bacillota_A;c__Clostridia;o__Peptostreptococcales;f__Anaerovoracaceae;g__UBA1739;s__UBA1739 sp002315385	d__Bacteria	p__Bacillota_A	c__Clostridia	o__Peptostreptococcales	f__Anaerovoracaceae	g__UBA1739	s__UBA1739 sp002315385	D31_WEV_T2106132010_bin.115-c00025_D31_WEV...region001	NRPS
SGB_440	D31_WEV_T2106132010_bin.115	d__Bacteria;p__Bacillota_A;c__Clostridia;o__Peptostreptococcales;f__Anaerovoracaceae;g__UBA1739;s__UBA1739 sp002315385	d__Bacteria	p__Bacillota_A	c__Clostridia	o__Peptostreptococcales	f__Anaerovoracaceae	g__UBA1739	s__UBA1739 sp002315385	D31_WEV_T2106132010_bin.115-c00027_D31_WEV...region001	NRPS
SGB_441	D31_WEV_T2106132010_bin.128	d__Bacteria;p__Bacillota_A;c__Clostridia;o__Lachnospirales;f__Lachnospiraceae;g__UBA2868;s__	d__Bacteria	p__Bacillota_A	c__Clostridia	o__Lachnospirales	f__Lachnospiraceae	g__UBA2868	s__	D31_WEV_T2106132010_bin.128-c00393_D31_WEV...region001	RiPPs
SGB_447	D31_WEV_T2106132010_bin.13	d__Bacteria;p__Bacteroidota;c__Bacteroidia;o__Bacteroidales;f__Paludibacteraceae;g__UBA1723;s__	d__Bacteria	p__Bacteroidota	c__Bacteroidia	o__Bacteroidales	f__Paludibacteraceae	g__UBA1723	s__	D31_WEV_T2106132010_bin.13-c00114_D31_WEV...region001	Others
SGB_447	D31_WEV_T2106132010_bin.13	d__Bacteria;p__Bacteroidota;c__Bacteroidia;o__Bacteroidales;f__Paludibacteraceae;g__UBA1723;s__	d__Bacteria	p__Bacteroidota	c__Bacteroidia	o__Bacteroidales	f__Paludibacteraceae	g__UBA1723	s__	D31_WEV_T2106132010_bin.13-c00210_D31_WEV...region001	Others
SGB_447	D31_WEV_T2106132010_bin.13	d__Bacteria;p__Bacteroidota;c__Bacteroidia;o__Bacteroidales;f__Paludibacteraceae;g__UBA1723;s__	d__Bacteria	p__Bacteroidota	c__Bacteroidia	o__Bacteroidales	f__Paludibacteraceae	g__UBA1723	s__	D31_WEV_T2106132010_bin.13-c00272_D31_WEV...region001	Others
SGB_442	D31_WEV_T2106132010_bin.130	d__Bacteria;p__Bacillota_A;c__Clostridia;o__Lachnospirales;f__Lachnospiraceae;g__RGIG3528;s__	d__Bacteria	p__Bacillota_A	c__Clostridia	o__Lachnospirales	f__Lachnospiraceae	g__RGIG3528	s__	D31_WEV_T2106132010_bin.130-c00014_D31_WEV...region001	Others
SGB_442	D31_WEV_T2106132010_bin.130	d__Bacteria;p__Bacillota_A;c__Clostridia;o__Lachnospirales;f__Lachnospiraceae;g__RGIG3528;s__	d__Bacteria	p__Bacillota_A	c__Clostridia	o__Lachnospirales	f__Lachnospiraceae	g__RGIG3528	s__	D31_WEV_T2106132010_bin.130-c00399_D31_WEV...region001	RiPPs
SGB_442	D31_WEV_T2106132010_bin.130	d__Bacteria;p__Bacillota_A;c__Clostridia;o__Lachnospirales;f__Lachnospiraceae;g__RGIG3528;s__	d__Bacteria	p__Bacillota_A	c__Clostridia	o__Lachnospirales	f__Lachnospiraceae	g__RGIG3528	s__	D31_WEV_T2106132010_bin.130-c00505_D31_WEV...region001	RiPPs
SGB_443	D31_WEV_T2106132010_bin.131	d__Bacteria;p__Bacteroidota;c__Bacteroidia;o__Bacteroidales;f__UBA3663;g__UBA3663;s__	d__Bacteria	p__Bacteroidota	c__Bacteroidia	o__Bacteroidales	f__UBA3663	g__UBA3663	s__	D31_WEV_T2106132010_bin.131-c00008_D31_WEV...region001	RiPPs
SGB_443	D31_WEV_T2106132010_bin.131	d__Bacteria;p__Bacteroidota;c__Bacteroidia;o__Bacteroidales;f__UBA3663;g__UBA3663;s__	d__Bacteria	p__Bacteroidota	c__Bacteroidia	o__Bacteroidales	f__UBA3663	g__UBA3663	s__	D31_WEV_T2106132010_bin.131-c00040_D31_WEV...region001	Others
SGB_444	D31_WEV_T2106132010_bin.134	d__Bacteria;p__Fibrobacterota;c__Fibrobacteria;o__Fibrobacterales;f__Fibrobacteraceae;g__Fibrobacter;s__Fibrobacter sp900142535	d__Bacteria	p__Fibrobacterota	c__Fibrobacteria	o__Fibrobacterales	f__Fibrobacteraceae	g__Fibrobacter	s__Fibrobacter sp900142535	D31_WEV_T2106132010_bin.134-c00120_D31_WEV...region001	Terpene
SGB_444	D31_WEV_T2106132010_bin.134	d__Bacteria;p__Fibrobacterota;c__Fibrobacteria;o__Fibrobacterales;f__Fibrobacteraceae;g__Fibrobacter;s__Fibrobacter sp900142535	d__Bacteria	p__Fibrobacterota	c__Fibrobacteria	o__Fibrobacterales	f__Fibrobacteraceae	g__Fibrobacter	s__Fibrobacter sp900142535	D31_WEV_T2106132010_bin.134-c00157_D31_WEV...region001	RiPPs
SGB_445	D31_WEV_T2106132010_bin.136	d__Bacteria;p__Bacillota_A;c__Clostridia;o__Christensenellales;f__DTU072;g__CAG-1782;s__	d__Bacteria	p__Bacillota_A	c__Clostridia	o__Christensenellales	f__DTU072	g__CAG-1782	s__	D31_WEV_T2106132010_bin.136-c00337_D31_WEV...region001	NRPS
SGB_448	D31_WEV_T2106132010_bin.143	d__Bacteria;p__Bacillota_A;c__Clostridia;o__Oscillospirales;f__Acutalibacteraceae;g__UBA737;s__	d__Bacteria	p__Bacillota_A	c__Clostridia	o__Oscillospirales	f__Acutalibacteraceae	g__UBA737	s__	D31_WEV_T2106132010_bin.143-c00039_D31_WEV...region001	NRPS
SGB_448	D31_WEV_T2106132010_bin.143	d__Bacteria;p__Bacillota_A;c__Clostridia;o__Oscillospirales;f__Acutalibacteraceae;g__UBA737;s__	d__Bacteria	p__Bacillota_A	c__Clostridia	o__Oscillospirales	f__Acutalibacteraceae	g__UBA737	s__	D31_WEV_T2106132010_bin.143-c00061_D31_WEV...region001	RiPPs
SGB_449	D31_WEV_T2106132010_bin.146	d__Bacteria;p__Bacillota_A;c__Clostridia;o__Lachnospirales;f__Lachnospiraceae;g__UBA1755;s__	d__Bacteria	p__Bacillota_A	c__Clostridia	o__Lachnospirales	f__Lachnospiraceae	g__UBA1755	s__	D31_WEV_T2106132010_bin.146-c00081_D31_WEV...region001	Others
SGB_450	D31_WEV_T2106132010_bin.148	d__Bacteria;p__Bacillota_A;c__Clostridia;o__Christensenellales;f__CAG-74;g__RUG740;s__	d__Bacteria	p__Bacillota_A	c__Clostridia	o__Christensenellales	f__CAG-74	g__RUG740	s__	D31_WEV_T2106132010_bin.148-c00017_D31_WEV...region001	RiPPs
SGB_450	D31_WEV_T2106132010_bin.148	d__Bacteria;p__Bacillota_A;c__Clostridia;o__Christensenellales;f__CAG-74;g__RUG740;s__	d__Bacteria	p__Bacillota_A	c__Clostridia	o__Christensenellales	f__CAG-74	g__RUG740	s__	D31_WEV_T2106132010_bin.148-c00044_D31_WEV...region001	Others
SGB_450	D31_WEV_T2106132010_bin.148	d__Bacteria;p__Bacillota_A;c__Clostridia;o__Christensenellales;f__CAG-74;g__RUG740;s__	d__Bacteria	p__Bacillota_A	c__Clostridia	o__Christensenellales	f__CAG-74	g__RUG740	s__	D31_WEV_T2106132010_bin.148-c00044_D31_WEV...region002	NRPS
SGB_450	D31_WEV_T2106132010_bin.148	d__Bacteria;p__Bacillota_A;c__Clostridia;o__Christensenellales;f__CAG-74;g__RUG740;s__	d__Bacteria	p__Bacillota_A	c__Clostridia	o__Christensenellales	f__CAG-74	g__RUG740	s__	D31_WEV_T2106132010_bin.148-c00060_D31_WEV...region001	RiPPs
SGB_451	D31_WEV_T2106132010_bin.152	d__Bacteria;p__Bacillota;c__Bacilli;o__RFN20;f__CAG-826;g__CAJOLV01;s__	d__Bacteria	p__Bacillota	c__Bacilli	o__RFN20	f__CAG-826	g__CAJOLV01	s__	D31_WEV_T2106132010_bin.152-c00004_D31_WEV...region001	NRPS
SGB_452	D31_WEV_T2106132010_bin.156	d__Archaea;p__Halobacteriota;c__Methanomicrobia;o__Methanomicrobiales;f__Methanocorpusculaceae;g__Methanocorpusculum;s__	d__Archaea	p__Halobacteriota	c__Methanomicrobia	o__Methanomicrobiales	f__Methanocorpusculaceae	g__Methanocorpusculum	s__	D31_WEV_T2106132010_bin.156-c00053_D31_WEV...region001	RiPPs
SGB_453	D31_WEV_T2106132010_bin.158	d__Bacteria;p__Bacillota_A;c__Clostridia;o__Oscillospirales;f__Ruminococcaceae;g__HUN007;s__	d__Bacteria	p__Bacillota_A	c__Clostridia	o__Oscillospirales	f__Ruminococcaceae	g__HUN007	s__	D31_WEV_T2106132010_bin.158-c00100_D31_WEV...region001	RiPPs
SGB_453	D31_WEV_T2106132010_bin.158	d__Bacteria;p__Bacillota_A;c__Clostridia;o__Oscillospirales;f__Ruminococcaceae;g__HUN007;s__	d__Bacteria	p__Bacillota_A	c__Clostridia	o__Oscillospirales	f__Ruminococcaceae	g__HUN007	s__	D31_WEV_T2106132010_bin.158-c00101_D31_WEV...region001	RiPPs
SGB_453	D31_WEV_T2106132010_bin.158	d__Bacteria;p__Bacillota_A;c__Clostridia;o__Oscillospirales;f__Ruminococcaceae;g__HUN007;s__	d__Bacteria	p__Bacillota_A	c__Clostridia	o__Oscillospirales	f__Ruminococcaceae	g__HUN007	s__	D31_WEV_T2106132010_bin.158-c00105_D31_WEV...region001	NRPS
SGB_453	D31_WEV_T2106132010_bin.158	d__Bacteria;p__Bacillota_A;c__Clostridia;o__Oscillospirales;f__Ruminococcaceae;g__HUN007;s__	d__Bacteria	p__Bacillota_A	c__Clostridia	o__Oscillospirales	f__Ruminococcaceae	g__HUN007	s__	D31_WEV_T2106132010_bin.158-c00114_D31_WEV...region001	Others
SGB_453	D31_WEV_T2106132010_bin.158	d__Bacteria;p__Bacillota_A;c__Clostridia;o__Oscillospirales;f__Ruminococcaceae;g__HUN007;s__	d__Bacteria	p__Bacillota_A	c__Clostridia	o__Oscillospirales	f__Ruminococcaceae	g__HUN007	s__	D31_WEV_T2106132010_bin.158-c00117_D31_WEV...region001	RiPPs
SGB_453	D31_WEV_T2106132010_bin.158	d__Bacteria;p__Bacillota_A;c__Clostridia;o__Oscillospirales;f__Ruminococcaceae;g__HUN007;s__	d__Bacteria	p__Bacillota_A	c__Clostridia	o__Oscillospirales	f__Ruminococcaceae	g__HUN007	s__	D31_WEV_T2106132010_bin.158-c00132_D31_WEV...region001	RiPPs
SGB_453	D31_WEV_T2106132010_bin.158	d__Bacteria;p__Bacillota_A;c__Clostridia;o__Oscillospirales;f__Ruminococcaceae;g__HUN007;s__	d__Bacteria	p__Bacillota_A	c__Clostridia	o__Oscillospirales	f__Ruminococcaceae	g__HUN007	s__	D31_WEV_T2106132010_bin.158-c00209_D31_WEV...region001	RiPPs
SGB_453	D31_WEV_T2106132010_bin.158	d__Bacteria;p__Bacillota_A;c__Clostridia;o__Oscillospirales;f__Ruminococcaceae;g__HUN007;s__	d__Bacteria	p__Bacillota_A	c__Clostridia	o__Oscillospirales	f__Ruminococcaceae	g__HUN007	s__	D31_WEV_T2106132010_bin.158-c00213_D31_WEV...region001	RiPPs
SGB_453	D31_WEV_T2106132010_bin.158	d__Bacteria;p__Bacillota_A;c__Clostridia;o__Oscillospirales;f__Ruminococcaceae;g__HUN007;s__	d__Bacteria	p__Bacillota_A	c__Clostridia	o__Oscillospirales	f__Ruminococcaceae	g__HUN007	s__	D31_WEV_T2106132010_bin.158-c00218_D31_WEV...region001	RiPPs
SGB_453	D31_WEV_T2106132010_bin.158	d__Bacteria;p__Bacillota_A;c__Clostridia;o__Oscillospirales;f__Ruminococcaceae;g__HUN007;s__	d__Bacteria	p__Bacillota_A	c__Clostridia	o__Oscillospirales	f__Ruminococcaceae	g__HUN007	s__	D31_WEV_T2106132010_bin.158-c00223_D31_WEV...region001	RiPPs
SGB_453	D31_WEV_T2106132010_bin.158	d__Bacteria;p__Bacillota_A;c__Clostridia;o__Oscillospirales;f__Ruminococcaceae;g__HUN007;s__	d__Bacteria	p__Bacillota_A	c__Clostridia	o__Oscillospirales	f__Ruminococcaceae	g__HUN007	s__	D31_WEV_T2106132010_bin.158-c00249_D31_WEV...region001	NRPS
SGB_454	D31_WEV_T2106132010_bin.16	d__Bacteria;p__Spirochaetota;c__Spirochaetia;o__CADAEX01;f__CADAEX01;g__CADAEX01;s__	d__Bacteria	p__Spirochaetota	c__Spirochaetia	o__CADAEX01	f__CADAEX01	g__CADAEX01	s__	D31_WEV_T2106132010_bin.16-c00048_D31_WEV...region001	PKSother
SGB_454	D31_WEV_T2106132010_bin.16	d__Bacteria;p__Spirochaetota;c__Spirochaetia;o__CADAEX01;f__CADAEX01;g__CADAEX01;s__	d__Bacteria	p__Spirochaetota	c__Spirochaetia	o__CADAEX01	f__CADAEX01	g__CADAEX01	s__	D31_WEV_T2106132010_bin.16-c00138_D31_WEV...region001	NRPS
SGB_454	D31_WEV_T2106132010_bin.16	d__Bacteria;p__Spirochaetota;c__Spirochaetia;o__CADAEX01;f__CADAEX01;g__CADAEX01;s__	d__Bacteria	p__Spirochaetota	c__Spirochaetia	o__CADAEX01	f__CADAEX01	g__CADAEX01	s__	D31_WEV_T2106132010_bin.16-c00147_D31_WEV...region001	NRPS
SGB_454	D31_WEV_T2106132010_bin.16	d__Bacteria;p__Spirochaetota;c__Spirochaetia;o__CADAEX01;f__CADAEX01;g__CADAEX01;s__	d__Bacteria	p__Spirochaetota	c__Spirochaetia	o__CADAEX01	f__CADAEX01	g__CADAEX01	s__	D31_WEV_T2106132010_bin.16-c00271_D31_WEV...region001	NRPS
SGB_456	D31_WEV_T2106132010_bin.175	d__Archaea;p__Thermoplasmatota;c__Thermoplasmata;o__Methanomassiliicoccales;f__Methanomethylophilaceae;g__UBA71;s__	d__Archaea	p__Thermoplasmatota	c__Thermoplasmata	o__Methanomassiliicoccales	f__Methanomethylophilaceae	g__UBA71	s__	D31_WEV_T2106132010_bin.175-c00223_D31_WEV...region001	NRPS
SGB_456	D31_WEV_T2106132010_bin.175	d__Archaea;p__Thermoplasmatota;c__Thermoplasmata;o__Methanomassiliicoccales;f__Methanomethylophilaceae;g__UBA71;s__	d__Archaea	p__Thermoplasmatota	c__Thermoplasmata	o__Methanomassiliicoccales	f__Methanomethylophilaceae	g__UBA71	s__	D31_WEV_T2106132010_bin.175-c00410_D31_WEV...region001	NRPS
SGB_457	D31_WEV_T2106132010_bin.176	d__Bacteria;p__Spirochaetota;c__Spirochaetia;o__Treponematales;f__Treponemataceae;g__Treponema_D;s__	d__Bacteria	p__Spirochaetota	c__Spirochaetia	o__Treponematales	f__Treponemataceae	g__Treponema_D	s__	D31_WEV_T2106132010_bin.176-c00041_D31_WEV...region001	Others
SGB_457	D31_WEV_T2106132010_bin.176	d__Bacteria;p__Spirochaetota;c__Spirochaetia;o__Treponematales;f__Treponemataceae;g__Treponema_D;s__	d__Bacteria	p__Spirochaetota	c__Spirochaetia	o__Treponematales	f__Treponemataceae	g__Treponema_D	s__	D31_WEV_T2106132010_bin.176-c00047_D31_WEV...region001	Others
SGB_458	D31_WEV_T2106132010_bin.179	d__Archaea;p__Halobacteriota;c__Methanomicrobia;o__Methanomicrobiales;f__Methanocorpusculaceae;g__Methanocorpusculum;s__	d__Archaea	p__Halobacteriota	c__Methanomicrobia	o__Methanomicrobiales	f__Methanocorpusculaceae	g__Methanocorpusculum	s__	D31_WEV_T2106132010_bin.179-c00012_D31_WEV...region001	NRPS
SGB_458	D31_WEV_T2106132010_bin.179	d__Archaea;p__Halobacteriota;c__Methanomicrobia;o__Methanomicrobiales;f__Methanocorpusculaceae;g__Methanocorpusculum;s__	d__Archaea	p__Halobacteriota	c__Methanomicrobia	o__Methanomicrobiales	f__Methanocorpusculaceae	g__Methanocorpusculum	s__	D31_WEV_T2106132010_bin.179-c00146_D31_WEV...region001	NRPS
SGB_459	D31_WEV_T2106132010_bin.181	d__Bacteria;p__Actinomycetota;c__Coriobacteriia;o__Coriobacteriales;f__Eggerthellaceae;g__;s__	d__Bacteria	p__Actinomycetota	c__Coriobacteriia	o__Coriobacteriales	f__Eggerthellaceae	g__	s__	D31_WEV_T2106132010_bin.181-c00227_D31_WEV...region001	Others
SGB_459	D31_WEV_T2106132010_bin.181	d__Bacteria;p__Actinomycetota;c__Coriobacteriia;o__Coriobacteriales;f__Eggerthellaceae;g__;s__	d__Bacteria	p__Actinomycetota	c__Coriobacteriia	o__Coriobacteriales	f__Eggerthellaceae	g__	s__	D31_WEV_T2106132010_bin.181-c00247_D31_WEV...region001	RiPPs
SGB_459	D31_WEV_T2106132010_bin.181	d__Bacteria;p__Actinomycetota;c__Coriobacteriia;o__Coriobacteriales;f__Eggerthellaceae;g__;s__	d__Bacteria	p__Actinomycetota	c__Coriobacteriia	o__Coriobacteriales	f__Eggerthellaceae	g__	s__	D31_WEV_T2106132010_bin.181-c00283_D31_WEV...region001	NRPS
SGB_459	D31_WEV_T2106132010_bin.181	d__Bacteria;p__Actinomycetota;c__Coriobacteriia;o__Coriobacteriales;f__Eggerthellaceae;g__;s__	d__Bacteria	p__Actinomycetota	c__Coriobacteriia	o__Coriobacteriales	f__Eggerthellaceae	g__	s__	D31_WEV_T2106132010_bin.181-c00331_D31_WEV...region001	NRPS
SGB_460	D31_WEV_T2106132010_bin.183	d__Bacteria;p__Bacillota_A;c__Clostridia;o__Oscillospirales;f__Oscillospiraceae;g__RGIG7114;s__	d__Bacteria	p__Bacillota_A	c__Clostridia	o__Oscillospirales	f__Oscillospiraceae	g__RGIG7114	s__	D31_WEV_T2106132010_bin.183-c00050_D31_WEV...region001	Others
SGB_461	D31_WEV_T2106132010_bin.189	d__Bacteria;p__Verrucomicrobiota;c__Kiritimatiellia;o__RFP12;f__UBA1067;g__UBA1067;s__	d__Bacteria	p__Verrucomicrobiota	c__Kiritimatiellia	o__RFP12	f__UBA1067	g__UBA1067	s__	D31_WEV_T2106132010_bin.189-c00067_D31_WEV...region001	NRPS
SGB_480	D31_WEV_T2106132010_bin.2	d__Bacteria;p__Bacillota;c__Bacilli;o__RFN20;f__CAG-826;g__JAKSVI01;s__	d__Bacteria	p__Bacillota	c__Bacilli	o__RFN20	f__CAG-826	g__JAKSVI01	s__	D31_WEV_T2106132010_bin.2-c00077_D31_WEV...region001	NRPS
SGB_463	D31_WEV_T2106132010_bin.200	d__Bacteria;p__Bacteroidota;c__Bacteroidia;o__Bacteroidales;f__UBA932;g__Cryptobacteroides;s__	d__Bacteria	p__Bacteroidota	c__Bacteroidia	o__Bacteroidales	f__UBA932	g__Cryptobacteroides	s__	D31_WEV_T2106132010_bin.200-c00035_D31_WEV...region001	RiPPs
SGB_463	D31_WEV_T2106132010_bin.200	d__Bacteria;p__Bacteroidota;c__Bacteroidia;o__Bacteroidales;f__UBA932;g__Cryptobacteroides;s__	d__Bacteria	p__Bacteroidota	c__Bacteroidia	o__Bacteroidales	f__UBA932	g__Cryptobacteroides	s__	D31_WEV_T2106132010_bin.200-c00053_D31_WEV...region001	RiPPs
SGB_464	D31_WEV_T2106132010_bin.203	d__Bacteria;p__Bacillota_A;c__Clostridia;o__Oscillospirales;f__Acutalibacteraceae;g__RGIG426;s__	d__Bacteria	p__Bacillota_A	c__Clostridia	o__Oscillospirales	f__Acutalibacteraceae	g__RGIG426	s__	D31_WEV_T2106132010_bin.203-c00019_D31_WEV...region001	NRPS
SGB_465	D31_WEV_T2106132010_bin.206	d__Archaea;p__Thermoplasmatota;c__Thermoplasmata;o__Methanomassiliicoccales;f__Methanomethylophilaceae;g__JAKSHX01;s__	d__Archaea	p__Thermoplasmatota	c__Thermoplasmata	o__Methanomassiliicoccales	f__Methanomethylophilaceae	g__JAKSHX01	s__	D31_WEV_T2106132010_bin.206-c00109_D31_WEV...region001	NRPS
SGB_465	D31_WEV_T2106132010_bin.206	d__Archaea;p__Thermoplasmatota;c__Thermoplasmata;o__Methanomassiliicoccales;f__Methanomethylophilaceae;g__JAKSHX01;s__	d__Archaea	p__Thermoplasmatota	c__Thermoplasmata	o__Methanomassiliicoccales	f__Methanomethylophilaceae	g__JAKSHX01	s__	D31_WEV_T2106132010_bin.206-c00141_D31_WEV...region001	NRPS
SGB_465	D31_WEV_T2106132010_bin.206	d__Archaea;p__Thermoplasmatota;c__Thermoplasmata;o__Methanomassiliicoccales;f__Methanomethylophilaceae;g__JAKSHX01;s__	d__Archaea	p__Thermoplasmatota	c__Thermoplasmata	o__Methanomassiliicoccales	f__Methanomethylophilaceae	g__JAKSHX01	s__	D31_WEV_T2106132010_bin.206-c00188_D31_WEV...region001	NRPS
SGB_465	D31_WEV_T2106132010_bin.206	d__Archaea;p__Thermoplasmatota;c__Thermoplasmata;o__Methanomassiliicoccales;f__Methanomethylophilaceae;g__JAKSHX01;s__	d__Archaea	p__Thermoplasmatota	c__Thermoplasmata	o__Methanomassiliicoccales	f__Methanomethylophilaceae	g__JAKSHX01	s__	D31_WEV_T2106132010_bin.206-c00189_D31_WEV...region001	NRPS
SGB_465	D31_WEV_T2106132010_bin.206	d__Archaea;p__Thermoplasmatota;c__Thermoplasmata;o__Methanomassiliicoccales;f__Methanomethylophilaceae;g__JAKSHX01;s__	d__Archaea	p__Thermoplasmatota	c__Thermoplasmata	o__Methanomassiliicoccales	f__Methanomethylophilaceae	g__JAKSHX01	s__	D31_WEV_T2106132010_bin.206-c00270_D31_WEV...region001	NRPS
SGB_465	D31_WEV_T2106132010_bin.206	d__Archaea;p__Thermoplasmatota;c__Thermoplasmata;o__Methanomassiliicoccales;f__Methanomethylophilaceae;g__JAKSHX01;s__	d__Archaea	p__Thermoplasmatota	c__Thermoplasmata	o__Methanomassiliicoccales	f__Methanomethylophilaceae	g__JAKSHX01	s__	D31_WEV_T2106132010_bin.206-c00291_D31_WEV...region001	NRPS
SGB_465	D31_WEV_T2106132010_bin.206	d__Archaea;p__Thermoplasmatota;c__Thermoplasmata;o__Methanomassiliicoccales;f__Methanomethylophilaceae;g__JAKSHX01;s__	d__Archaea	p__Thermoplasmatota	c__Thermoplasmata	o__Methanomassiliicoccales	f__Methanomethylophilaceae	g__JAKSHX01	s__	D31_WEV_T2106132010_bin.206-c00403_D31_WEV...region001	NRPS
SGB_467	D31_WEV_T2106132010_bin.21	d__Bacteria;p__Verrucomicrobiota;c__Kiritimatiellia;o__RFP12;f__UBA1067;g__;s__	d__Bacteria	p__Verrucomicrobiota	c__Kiritimatiellia	o__RFP12	f__UBA1067	g__	s__	D31_WEV_T2106132010_bin.21-c00004_D31_WEV...region001	Others
SGB_467	D31_WEV_T2106132010_bin.21	d__Bacteria;p__Verrucomicrobiota;c__Kiritimatiellia;o__RFP12;f__UBA1067;g__;s__	d__Bacteria	p__Verrucomicrobiota	c__Kiritimatiellia	o__RFP12	f__UBA1067	g__	s__	D31_WEV_T2106132010_bin.21-c00040_D31_WEV...region001	Others
SGB_466	D31_WEV_T2106132010_bin.211	d__Bacteria;p__Planctomycetota;c__Planctomycetia;o__Pirellulales;f__Thermoguttaceae;g__RUG695;s__	d__Bacteria	p__Planctomycetota	c__Planctomycetia	o__Pirellulales	f__Thermoguttaceae	g__RUG695	s__	D31_WEV_T2106132010_bin.211-c00221_D31_WEV...region001	NRPS
SGB_466	D31_WEV_T2106132010_bin.211	d__Bacteria;p__Planctomycetota;c__Planctomycetia;o__Pirellulales;f__Thermoguttaceae;g__RUG695;s__	d__Bacteria	p__Planctomycetota	c__Planctomycetia	o__Pirellulales	f__Thermoguttaceae	g__RUG695	s__	D31_WEV_T2106132010_bin.211-c00406_D31_WEV...region001	Terpene
SGB_466	D31_WEV_T2106132010_bin.211	d__Bacteria;p__Planctomycetota;c__Planctomycetia;o__Pirellulales;f__Thermoguttaceae;g__RUG695;s__	d__Bacteria	p__Planctomycetota	c__Planctomycetia	o__Pirellulales	f__Thermoguttaceae	g__RUG695	s__	D31_WEV_T2106132010_bin.211-c00469_D31_WEV...region001	Terpene
SGB_466	D31_WEV_T2106132010_bin.211	d__Bacteria;p__Planctomycetota;c__Planctomycetia;o__Pirellulales;f__Thermoguttaceae;g__RUG695;s__	d__Bacteria	p__Planctomycetota	c__Planctomycetia	o__Pirellulales	f__Thermoguttaceae	g__RUG695	s__	D31_WEV_T2106132010_bin.211-c00526_D31_WEV...region001	Terpene
SGB_468	D31_WEV_T2106132010_bin.221	d__Bacteria;p__Bacillota_A;c__Clostridia;o__Christensenellales;f__DTU072;g__CAG-1782;s__	d__Bacteria	p__Bacillota_A	c__Clostridia	o__Christensenellales	f__DTU072	g__CAG-1782	s__	D31_WEV_T2106132010_bin.221-c00023_D31_WEV...region001	NRPS
SGB_468	D31_WEV_T2106132010_bin.221	d__Bacteria;p__Bacillota_A;c__Clostridia;o__Christensenellales;f__DTU072;g__CAG-1782;s__	d__Bacteria	p__Bacillota_A	c__Clostridia	o__Christensenellales	f__DTU072	g__CAG-1782	s__	D31_WEV_T2106132010_bin.221-c00069_D31_WEV...region001	NRPS
SGB_468	D31_WEV_T2106132010_bin.221	d__Bacteria;p__Bacillota_A;c__Clostridia;o__Christensenellales;f__DTU072;g__CAG-1782;s__	d__Bacteria	p__Bacillota_A	c__Clostridia	o__Christensenellales	f__DTU072	g__CAG-1782	s__	D31_WEV_T2106132010_bin.221-c00128_D31_WEV...region001	Others
SGB_469	D31_WEV_T2106132010_bin.226	d__Bacteria;p__Bacillota_A;c__Clostridia;o__Oscillospirales;f__Oscillospiraceae;g__Limivicinus;s__	d__Bacteria	p__Bacillota_A	c__Clostridia	o__Oscillospirales	f__Oscillospiraceae	g__Limivicinus	s__	D31_WEV_T2106132010_bin.226-c00073_D31_WEV...region001	NRPS
SGB_469	D31_WEV_T2106132010_bin.226	d__Bacteria;p__Bacillota_A;c__Clostridia;o__Oscillospirales;f__Oscillospiraceae;g__Limivicinus;s__	d__Bacteria	p__Bacillota_A	c__Clostridia	o__Oscillospirales	f__Oscillospiraceae	g__Limivicinus	s__	D31_WEV_T2106132010_bin.226-c00109_D31_WEV...region001	NRPS
SGB_469	D31_WEV_T2106132010_bin.226	d__Bacteria;p__Bacillota_A;c__Clostridia;o__Oscillospirales;f__Oscillospiraceae;g__Limivicinus;s__	d__Bacteria	p__Bacillota_A	c__Clostridia	o__Oscillospirales	f__Oscillospiraceae	g__Limivicinus	s__	D31_WEV_T2106132010_bin.226-c00112_D31_WEV...region001	RiPPs
SGB_469	D31_WEV_T2106132010_bin.226	d__Bacteria;p__Bacillota_A;c__Clostridia;o__Oscillospirales;f__Oscillospiraceae;g__Limivicinus;s__	d__Bacteria	p__Bacillota_A	c__Clostridia	o__Oscillospirales	f__Oscillospiraceae	g__Limivicinus	s__	D31_WEV_T2106132010_bin.226-c00179_D31_WEV...region001	Others
SGB_469	D31_WEV_T2106132010_bin.226	d__Bacteria;p__Bacillota_A;c__Clostridia;o__Oscillospirales;f__Oscillospiraceae;g__Limivicinus;s__	d__Bacteria	p__Bacillota_A	c__Clostridia	o__Oscillospirales	f__Oscillospiraceae	g__Limivicinus	s__	D31_WEV_T2106132010_bin.226-c00246_D31_WEV...region001	NRPS
SGB_469	D31_WEV_T2106132010_bin.226	d__Bacteria;p__Bacillota_A;c__Clostridia;o__Oscillospirales;f__Oscillospiraceae;g__Limivicinus;s__	d__Bacteria	p__Bacillota_A	c__Clostridia	o__Oscillospirales	f__Oscillospiraceae	g__Limivicinus	s__	D31_WEV_T2106132010_bin.226-c00303_D31_WEV...region001	NRPS
SGB_469	D31_WEV_T2106132010_bin.226	d__Bacteria;p__Bacillota_A;c__Clostridia;o__Oscillospirales;f__Oscillospiraceae;g__Limivicinus;s__	d__Bacteria	p__Bacillota_A	c__Clostridia	o__Oscillospirales	f__Oscillospiraceae	g__Limivicinus	s__	D31_WEV_T2106132010_bin.226-c00363_D31_WEV...region001	NRPS
SGB_470	D31_WEV_T2106132010_bin.232	d__Bacteria;p__Bacteroidota;c__Bacteroidia;o__Bacteroidales;f__Bacteroidaceae;g__UBA1179;s__	d__Bacteria	p__Bacteroidota	c__Bacteroidia	o__Bacteroidales	f__Bacteroidaceae	g__UBA1179	s__	D31_WEV_T2106132010_bin.232-c00003_D31_WEV...region001	NRPS
SGB_470	D31_WEV_T2106132010_bin.232	d__Bacteria;p__Bacteroidota;c__Bacteroidia;o__Bacteroidales;f__Bacteroidaceae;g__UBA1179;s__	d__Bacteria	p__Bacteroidota	c__Bacteroidia	o__Bacteroidales	f__Bacteroidaceae	g__UBA1179	s__	D31_WEV_T2106132010_bin.232-c00006_D31_WEV...region001	NRPS
SGB_470	D31_WEV_T2106132010_bin.232	d__Bacteria;p__Bacteroidota;c__Bacteroidia;o__Bacteroidales;f__Bacteroidaceae;g__UBA1179;s__	d__Bacteria	p__Bacteroidota	c__Bacteroidia	o__Bacteroidales	f__Bacteroidaceae	g__UBA1179	s__	D31_WEV_T2106132010_bin.232-c00029_D31_WEV...region001	NRPS
SGB_470	D31_WEV_T2106132010_bin.232	d__Bacteria;p__Bacteroidota;c__Bacteroidia;o__Bacteroidales;f__Bacteroidaceae;g__UBA1179;s__	d__Bacteria	p__Bacteroidota	c__Bacteroidia	o__Bacteroidales	f__Bacteroidaceae	g__UBA1179	s__	D31_WEV_T2106132010_bin.232-c00043_D31_WEV...region001	RiPPs
SGB_470	D31_WEV_T2106132010_bin.232	d__Bacteria;p__Bacteroidota;c__Bacteroidia;o__Bacteroidales;f__Bacteroidaceae;g__UBA1179;s__	d__Bacteria	p__Bacteroidota	c__Bacteroidia	o__Bacteroidales	f__Bacteroidaceae	g__UBA1179	s__	D31_WEV_T2106132010_bin.232-c00059_D31_WEV...region001	NRPS
SGB_471	D31_WEV_T2106132010_bin.235	d__Bacteria;p__Verrucomicrobiota;c__Kiritimatiellia;o__RFP12;f__UBA1067;g__RUG572;s__	d__Bacteria	p__Verrucomicrobiota	c__Kiritimatiellia	o__RFP12	f__UBA1067	g__RUG572	s__	D31_WEV_T2106132010_bin.235-c00056_D31_WEV...region001	Others
SGB_472	D31_WEV_T2106132010_bin.236	d__Bacteria;p__Bacillota_C;c__Negativicutes;o__Acidaminococcales;f__Acidaminococcaceae;g__E4-135;s__	d__Bacteria	p__Bacillota_C	c__Negativicutes	o__Acidaminococcales	f__Acidaminococcaceae	g__E4-135	s__	D31_WEV_T2106132010_bin.236-c00009_D31_WEV...region001	RiPPs
SGB_473	D31_WEV_T2106132010_bin.238	d__Bacteria;p__Spirochaetota;c__Spirochaetia;o__Treponematales;f__Treponemataceae;g__Treponema_D;s__	d__Bacteria	p__Spirochaetota	c__Spirochaetia	o__Treponematales	f__Treponemataceae	g__Treponema_D	s__	D31_WEV_T2106132010_bin.238-c00028_D31_WEV...region001	RiPPs
SGB_474	D31_WEV_T2106132010_bin.239	d__Bacteria;p__Spirochaetota;c__Spirochaetia;o__Treponematales;f__Treponemataceae;g__Treponema_D;s__	d__Bacteria	p__Spirochaetota	c__Spirochaetia	o__Treponematales	f__Treponemataceae	g__Treponema_D	s__	D31_WEV_T2106132010_bin.239-c00117_D31_WEV...region001	Others
SGB_474	D31_WEV_T2106132010_bin.239	d__Bacteria;p__Spirochaetota;c__Spirochaetia;o__Treponematales;f__Treponemataceae;g__Treponema_D;s__	d__Bacteria	p__Spirochaetota	c__Spirochaetia	o__Treponematales	f__Treponemataceae	g__Treponema_D	s__	D31_WEV_T2106132010_bin.239-c00137_D31_WEV...region001	Others
SGB_476	D31_WEV_T2106132010_bin.249	d__Bacteria;p__Bacillota_A;c__Clostridia;o__Lachnospirales;f__Lachnospiraceae;g__UBA2868;s__	d__Bacteria	p__Bacillota_A	c__Clostridia	o__Lachnospirales	f__Lachnospiraceae	g__UBA2868	s__	D31_WEV_T2106132010_bin.249-c00057_D31_WEV...region001	RiPPs
SGB_477	D31_WEV_T2106132010_bin.25	d__Bacteria;p__Bacteroidota;c__Bacteroidia;o__Bacteroidales;f__Paludibacteraceae;g__Aphodosoma;s__	d__Bacteria	p__Bacteroidota	c__Bacteroidia	o__Bacteroidales	f__Paludibacteraceae	g__Aphodosoma	s__	D31_WEV_T2106132010_bin.25-c00151_D31_WEV...region001	NRPS
SGB_477	D31_WEV_T2106132010_bin.25	d__Bacteria;p__Bacteroidota;c__Bacteroidia;o__Bacteroidales;f__Paludibacteraceae;g__Aphodosoma;s__	d__Bacteria	p__Bacteroidota	c__Bacteroidia	o__Bacteroidales	f__Paludibacteraceae	g__Aphodosoma	s__	D31_WEV_T2106132010_bin.25-c00184_D31_WEV...region001	NRPS
SGB_478	D31_WEV_T2106132010_bin.26	d__Bacteria;p__Bacteroidota;c__Bacteroidia;o__Bacteroidales;f__UBA932;g__Bact-11;s__	d__Bacteria	p__Bacteroidota	c__Bacteroidia	o__Bacteroidales	f__UBA932	g__Bact-11	s__	D31_WEV_T2106132010_bin.26-c00001_D31_WEV...region001	Others
SGB_478	D31_WEV_T2106132010_bin.26	d__Bacteria;p__Bacteroidota;c__Bacteroidia;o__Bacteroidales;f__UBA932;g__Bact-11;s__	d__Bacteria	p__Bacteroidota	c__Bacteroidia	o__Bacteroidales	f__UBA932	g__Bact-11	s__	D31_WEV_T2106132010_bin.26-c00008_D31_WEV...region001	NRPS
SGB_478	D31_WEV_T2106132010_bin.26	d__Bacteria;p__Bacteroidota;c__Bacteroidia;o__Bacteroidales;f__UBA932;g__Bact-11;s__	d__Bacteria	p__Bacteroidota	c__Bacteroidia	o__Bacteroidales	f__UBA932	g__Bact-11	s__	D31_WEV_T2106132010_bin.26-c00052_D31_WEV...region001	NRPS
SGB_478	D31_WEV_T2106132010_bin.26	d__Bacteria;p__Bacteroidota;c__Bacteroidia;o__Bacteroidales;f__UBA932;g__Bact-11;s__	d__Bacteria	p__Bacteroidota	c__Bacteroidia	o__Bacteroidales	f__UBA932	g__Bact-11	s__	D31_WEV_T2106132010_bin.26-c00057_D31_WEV...region001	Others
SGB_479	D31_WEV_T2106132010_bin.27	d__Bacteria;p__Spirochaetota;c__Spirochaetia;o__Sphaerochaetales;f__Sphaerochaetaceae;g__;s__	d__Bacteria	p__Spirochaetota	c__Spirochaetia	o__Sphaerochaetales	f__Sphaerochaetaceae	g__	s__	D31_WEV_T2106132010_bin.27-c00095_D31_WEV...region001	NRPS
SGB_479	D31_WEV_T2106132010_bin.27	d__Bacteria;p__Spirochaetota;c__Spirochaetia;o__Sphaerochaetales;f__Sphaerochaetaceae;g__;s__	d__Bacteria	p__Spirochaetota	c__Spirochaetia	o__Sphaerochaetales	f__Sphaerochaetaceae	g__	s__	D31_WEV_T2106132010_bin.27-c00096_D31_WEV...region001	RiPPs
SGB_481	D31_WEV_T2106132010_bin.36	d__Bacteria;p__Bacillota_A;c__Clostridia;o__Oscillospirales;f__Oscillospiraceae;g__Limivicinus;s__	d__Bacteria	p__Bacillota_A	c__Clostridia	o__Oscillospirales	f__Oscillospiraceae	g__Limivicinus	s__	D31_WEV_T2106132010_bin.36-c00081_D31_WEV...region001	NRPS
SGB_483	D31_WEV_T2106132010_bin.41	d__Bacteria;p__Bacillota;c__Bacilli;o__RFN20;f__CAG-826;g__RGIG9670;s__	d__Bacteria	p__Bacillota	c__Bacilli	o__RFN20	f__CAG-826	g__RGIG9670	s__	D31_WEV_T2106132010_bin.41-c00003_D31_WEV...region001	NRPS
SGB_484	D31_WEV_T2106132010_bin.44	d__Bacteria;p__Bacteroidota;c__Bacteroidia;o__Bacteroidales;f__Paludibacteraceae;g__RF16;s__	d__Bacteria	p__Bacteroidota	c__Bacteroidia	o__Bacteroidales	f__Paludibacteraceae	g__RF16	s__	D31_WEV_T2106132010_bin.44-c00066_D31_WEV...region001	RiPPs
SGB_485	D31_WEV_T2106132010_bin.54	d__Bacteria;p__Bacteroidota;c__Bacteroidia;o__Bacteroidales;f__WCHB1-69;g__UBA1756;s__	d__Bacteria	p__Bacteroidota	c__Bacteroidia	o__Bacteroidales	f__WCHB1-69	g__UBA1756	s__	D31_WEV_T2106132010_bin.54-c00006_D31_WEV...region001	NRPS
SGB_485	D31_WEV_T2106132010_bin.54	d__Bacteria;p__Bacteroidota;c__Bacteroidia;o__Bacteroidales;f__WCHB1-69;g__UBA1756;s__	d__Bacteria	p__Bacteroidota	c__Bacteroidia	o__Bacteroidales	f__WCHB1-69	g__UBA1756	s__	D31_WEV_T2106132010_bin.54-c00016_D31_WEV...region001	Others
SGB_486	D31_WEV_T2106132010_bin.58	d__Bacteria;p__Bacteroidota;c__Bacteroidia;o__Bacteroidales;f__UBA932;g__Cryptobacteroides;s__	d__Bacteria	p__Bacteroidota	c__Bacteroidia	o__Bacteroidales	f__UBA932	g__Cryptobacteroides	s__	D31_WEV_T2106132010_bin.58-c00034_D31_WEV...region001	NRPS
SGB_486	D31_WEV_T2106132010_bin.58	d__Bacteria;p__Bacteroidota;c__Bacteroidia;o__Bacteroidales;f__UBA932;g__Cryptobacteroides;s__	d__Bacteria	p__Bacteroidota	c__Bacteroidia	o__Bacteroidales	f__UBA932	g__Cryptobacteroides	s__	D31_WEV_T2106132010_bin.58-c00035_D31_WEV...region001	NRPS
SGB_486	D31_WEV_T2106132010_bin.58	d__Bacteria;p__Bacteroidota;c__Bacteroidia;o__Bacteroidales;f__UBA932;g__Cryptobacteroides;s__	d__Bacteria	p__Bacteroidota	c__Bacteroidia	o__Bacteroidales	f__UBA932	g__Cryptobacteroides	s__	D31_WEV_T2106132010_bin.58-c00046_D31_WEV...region001	Others
SGB_493	D31_WEV_T2106132010_bin.6	d__Bacteria;p__Bacillota_A;c__Clostridia;o__Christensenellales;f__CAG-138;g__CAG-1024;s__	d__Bacteria	p__Bacillota_A	c__Clostridia	o__Christensenellales	f__CAG-138	g__CAG-1024	s__	D31_WEV_T2106132010_bin.6-c00161_D31_WEV...region001	NRPS
SGB_493	D31_WEV_T2106132010_bin.6	d__Bacteria;p__Bacillota_A;c__Clostridia;o__Christensenellales;f__CAG-138;g__CAG-1024;s__	d__Bacteria	p__Bacillota_A	c__Clostridia	o__Christensenellales	f__CAG-138	g__CAG-1024	s__	D31_WEV_T2106132010_bin.6-c00350_D31_WEV...region001	NRPS
SGB_487	D31_WEV_T2106132010_bin.60	d__Bacteria;p__Bacillota;c__Bacilli;o__Erysipelotrichales;f__Erysipelotrichaceae;g__Bulleidia;s__	d__Bacteria	p__Bacillota	c__Bacilli	o__Erysipelotrichales	f__Erysipelotrichaceae	g__Bulleidia	s__	D31_WEV_T2106132010_bin.60-c00069_D31_WEV...region001	RiPPs
SGB_487	D31_WEV_T2106132010_bin.60	d__Bacteria;p__Bacillota;c__Bacilli;o__Erysipelotrichales;f__Erysipelotrichaceae;g__Bulleidia;s__	d__Bacteria	p__Bacillota	c__Bacilli	o__Erysipelotrichales	f__Erysipelotrichaceae	g__Bulleidia	s__	D31_WEV_T2106132010_bin.60-c00083_D31_WEV...region001	RiPPs
SGB_487	D31_WEV_T2106132010_bin.60	d__Bacteria;p__Bacillota;c__Bacilli;o__Erysipelotrichales;f__Erysipelotrichaceae;g__Bulleidia;s__	d__Bacteria	p__Bacillota	c__Bacilli	o__Erysipelotrichales	f__Erysipelotrichaceae	g__Bulleidia	s__	D31_WEV_T2106132010_bin.60-c00155_D31_WEV...region001	RiPPs
SGB_487	D31_WEV_T2106132010_bin.60	d__Bacteria;p__Bacillota;c__Bacilli;o__Erysipelotrichales;f__Erysipelotrichaceae;g__Bulleidia;s__	d__Bacteria	p__Bacillota	c__Bacilli	o__Erysipelotrichales	f__Erysipelotrichaceae	g__Bulleidia	s__	D31_WEV_T2106132010_bin.60-c00453_D31_WEV...region001	RiPPs
SGB_488	D31_WEV_T2106132010_bin.61	d__Bacteria;p__Actinomycetota;c__Coriobacteriia;o__Coriobacteriales;f__Eggerthellaceae;g__Phoenicibacter;s__	d__Bacteria	p__Actinomycetota	c__Coriobacteriia	o__Coriobacteriales	f__Eggerthellaceae	g__Phoenicibacter	s__	D31_WEV_T2106132010_bin.61-c00044_D31_WEV...region001	NRPS
SGB_488	D31_WEV_T2106132010_bin.61	d__Bacteria;p__Actinomycetota;c__Coriobacteriia;o__Coriobacteriales;f__Eggerthellaceae;g__Phoenicibacter;s__	d__Bacteria	p__Actinomycetota	c__Coriobacteriia	o__Coriobacteriales	f__Eggerthellaceae	g__Phoenicibacter	s__	D31_WEV_T2106132010_bin.61-c00215_D31_WEV...region001	NRPS
SGB_489	D31_WEV_T2106132010_bin.63	d__Bacteria;p__Bacteroidota;c__Bacteroidia;o__Bacteroidales;f__UBA932;g__Cryptobacteroides;s__	d__Bacteria	p__Bacteroidota	c__Bacteroidia	o__Bacteroidales	f__UBA932	g__Cryptobacteroides	s__	D31_WEV_T2106132010_bin.63-c00015_D31_WEV...region001	RiPPs
SGB_489	D31_WEV_T2106132010_bin.63	d__Bacteria;p__Bacteroidota;c__Bacteroidia;o__Bacteroidales;f__UBA932;g__Cryptobacteroides;s__	d__Bacteria	p__Bacteroidota	c__Bacteroidia	o__Bacteroidales	f__UBA932	g__Cryptobacteroides	s__	D31_WEV_T2106132010_bin.63-c00034_D31_WEV...region001	RiPPs
SGB_490	D31_WEV_T2106132010_bin.66	d__Bacteria;p__Verrucomicrobiota;c__Kiritimatiellia;o__RFP12;f__UBA1067;g__UBA1067;s__	d__Bacteria	p__Verrucomicrobiota	c__Kiritimatiellia	o__RFP12	f__UBA1067	g__UBA1067	s__	D31_WEV_T2106132010_bin.66-c00098_D31_WEV...region001	NRPS
SGB_491	D31_WEV_T2106132010_bin.68	d__Bacteria;p__Bacillota_A;c__Clostridia;o__Lachnospirales;f__Lachnospiraceae;g__UBA1755;s__	d__Bacteria	p__Bacillota_A	c__Clostridia	o__Lachnospirales	f__Lachnospiraceae	g__UBA1755	s__	D31_WEV_T2106132010_bin.68-c00020_D31_WEV...region001	Others
SGB_491	D31_WEV_T2106132010_bin.68	d__Bacteria;p__Bacillota_A;c__Clostridia;o__Lachnospirales;f__Lachnospiraceae;g__UBA1755;s__	d__Bacteria	p__Bacillota_A	c__Clostridia	o__Lachnospirales	f__Lachnospiraceae	g__UBA1755	s__	D31_WEV_T2106132010_bin.68-c00072_D31_WEV...region001	NRPS
SGB_491	D31_WEV_T2106132010_bin.68	d__Bacteria;p__Bacillota_A;c__Clostridia;o__Lachnospirales;f__Lachnospiraceae;g__UBA1755;s__	d__Bacteria	p__Bacillota_A	c__Clostridia	o__Lachnospirales	f__Lachnospiraceae	g__UBA1755	s__	D31_WEV_T2106132010_bin.68-c00340_D31_WEV...region001	NRPS
SGB_492	D31_WEV_T2106132010_bin.69	d__Bacteria;p__Bacillota_A;c__Clostridia;o__Lachnospirales;f__Lachnospiraceae;g__Marvinbryantia;s__	d__Bacteria	p__Bacillota_A	c__Clostridia	o__Lachnospirales	f__Lachnospiraceae	g__Marvinbryantia	s__	D31_WEV_T2106132010_bin.69-c00103_D31_WEV...region001	RiPPs
SGB_492	D31_WEV_T2106132010_bin.69	d__Bacteria;p__Bacillota_A;c__Clostridia;o__Lachnospirales;f__Lachnospiraceae;g__Marvinbryantia;s__	d__Bacteria	p__Bacillota_A	c__Clostridia	o__Lachnospirales	f__Lachnospiraceae	g__Marvinbryantia	s__	D31_WEV_T2106132010_bin.69-c00195_D31_WEV...region001	RiPPs
SGB_492	D31_WEV_T2106132010_bin.69	d__Bacteria;p__Bacillota_A;c__Clostridia;o__Lachnospirales;f__Lachnospiraceae;g__Marvinbryantia;s__	d__Bacteria	p__Bacillota_A	c__Clostridia	o__Lachnospirales	f__Lachnospiraceae	g__Marvinbryantia	s__	D31_WEV_T2106132010_bin.69-c00485_D31_WEV...region001	NRPS
SGB_494	D31_WEV_T2106132010_bin.70	d__Bacteria;p__Bacillota_A;c__Clostridia;o__Christensenellales;f__CAG-74;g__Limiplasma;s__	d__Bacteria	p__Bacillota_A	c__Clostridia	o__Christensenellales	f__CAG-74	g__Limiplasma	s__	D31_WEV_T2106132010_bin.70-c00003_D31_WEV...region001	NRPS
SGB_494	D31_WEV_T2106132010_bin.70	d__Bacteria;p__Bacillota_A;c__Clostridia;o__Christensenellales;f__CAG-74;g__Limiplasma;s__	d__Bacteria	p__Bacillota_A	c__Clostridia	o__Christensenellales	f__CAG-74	g__Limiplasma	s__	D31_WEV_T2106132010_bin.70-c00018_D31_WEV...region001	RiPPs
SGB_495	D31_WEV_T2106132010_bin.71	d__Bacteria;p__Spirochaetota;c__Spirochaetia;o__Treponematales;f__Treponemataceae;g__Treponema_D;s__	d__Bacteria	p__Spirochaetota	c__Spirochaetia	o__Treponematales	f__Treponemataceae	g__Treponema_D	s__	D31_WEV_T2106132010_bin.71-c00068_D31_WEV...region001	RiPPs
SGB_497	D31_WEV_T2106132010_bin.74	d__Bacteria;p__Bacteroidota;c__Bacteroidia;o__Bacteroidales;f__SZUA-534;g__JAKSOL01;s__	d__Bacteria	p__Bacteroidota	c__Bacteroidia	o__Bacteroidales	f__SZUA-534	g__JAKSOL01	s__	D31_WEV_T2106132010_bin.74-c00005_D31_WEV...region001	Others
SGB_497	D31_WEV_T2106132010_bin.74	d__Bacteria;p__Bacteroidota;c__Bacteroidia;o__Bacteroidales;f__SZUA-534;g__JAKSOL01;s__	d__Bacteria	p__Bacteroidota	c__Bacteroidia	o__Bacteroidales	f__SZUA-534	g__JAKSOL01	s__	D31_WEV_T2106132010_bin.74-c00033_D31_WEV...region001	Others
SGB_497	D31_WEV_T2106132010_bin.74	d__Bacteria;p__Bacteroidota;c__Bacteroidia;o__Bacteroidales;f__SZUA-534;g__JAKSOL01;s__	d__Bacteria	p__Bacteroidota	c__Bacteroidia	o__Bacteroidales	f__SZUA-534	g__JAKSOL01	s__	D31_WEV_T2106132010_bin.74-c00045_D31_WEV...region001	Others
SGB_498	D31_WEV_T2106132010_bin.76	d__Bacteria;p__Bacteroidota;c__Bacteroidia;o__Bacteroidales;f__UBA932;g__Cryptobacteroides;s__	d__Bacteria	p__Bacteroidota	c__Bacteroidia	o__Bacteroidales	f__UBA932	g__Cryptobacteroides	s__	D31_WEV_T2106132010_bin.76-c00016_D31_WEV...region001	Others
SGB_498	D31_WEV_T2106132010_bin.76	d__Bacteria;p__Bacteroidota;c__Bacteroidia;o__Bacteroidales;f__UBA932;g__Cryptobacteroides;s__	d__Bacteria	p__Bacteroidota	c__Bacteroidia	o__Bacteroidales	f__UBA932	g__Cryptobacteroides	s__	D31_WEV_T2106132010_bin.76-c00048_D31_WEV...region001	RiPPs
SGB_498	D31_WEV_T2106132010_bin.76	d__Bacteria;p__Bacteroidota;c__Bacteroidia;o__Bacteroidales;f__UBA932;g__Cryptobacteroides;s__	d__Bacteria	p__Bacteroidota	c__Bacteroidia	o__Bacteroidales	f__UBA932	g__Cryptobacteroides	s__	D31_WEV_T2106132010_bin.76-c00076_D31_WEV...region001	RiPPs
SGB_498	D31_WEV_T2106132010_bin.76	d__Bacteria;p__Bacteroidota;c__Bacteroidia;o__Bacteroidales;f__UBA932;g__Cryptobacteroides;s__	d__Bacteria	p__Bacteroidota	c__Bacteroidia	o__Bacteroidales	f__UBA932	g__Cryptobacteroides	s__	D31_WEV_T2106132010_bin.76-c00294_D31_WEV...region001	RiPPs
SGB_499	D31_WEV_T2106132010_bin.79	d__Bacteria;p__Bacillota_A;c__Clostridia;o__Lachnospirales;f__Lachnospiraceae;g__UBA1201;s__	d__Bacteria	p__Bacillota_A	c__Clostridia	o__Lachnospirales	f__Lachnospiraceae	g__UBA1201	s__	D31_WEV_T2106132010_bin.79-c00002_D31_WEV...region001	RiPPs
SGB_499	D31_WEV_T2106132010_bin.79	d__Bacteria;p__Bacillota_A;c__Clostridia;o__Lachnospirales;f__Lachnospiraceae;g__UBA1201;s__	d__Bacteria	p__Bacillota_A	c__Clostridia	o__Lachnospirales	f__Lachnospiraceae	g__UBA1201	s__	D31_WEV_T2106132010_bin.79-c00034_D31_WEV...region001	RiPPs
SGB_499	D31_WEV_T2106132010_bin.79	d__Bacteria;p__Bacillota_A;c__Clostridia;o__Lachnospirales;f__Lachnospiraceae;g__UBA1201;s__	d__Bacteria	p__Bacillota_A	c__Clostridia	o__Lachnospirales	f__Lachnospiraceae	g__UBA1201	s__	D31_WEV_T2106132010_bin.79-c00104_D31_WEV...region001	RiPPs
SGB_499	D31_WEV_T2106132010_bin.79	d__Bacteria;p__Bacillota_A;c__Clostridia;o__Lachnospirales;f__Lachnospiraceae;g__UBA1201;s__	d__Bacteria	p__Bacillota_A	c__Clostridia	o__Lachnospirales	f__Lachnospiraceae	g__UBA1201	s__	D31_WEV_T2106132010_bin.79-c00147_D31_WEV...region001	NRPS
SGB_499	D31_WEV_T2106132010_bin.79	d__Bacteria;p__Bacillota_A;c__Clostridia;o__Lachnospirales;f__Lachnospiraceae;g__UBA1201;s__	d__Bacteria	p__Bacillota_A	c__Clostridia	o__Lachnospirales	f__Lachnospiraceae	g__UBA1201	s__	D31_WEV_T2106132010_bin.79-c00179_D31_WEV...region001	RiPPs
SGB_500	D31_WEV_T2106132010_bin.80	d__Bacteria;p__Bacteroidota;c__Bacteroidia;o__Bacteroidales;f__UBA3663;g__UBA3663;s__	d__Bacteria	p__Bacteroidota	c__Bacteroidia	o__Bacteroidales	f__UBA3663	g__UBA3663	s__	D31_WEV_T2106132010_bin.80-c00013_D31_WEV...region001	NRPS
SGB_500	D31_WEV_T2106132010_bin.80	d__Bacteria;p__Bacteroidota;c__Bacteroidia;o__Bacteroidales;f__UBA3663;g__UBA3663;s__	d__Bacteria	p__Bacteroidota	c__Bacteroidia	o__Bacteroidales	f__UBA3663	g__UBA3663	s__	D31_WEV_T2106132010_bin.80-c00032_D31_WEV...region001	Others
SGB_500	D31_WEV_T2106132010_bin.80	d__Bacteria;p__Bacteroidota;c__Bacteroidia;o__Bacteroidales;f__UBA3663;g__UBA3663;s__	d__Bacteria	p__Bacteroidota	c__Bacteroidia	o__Bacteroidales	f__UBA3663	g__UBA3663	s__	D31_WEV_T2106132010_bin.80-c00060_D31_WEV...region001	Others
SGB_500	D31_WEV_T2106132010_bin.80	d__Bacteria;p__Bacteroidota;c__Bacteroidia;o__Bacteroidales;f__UBA3663;g__UBA3663;s__	d__Bacteria	p__Bacteroidota	c__Bacteroidia	o__Bacteroidales	f__UBA3663	g__UBA3663	s__	D31_WEV_T2106132010_bin.80-c00068_D31_WEV...region001	RiPPs
SGB_501	D31_WEV_T2106132010_bin.81	d__Bacteria;p__Bacillota_A;c__Clostridia;o__Oscillospirales;f__Acutalibacteraceae;g__CAG-177;s__	d__Bacteria	p__Bacillota_A	c__Clostridia	o__Oscillospirales	f__Acutalibacteraceae	g__CAG-177	s__	D31_WEV_T2106132010_bin.81-c00036_D31_WEV...region001	Others
SGB_501	D31_WEV_T2106132010_bin.81	d__Bacteria;p__Bacillota_A;c__Clostridia;o__Oscillospirales;f__Acutalibacteraceae;g__CAG-177;s__	d__Bacteria	p__Bacillota_A	c__Clostridia	o__Oscillospirales	f__Acutalibacteraceae	g__CAG-177	s__	D31_WEV_T2106132010_bin.81-c00120_D31_WEV...region001	RiPPs
SGB_502	D31_WEV_T2106132010_bin.86	d__Bacteria;p__Bacteroidota;c__Bacteroidia;o__Bacteroidales;f__Bacteroidaceae;g__Prevotella;s__	d__Bacteria	p__Bacteroidota	c__Bacteroidia	o__Bacteroidales	f__Bacteroidaceae	g__Prevotella	s__	D31_WEV_T2106132010_bin.86-c00036_D31_WEV...region001	NRPS
SGB_502	D31_WEV_T2106132010_bin.86	d__Bacteria;p__Bacteroidota;c__Bacteroidia;o__Bacteroidales;f__Bacteroidaceae;g__Prevotella;s__	d__Bacteria	p__Bacteroidota	c__Bacteroidia	o__Bacteroidales	f__Bacteroidaceae	g__Prevotella	s__	D31_WEV_T2106132010_bin.86-c00076_D31_WEV...region001	NRPS
SGB_502	D31_WEV_T2106132010_bin.86	d__Bacteria;p__Bacteroidota;c__Bacteroidia;o__Bacteroidales;f__Bacteroidaceae;g__Prevotella;s__	d__Bacteria	p__Bacteroidota	c__Bacteroidia	o__Bacteroidales	f__Bacteroidaceae	g__Prevotella	s__	D31_WEV_T2106132010_bin.86-c00080_D31_WEV...region001	NRPS
SGB_502	D31_WEV_T2106132010_bin.86	d__Bacteria;p__Bacteroidota;c__Bacteroidia;o__Bacteroidales;f__Bacteroidaceae;g__Prevotella;s__	d__Bacteria	p__Bacteroidota	c__Bacteroidia	o__Bacteroidales	f__Bacteroidaceae	g__Prevotella	s__	D31_WEV_T2106132010_bin.86-c00084_D31_WEV...region001	NRPS
SGB_502	D31_WEV_T2106132010_bin.86	d__Bacteria;p__Bacteroidota;c__Bacteroidia;o__Bacteroidales;f__Bacteroidaceae;g__Prevotella;s__	d__Bacteria	p__Bacteroidota	c__Bacteroidia	o__Bacteroidales	f__Bacteroidaceae	g__Prevotella	s__	D31_WEV_T2106132010_bin.86-c00097_D31_WEV...region001	NRPS
SGB_502	D31_WEV_T2106132010_bin.86	d__Bacteria;p__Bacteroidota;c__Bacteroidia;o__Bacteroidales;f__Bacteroidaceae;g__Prevotella;s__	d__Bacteria	p__Bacteroidota	c__Bacteroidia	o__Bacteroidales	f__Bacteroidaceae	g__Prevotella	s__	D31_WEV_T2106132010_bin.86-c00104_D31_WEV...region001	NRPS
SGB_502	D31_WEV_T2106132010_bin.86	d__Bacteria;p__Bacteroidota;c__Bacteroidia;o__Bacteroidales;f__Bacteroidaceae;g__Prevotella;s__	d__Bacteria	p__Bacteroidota	c__Bacteroidia	o__Bacteroidales	f__Bacteroidaceae	g__Prevotella	s__	D31_WEV_T2106132010_bin.86-c00139_D31_WEV...region001	NRPS
SGB_502	D31_WEV_T2106132010_bin.86	d__Bacteria;p__Bacteroidota;c__Bacteroidia;o__Bacteroidales;f__Bacteroidaceae;g__Prevotella;s__	d__Bacteria	p__Bacteroidota	c__Bacteroidia	o__Bacteroidales	f__Bacteroidaceae	g__Prevotella	s__	D31_WEV_T2106132010_bin.86-c00171_D31_WEV...region001	NRPS
SGB_503	D31_WEV_T2106132010_bin.87	d__Bacteria;p__Bacteroidota;c__Bacteroidia;o__Bacteroidales;f__P3;g__UBA1711;s__	d__Bacteria	p__Bacteroidota	c__Bacteroidia	o__Bacteroidales	f__P3	g__UBA1711	s__	D31_WEV_T2106132010_bin.87-c00013_D31_WEV...region001	RiPPs
SGB_503	D31_WEV_T2106132010_bin.87	d__Bacteria;p__Bacteroidota;c__Bacteroidia;o__Bacteroidales;f__P3;g__UBA1711;s__	d__Bacteria	p__Bacteroidota	c__Bacteroidia	o__Bacteroidales	f__P3	g__UBA1711	s__	D31_WEV_T2106132010_bin.87-c00076_D31_WEV...region001	NRPS
SGB_504	D31_WEV_T2106132010_bin.92	d__Bacteria;p__Bacteroidota;c__Bacteroidia;o__Bacteroidales;f__UBA932;g__Coprenecus;s__	d__Bacteria	p__Bacteroidota	c__Bacteroidia	o__Bacteroidales	f__UBA932	g__Coprenecus	s__	D31_WEV_T2106132010_bin.92-c00082_D31_WEV...region001	RiPPs
SGB_504	D31_WEV_T2106132010_bin.92	d__Bacteria;p__Bacteroidota;c__Bacteroidia;o__Bacteroidales;f__UBA932;g__Coprenecus;s__	d__Bacteria	p__Bacteroidota	c__Bacteroidia	o__Bacteroidales	f__UBA932	g__Coprenecus	s__	D31_WEV_T2106132010_bin.92-c00126_D31_WEV...region001	Others
SGB_505	D31_WEV_T2106132010_bin.97	d__Bacteria;p__UBA3054;c__UBA3054;o__UBA3054;f__UBA3054;g__;s__	d__Bacteria	p__UBA3054	c__UBA3054	o__UBA3054	f__UBA3054	g__	s__	D31_WEV_T2106132010_bin.97-c00031_D31_WEV...region001	NRPS
SGB_506	D31_WEV_T2106132010_bin.98	d__Bacteria;p__Bacillota_A;c__Clostridia;o__Lachnospirales;f__Lachnospiraceae;g__SIG307;s__	d__Bacteria	p__Bacillota_A	c__Clostridia	o__Lachnospirales	f__Lachnospiraceae	g__SIG307	s__	D31_WEV_T2106132010_bin.98-c00049_D31_WEV...region001	RiPPs
SGB_506	D31_WEV_T2106132010_bin.98	d__Bacteria;p__Bacillota_A;c__Clostridia;o__Lachnospirales;f__Lachnospiraceae;g__SIG307;s__	d__Bacteria	p__Bacillota_A	c__Clostridia	o__Lachnospirales	f__Lachnospiraceae	g__SIG307	s__	D31_WEV_T2106132010_bin.98-c00083_D31_WEV...region001	RiPPs
SGB_506	D31_WEV_T2106132010_bin.98	d__Bacteria;p__Bacillota_A;c__Clostridia;o__Lachnospirales;f__Lachnospiraceae;g__SIG307;s__	d__Bacteria	p__Bacillota_A	c__Clostridia	o__Lachnospirales	f__Lachnospiraceae	g__SIG307	s__	D31_WEV_T2106132010_bin.98-c00088_D31_WEV...region001	RiPPs
SGB_507	D32_WEV_T2106132011_bin.108	d__Bacteria;p__Bacteroidota;c__Bacteroidia;o__Bacteroidales;f__UBA932;g__Cryptobacteroides;s__	d__Bacteria	p__Bacteroidota	c__Bacteroidia	o__Bacteroidales	f__UBA932	g__Cryptobacteroides	s__	D32_WEV_T2106132011_bin.108-c00043_D32_WEV...region001	Others
SGB_507	D32_WEV_T2106132011_bin.108	d__Bacteria;p__Bacteroidota;c__Bacteroidia;o__Bacteroidales;f__UBA932;g__Cryptobacteroides;s__	d__Bacteria	p__Bacteroidota	c__Bacteroidia	o__Bacteroidales	f__UBA932	g__Cryptobacteroides	s__	D32_WEV_T2106132011_bin.108-c00117_D32_WEV...region001	Others
SGB_508	D32_WEV_T2106132011_bin.115	d__Bacteria;p__Bacteroidota;c__Bacteroidia;o__Bacteroidales;f__Bacteroidaceae;g__UBA1179;s__	d__Bacteria	p__Bacteroidota	c__Bacteroidia	o__Bacteroidales	f__Bacteroidaceae	g__UBA1179	s__	D32_WEV_T2106132011_bin.115-c00081_D32_WEV...region001	RiPPs
SGB_509	D32_WEV_T2106132011_bin.117	d__Bacteria;p__Bacillota_A;c__Clostridia;o__Lachnospirales;f__Lachnospiraceae;g__Clostridium_AI;s__	d__Bacteria	p__Bacillota_A	c__Clostridia	o__Lachnospirales	f__Lachnospiraceae	g__Clostridium_AI	s__	D32_WEV_T2106132011_bin.117-c00023_D32_WEV...region001	RiPPs
SGB_509	D32_WEV_T2106132011_bin.117	d__Bacteria;p__Bacillota_A;c__Clostridia;o__Lachnospirales;f__Lachnospiraceae;g__Clostridium_AI;s__	d__Bacteria	p__Bacillota_A	c__Clostridia	o__Lachnospirales	f__Lachnospiraceae	g__Clostridium_AI	s__	D32_WEV_T2106132011_bin.117-c00025_D32_WEV...region001	RiPPs
SGB_509	D32_WEV_T2106132011_bin.117	d__Bacteria;p__Bacillota_A;c__Clostridia;o__Lachnospirales;f__Lachnospiraceae;g__Clostridium_AI;s__	d__Bacteria	p__Bacillota_A	c__Clostridia	o__Lachnospirales	f__Lachnospiraceae	g__Clostridium_AI	s__	D32_WEV_T2106132011_bin.117-c00026_D32_WEV...region001	RiPPs
SGB_509	D32_WEV_T2106132011_bin.117	d__Bacteria;p__Bacillota_A;c__Clostridia;o__Lachnospirales;f__Lachnospiraceae;g__Clostridium_AI;s__	d__Bacteria	p__Bacillota_A	c__Clostridia	o__Lachnospirales	f__Lachnospiraceae	g__Clostridium_AI	s__	D32_WEV_T2106132011_bin.117-c00072_D32_WEV...region001	NRPS
SGB_509	D32_WEV_T2106132011_bin.117	d__Bacteria;p__Bacillota_A;c__Clostridia;o__Lachnospirales;f__Lachnospiraceae;g__Clostridium_AI;s__	d__Bacteria	p__Bacillota_A	c__Clostridia	o__Lachnospirales	f__Lachnospiraceae	g__Clostridium_AI	s__	D32_WEV_T2106132011_bin.117-c00078_D32_WEV...region001	PKS-NRP_Hybrids
SGB_509	D32_WEV_T2106132011_bin.117	d__Bacteria;p__Bacillota_A;c__Clostridia;o__Lachnospirales;f__Lachnospiraceae;g__Clostridium_AI;s__	d__Bacteria	p__Bacillota_A	c__Clostridia	o__Lachnospirales	f__Lachnospiraceae	g__Clostridium_AI	s__	D32_WEV_T2106132011_bin.117-c00095_D32_WEV...region001	RiPPs
SGB_509	D32_WEV_T2106132011_bin.117	d__Bacteria;p__Bacillota_A;c__Clostridia;o__Lachnospirales;f__Lachnospiraceae;g__Clostridium_AI;s__	d__Bacteria	p__Bacillota_A	c__Clostridia	o__Lachnospirales	f__Lachnospiraceae	g__Clostridium_AI	s__	D32_WEV_T2106132011_bin.117-c00106_D32_WEV...region001	Others
SGB_509	D32_WEV_T2106132011_bin.117	d__Bacteria;p__Bacillota_A;c__Clostridia;o__Lachnospirales;f__Lachnospiraceae;g__Clostridium_AI;s__	d__Bacteria	p__Bacillota_A	c__Clostridia	o__Lachnospirales	f__Lachnospiraceae	g__Clostridium_AI	s__	D32_WEV_T2106132011_bin.117-c00127_D32_WEV...region001	RiPPs
SGB_509	D32_WEV_T2106132011_bin.117	d__Bacteria;p__Bacillota_A;c__Clostridia;o__Lachnospirales;f__Lachnospiraceae;g__Clostridium_AI;s__	d__Bacteria	p__Bacillota_A	c__Clostridia	o__Lachnospirales	f__Lachnospiraceae	g__Clostridium_AI	s__	D32_WEV_T2106132011_bin.117-c00130_D32_WEV...region001	Others
SGB_509	D32_WEV_T2106132011_bin.117	d__Bacteria;p__Bacillota_A;c__Clostridia;o__Lachnospirales;f__Lachnospiraceae;g__Clostridium_AI;s__	d__Bacteria	p__Bacillota_A	c__Clostridia	o__Lachnospirales	f__Lachnospiraceae	g__Clostridium_AI	s__	D32_WEV_T2106132011_bin.117-c00131_D32_WEV...region001	RiPPs
SGB_509	D32_WEV_T2106132011_bin.117	d__Bacteria;p__Bacillota_A;c__Clostridia;o__Lachnospirales;f__Lachnospiraceae;g__Clostridium_AI;s__	d__Bacteria	p__Bacillota_A	c__Clostridia	o__Lachnospirales	f__Lachnospiraceae	g__Clostridium_AI	s__	D32_WEV_T2106132011_bin.117-c00136_D32_WEV...region001	NRPS
SGB_509	D32_WEV_T2106132011_bin.117	d__Bacteria;p__Bacillota_A;c__Clostridia;o__Lachnospirales;f__Lachnospiraceae;g__Clostridium_AI;s__	d__Bacteria	p__Bacillota_A	c__Clostridia	o__Lachnospirales	f__Lachnospiraceae	g__Clostridium_AI	s__	D32_WEV_T2106132011_bin.117-c00164_D32_WEV...region001	PKS-NRP_Hybrids
SGB_509	D32_WEV_T2106132011_bin.117	d__Bacteria;p__Bacillota_A;c__Clostridia;o__Lachnospirales;f__Lachnospiraceae;g__Clostridium_AI;s__	d__Bacteria	p__Bacillota_A	c__Clostridia	o__Lachnospirales	f__Lachnospiraceae	g__Clostridium_AI	s__	D32_WEV_T2106132011_bin.117-c00165_D32_WEV...region001	NRPS
SGB_509	D32_WEV_T2106132011_bin.117	d__Bacteria;p__Bacillota_A;c__Clostridia;o__Lachnospirales;f__Lachnospiraceae;g__Clostridium_AI;s__	d__Bacteria	p__Bacillota_A	c__Clostridia	o__Lachnospirales	f__Lachnospiraceae	g__Clostridium_AI	s__	D32_WEV_T2106132011_bin.117-c00173_D32_WEV...region001	RiPPs
SGB_509	D32_WEV_T2106132011_bin.117	d__Bacteria;p__Bacillota_A;c__Clostridia;o__Lachnospirales;f__Lachnospiraceae;g__Clostridium_AI;s__	d__Bacteria	p__Bacillota_A	c__Clostridia	o__Lachnospirales	f__Lachnospiraceae	g__Clostridium_AI	s__	D32_WEV_T2106132011_bin.117-c00184_D32_WEV...region001	NRPS
SGB_509	D32_WEV_T2106132011_bin.117	d__Bacteria;p__Bacillota_A;c__Clostridia;o__Lachnospirales;f__Lachnospiraceae;g__Clostridium_AI;s__	d__Bacteria	p__Bacillota_A	c__Clostridia	o__Lachnospirales	f__Lachnospiraceae	g__Clostridium_AI	s__	D32_WEV_T2106132011_bin.117-c00197_D32_WEV...region001	NRPS
SGB_509	D32_WEV_T2106132011_bin.117	d__Bacteria;p__Bacillota_A;c__Clostridia;o__Lachnospirales;f__Lachnospiraceae;g__Clostridium_AI;s__	d__Bacteria	p__Bacillota_A	c__Clostridia	o__Lachnospirales	f__Lachnospiraceae	g__Clostridium_AI	s__	D32_WEV_T2106132011_bin.117-c00209_D32_WEV...region001	NRPS
SGB_509	D32_WEV_T2106132011_bin.117	d__Bacteria;p__Bacillota_A;c__Clostridia;o__Lachnospirales;f__Lachnospiraceae;g__Clostridium_AI;s__	d__Bacteria	p__Bacillota_A	c__Clostridia	o__Lachnospirales	f__Lachnospiraceae	g__Clostridium_AI	s__	D32_WEV_T2106132011_bin.117-c00222_D32_WEV...region001	PKS-NRP_Hybrids
SGB_509	D32_WEV_T2106132011_bin.117	d__Bacteria;p__Bacillota_A;c__Clostridia;o__Lachnospirales;f__Lachnospiraceae;g__Clostridium_AI;s__	d__Bacteria	p__Bacillota_A	c__Clostridia	o__Lachnospirales	f__Lachnospiraceae	g__Clostridium_AI	s__	D32_WEV_T2106132011_bin.117-c00233_D32_WEV...region001	RiPPs
SGB_509	D32_WEV_T2106132011_bin.117	d__Bacteria;p__Bacillota_A;c__Clostridia;o__Lachnospirales;f__Lachnospiraceae;g__Clostridium_AI;s__	d__Bacteria	p__Bacillota_A	c__Clostridia	o__Lachnospirales	f__Lachnospiraceae	g__Clostridium_AI	s__	D32_WEV_T2106132011_bin.117-c00250_D32_WEV...region001	PKS-NRP_Hybrids
SGB_510	D32_WEV_T2106132011_bin.122	d__Bacteria;p__Bacillota_A;c__Clostridia;o__Lachnospirales;f__Lachnospiraceae;g__G11;s__	d__Bacteria	p__Bacillota_A	c__Clostridia	o__Lachnospirales	f__Lachnospiraceae	g__G11	s__	D32_WEV_T2106132011_bin.122-c00053_D32_WEV...region001	RiPPs
SGB_510	D32_WEV_T2106132011_bin.122	d__Bacteria;p__Bacillota_A;c__Clostridia;o__Lachnospirales;f__Lachnospiraceae;g__G11;s__	d__Bacteria	p__Bacillota_A	c__Clostridia	o__Lachnospirales	f__Lachnospiraceae	g__G11	s__	D32_WEV_T2106132011_bin.122-c00309_D32_WEV...region001	NRPS
SGB_511	D32_WEV_T2106132011_bin.128	d__Bacteria;p__Bacteroidota;c__Bacteroidia;o__Bacteroidales;f__UBA932;g__Cryptobacteroides;s__	d__Bacteria	p__Bacteroidota	c__Bacteroidia	o__Bacteroidales	f__UBA932	g__Cryptobacteroides	s__	D32_WEV_T2106132011_bin.128-c00147_D32_WEV...region001	Others
SGB_511	D32_WEV_T2106132011_bin.128	d__Bacteria;p__Bacteroidota;c__Bacteroidia;o__Bacteroidales;f__UBA932;g__Cryptobacteroides;s__	d__Bacteria	p__Bacteroidota	c__Bacteroidia	o__Bacteroidales	f__UBA932	g__Cryptobacteroides	s__	D32_WEV_T2106132011_bin.128-c00185_D32_WEV...region001	Others
SGB_512	D32_WEV_T2106132011_bin.133	d__Bacteria;p__Bacillota_A;c__Clostridia;o__Lachnospirales;f__Lachnospiraceae;g__UBA1712;s__	d__Bacteria	p__Bacillota_A	c__Clostridia	o__Lachnospirales	f__Lachnospiraceae	g__UBA1712	s__	D32_WEV_T2106132011_bin.133-c00131_D32_WEV...region001	RiPPs
SGB_513	D32_WEV_T2106132011_bin.137	d__Bacteria;p__Bacteroidota;c__Bacteroidia;o__Bacteroidales;f__Paludibacteraceae;g__RF16;s__	d__Bacteria	p__Bacteroidota	c__Bacteroidia	o__Bacteroidales	f__Paludibacteraceae	g__RF16	s__	D32_WEV_T2106132011_bin.137-c00013_D32_WEV...region001	RiPPs
SGB_513	D32_WEV_T2106132011_bin.137	d__Bacteria;p__Bacteroidota;c__Bacteroidia;o__Bacteroidales;f__Paludibacteraceae;g__RF16;s__	d__Bacteria	p__Bacteroidota	c__Bacteroidia	o__Bacteroidales	f__Paludibacteraceae	g__RF16	s__	D32_WEV_T2106132011_bin.137-c00023_D32_WEV...region001	Others
SGB_513	D32_WEV_T2106132011_bin.137	d__Bacteria;p__Bacteroidota;c__Bacteroidia;o__Bacteroidales;f__Paludibacteraceae;g__RF16;s__	d__Bacteria	p__Bacteroidota	c__Bacteroidia	o__Bacteroidales	f__Paludibacteraceae	g__RF16	s__	D32_WEV_T2106132011_bin.137-c00158_D32_WEV...region001	Others
SGB_514	D32_WEV_T2106132011_bin.142	d__Bacteria;p__Bacteroidota;c__Bacteroidia;o__Bacteroidales;f__Paludibacteraceae;g__Aphodosoma;s__	d__Bacteria	p__Bacteroidota	c__Bacteroidia	o__Bacteroidales	f__Paludibacteraceae	g__Aphodosoma	s__	D32_WEV_T2106132011_bin.142-c00104_D32_WEV...region001	NRPS
SGB_514	D32_WEV_T2106132011_bin.142	d__Bacteria;p__Bacteroidota;c__Bacteroidia;o__Bacteroidales;f__Paludibacteraceae;g__Aphodosoma;s__	d__Bacteria	p__Bacteroidota	c__Bacteroidia	o__Bacteroidales	f__Paludibacteraceae	g__Aphodosoma	s__	D32_WEV_T2106132011_bin.142-c00176_D32_WEV...region001	NRPS
SGB_515	D32_WEV_T2106132011_bin.158	d__Bacteria;p__Bacillota_A;c__Clostridia;o__Oscillospirales;f__Oscillospiraceae;g__Limivicinus;s__	d__Bacteria	p__Bacillota_A	c__Clostridia	o__Oscillospirales	f__Oscillospiraceae	g__Limivicinus	s__	D32_WEV_T2106132011_bin.158-c00045_D32_WEV...region001	RiPPs
SGB_515	D32_WEV_T2106132011_bin.158	d__Bacteria;p__Bacillota_A;c__Clostridia;o__Oscillospirales;f__Oscillospiraceae;g__Limivicinus;s__	d__Bacteria	p__Bacillota_A	c__Clostridia	o__Oscillospirales	f__Oscillospiraceae	g__Limivicinus	s__	D32_WEV_T2106132011_bin.158-c00245_D32_WEV...region001	RiPPs
SGB_516	D32_WEV_T2106132011_bin.159	d__Bacteria;p__Bacillota_A;c__Clostridia;o__Christensenellales;f__CAG-74;g__Limiplasma;s__	d__Bacteria	p__Bacillota_A	c__Clostridia	o__Christensenellales	f__CAG-74	g__Limiplasma	s__	D32_WEV_T2106132011_bin.159-c00431_D32_WEV...region001	RiPPs
SGB_517	D32_WEV_T2106132011_bin.166	d__Bacteria;p__Synergistota;c__Synergistia;o__Synergistales;f__Synergistaceae;g__E4-60;s__	d__Bacteria	p__Synergistota	c__Synergistia	o__Synergistales	f__Synergistaceae	g__E4-60	s__	D32_WEV_T2106132011_bin.166-c00070_D32_WEV...region001	Others
SGB_518	D32_WEV_T2106132011_bin.179	d__Bacteria;p__Bacteroidota;c__Bacteroidia;o__Bacteroidales;f__Paludibacteraceae;g__Enterocola;s__	d__Bacteria	p__Bacteroidota	c__Bacteroidia	o__Bacteroidales	f__Paludibacteraceae	g__Enterocola	s__	D32_WEV_T2106132011_bin.179-c00039_D32_WEV...region001	NRPS
SGB_518	D32_WEV_T2106132011_bin.179	d__Bacteria;p__Bacteroidota;c__Bacteroidia;o__Bacteroidales;f__Paludibacteraceae;g__Enterocola;s__	d__Bacteria	p__Bacteroidota	c__Bacteroidia	o__Bacteroidales	f__Paludibacteraceae	g__Enterocola	s__	D32_WEV_T2106132011_bin.179-c00071_D32_WEV...region001	Others
SGB_518	D32_WEV_T2106132011_bin.179	d__Bacteria;p__Bacteroidota;c__Bacteroidia;o__Bacteroidales;f__Paludibacteraceae;g__Enterocola;s__	d__Bacteria	p__Bacteroidota	c__Bacteroidia	o__Bacteroidales	f__Paludibacteraceae	g__Enterocola	s__	D32_WEV_T2106132011_bin.179-c00134_D32_WEV...region001	RiPPs
SGB_520	D32_WEV_T2106132011_bin.191	d__Archaea;p__Halobacteriota;c__Methanomicrobia;o__Methanomicrobiales;f__Methanocorpusculaceae;g__Methanocorpusculum;s__	d__Archaea	p__Halobacteriota	c__Methanomicrobia	o__Methanomicrobiales	f__Methanocorpusculaceae	g__Methanocorpusculum	s__	D32_WEV_T2106132011_bin.191-c00002_D32_WEV...region001	RiPPs
SGB_521	D32_WEV_T2106132011_bin.204	d__Bacteria;p__Bacillota_A;c__Clostridia;o__Peptostreptococcales;f__Anaerovoracaceae;g__RUG708;s__	d__Bacteria	p__Bacillota_A	c__Clostridia	o__Peptostreptococcales	f__Anaerovoracaceae	g__RUG708	s__	D32_WEV_T2106132011_bin.204-c00030_D32_WEV...region001	NRPS
SGB_521	D32_WEV_T2106132011_bin.204	d__Bacteria;p__Bacillota_A;c__Clostridia;o__Peptostreptococcales;f__Anaerovoracaceae;g__RUG708;s__	d__Bacteria	p__Bacillota_A	c__Clostridia	o__Peptostreptococcales	f__Anaerovoracaceae	g__RUG708	s__	D32_WEV_T2106132011_bin.204-c00085_D32_WEV...region001	Others
SGB_521	D32_WEV_T2106132011_bin.204	d__Bacteria;p__Bacillota_A;c__Clostridia;o__Peptostreptococcales;f__Anaerovoracaceae;g__RUG708;s__	d__Bacteria	p__Bacillota_A	c__Clostridia	o__Peptostreptococcales	f__Anaerovoracaceae	g__RUG708	s__	D32_WEV_T2106132011_bin.204-c00108_D32_WEV...region001	RiPPs
SGB_521	D32_WEV_T2106132011_bin.204	d__Bacteria;p__Bacillota_A;c__Clostridia;o__Peptostreptococcales;f__Anaerovoracaceae;g__RUG708;s__	d__Bacteria	p__Bacillota_A	c__Clostridia	o__Peptostreptococcales	f__Anaerovoracaceae	g__RUG708	s__	D32_WEV_T2106132011_bin.204-c00145_D32_WEV...region001	RiPPs
SGB_522	D32_WEV_T2106132011_bin.215	d__Bacteria;p__Bacteroidota;c__Bacteroidia;o__Bacteroidales;f__Bacteroidaceae;g__UBA4372;s__	d__Bacteria	p__Bacteroidota	c__Bacteroidia	o__Bacteroidales	f__Bacteroidaceae	g__UBA4372	s__	D32_WEV_T2106132011_bin.215-c00031_D32_WEV...region001	NRPS
SGB_522	D32_WEV_T2106132011_bin.215	d__Bacteria;p__Bacteroidota;c__Bacteroidia;o__Bacteroidales;f__Bacteroidaceae;g__UBA4372;s__	d__Bacteria	p__Bacteroidota	c__Bacteroidia	o__Bacteroidales	f__Bacteroidaceae	g__UBA4372	s__	D32_WEV_T2106132011_bin.215-c00033_D32_WEV...region001	RiPPs
SGB_523	D32_WEV_T2106132011_bin.254	d__Bacteria;p__Bacillota;c__Bacilli;o__RFN20;f__CAG-826;g__RGIG9670;s__	d__Bacteria	p__Bacillota	c__Bacilli	o__RFN20	f__CAG-826	g__RGIG9670	s__	D32_WEV_T2106132011_bin.254-c00007_D32_WEV...region001	NRPS
SGB_524	D32_WEV_T2106132011_bin.257	d__Bacteria;p__Bacteroidota;c__Bacteroidia;o__Bacteroidales;f__UBA932;g__Cryptobacteroides;s__	d__Bacteria	p__Bacteroidota	c__Bacteroidia	o__Bacteroidales	f__UBA932	g__Cryptobacteroides	s__	D32_WEV_T2106132011_bin.257-c00108_D32_WEV...region001	RiPPs
[truncated: 2,418 more rows]
