# Supplementary material for: Comprehensive catalog of gut microbial genomes in Asian elephants: insights from shotgun metagenomics
Source: Anim Microbiome. 2026 Mar 3;8:40. doi: 10.1186/s42523-026-00533-0 (PMC13064403; doi:10.1186/s42523-026-00533-0)
Supplement: Supplementary file 2 — Supplementary Material 2 [file 42523_2026_533_MOESM2_ESM.zip › Supplementary Table 6. Summary of ARGs annotated in all SGBs.xlsx]

## Sheet: TableS6
Supplementary Table 6. Summary of ARGs annotated in all SGBs.
SGB ID	SGBs	GTDB taxonomy	Kingdom	Phylum	Class	Order	Family	Genus	Species	ORF ID	Best hit ARO	Best identities (%)	ARO	Model type	Drug class	Resistance mechanism	AMR gene family
SGB_15	D02_KMJN_T2106131983_bin.162	d__Bacteria;p__Pseudomonadota;c__Gammaproteobacteria;o__Enterobacterales;f__Enterobacteriaceae;g__Escherichia;s__Escherichia coli	d__Bacteria	p__Pseudomonadota	c__Gammaproteobacteria	o__Enterobacterales	f__Enterobacteriaceae	g__Escherichia	s__Escherichia coli	D02_KMJN_T2106131983_bin.162_contig_000001_67	Escherichia coli mdfA	96.83	3001328	protein homolog model	tetracycline antibiotic; disinfecting agents and antiseptics	antibiotic efflux	major facilitator superfamily (MFS) antibiotic efflux pump
SGB_15	D02_KMJN_T2106131983_bin.162	d__Bacteria;p__Pseudomonadota;c__Gammaproteobacteria;o__Enterobacterales;f__Enterobacteriaceae;g__Escherichia;s__Escherichia coli	d__Bacteria	p__Pseudomonadota	c__Gammaproteobacteria	o__Enterobacterales	f__Enterobacteriaceae	g__Escherichia	s__Escherichia coli	D02_KMJN_T2106131983_bin.162_contig_000003_13	emrY	100	3000254	protein homolog model	tetracycline antibiotic	antibiotic efflux	major facilitator superfamily (MFS) antibiotic efflux pump
SGB_15	D02_KMJN_T2106131983_bin.162	d__Bacteria;p__Pseudomonadota;c__Gammaproteobacteria;o__Enterobacterales;f__Enterobacteriaceae;g__Escherichia;s__Escherichia coli	d__Bacteria	p__Pseudomonadota	c__Gammaproteobacteria	o__Enterobacterales	f__Enterobacteriaceae	g__Escherichia	s__Escherichia coli	D02_KMJN_T2106131983_bin.162_contig_000003_14	emrK	99.43	3000206	protein homolog model	tetracycline antibiotic	antibiotic efflux	major facilitator superfamily (MFS) antibiotic efflux pump
SGB_15	D02_KMJN_T2106131983_bin.162	d__Bacteria;p__Pseudomonadota;c__Gammaproteobacteria;o__Enterobacterales;f__Enterobacteriaceae;g__Escherichia;s__Escherichia coli	d__Bacteria	p__Pseudomonadota	c__Gammaproteobacteria	o__Enterobacterales	f__Enterobacteriaceae	g__Escherichia	s__Escherichia coli	D02_KMJN_T2106131983_bin.162_contig_000003_15	evgA	100	3000832	protein homolog model	macrolide antibiotic; fluoroquinolone antibiotic; penam; tetracycline antibiotic	antibiotic efflux	major facilitator superfamily (MFS) antibiotic efflux pump; resistance-nodulation-cell division (RND) antibiotic efflux pump
SGB_15	D02_KMJN_T2106131983_bin.162	d__Bacteria;p__Pseudomonadota;c__Gammaproteobacteria;o__Enterobacterales;f__Enterobacteriaceae;g__Escherichia;s__Escherichia coli	d__Bacteria	p__Pseudomonadota	c__Gammaproteobacteria	o__Enterobacterales	f__Enterobacteriaceae	g__Escherichia	s__Escherichia coli	D02_KMJN_T2106131983_bin.162_contig_000003_16	evgS	98.16	3000833	protein homolog model	macrolide antibiotic; fluoroquinolone antibiotic; penam; tetracycline antibiotic	antibiotic efflux	major facilitator superfamily (MFS) antibiotic efflux pump; resistance-nodulation-cell division (RND) antibiotic efflux pump
SGB_15	D02_KMJN_T2106131983_bin.162	d__Bacteria;p__Pseudomonadota;c__Gammaproteobacteria;o__Enterobacterales;f__Enterobacteriaceae;g__Escherichia;s__Escherichia coli	d__Bacteria	p__Pseudomonadota	c__Gammaproteobacteria	o__Enterobacterales	f__Enterobacteriaceae	g__Escherichia	s__Escherichia coli	D02_KMJN_T2106131983_bin.162_contig_000003_96	acrD	99.9	3000491	protein homolog model	aminoglycoside antibiotic	antibiotic efflux	resistance-nodulation-cell division (RND) antibiotic efflux pump
SGB_15	D02_KMJN_T2106131983_bin.162	d__Bacteria;p__Pseudomonadota;c__Gammaproteobacteria;o__Enterobacterales;f__Enterobacteriaceae;g__Escherichia;s__Escherichia coli	d__Bacteria	p__Pseudomonadota	c__Gammaproteobacteria	o__Enterobacterales	f__Enterobacteriaceae	g__Escherichia	s__Escherichia coli	D02_KMJN_T2106131983_bin.162_contig_000005_2	gadX	98.91	3000508	protein homolog model	macrolide antibiotic; fluoroquinolone antibiotic; penam	antibiotic efflux	resistance-nodulation-cell division (RND) antibiotic efflux pump
SGB_15	D02_KMJN_T2106131983_bin.162	d__Bacteria;p__Pseudomonadota;c__Gammaproteobacteria;o__Enterobacterales;f__Enterobacteriaceae;g__Escherichia;s__Escherichia coli	d__Bacteria	p__Pseudomonadota	c__Gammaproteobacteria	o__Enterobacterales	f__Enterobacteriaceae	g__Escherichia	s__Escherichia coli	D02_KMJN_T2106131983_bin.162_contig_000005_5	mdtF	99.81	3000796	protein homolog model	macrolide antibiotic; fluoroquinolone antibiotic; penam	antibiotic efflux	resistance-nodulation-cell division (RND) antibiotic efflux pump
SGB_15	D02_KMJN_T2106131983_bin.162	d__Bacteria;p__Pseudomonadota;c__Gammaproteobacteria;o__Enterobacterales;f__Enterobacteriaceae;g__Escherichia;s__Escherichia coli	d__Bacteria	p__Pseudomonadota	c__Gammaproteobacteria	o__Enterobacterales	f__Enterobacteriaceae	g__Escherichia	s__Escherichia coli	D02_KMJN_T2106131983_bin.162_contig_000005_6	mdtE	99.74	3000795	protein homolog model	macrolide antibiotic; fluoroquinolone antibiotic; penam	antibiotic efflux	resistance-nodulation-cell division (RND) antibiotic efflux pump
SGB_15	D02_KMJN_T2106131983_bin.162	d__Bacteria;p__Pseudomonadota;c__Gammaproteobacteria;o__Enterobacterales;f__Enterobacteriaceae;g__Escherichia;s__Escherichia coli	d__Bacteria	p__Pseudomonadota	c__Gammaproteobacteria	o__Enterobacterales	f__Enterobacteriaceae	g__Escherichia	s__Escherichia coli	D02_KMJN_T2106131983_bin.162_contig_000005_188	CRP	99.52	3000518	protein homolog model	macrolide antibiotic; fluoroquinolone antibiotic; penam	antibiotic efflux	resistance-nodulation-cell division (RND) antibiotic efflux pump
SGB_15	D02_KMJN_T2106131983_bin.162	d__Bacteria;p__Pseudomonadota;c__Gammaproteobacteria;o__Enterobacterales;f__Enterobacteriaceae;g__Escherichia;s__Escherichia coli	d__Bacteria	p__Pseudomonadota	c__Gammaproteobacteria	o__Enterobacterales	f__Enterobacteriaceae	g__Escherichia	s__Escherichia coli	D02_KMJN_T2106131983_bin.162_contig_000007_6	msbA	99.83	3003950	protein homolog model	nitroimidazole antibiotic	antibiotic efflux	ATP-binding cassette (ABC) antibiotic efflux pump
SGB_15	D02_KMJN_T2106131983_bin.162	d__Bacteria;p__Pseudomonadota;c__Gammaproteobacteria;o__Enterobacterales;f__Enterobacteriaceae;g__Escherichia;s__Escherichia coli	d__Bacteria	p__Pseudomonadota	c__Gammaproteobacteria	o__Enterobacterales	f__Enterobacteriaceae	g__Escherichia	s__Escherichia coli	D02_KMJN_T2106131983_bin.162_contig_000011_40	YojI	99.82	3003952	protein homolog model	peptide antibiotic	antibiotic efflux	ATP-binding cassette (ABC) antibiotic efflux pump
SGB_15	D02_KMJN_T2106131983_bin.162	d__Bacteria;p__Pseudomonadota;c__Gammaproteobacteria;o__Enterobacterales;f__Enterobacteriaceae;g__Escherichia;s__Escherichia coli	d__Bacteria	p__Pseudomonadota	c__Gammaproteobacteria	o__Enterobacterales	f__Enterobacteriaceae	g__Escherichia	s__Escherichia coli	D02_KMJN_T2106131983_bin.162_contig_000011_81	PmrF	99.69	3003578	protein homolog model	peptide antibiotic	antibiotic target alteration	pmr phosphoethanolamine transferase
SGB_15	D02_KMJN_T2106131983_bin.162	d__Bacteria;p__Pseudomonadota;c__Gammaproteobacteria;o__Enterobacterales;f__Enterobacteriaceae;g__Escherichia;s__Escherichia coli	d__Bacteria	p__Pseudomonadota	c__Gammaproteobacteria	o__Enterobacterales	f__Enterobacteriaceae	g__Escherichia	s__Escherichia coli	D02_KMJN_T2106131983_bin.162_contig_000013_226	acrB	100	3000216	protein homolog model	fluoroquinolone antibiotic; cephalosporin; glycylcycline; penam; tetracycline antibiotic; rifamycin antibiotic; phenicol antibiotic; disinfecting agents and antiseptics	antibiotic efflux	resistance-nodulation-cell division (RND) antibiotic efflux pump
SGB_15	D02_KMJN_T2106131983_bin.162	d__Bacteria;p__Pseudomonadota;c__Gammaproteobacteria;o__Enterobacterales;f__Enterobacteriaceae;g__Escherichia;s__Escherichia coli	d__Bacteria	p__Pseudomonadota	c__Gammaproteobacteria	o__Enterobacterales	f__Enterobacteriaceae	g__Escherichia	s__Escherichia coli	D02_KMJN_T2106131983_bin.162_contig_000013_227	Escherichia coli acrA	100	3004043	protein homolog model	fluoroquinolone antibiotic; cephalosporin; glycylcycline; penam; tetracycline antibiotic; rifamycin antibiotic; phenicol antibiotic; disinfecting agents and antiseptics	antibiotic efflux	resistance-nodulation-cell division (RND) antibiotic efflux pump
SGB_15	D02_KMJN_T2106131983_bin.162	d__Bacteria;p__Pseudomonadota;c__Gammaproteobacteria;o__Enterobacterales;f__Enterobacteriaceae;g__Escherichia;s__Escherichia coli	d__Bacteria	p__Pseudomonadota	c__Gammaproteobacteria	o__Enterobacterales	f__Enterobacteriaceae	g__Escherichia	s__Escherichia coli	D02_KMJN_T2106131983_bin.162_contig_000014_8	kdpE	98.67	3003841	protein homolog model	aminoglycoside antibiotic	antibiotic efflux	kdpDE
SGB_15	D02_KMJN_T2106131983_bin.162	d__Bacteria;p__Pseudomonadota;c__Gammaproteobacteria;o__Enterobacterales;f__Enterobacteriaceae;g__Escherichia;s__Escherichia coli	d__Bacteria	p__Pseudomonadota	c__Gammaproteobacteria	o__Enterobacterales	f__Enterobacteriaceae	g__Escherichia	s__Escherichia coli	D02_KMJN_T2106131983_bin.162_contig_000015_36	mdtN	99.71	3003548	protein homolog model	nucleoside antibiotic; disinfecting agents and antiseptics	antibiotic efflux	major facilitator superfamily (MFS) antibiotic efflux pump
SGB_15	D02_KMJN_T2106131983_bin.162	d__Bacteria;p__Pseudomonadota;c__Gammaproteobacteria;o__Enterobacterales;f__Enterobacteriaceae;g__Escherichia;s__Escherichia coli	d__Bacteria	p__Pseudomonadota	c__Gammaproteobacteria	o__Enterobacterales	f__Enterobacteriaceae	g__Escherichia	s__Escherichia coli	D02_KMJN_T2106131983_bin.162_contig_000015_37	mdtO	98.98	3003549	protein homolog model	nucleoside antibiotic; disinfecting agents and antiseptics	antibiotic efflux	major facilitator superfamily (MFS) antibiotic efflux pump
SGB_15	D02_KMJN_T2106131983_bin.162	d__Bacteria;p__Pseudomonadota;c__Gammaproteobacteria;o__Enterobacterales;f__Enterobacteriaceae;g__Escherichia;s__Escherichia coli	d__Bacteria	p__Pseudomonadota	c__Gammaproteobacteria	o__Enterobacterales	f__Enterobacteriaceae	g__Escherichia	s__Escherichia coli	D02_KMJN_T2106131983_bin.162_contig_000015_38	mdtP	97.95	3003550	protein homolog model	nucleoside antibiotic; disinfecting agents and antiseptics	antibiotic efflux	major facilitator superfamily (MFS) antibiotic efflux pump
SGB_15	D02_KMJN_T2106131983_bin.162	d__Bacteria;p__Pseudomonadota;c__Gammaproteobacteria;o__Enterobacterales;f__Enterobacteriaceae;g__Escherichia;s__Escherichia coli	d__Bacteria	p__Pseudomonadota	c__Gammaproteobacteria	o__Enterobacterales	f__Enterobacteriaceae	g__Escherichia	s__Escherichia coli	D02_KMJN_T2106131983_bin.162_contig_000016_53	emrR	100	3000516	protein homolog model	fluoroquinolone antibiotic	antibiotic efflux	major facilitator superfamily (MFS) antibiotic efflux pump
SGB_15	D02_KMJN_T2106131983_bin.162	d__Bacteria;p__Pseudomonadota;c__Gammaproteobacteria;o__Enterobacterales;f__Enterobacteriaceae;g__Escherichia;s__Escherichia coli	d__Bacteria	p__Pseudomonadota	c__Gammaproteobacteria	o__Enterobacterales	f__Enterobacteriaceae	g__Escherichia	s__Escherichia coli	D02_KMJN_T2106131983_bin.162_contig_000016_54	emrA	99.74	3000027	protein homolog model	fluoroquinolone antibiotic	antibiotic efflux	major facilitator superfamily (MFS) antibiotic efflux pump
SGB_15	D02_KMJN_T2106131983_bin.162	d__Bacteria;p__Pseudomonadota;c__Gammaproteobacteria;o__Enterobacterales;f__Enterobacteriaceae;g__Escherichia;s__Escherichia coli	d__Bacteria	p__Pseudomonadota	c__Gammaproteobacteria	o__Enterobacterales	f__Enterobacteriaceae	g__Escherichia	s__Escherichia coli	D02_KMJN_T2106131983_bin.162_contig_000016_55	emrB	99.8	3000074	protein homolog model	fluoroquinolone antibiotic	antibiotic efflux	major facilitator superfamily (MFS) antibiotic efflux pump
SGB_15	D02_KMJN_T2106131983_bin.162	d__Bacteria;p__Pseudomonadota;c__Gammaproteobacteria;o__Enterobacterales;f__Enterobacteriaceae;g__Escherichia;s__Escherichia coli	d__Bacteria	p__Pseudomonadota	c__Gammaproteobacteria	o__Enterobacterales	f__Enterobacteriaceae	g__Escherichia	s__Escherichia coli	D02_KMJN_T2106131983_bin.162_contig_000016_60	rsmA	85.25	3005069	protein homolog model	fluoroquinolone antibiotic; diaminopyrimidine antibiotic; phenicol antibiotic	antibiotic efflux	resistance-nodulation-cell division (RND) antibiotic efflux pump
SGB_15	D02_KMJN_T2106131983_bin.162	d__Bacteria;p__Pseudomonadota;c__Gammaproteobacteria;o__Enterobacterales;f__Enterobacteriaceae;g__Escherichia;s__Escherichia coli	d__Bacteria	p__Pseudomonadota	c__Gammaproteobacteria	o__Enterobacterales	f__Enterobacteriaceae	g__Escherichia	s__Escherichia coli	D02_KMJN_T2106131983_bin.162_contig_000017_62	cpxA	100	3000830	protein homolog model	aminoglycoside antibiotic; aminocoumarin antibiotic	antibiotic efflux	resistance-nodulation-cell division (RND) antibiotic efflux pump
SGB_15	D02_KMJN_T2106131983_bin.162	d__Bacteria;p__Pseudomonadota;c__Gammaproteobacteria;o__Enterobacterales;f__Enterobacteriaceae;g__Escherichia;s__Escherichia coli	d__Bacteria	p__Pseudomonadota	c__Gammaproteobacteria	o__Enterobacterales	f__Enterobacteriaceae	g__Escherichia	s__Escherichia coli	D02_KMJN_T2106131983_bin.162_contig_000019_207	TolC	100	3000237	protein homolog model	macrolide antibiotic; fluoroquinolone antibiotic; aminoglycoside antibiotic; carbapenem; cephalosporin; glycylcycline; cephamycin; penam; tetracycline antibiotic; peptide antibiotic; aminocoumarin antibiotic; rifamycin antibiotic; phenicol antibiotic; penem; disinfecting agents and antiseptics	antibiotic efflux	ATP-binding cassette (ABC) antibiotic efflux pump; major facilitator superfamily (MFS) antibiotic efflux pump; resistance-nodulation-cell division (RND) antibiotic efflux pump
SGB_15	D02_KMJN_T2106131983_bin.162	d__Bacteria;p__Pseudomonadota;c__Gammaproteobacteria;o__Enterobacterales;f__Enterobacteriaceae;g__Escherichia;s__Escherichia coli	d__Bacteria	p__Pseudomonadota	c__Gammaproteobacteria	o__Enterobacterales	f__Enterobacteriaceae	g__Escherichia	s__Escherichia coli	D02_KMJN_T2106131983_bin.162_contig_000019_223	bacA	99.63	3002986	protein homolog model	peptide antibiotic	antibiotic target alteration	undecaprenyl pyrophosphate related proteins
SGB_15	D02_KMJN_T2106131983_bin.162	d__Bacteria;p__Pseudomonadota;c__Gammaproteobacteria;o__Enterobacterales;f__Enterobacteriaceae;g__Escherichia;s__Escherichia coli	d__Bacteria	p__Pseudomonadota	c__Gammaproteobacteria	o__Enterobacterales	f__Enterobacteriaceae	g__Escherichia	s__Escherichia coli	D02_KMJN_T2106131983_bin.162_contig_000019_420	AcrS	100	3000656	protein homolog model	fluoroquinolone antibiotic; cephalosporin; glycylcycline; cephamycin; penam; tetracycline antibiotic; rifamycin antibiotic; phenicol antibiotic; disinfecting agents and antiseptics	antibiotic efflux	resistance-nodulation-cell division (RND) antibiotic efflux pump
SGB_15	D02_KMJN_T2106131983_bin.162	d__Bacteria;p__Pseudomonadota;c__Gammaproteobacteria;o__Enterobacterales;f__Enterobacteriaceae;g__Escherichia;s__Escherichia coli	d__Bacteria	p__Pseudomonadota	c__Gammaproteobacteria	o__Enterobacterales	f__Enterobacteriaceae	g__Escherichia	s__Escherichia coli	D02_KMJN_T2106131983_bin.162_contig_000019_421	AcrE	100	3000499	protein homolog model	fluoroquinolone antibiotic; cephalosporin; cephamycin; penam	antibiotic efflux	resistance-nodulation-cell division (RND) antibiotic efflux pump
SGB_15	D02_KMJN_T2106131983_bin.162	d__Bacteria;p__Pseudomonadota;c__Gammaproteobacteria;o__Enterobacterales;f__Enterobacteriaceae;g__Escherichia;s__Escherichia coli	d__Bacteria	p__Pseudomonadota	c__Gammaproteobacteria	o__Enterobacterales	f__Enterobacteriaceae	g__Escherichia	s__Escherichia coli	D02_KMJN_T2106131983_bin.162_contig_000019_422	AcrF	99.71	3000502	protein homolog model	fluoroquinolone antibiotic; cephalosporin; cephamycin; penam	antibiotic efflux	resistance-nodulation-cell division (RND) antibiotic efflux pump
SGB_15	D02_KMJN_T2106131983_bin.162	d__Bacteria;p__Pseudomonadota;c__Gammaproteobacteria;o__Enterobacterales;f__Enterobacteriaceae;g__Escherichia;s__Escherichia coli	d__Bacteria	p__Pseudomonadota	c__Gammaproteobacteria	o__Enterobacterales	f__Enterobacteriaceae	g__Escherichia	s__Escherichia coli	D02_KMJN_T2106131983_bin.162_contig_000021_2	H-NS	100	3000676	protein homolog model	macrolide antibiotic; fluoroquinolone antibiotic; cephalosporin; cephamycin; penam; tetracycline antibiotic	antibiotic efflux	major facilitator superfamily (MFS) antibiotic efflux pump; resistance-nodulation-cell division (RND) antibiotic efflux pump
SGB_15	D02_KMJN_T2106131983_bin.162	d__Bacteria;p__Pseudomonadota;c__Gammaproteobacteria;o__Enterobacterales;f__Enterobacteriaceae;g__Escherichia;s__Escherichia coli	d__Bacteria	p__Pseudomonadota	c__Gammaproteobacteria	o__Enterobacterales	f__Enterobacteriaceae	g__Escherichia	s__Escherichia coli	D02_KMJN_T2106131983_bin.162_contig_000022_23	mdtA	99.28	3000792	protein homolog model	aminocoumarin antibiotic	antibiotic efflux	resistance-nodulation-cell division (RND) antibiotic efflux pump
SGB_15	D02_KMJN_T2106131983_bin.162	d__Bacteria;p__Pseudomonadota;c__Gammaproteobacteria;o__Enterobacterales;f__Enterobacteriaceae;g__Escherichia;s__Escherichia coli	d__Bacteria	p__Pseudomonadota	c__Gammaproteobacteria	o__Enterobacterales	f__Enterobacteriaceae	g__Escherichia	s__Escherichia coli	D02_KMJN_T2106131983_bin.162_contig_000022_24	mdtB	99.52	3000793	protein homolog model	aminocoumarin antibiotic	antibiotic efflux	resistance-nodulation-cell division (RND) antibiotic efflux pump
SGB_15	D02_KMJN_T2106131983_bin.162	d__Bacteria;p__Pseudomonadota;c__Gammaproteobacteria;o__Enterobacterales;f__Enterobacteriaceae;g__Escherichia;s__Escherichia coli	d__Bacteria	p__Pseudomonadota	c__Gammaproteobacteria	o__Enterobacterales	f__Enterobacteriaceae	g__Escherichia	s__Escherichia coli	D02_KMJN_T2106131983_bin.162_contig_000022_25	mdtC	99.61	3000794	protein homolog model	aminocoumarin antibiotic	antibiotic efflux	resistance-nodulation-cell division (RND) antibiotic efflux pump
SGB_15	D02_KMJN_T2106131983_bin.162	d__Bacteria;p__Pseudomonadota;c__Gammaproteobacteria;o__Enterobacterales;f__Enterobacteriaceae;g__Escherichia;s__Escherichia coli	d__Bacteria	p__Pseudomonadota	c__Gammaproteobacteria	o__Enterobacterales	f__Enterobacteriaceae	g__Escherichia	s__Escherichia coli	D02_KMJN_T2106131983_bin.162_contig_000022_27	baeS	99.36	3000829	protein homolog model	aminoglycoside antibiotic; aminocoumarin antibiotic	antibiotic efflux	resistance-nodulation-cell division (RND) antibiotic efflux pump
SGB_15	D02_KMJN_T2106131983_bin.162	d__Bacteria;p__Pseudomonadota;c__Gammaproteobacteria;o__Enterobacterales;f__Enterobacteriaceae;g__Escherichia;s__Escherichia coli	d__Bacteria	p__Pseudomonadota	c__Gammaproteobacteria	o__Enterobacterales	f__Enterobacteriaceae	g__Escherichia	s__Escherichia coli	D02_KMJN_T2106131983_bin.162_contig_000022_28	baeR	100	3000828	protein homolog model	aminoglycoside antibiotic; aminocoumarin antibiotic	antibiotic efflux	resistance-nodulation-cell division (RND) antibiotic efflux pump
SGB_15	D02_KMJN_T2106131983_bin.162	d__Bacteria;p__Pseudomonadota;c__Gammaproteobacteria;o__Enterobacterales;f__Enterobacteriaceae;g__Escherichia;s__Escherichia coli	d__Bacteria	p__Pseudomonadota	c__Gammaproteobacteria	o__Enterobacterales	f__Enterobacteriaceae	g__Escherichia	s__Escherichia coli	D02_KMJN_T2106131983_bin.162_contig_000027_39	marA	99.21	3000263	protein homolog model	fluoroquinolone antibiotic; monobactam; carbapenem; cephalosporin; glycylcycline; cephamycin; penam; tetracycline antibiotic; rifamycin antibiotic; phenicol antibiotic; penem; disinfecting agents and antiseptics	antibiotic efflux; reduced permeability to antibiotic	resistance-nodulation-cell division (RND) antibiotic efflux pump; General Bacterial Porin with reduced permeability to beta-lactams
SGB_15	D02_KMJN_T2106131983_bin.162	d__Bacteria;p__Pseudomonadota;c__Gammaproteobacteria;o__Enterobacterales;f__Enterobacteriaceae;g__Escherichia;s__Escherichia coli	d__Bacteria	p__Pseudomonadota	c__Gammaproteobacteria	o__Enterobacterales	f__Enterobacteriaceae	g__Escherichia	s__Escherichia coli	D02_KMJN_T2106131983_bin.162_contig_000027_74	Klebsiella pneumoniae KpnF	84.4	3004583	protein homolog model	macrolide antibiotic; aminoglycoside antibiotic; cephalosporin; tetracycline antibiotic; peptide antibiotic; rifamycin antibiotic; disinfecting agents and antiseptics	antibiotic efflux	major facilitator superfamily (MFS) antibiotic efflux pump
SGB_15	D02_KMJN_T2106131983_bin.162	d__Bacteria;p__Pseudomonadota;c__Gammaproteobacteria;o__Enterobacterales;f__Enterobacteriaceae;g__Escherichia;s__Escherichia coli	d__Bacteria	p__Pseudomonadota	c__Gammaproteobacteria	o__Enterobacterales	f__Enterobacteriaceae	g__Escherichia	s__Escherichia coli	D02_KMJN_T2106131983_bin.162_contig_000027_75	Klebsiella pneumoniae KpnE	82.2	3004580	protein homolog model	macrolide antibiotic; aminoglycoside antibiotic; cephalosporin; tetracycline antibiotic; peptide antibiotic; rifamycin antibiotic; disinfecting agents and antiseptics	antibiotic efflux	major facilitator superfamily (MFS) antibiotic efflux pump
SGB_15	D02_KMJN_T2106131983_bin.162	d__Bacteria;p__Pseudomonadota;c__Gammaproteobacteria;o__Enterobacterales;f__Enterobacteriaceae;g__Escherichia;s__Escherichia coli	d__Bacteria	p__Pseudomonadota	c__Gammaproteobacteria	o__Enterobacterales	f__Enterobacteriaceae	g__Escherichia	s__Escherichia coli	D02_KMJN_T2106131983_bin.162_contig_000030_35	mdtG	100	3001329	protein homolog model	fosfomycin	antibiotic efflux	major facilitator superfamily (MFS) antibiotic efflux pump
SGB_15	D02_KMJN_T2106131983_bin.162	d__Bacteria;p__Pseudomonadota;c__Gammaproteobacteria;o__Enterobacterales;f__Enterobacteriaceae;g__Escherichia;s__Escherichia coli	d__Bacteria	p__Pseudomonadota	c__Gammaproteobacteria	o__Enterobacterales	f__Enterobacteriaceae	g__Escherichia	s__Escherichia coli	D02_KMJN_T2106131983_bin.162_contig_000030_47	mdtH	100	3001216	protein homolog model	fluoroquinolone antibiotic	antibiotic efflux	major facilitator superfamily (MFS) antibiotic efflux pump
SGB_15	D02_KMJN_T2106131983_bin.162	d__Bacteria;p__Pseudomonadota;c__Gammaproteobacteria;o__Enterobacterales;f__Enterobacteriaceae;g__Escherichia;s__Escherichia coli	d__Bacteria	p__Pseudomonadota	c__Gammaproteobacteria	o__Enterobacterales	f__Enterobacteriaceae	g__Escherichia	s__Escherichia coli	D02_KMJN_T2106131983_bin.162_contig_000032_127	EC-15	97.35	3006876	protein homolog model	cephalosporin	antibiotic inactivation	EC beta-lactamase
SGB_15	D02_KMJN_T2106131983_bin.162	d__Bacteria;p__Pseudomonadota;c__Gammaproteobacteria;o__Enterobacterales;f__Enterobacteriaceae;g__Escherichia;s__Escherichia coli	d__Bacteria	p__Pseudomonadota	c__Gammaproteobacteria	o__Enterobacterales	f__Enterobacteriaceae	g__Escherichia	s__Escherichia coli	D02_KMJN_T2106131983_bin.162_contig_000034_19	mdtM	98.05	3001214	protein homolog model	fluoroquinolone antibiotic; lincosamide antibiotic; nucleoside antibiotic; phenicol antibiotic; disinfecting agents and antiseptics	antibiotic efflux	major facilitator superfamily (MFS) antibiotic efflux pump
SGB_15	D02_KMJN_T2106131983_bin.162	d__Bacteria;p__Pseudomonadota;c__Gammaproteobacteria;o__Enterobacterales;f__Enterobacteriaceae;g__Escherichia;s__Escherichia coli	d__Bacteria	p__Pseudomonadota	c__Gammaproteobacteria	o__Enterobacterales	f__Enterobacteriaceae	g__Escherichia	s__Escherichia coli	D02_KMJN_T2106131983_bin.162_contig_000011_65	Escherichia coli GlpT with mutation conferring resistance to fosfomycin	99.12	3003889	protein variant model	fosfomycin	antibiotic target alteration	antibiotic-resistant GlpT
SGB_15	D02_KMJN_T2106131983_bin.162	d__Bacteria;p__Pseudomonadota;c__Gammaproteobacteria;o__Enterobacterales;f__Enterobacteriaceae;g__Escherichia;s__Escherichia coli	d__Bacteria	p__Pseudomonadota	c__Gammaproteobacteria	o__Enterobacterales	f__Enterobacteriaceae	g__Escherichia	s__Escherichia coli	D02_KMJN_T2106131983_bin.162_contig_000015_57	Escherichia coli soxS with mutation conferring antibiotic resistance	100	3003511	protein overexpression model	fluoroquinolone antibiotic; monobactam; carbapenem; cephalosporin; glycylcycline; cephamycin; penam; tetracycline antibiotic; rifamycin antibiotic; phenicol antibiotic; penem; disinfecting agents and antiseptics	antibiotic target alteration; antibiotic efflux; reduced permeability to antibiotic	ATP-binding cassette (ABC) antibiotic efflux pump; major facilitator superfamily (MFS) antibiotic efflux pump; resistance-nodulation-cell division (RND) antibiotic efflux pump; General Bacterial Porin with reduced permeability to beta-lactams
SGB_15	D02_KMJN_T2106131983_bin.162	d__Bacteria;p__Pseudomonadota;c__Gammaproteobacteria;o__Enterobacterales;f__Enterobacteriaceae;g__Escherichia;s__Escherichia coli	d__Bacteria	p__Pseudomonadota	c__Gammaproteobacteria	o__Enterobacterales	f__Enterobacteriaceae	g__Escherichia	s__Escherichia coli	D02_KMJN_T2106131983_bin.162_contig_000027_38	Escherichia coli AcrAB-TolC with MarR mutations conferring resistance to ciprofloxacin and tetracycline	98.61	3003378	protein overexpression model	fluoroquinolone antibiotic; cephalosporin; glycylcycline; penam; tetracycline antibiotic; rifamycin antibiotic; phenicol antibiotic; disinfecting agents and antiseptics	antibiotic target alteration; antibiotic efflux	resistance-nodulation-cell division (RND) antibiotic efflux pump
SGB_15	D02_KMJN_T2106131983_bin.162	d__Bacteria;p__Pseudomonadota;c__Gammaproteobacteria;o__Enterobacterales;f__Enterobacteriaceae;g__Escherichia;s__Escherichia coli	d__Bacteria	p__Pseudomonadota	c__Gammaproteobacteria	o__Enterobacterales	f__Enterobacteriaceae	g__Escherichia	s__Escherichia coli	D02_KMJN_T2106131983_bin.162_contig_000015_56	Escherichia coli soxR with mutation conferring antibiotic resistance	100	3003381	protein overexpression model	fluoroquinolone antibiotic; cephalosporin; glycylcycline; penam; tetracycline antibiotic; rifamycin antibiotic; phenicol antibiotic; disinfecting agents and antiseptics	antibiotic target alteration; antibiotic efflux	ATP-binding cassette (ABC) antibiotic efflux pump; major facilitator superfamily (MFS) antibiotic efflux pump; resistance-nodulation-cell division (RND) antibiotic efflux pump
SGB_167	D15_KMJN_T2106131995_bin.222	d__Bacteria;p__Pseudomonadota;c__Gammaproteobacteria;o__Enterobacterales;f__Enterobacteriaceae;g__Klebsiella;s__Klebsiella variicola	d__Bacteria	p__Pseudomonadota	c__Gammaproteobacteria	o__Enterobacterales	f__Enterobacteriaceae	g__Klebsiella	s__Klebsiella variicola	D15_KMJN_T2106131995_bin.222_contig_000004_65	Klebsiella pneumoniae KpnH	93.95	3004597	protein homolog model	macrolide antibiotic; fluoroquinolone antibiotic; aminoglycoside antibiotic; carbapenem; cephalosporin; penam; peptide antibiotic; penem	antibiotic efflux	major facilitator superfamily (MFS) antibiotic efflux pump
SGB_167	D15_KMJN_T2106131995_bin.222	d__Bacteria;p__Pseudomonadota;c__Gammaproteobacteria;o__Enterobacterales;f__Enterobacteriaceae;g__Klebsiella;s__Klebsiella variicola	d__Bacteria	p__Pseudomonadota	c__Gammaproteobacteria	o__Enterobacterales	f__Enterobacteriaceae	g__Klebsiella	s__Klebsiella variicola	D15_KMJN_T2106131995_bin.222_contig_000004_63	emrR	92.57	3000516	protein homolog model	fluoroquinolone antibiotic	antibiotic efflux	major facilitator superfamily (MFS) antibiotic efflux pump
SGB_167	D15_KMJN_T2106131995_bin.222	d__Bacteria;p__Pseudomonadota;c__Gammaproteobacteria;o__Enterobacterales;f__Enterobacteriaceae;g__Klebsiella;s__Klebsiella variicola	d__Bacteria	p__Pseudomonadota	c__Gammaproteobacteria	o__Enterobacterales	f__Enterobacteriaceae	g__Klebsiella	s__Klebsiella variicola	D15_KMJN_T2106131995_bin.222_contig_000004_64	Klebsiella pneumoniae KpnG	98.72	3004588	protein homolog model	macrolide antibiotic; fluoroquinolone antibiotic; aminoglycoside antibiotic; carbapenem; cephalosporin; penam; peptide antibiotic; penem	antibiotic efflux	major facilitator superfamily (MFS) antibiotic efflux pump
SGB_167	D15_KMJN_T2106131995_bin.222	d__Bacteria;p__Pseudomonadota;c__Gammaproteobacteria;o__Enterobacterales;f__Enterobacteriaceae;g__Klebsiella;s__Klebsiella variicola	d__Bacteria	p__Pseudomonadota	c__Gammaproteobacteria	o__Enterobacterales	f__Enterobacteriaceae	g__Klebsiella	s__Klebsiella variicola	D15_KMJN_T2106131995_bin.222_contig_000012_75	baeR	92.47	3000828	protein homolog model	aminoglycoside antibiotic; aminocoumarin antibiotic	antibiotic efflux	resistance-nodulation-cell division (RND) antibiotic efflux pump
SGB_167	D15_KMJN_T2106131995_bin.222	d__Bacteria;p__Pseudomonadota;c__Gammaproteobacteria;o__Enterobacterales;f__Enterobacteriaceae;g__Klebsiella;s__Klebsiella variicola	d__Bacteria	p__Pseudomonadota	c__Gammaproteobacteria	o__Enterobacterales	f__Enterobacteriaceae	g__Klebsiella	s__Klebsiella variicola	D15_KMJN_T2106131995_bin.222_contig_000013_63	OXA-926	100	3005323	protein homolog model	carbapenem; cephalosporin; penam	antibiotic inactivation	OXA beta-lactamase
SGB_167	D15_KMJN_T2106131995_bin.222	d__Bacteria;p__Pseudomonadota;c__Gammaproteobacteria;o__Enterobacterales;f__Enterobacteriaceae;g__Klebsiella;s__Klebsiella variicola	d__Bacteria	p__Pseudomonadota	c__Gammaproteobacteria	o__Enterobacterales	f__Enterobacteriaceae	g__Klebsiella	s__Klebsiella variicola	D15_KMJN_T2106131995_bin.222_contig_000017_165	LptD	98.47	3005059	protein homolog model	carbapenem; peptide antibiotic; aminocoumarin antibiotic; rifamycin antibiotic	antibiotic efflux	ATP-binding cassette (ABC) antibiotic efflux pump
SGB_167	D15_KMJN_T2106131995_bin.222	d__Bacteria;p__Pseudomonadota;c__Gammaproteobacteria;o__Enterobacterales;f__Enterobacteriaceae;g__Klebsiella;s__Klebsiella variicola	d__Bacteria	p__Pseudomonadota	c__Gammaproteobacteria	o__Enterobacterales	f__Enterobacteriaceae	g__Klebsiella	s__Klebsiella variicola	D15_KMJN_T2106131995_bin.222_contig_000021_110	Klebsiella pneumoniae OmpK37	98.13	3004122	protein homolog model	monobactam; carbapenem; cephalosporin; cephamycin; penam; penem	reduced permeability to antibiotic	General Bacterial Porin with reduced permeability to beta-lactams
SGB_167	D15_KMJN_T2106131995_bin.222	d__Bacteria;p__Pseudomonadota;c__Gammaproteobacteria;o__Enterobacterales;f__Enterobacteriaceae;g__Klebsiella;s__Klebsiella variicola	d__Bacteria	p__Pseudomonadota	c__Gammaproteobacteria	o__Enterobacterales	f__Enterobacteriaceae	g__Klebsiella	s__Klebsiella variicola	D15_KMJN_T2106131995_bin.222_contig_000023_6	H-NS	94.07	3000676	protein homolog model	macrolide antibiotic; fluoroquinolone antibiotic; cephalosporin; cephamycin; penam; tetracycline antibiotic	antibiotic efflux	major facilitator superfamily (MFS) antibiotic efflux pump; resistance-nodulation-cell division (RND) antibiotic efflux pump
SGB_167	D15_KMJN_T2106131995_bin.222	d__Bacteria;p__Pseudomonadota;c__Gammaproteobacteria;o__Enterobacterales;f__Enterobacteriaceae;g__Klebsiella;s__Klebsiella variicola	d__Bacteria	p__Pseudomonadota	c__Gammaproteobacteria	o__Enterobacterales	f__Enterobacteriaceae	g__Klebsiella	s__Klebsiella variicola	D15_KMJN_T2106131995_bin.222_contig_000024_19	msbA	92.61	3003950	protein homolog model	nitroimidazole antibiotic	antibiotic efflux	ATP-binding cassette (ABC) antibiotic efflux pump
SGB_167	D15_KMJN_T2106131995_bin.222	d__Bacteria;p__Pseudomonadota;c__Gammaproteobacteria;o__Enterobacterales;f__Enterobacteriaceae;g__Klebsiella;s__Klebsiella variicola	d__Bacteria	p__Pseudomonadota	c__Gammaproteobacteria	o__Enterobacterales	f__Enterobacteriaceae	g__Klebsiella	s__Klebsiella variicola	D15_KMJN_T2106131995_bin.222_contig_000040_20	CRP	99.05	3000518	protein homolog model	macrolide antibiotic; fluoroquinolone antibiotic; penam	antibiotic efflux	resistance-nodulation-cell division (RND) antibiotic efflux pump
SGB_167	D15_KMJN_T2106131995_bin.222	d__Bacteria;p__Pseudomonadota;c__Gammaproteobacteria;o__Enterobacterales;f__Enterobacteriaceae;g__Klebsiella;s__Klebsiella variicola	d__Bacteria	p__Pseudomonadota	c__Gammaproteobacteria	o__Enterobacterales	f__Enterobacteriaceae	g__Klebsiella	s__Klebsiella variicola	D15_KMJN_T2106131995_bin.222_contig_000044_40	Klebsiella pneumoniae KpnF	97.25	3004583	protein homolog model	macrolide antibiotic; aminoglycoside antibiotic; cephalosporin; tetracycline antibiotic; peptide antibiotic; rifamycin antibiotic; disinfecting agents and antiseptics	antibiotic efflux	major facilitator superfamily (MFS) antibiotic efflux pump
SGB_167	D15_KMJN_T2106131995_bin.222	d__Bacteria;p__Pseudomonadota;c__Gammaproteobacteria;o__Enterobacterales;f__Enterobacteriaceae;g__Klebsiella;s__Klebsiella variicola	d__Bacteria	p__Pseudomonadota	c__Gammaproteobacteria	o__Enterobacterales	f__Enterobacteriaceae	g__Klebsiella	s__Klebsiella variicola	D15_KMJN_T2106131995_bin.222_contig_000044_41	Klebsiella pneumoniae KpnE	95.83	3004580	protein homolog model	macrolide antibiotic; aminoglycoside antibiotic; cephalosporin; tetracycline antibiotic; peptide antibiotic; rifamycin antibiotic; disinfecting agents and antiseptics	antibiotic efflux	major facilitator superfamily (MFS) antibiotic efflux pump
SGB_167	D15_KMJN_T2106131995_bin.222	d__Bacteria;p__Pseudomonadota;c__Gammaproteobacteria;o__Enterobacterales;f__Enterobacteriaceae;g__Klebsiella;s__Klebsiella variicola	d__Bacteria	p__Pseudomonadota	c__Gammaproteobacteria	o__Enterobacterales	f__Enterobacteriaceae	g__Klebsiella	s__Klebsiella variicola	D15_KMJN_T2106131995_bin.222_contig_000051_142	eptB	99.28	3005047	protein homolog model	peptide antibiotic	antibiotic target alteration	pmr phosphoethanolamine transferase
SGB_167	D15_KMJN_T2106131995_bin.222	d__Bacteria;p__Pseudomonadota;c__Gammaproteobacteria;o__Enterobacterales;f__Enterobacteriaceae;g__Klebsiella;s__Klebsiella variicola	d__Bacteria	p__Pseudomonadota	c__Gammaproteobacteria	o__Enterobacterales	f__Enterobacteriaceae	g__Klebsiella	s__Klebsiella variicola	D15_KMJN_T2106131995_bin.222_contig_000051_208	ArnT	97.64	3005053	protein homolog model	peptide antibiotic	antibiotic target alteration	pmr phosphoethanolamine transferase
SGB_167	D15_KMJN_T2106131995_bin.222	d__Bacteria;p__Pseudomonadota;c__Gammaproteobacteria;o__Enterobacterales;f__Enterobacteriaceae;g__Klebsiella;s__Klebsiella variicola	d__Bacteria	p__Pseudomonadota	c__Gammaproteobacteria	o__Enterobacterales	f__Enterobacteriaceae	g__Klebsiella	s__Klebsiella variicola	D15_KMJN_T2106131995_bin.222_contig_000053_144	FosA6	97.12	3004111	protein homolog model	fosfomycin	antibiotic inactivation	fosfomycin thiol transferase
SGB_167	D15_KMJN_T2106131995_bin.222	d__Bacteria;p__Pseudomonadota;c__Gammaproteobacteria;o__Enterobacterales;f__Enterobacteriaceae;g__Klebsiella;s__Klebsiella variicola	d__Bacteria	p__Pseudomonadota	c__Gammaproteobacteria	o__Enterobacterales	f__Enterobacteriaceae	g__Klebsiella	s__Klebsiella variicola	D15_KMJN_T2106131995_bin.222_contig_000008_51	LEN-28	100	3006933	protein homolog model	penam; penem	antibiotic inactivation	LEN beta-lactamase
SGB_167	D15_KMJN_T2106131995_bin.222	d__Bacteria;p__Pseudomonadota;c__Gammaproteobacteria;o__Enterobacterales;f__Enterobacteriaceae;g__Klebsiella;s__Klebsiella variicola	d__Bacteria	p__Pseudomonadota	c__Gammaproteobacteria	o__Enterobacterales	f__Enterobacteriaceae	g__Klebsiella	s__Klebsiella variicola	D15_KMJN_T2106131995_bin.222_contig_000008_71	marA	92.74	3000263	protein homolog model	fluoroquinolone antibiotic; monobactam; carbapenem; cephalosporin; glycylcycline; cephamycin; penam; tetracycline antibiotic; rifamycin antibiotic; phenicol antibiotic; penem; disinfecting agents and antiseptics	antibiotic efflux; reduced permeability to antibiotic	resistance-nodulation-cell division (RND) antibiotic efflux pump; General Bacterial Porin with reduced permeability to beta-lactams
SGB_167	D15_KMJN_T2106131995_bin.222	d__Bacteria;p__Pseudomonadota;c__Gammaproteobacteria;o__Enterobacterales;f__Enterobacteriaceae;g__Klebsiella;s__Klebsiella variicola	d__Bacteria	p__Pseudomonadota	c__Gammaproteobacteria	o__Enterobacterales	f__Enterobacteriaceae	g__Klebsiella	s__Klebsiella variicola	D15_KMJN_T2106131995_bin.222_contig_000008_72	Escherichia coli AcrAB-TolC with MarR mutations conferring resistance to ciprofloxacin and tetracycline	83.33	3003378	protein overexpression model	fluoroquinolone antibiotic; cephalosporin; glycylcycline; penam; tetracycline antibiotic; rifamycin antibiotic; phenicol antibiotic; disinfecting agents and antiseptics	antibiotic target alteration; antibiotic efflux	resistance-nodulation-cell division (RND) antibiotic efflux pump
SGB_167	D15_KMJN_T2106131995_bin.222	d__Bacteria;p__Pseudomonadota;c__Gammaproteobacteria;o__Enterobacterales;f__Enterobacteriaceae;g__Klebsiella;s__Klebsiella variicola	d__Bacteria	p__Pseudomonadota	c__Gammaproteobacteria	o__Enterobacterales	f__Enterobacteriaceae	g__Klebsiella	s__Klebsiella variicola	D15_KMJN_T2106131995_bin.222_contig_000004_18	oqxA	98.72	3003922	protein homolog model	fluoroquinolone antibiotic; glycylcycline; tetracycline antibiotic; diaminopyrimidine antibiotic; nitrofuran antibiotic	antibiotic efflux	resistance-nodulation-cell division (RND) antibiotic efflux pump
SGB_167	D15_KMJN_T2106131995_bin.222	d__Bacteria;p__Pseudomonadota;c__Gammaproteobacteria;o__Enterobacterales;f__Enterobacteriaceae;g__Klebsiella;s__Klebsiella variicola	d__Bacteria	p__Pseudomonadota	c__Gammaproteobacteria	o__Enterobacterales	f__Enterobacteriaceae	g__Klebsiella	s__Klebsiella variicola	D15_KMJN_T2106131995_bin.222_contig_000019_6	Escherichia coli UhpT with mutation conferring resistance to fosfomycin	95.25	3003890	protein variant model	fosfomycin	antibiotic target alteration	antibiotic-resistant UhpT
SGB_167	D15_KMJN_T2106131995_bin.222	d__Bacteria;p__Pseudomonadota;c__Gammaproteobacteria;o__Enterobacterales;f__Enterobacteriaceae;g__Klebsiella;s__Klebsiella variicola	d__Bacteria	p__Pseudomonadota	c__Gammaproteobacteria	o__Enterobacterales	f__Enterobacteriaceae	g__Klebsiella	s__Klebsiella variicola	D15_KMJN_T2106131995_bin.222_contig_000004_74	rsmA	85.25	3005069	protein homolog model	fluoroquinolone antibiotic; diaminopyrimidine antibiotic; phenicol antibiotic	antibiotic efflux	resistance-nodulation-cell division (RND) antibiotic efflux pump
SGB_507	D32_WEV_T2106132011_bin.108	d__Bacteria;p__Bacteroidota;c__Bacteroidia;o__Bacteroidales;f__UBA932;g__Cryptobacteroides;s__	d__Bacteria	p__Bacteroidota	c__Bacteroidia	o__Bacteroidales	f__UBA932	g__Cryptobacteroides	s__	D32_WEV_T2106132011_bin.108_contig_000038_72	CfxA2	100	3003002	protein homolog model	cephamycin	antibiotic inactivation	CfxA beta-lactamase
SGB_569	D34_WEV_T2106132013_bin.15	d__Bacteria;p__Actinomycetota;c__Coriobacteriia;o__Coriobacteriales;f__QAMH01;g__W2P13-069;s__	d__Bacteria	p__Actinomycetota	c__Coriobacteriia	o__Coriobacteriales	f__QAMH01	g__W2P13-069	s__	D34_WEV_T2106132013_bin.15_contig_000130_1	mphA	100	3000316	protein homolog model	macrolide antibiotic	antibiotic inactivation	macrolide phosphotransferase (MPH)
SGB_744	D43_MY_T2106132034_bin.100	d__Bacteria;p__Pseudomonadota;c__Gammaproteobacteria;o__Pseudomonadales;f__Pseudomonadaceae;g__Pseudomonas_E;s__	d__Bacteria	p__Pseudomonadota	c__Gammaproteobacteria	o__Pseudomonadales	f__Pseudomonadaceae	g__Pseudomonas_E	s__	D43_MY_T2106132034_bin.100_contig_000004_228	rsmA	95	3005069	protein homolog model	fluoroquinolone antibiotic; diaminopyrimidine antibiotic; phenicol antibiotic	antibiotic efflux	resistance-nodulation-cell division (RND) antibiotic efflux pump
SGB_745	D43_MY_T2106132034_bin.104	d__Bacteria;p__Bacteroidota;c__Bacteroidia;o__Sphingobacteriales;f__Sphingobacteriaceae;g__;s__	d__Bacteria	p__Bacteroidota	c__Bacteroidia	o__Sphingobacteriales	f__Sphingobacteriaceae	g__	s__	D43_MY_T2106132034_bin.104_contig_000101_2	aadS	100	3004683	protein homolog model	aminoglycoside antibiotic	antibiotic inactivation	ANT(6)
SGB_745	D43_MY_T2106132034_bin.104	d__Bacteria;p__Bacteroidota;c__Bacteroidia;o__Sphingobacteriales;f__Sphingobacteriaceae;g__;s__	d__Bacteria	p__Bacteroidota	c__Bacteroidia	o__Sphingobacteriales	f__Sphingobacteriaceae	g__	s__	D43_MY_T2106132034_bin.104_contig_000138_2	ErmF	98.5	3000498	protein homolog model	macrolide antibiotic; lincosamide antibiotic; streptogramin antibiotic; streptogramin A antibiotic; streptogramin B antibiotic	antibiotic target alteration	Erm 23S ribosomal RNA methyltransferase
SGB_746	D43_MY_T2106132034_bin.105	d__Bacteria;p__Pseudomonadota;c__Gammaproteobacteria;o__Pseudomonadales;f__DT-91;g__;s__	d__Bacteria	p__Pseudomonadota	c__Gammaproteobacteria	o__Pseudomonadales	f__DT-91	g__	s__	D43_MY_T2106132034_bin.105_contig_000050_3	rsmA	84.21	3005069	protein homolog model	fluoroquinolone antibiotic; diaminopyrimidine antibiotic; phenicol antibiotic	antibiotic efflux	resistance-nodulation-cell division (RND) antibiotic efflux pump
SGB_751	D43_MY_T2106132034_bin.26	d__Bacteria;p__Bacteroidota;c__Bacteroidia;o__Cytophagales;f__Spirosomaceae;g__;s__	d__Bacteria	p__Bacteroidota	c__Bacteroidia	o__Cytophagales	f__Spirosomaceae	g__	s__	D43_MY_T2106132034_bin.26_contig_000019_9	mphG	84.01	3003742	protein homolog model	macrolide antibiotic	antibiotic inactivation	macrolide phosphotransferase (MPH)
SGB_753	D43_MY_T2106132034_bin.32	d__Bacteria;p__Pseudomonadota;c__Gammaproteobacteria;o__Pseudomonadales;f__UBA7239;g__;s__	d__Bacteria	p__Pseudomonadota	c__Gammaproteobacteria	o__Pseudomonadales	f__UBA7239	g__	s__	D43_MY_T2106132034_bin.32_contig_000050_14	rsmA	89.09	3005069	protein homolog model	fluoroquinolone antibiotic; diaminopyrimidine antibiotic; phenicol antibiotic	antibiotic efflux	resistance-nodulation-cell division (RND) antibiotic efflux pump
SGB_756	D43_MY_T2106132034_bin.44	d__Bacteria;p__Pseudomonadota;c__Alphaproteobacteria;o__Rhizobiales;f__Devosiaceae;g__Devosia;s__	d__Bacteria	p__Pseudomonadota	c__Alphaproteobacteria	o__Rhizobiales	f__Devosiaceae	g__Devosia	s__	D43_MY_T2106132034_bin.44_contig_000099_3	mphF	100	3003071	protein homolog model	macrolide antibiotic	antibiotic inactivation	macrolide phosphotransferase (MPH)
SGB_756	D43_MY_T2106132034_bin.44	d__Bacteria;p__Pseudomonadota;c__Alphaproteobacteria;o__Rhizobiales;f__Devosiaceae;g__Devosia;s__	d__Bacteria	p__Pseudomonadota	c__Alphaproteobacteria	o__Rhizobiales	f__Devosiaceae	g__Devosia	s__	D43_MY_T2106132034_bin.44_contig_000017_1	sul2	100	3000412	protein homolog model	sulfonamide antibiotic	antibiotic target replacement	sulfonamide resistant sul
SGB_767	D43_MY_T2106132034_bin.94	d__Bacteria;p__Pseudomonadota;c__Gammaproteobacteria;o__Pseudomonadales;f__Cellvibrionaceae;g__Cellvibrio;s__	d__Bacteria	p__Pseudomonadota	c__Gammaproteobacteria	o__Pseudomonadales	f__Cellvibrionaceae	g__Cellvibrio	s__	D43_MY_T2106132034_bin.94_contig_000005_30	rsmA	89.29	3005069	protein homolog model	fluoroquinolone antibiotic; diaminopyrimidine antibiotic; phenicol antibiotic	antibiotic efflux	resistance-nodulation-cell division (RND) antibiotic efflux pump
SGB_772	D43_MY_T2106132034_bin.99	d__Bacteria;p__Pseudomonadota;c__Alphaproteobacteria;o__Rhizobiales;f__Rhizobiaceae;g__Aquamicrobium_A;s__	d__Bacteria	p__Pseudomonadota	c__Alphaproteobacteria	o__Rhizobiales	f__Rhizobiaceae	g__Aquamicrobium_A	s__	D43_MY_T2106132034_bin.99_contig_000598_7	sul1	100	3000410	protein homolog model	sulfonamide antibiotic	antibiotic target replacement	sulfonamide resistant sul
SGB_772	D43_MY_T2106132034_bin.99	d__Bacteria;p__Pseudomonadota;c__Alphaproteobacteria;o__Rhizobiales;f__Rhizobiaceae;g__Aquamicrobium_A;s__	d__Bacteria	p__Pseudomonadota	c__Alphaproteobacteria	o__Rhizobiales	f__Rhizobiaceae	g__Aquamicrobium_A	s__	D43_MY_T2106132034_bin.99_contig_000598_8	qacEdelta1	100	3005010	protein homolog model	disinfecting agents and antiseptics	antibiotic efflux	major facilitator superfamily (MFS) antibiotic efflux pump
SGB_781	D44_MY_T2106132035_bin.60	d__Bacteria;p__Bacillota;c__Bacilli;o__Lactobacillales;f__Vagococcaceae;g__Vagococcus_A;s__	d__Bacteria	p__Bacillota	c__Bacilli	o__Lactobacillales	f__Vagococcaceae	g__Vagococcus_A	s__	D44_MY_T2106132035_bin.60_contig_000013_33	tet(M)	98.9	3000186	protein homolog model	tetracycline antibiotic	antibiotic target protection	tetracycline-resistant ribosomal protection protein
SGB_959	D54_JN_T2106132045_bin.202	d__Bacteria;p__Pseudomonadota;c__Gammaproteobacteria;o__Pseudomonadales;f__Moraxellaceae;g__Acinetobacter;s__	d__Bacteria	p__Pseudomonadota	c__Gammaproteobacteria	o__Pseudomonadales	f__Moraxellaceae	g__Acinetobacter	s__	D54_JN_T2106132045_bin.202_contig_000321_2	Acinetobacter baumannii AbaQ	86.38	3004574	protein homolog model	fluoroquinolone antibiotic	antibiotic efflux	major facilitator superfamily (MFS) antibiotic efflux pump
SGB_959	D54_JN_T2106132045_bin.202	d__Bacteria;p__Pseudomonadota;c__Gammaproteobacteria;o__Pseudomonadales;f__Moraxellaceae;g__Acinetobacter;s__	d__Bacteria	p__Pseudomonadota	c__Gammaproteobacteria	o__Pseudomonadales	f__Moraxellaceae	g__Acinetobacter	s__	D54_JN_T2106132045_bin.202_contig_000256_4	Escherichia coli emrE	99.09	3004039	protein homolog model	macrolide antibiotic	antibiotic efflux	small multidrug resistance (SMR) antibiotic efflux pump
SGB_1005	D56_DKLZ_T2107136302_bin.121	d__Bacteria;p__Pseudomonadota;c__Gammaproteobacteria;o__Pseudomonadales;f__Pseudomonadaceae;g__Pseudomonas_E;s__	d__Bacteria	p__Pseudomonadota	c__Gammaproteobacteria	o__Pseudomonadales	f__Pseudomonadaceae	g__Pseudomonas_E	s__	D56_DKLZ_T2107136302_bin.121_contig_000020_49	rsmA	96.72	3005069	protein homolog model	fluoroquinolone antibiotic; diaminopyrimidine antibiotic; phenicol antibiotic	antibiotic efflux	resistance-nodulation-cell division (RND) antibiotic efflux pump
SGB_1029	D59_DKLZ_T2107136305_bin.27	d__Bacteria;p__Pseudomonadota;c__Gammaproteobacteria;o__Pseudomonadales;f__Pseudomonadaceae;g__Pseudomonas_E;s__	d__Bacteria	p__Pseudomonadota	c__Gammaproteobacteria	o__Pseudomonadales	f__Pseudomonadaceae	g__Pseudomonas_E	s__	D59_DKLZ_T2107136305_bin.27_contig_000004_95	rsmA	95	3005069	protein homolog model	fluoroquinolone antibiotic; diaminopyrimidine antibiotic; phenicol antibiotic	antibiotic efflux	resistance-nodulation-cell division (RND) antibiotic efflux pump
SGB_1056	D62_DKLZ_T2107136308_bin.105	d__Bacteria;p__Pseudomonadota;c__Gammaproteobacteria;o__Pseudomonadales;f__Pseudomonadaceae;g__Pseudomonas_E;s__	d__Bacteria	p__Pseudomonadota	c__Gammaproteobacteria	o__Pseudomonadales	f__Pseudomonadaceae	g__Pseudomonas_E	s__	D62_DKLZ_T2107136308_bin.105_contig_000134_26	YajC	91.96	3005040	protein homolog model	fluoroquinolone antibiotic; cephalosporin; glycylcycline; penam; tetracycline antibiotic; rifamycin antibiotic; phenicol antibiotic; disinfecting agents and antiseptics	antibiotic efflux	resistance-nodulation-cell division (RND) antibiotic efflux pump
SGB_1056	D62_DKLZ_T2107136308_bin.105	d__Bacteria;p__Pseudomonadota;c__Gammaproteobacteria;o__Pseudomonadales;f__Pseudomonadaceae;g__Pseudomonas_E;s__	d__Bacteria	p__Pseudomonadota	c__Gammaproteobacteria	o__Pseudomonadales	f__Pseudomonadaceae	g__Pseudomonas_E	s__	D62_DKLZ_T2107136308_bin.105_contig_000073_33	rsmA	91.8	3005069	protein homolog model	fluoroquinolone antibiotic; diaminopyrimidine antibiotic; phenicol antibiotic	antibiotic efflux	resistance-nodulation-cell division (RND) antibiotic efflux pump
SGB_1067	D62_DKLZ_T2107136308_bin.46	d__Bacteria;p__Pseudomonadota;c__Gammaproteobacteria;o__Pseudomonadales;f__DSM-6294;g__Venatoribacter;s__	d__Bacteria	p__Pseudomonadota	c__Gammaproteobacteria	o__Pseudomonadales	f__DSM-6294	g__Venatoribacter	s__	D62_DKLZ_T2107136308_bin.46_contig_000002_257	rsmA	96.43	3005069	protein homolog model	fluoroquinolone antibiotic; diaminopyrimidine antibiotic; phenicol antibiotic	antibiotic efflux	resistance-nodulation-cell division (RND) antibiotic efflux pump
SGB_1117	D66_DKLZ_T2107136312_bin.50	d__Bacteria;p__Pseudomonadota;c__Gammaproteobacteria;o__Pseudomonadales;f__Pseudomonadaceae;g__Pseudomonas_E;s__	d__Bacteria	p__Pseudomonadota	c__Gammaproteobacteria	o__Pseudomonadales	f__Pseudomonadaceae	g__Pseudomonas_E	s__	D66_DKLZ_T2107136312_bin.50_contig_000014_3	rsmA	96.72	3005069	protein homolog model	fluoroquinolone antibiotic; diaminopyrimidine antibiotic; phenicol antibiotic	antibiotic efflux	resistance-nodulation-cell division (RND) antibiotic efflux pump
SGB_1127	D67_DKLZ_T2107136313_bin.62	d__Bacteria;p__Pseudomonadota;c__Gammaproteobacteria;o__Pseudomonadales;f__Moraxellaceae;g__Acinetobacter;s__	d__Bacteria	p__Pseudomonadota	c__Gammaproteobacteria	o__Pseudomonadales	f__Moraxellaceae	g__Acinetobacter	s__	D67_DKLZ_T2107136313_bin.62_contig_000247_23	Acinetobacter baumannii AbaQ	85.42	3004574	protein homolog model	fluoroquinolone antibiotic	antibiotic efflux	major facilitator superfamily (MFS) antibiotic efflux pump
SGB_1130	D68_DKLZ_T2107136314_bin.164	d__Bacteria;p__Pseudomonadota;c__Gammaproteobacteria;o__Enterobacterales;f__Enterobacteriaceae;g__Klebsiella;s__Klebsiella electrica	d__Bacteria	p__Pseudomonadota	c__Gammaproteobacteria	o__Enterobacterales	f__Enterobacteriaceae	g__Klebsiella	s__Klebsiella electrica	D68_DKLZ_T2107136314_bin.164_contig_000060_7	Klebsiella pneumoniae KpnF	89.91	3004583	protein homolog model	macrolide antibiotic; aminoglycoside antibiotic; cephalosporin; tetracycline antibiotic; peptide antibiotic; rifamycin antibiotic; disinfecting agents and antiseptics	antibiotic efflux	major facilitator superfamily (MFS) antibiotic efflux pump
SGB_1130	D68_DKLZ_T2107136314_bin.164	d__Bacteria;p__Pseudomonadota;c__Gammaproteobacteria;o__Enterobacterales;f__Enterobacteriaceae;g__Klebsiella;s__Klebsiella electrica	d__Bacteria	p__Pseudomonadota	c__Gammaproteobacteria	o__Enterobacterales	f__Enterobacteriaceae	g__Klebsiella	s__Klebsiella electrica	D68_DKLZ_T2107136314_bin.164_contig_000086_55	Klebsiella pneumoniae KpnG	93.85	3004588	protein homolog model	macrolide antibiotic; fluoroquinolone antibiotic; aminoglycoside antibiotic; carbapenem; cephalosporin; penam; peptide antibiotic; penem	antibiotic efflux	major facilitator superfamily (MFS) antibiotic efflux pump
SGB_1130	D68_DKLZ_T2107136314_bin.164	d__Bacteria;p__Pseudomonadota;c__Gammaproteobacteria;o__Enterobacterales;f__Enterobacteriaceae;g__Klebsiella;s__Klebsiella electrica	d__Bacteria	p__Pseudomonadota	c__Gammaproteobacteria	o__Enterobacterales	f__Enterobacteriaceae	g__Klebsiella	s__Klebsiella electrica	D68_DKLZ_T2107136314_bin.164_contig_000086_56	Klebsiella pneumoniae KpnH	93.36	3004597	protein homolog model	macrolide antibiotic; fluoroquinolone antibiotic; aminoglycoside antibiotic; carbapenem; cephalosporin; penam; peptide antibiotic; penem	antibiotic efflux	major facilitator superfamily (MFS) antibiotic efflux pump
SGB_1130	D68_DKLZ_T2107136314_bin.164	d__Bacteria;p__Pseudomonadota;c__Gammaproteobacteria;o__Enterobacterales;f__Enterobacteriaceae;g__Klebsiella;s__Klebsiella electrica	d__Bacteria	p__Pseudomonadota	c__Gammaproteobacteria	o__Enterobacterales	f__Enterobacteriaceae	g__Klebsiella	s__Klebsiella electrica	D68_DKLZ_T2107136314_bin.164_contig_000088_74	ArnT	89.29	3005053	protein homolog model	peptide antibiotic	antibiotic target alteration	pmr phosphoethanolamine transferase
SGB_1130	D68_DKLZ_T2107136314_bin.164	d__Bacteria;p__Pseudomonadota;c__Gammaproteobacteria;o__Enterobacterales;f__Enterobacteriaceae;g__Klebsiella;s__Klebsiella electrica	d__Bacteria	p__Pseudomonadota	c__Gammaproteobacteria	o__Enterobacterales	f__Enterobacteriaceae	g__Klebsiella	s__Klebsiella electrica	D68_DKLZ_T2107136314_bin.164_contig_000088_190	CRP	99.05	3000518	protein homolog model	macrolide antibiotic; fluoroquinolone antibiotic; penam	antibiotic efflux	resistance-nodulation-cell division (RND) antibiotic efflux pump
SGB_1130	D68_DKLZ_T2107136314_bin.164	d__Bacteria;p__Pseudomonadota;c__Gammaproteobacteria;o__Enterobacterales;f__Enterobacteriaceae;g__Klebsiella;s__Klebsiella electrica	d__Bacteria	p__Pseudomonadota	c__Gammaproteobacteria	o__Enterobacterales	f__Enterobacteriaceae	g__Klebsiella	s__Klebsiella electrica	D68_DKLZ_T2107136314_bin.164_contig_000086_54	emrR	92.57	3000516	protein homolog model	fluoroquinolone antibiotic	antibiotic efflux	major facilitator superfamily (MFS) antibiotic efflux pump
SGB_1130	D68_DKLZ_T2107136314_bin.164	d__Bacteria;p__Pseudomonadota;c__Gammaproteobacteria;o__Enterobacterales;f__Enterobacteriaceae;g__Klebsiella;s__Klebsiella electrica	d__Bacteria	p__Pseudomonadota	c__Gammaproteobacteria	o__Enterobacterales	f__Enterobacteriaceae	g__Klebsiella	s__Klebsiella electrica	D68_DKLZ_T2107136314_bin.164_contig_000088_16	eptB	90.07	3005047	protein homolog model	peptide antibiotic	antibiotic target alteration	pmr phosphoethanolamine transferase
SGB_1130	D68_DKLZ_T2107136314_bin.164	d__Bacteria;p__Pseudomonadota;c__Gammaproteobacteria;o__Enterobacterales;f__Enterobacteriaceae;g__Klebsiella;s__Klebsiella electrica	d__Bacteria	p__Pseudomonadota	c__Gammaproteobacteria	o__Enterobacterales	f__Enterobacteriaceae	g__Klebsiella	s__Klebsiella electrica	D68_DKLZ_T2107136314_bin.164_contig_000020_75	fosA5	90.65	3003209	protein homolog model	fosfomycin	antibiotic inactivation	fosfomycin thiol transferase
SGB_1130	D68_DKLZ_T2107136314_bin.164	d__Bacteria;p__Pseudomonadota;c__Gammaproteobacteria;o__Enterobacterales;f__Enterobacteriaceae;g__Klebsiella;s__Klebsiella electrica	d__Bacteria	p__Pseudomonadota	c__Gammaproteobacteria	o__Enterobacterales	f__Enterobacteriaceae	g__Klebsiella	s__Klebsiella electrica	D68_DKLZ_T2107136314_bin.164_contig_000095_30	Escherichia coli UhpT with mutation conferring resistance to fosfomycin	96.27	3003890	protein variant model	fosfomycin	antibiotic target alteration	antibiotic-resistant UhpT
SGB_1130	D68_DKLZ_T2107136314_bin.164	d__Bacteria;p__Pseudomonadota;c__Gammaproteobacteria;o__Enterobacterales;f__Enterobacteriaceae;g__Klebsiella;s__Klebsiella electrica	d__Bacteria	p__Pseudomonadota	c__Gammaproteobacteria	o__Enterobacterales	f__Enterobacteriaceae	g__Klebsiella	s__Klebsiella electrica	D68_DKLZ_T2107136314_bin.164_contig_000060_8	Klebsiella pneumoniae KpnE	85	3004580	protein homolog model	macrolide antibiotic; aminoglycoside antibiotic; cephalosporin; tetracycline antibiotic; peptide antibiotic; rifamycin antibiotic; disinfecting agents and antiseptics	antibiotic efflux	major facilitator superfamily (MFS) antibiotic efflux pump
SGB_1130	D68_DKLZ_T2107136314_bin.164	d__Bacteria;p__Pseudomonadota;c__Gammaproteobacteria;o__Enterobacterales;f__Enterobacteriaceae;g__Klebsiella;s__Klebsiella electrica	d__Bacteria	p__Pseudomonadota	c__Gammaproteobacteria	o__Enterobacterales	f__Enterobacteriaceae	g__Klebsiella	s__Klebsiella electrica	D68_DKLZ_T2107136314_bin.164_contig_000068_10	msbA	92.1	3003950	protein homolog model	nitroimidazole antibiotic	antibiotic efflux	ATP-binding cassette (ABC) antibiotic efflux pump
SGB_1130	D68_DKLZ_T2107136314_bin.164	d__Bacteria;p__Pseudomonadota;c__Gammaproteobacteria;o__Enterobacterales;f__Enterobacteriaceae;g__Klebsiella;s__Klebsiella electrica	d__Bacteria	p__Pseudomonadota	c__Gammaproteobacteria	o__Enterobacterales	f__Enterobacteriaceae	g__Klebsiella	s__Klebsiella electrica	D68_DKLZ_T2107136314_bin.164_contig_000075_56	marA	92.74	3000263	protein homolog model	fluoroquinolone antibiotic; monobactam; carbapenem; cephalosporin; glycylcycline; cephamycin; penam; tetracycline antibiotic; rifamycin antibiotic; phenicol antibiotic; penem; disinfecting agents and antiseptics	antibiotic efflux; reduced permeability to antibiotic	resistance-nodulation-cell division (RND) antibiotic efflux pump; General Bacterial Porin with reduced permeability to beta-lactams
SGB_1130	D68_DKLZ_T2107136314_bin.164	d__Bacteria;p__Pseudomonadota;c__Gammaproteobacteria;o__Enterobacterales;f__Enterobacteriaceae;g__Klebsiella;s__Klebsiella electrica	d__Bacteria	p__Pseudomonadota	c__Gammaproteobacteria	o__Enterobacterales	f__Enterobacteriaceae	g__Klebsiella	s__Klebsiella electrica	D68_DKLZ_T2107136314_bin.164_contig_000075_57	Escherichia coli AcrAB-TolC with MarR mutations conferring resistance to ciprofloxacin and tetracycline	84.72	3003378	protein overexpression model	fluoroquinolone antibiotic; cephalosporin; glycylcycline; penam; tetracycline antibiotic; rifamycin antibiotic; phenicol antibiotic; disinfecting agents and antiseptics	antibiotic target alteration; antibiotic efflux	resistance-nodulation-cell division (RND) antibiotic efflux pump
SGB_1131	D68_DKLZ_T2107136314_bin.166	d__Bacteria;p__Pseudomonadota;c__Gammaproteobacteria;o__Pseudomonadales;f__Moraxellaceae;g__Acinetobacter;s__	d__Bacteria	p__Pseudomonadota	c__Gammaproteobacteria	o__Pseudomonadales	f__Moraxellaceae	g__Acinetobacter	s__	D68_DKLZ_T2107136314_bin.166_contig_000110_5	Acinetobacter baumannii AbaQ	90.74	3004574	protein homolog model	fluoroquinolone antibiotic	antibiotic efflux	major facilitator superfamily (MFS) antibiotic efflux pump
SGB_1141	D69_DKLZ_T2107136315_bin.153	d__Bacteria;p__Bacillota;c__Bacilli;o__Lactobacillales;f__Enterococcaceae;g__Enterococcus_D;s__Enterococcus_D innesii	d__Bacteria	p__Bacillota	c__Bacilli	o__Lactobacillales	f__Enterococcaceae	g__Enterococcus_D	s__Enterococcus_D innesii	D69_DKLZ_T2107136315_bin.153_contig_000491_3	vanXY gene in vanC cluster	80.21	3002966	protein homolog model	glycopeptide antibiotic	antibiotic target alteration	glycopeptide resistance gene cluster; vanXY
SGB_1141	D69_DKLZ_T2107136315_bin.153	d__Bacteria;p__Bacillota;c__Bacilli;o__Lactobacillales;f__Enterococcaceae;g__Enterococcus_D;s__Enterococcus_D innesii	d__Bacteria	p__Bacillota	c__Bacilli	o__Lactobacillales	f__Enterococcaceae	g__Enterococcus_D	s__Enterococcus_D innesii	D69_DKLZ_T2107136315_bin.153_contig_000593_2	vanR gene in vanC cluster	89.18	3002922	protein homolog model	glycopeptide antibiotic	antibiotic target alteration	glycopeptide resistance gene cluster; vanR
SGB_1151	D70_DKLZ_T2107136316_bin.136	d__Bacteria;p__Pseudomonadota;c__Gammaproteobacteria;o__Pseudomonadales;f__Cellvibrionaceae;g__Cellvibrio;s__	d__Bacteria	p__Pseudomonadota	c__Gammaproteobacteria	o__Pseudomonadales	f__Cellvibrionaceae	g__Cellvibrio	s__	D70_DKLZ_T2107136316_bin.136_contig_000090_16	rsmA	87.93	3005069	protein homolog model	fluoroquinolone antibiotic; diaminopyrimidine antibiotic; phenicol antibiotic	antibiotic efflux	resistance-nodulation-cell division (RND) antibiotic efflux pump
SGB_1161	D70_DKLZ_T2107136316_bin.42	d__Bacteria;p__Bacillota_A;c__Clostridia;o__Lachnospirales;f__Lachnospiraceae;g__Mobilitalea;s__	d__Bacteria	p__Bacillota_A	c__Clostridia	o__Lachnospirales	f__Lachnospiraceae	g__Mobilitalea	s__	D70_DKLZ_T2107136316_bin.42_contig_000655_20	vanR gene in vanG cluster	82.63	3002926	protein homolog model	glycopeptide antibiotic	antibiotic target alteration	glycopeptide resistance gene cluster; vanR
SGB_1164	D70_DKLZ_T2107136316_bin.56	d__Bacteria;p__Pseudomonadota;c__Gammaproteobacteria;o__Pseudomonadales;f__UBA7239;g__;s__	d__Bacteria	p__Pseudomonadota	c__Gammaproteobacteria	o__Pseudomonadales	f__UBA7239	g__	s__	D70_DKLZ_T2107136316_bin.56_contig_000341_2	rsmA	89.09	3005069	protein homolog model	fluoroquinolone antibiotic; diaminopyrimidine antibiotic; phenicol antibiotic	antibiotic efflux	resistance-nodulation-cell division (RND) antibiotic efflux pump
SGB_1183	D71_DKLZ_T2107136317_bin.68	d__Bacteria;p__Pseudomonadota;c__Gammaproteobacteria;o__Enterobacterales;f__Enterobacteriaceae;g__Morganella;s__Morganella morganii	d__Bacteria	p__Pseudomonadota	c__Gammaproteobacteria	o__Enterobacterales	f__Enterobacteriaceae	g__Morganella	s__Morganella morganii	D71_DKLZ_T2107136317_bin.68_contig_000273_12	Morganella morganii gyrB conferring resistance to fluoroquinolones	99.88	3003306	protein variant model	fluoroquinolone antibiotic	antibiotic target alteration	fluoroquinolone resistant gyrB
SGB_1183	D71_DKLZ_T2107136317_bin.68	d__Bacteria;p__Pseudomonadota;c__Gammaproteobacteria;o__Enterobacterales;f__Enterobacteriaceae;g__Morganella;s__Morganella morganii	d__Bacteria	p__Pseudomonadota	c__Gammaproteobacteria	o__Enterobacterales	f__Enterobacteriaceae	g__Morganella	s__Morganella morganii	D71_DKLZ_T2107136317_bin.68_contig_000069_9	DHA-18	99.21	3002149	protein homolog model	cephalosporin; cephamycin	antibiotic inactivation	DHA beta-lactamase
SGB_1183	D71_DKLZ_T2107136317_bin.68	d__Bacteria;p__Pseudomonadota;c__Gammaproteobacteria;o__Enterobacterales;f__Enterobacteriaceae;g__Morganella;s__Morganella morganii	d__Bacteria	p__Pseudomonadota	c__Gammaproteobacteria	o__Enterobacterales	f__Enterobacteriaceae	g__Morganella	s__Morganella morganii	D71_DKLZ_T2107136317_bin.68_contig_000094_2	CRP	97.62	3000518	protein homolog model	macrolide antibiotic; fluoroquinolone antibiotic; penam	antibiotic efflux	resistance-nodulation-cell division (RND) antibiotic efflux pump
SGB_1183	D71_DKLZ_T2107136317_bin.68	d__Bacteria;p__Pseudomonadota;c__Gammaproteobacteria;o__Enterobacterales;f__Enterobacteriaceae;g__Morganella;s__Morganella morganii	d__Bacteria	p__Pseudomonadota	c__Gammaproteobacteria	o__Enterobacterales	f__Enterobacteriaceae	g__Morganella	s__Morganella morganii	D71_DKLZ_T2107136317_bin.68_contig_000314_2	rsmA	86.89	3005069	protein homolog model	fluoroquinolone antibiotic; diaminopyrimidine antibiotic; phenicol antibiotic	antibiotic efflux	resistance-nodulation-cell division (RND) antibiotic efflux pump
SGB_1189	D72_DKLZ_T2107136318_bin.83	d__Bacteria;p__Pseudomonadota;c__Gammaproteobacteria;o__Pseudomonadales;f__Alcanivoracaceae;g__PGZG01;s__	d__Bacteria	p__Pseudomonadota	c__Gammaproteobacteria	o__Pseudomonadales	f__Alcanivoracaceae	g__PGZG01	s__	D72_DKLZ_T2107136318_bin.83_contig_000005_460	rsmA	87.93	3005069	protein homolog model	fluoroquinolone antibiotic; diaminopyrimidine antibiotic; phenicol antibiotic	antibiotic efflux	resistance-nodulation-cell division (RND) antibiotic efflux pump
SGB_1232	D74_DKLZ_T2107136320_bin.97	d__Bacteria;p__Pseudomonadota;c__Gammaproteobacteria;o__Pseudomonadales;f__Pseudomonadaceae;g__Pseudomonas_E;s__Pseudomonas_E oleovorans_B	d__Bacteria	p__Pseudomonadota	c__Gammaproteobacteria	o__Pseudomonadales	f__Pseudomonadaceae	g__Pseudomonas_E	s__Pseudomonas_E oleovorans_B	D74_DKLZ_T2107136320_bin.97_contig_000133_5	PRC-1	87.07	3007085	protein homolog model	cephalosporin; penam	antibiotic inactivation	PRC beta-lactamase
SGB_1232	D74_DKLZ_T2107136320_bin.97	d__Bacteria;p__Pseudomonadota;c__Gammaproteobacteria;o__Pseudomonadales;f__Pseudomonadaceae;g__Pseudomonas_E;s__Pseudomonas_E oleovorans_B	d__Bacteria	p__Pseudomonadota	c__Gammaproteobacteria	o__Pseudomonadales	f__Pseudomonadaceae	g__Pseudomonas_E	s__Pseudomonas_E oleovorans_B	D74_DKLZ_T2107136320_bin.97_contig_000092_7	rsmA	95.08	3005069	protein homolog model	fluoroquinolone antibiotic; diaminopyrimidine antibiotic; phenicol antibiotic	antibiotic efflux	resistance-nodulation-cell division (RND) antibiotic efflux pump
SGB_1248	D77_DKLZ_T2107136323_bin.16	d__Bacteria;p__Pseudomonadota;c__Gammaproteobacteria;o__Pseudomonadales;f__Pseudomonadaceae;g__Pseudomonas_E;s__	d__Bacteria	p__Pseudomonadota	c__Gammaproteobacteria	o__Pseudomonadales	f__Pseudomonadaceae	g__Pseudomonas_E	s__	D77_DKLZ_T2107136323_bin.16_contig_000072_1	rsmA	95	3005069	protein homolog model	fluoroquinolone antibiotic; diaminopyrimidine antibiotic; phenicol antibiotic	antibiotic efflux	resistance-nodulation-cell division (RND) antibiotic efflux pump
SGB_1256	D77_DKLZ_T2107136323_bin.66	d__Bacteria;p__Pseudomonadota;c__Gammaproteobacteria;o__Pseudomonadales;f__Pseudomonadaceae;g__Pseudomonas_E;s__	d__Bacteria	p__Pseudomonadota	c__Gammaproteobacteria	o__Pseudomonadales	f__Pseudomonadaceae	g__Pseudomonas_E	s__	D77_DKLZ_T2107136323_bin.66_contig_000520_3	YajC	91.96	3005040	protein homolog model	fluoroquinolone antibiotic; cephalosporin; glycylcycline; penam; tetracycline antibiotic; rifamycin antibiotic; phenicol antibiotic; disinfecting agents and antiseptics	antibiotic efflux	resistance-nodulation-cell division (RND) antibiotic efflux pump
SGB_1256	D77_DKLZ_T2107136323_bin.66	d__Bacteria;p__Pseudomonadota;c__Gammaproteobacteria;o__Pseudomonadales;f__Pseudomonadaceae;g__Pseudomonas_E;s__	d__Bacteria	p__Pseudomonadota	c__Gammaproteobacteria	o__Pseudomonadales	f__Pseudomonadaceae	g__Pseudomonas_E	s__	D77_DKLZ_T2107136323_bin.66_contig_000553_4	rsmA	91.8	3005069	protein homolog model	fluoroquinolone antibiotic; diaminopyrimidine antibiotic; phenicol antibiotic	antibiotic efflux	resistance-nodulation-cell division (RND) antibiotic efflux pump
SGB_1257	D78_DKLZ_T2107136324_bin.108	d__Bacteria;p__Pseudomonadota;c__Gammaproteobacteria;o__Enterobacterales;f__Enterobacteriaceae;g__Providencia_C;s__Providencia_C manganoxydans	d__Bacteria	p__Pseudomonadota	c__Gammaproteobacteria	o__Enterobacterales	f__Enterobacteriaceae	g__Providencia_C	s__Providencia_C manganoxydans	D78_DKLZ_T2107136324_bin.108_contig_000088_5	CRP	98.1	3000518	protein homolog model	macrolide antibiotic; fluoroquinolone antibiotic; penam	antibiotic efflux	resistance-nodulation-cell division (RND) antibiotic efflux pump
SGB_1265	D78_DKLZ_T2107136324_bin.44	d__Bacteria;p__Pseudomonadota;c__Gammaproteobacteria;o__Pseudomonadales;f__Alcanivoracaceae;g__PGZG01;s__	d__Bacteria	p__Pseudomonadota	c__Gammaproteobacteria	o__Pseudomonadales	f__Alcanivoracaceae	g__PGZG01	s__	D78_DKLZ_T2107136324_bin.44_contig_000225_3	rsmA	89.66	3005069	protein homolog model	fluoroquinolone antibiotic; diaminopyrimidine antibiotic; phenicol antibiotic	antibiotic efflux	resistance-nodulation-cell division (RND) antibiotic efflux pump
SGB_1266	D78_DKLZ_T2107136324_bin.48	d__Bacteria;p__Pseudomonadota;c__Gammaproteobacteria;o__Pseudomonadales;f__Moraxellaceae;g__Acinetobacter;s__	d__Bacteria	p__Pseudomonadota	c__Gammaproteobacteria	o__Pseudomonadales	f__Moraxellaceae	g__Acinetobacter	s__	D78_DKLZ_T2107136324_bin.48_contig_000217_8	adeF	88.54	3000777	protein homolog model	fluoroquinolone antibiotic; tetracycline antibiotic	antibiotic efflux	resistance-nodulation-cell division (RND) antibiotic efflux pump
SGB_1313	D81_DKLZ_T2107136327_bin.187	d__Bacteria;p__Pseudomonadota;c__Gammaproteobacteria;o__Burkholderiales;f__Burkholderiaceae_C;g__Achromobacter;s__Achromobacter dolens	d__Bacteria	p__Pseudomonadota	c__Gammaproteobacteria	o__Burkholderiales	f__Burkholderiaceae_C	g__Achromobacter	s__Achromobacter dolens	D81_DKLZ_T2107136327_bin.187_contig_000130_2	OXA-789	99.64	3005992	protein homolog model	carbapenem; cephalosporin; penam	antibiotic inactivation	OXA beta-lactamase
SGB_1313	D81_DKLZ_T2107136327_bin.187	d__Bacteria;p__Pseudomonadota;c__Gammaproteobacteria;o__Burkholderiales;f__Burkholderiaceae_C;g__Achromobacter;s__Achromobacter dolens	d__Bacteria	p__Pseudomonadota	c__Gammaproteobacteria	o__Burkholderiales	f__Burkholderiaceae_C	g__Achromobacter	s__Achromobacter dolens	D81_DKLZ_T2107136327_bin.187_contig_000994_2	catB3	80.49	3002676	protein homolog model	phenicol antibiotic	antibiotic inactivation	chloramphenicol acetyltransferase (CAT)
SGB_1313	D81_DKLZ_T2107136327_bin.187	d__Bacteria;p__Pseudomonadota;c__Gammaproteobacteria;o__Burkholderiales;f__Burkholderiaceae_C;g__Achromobacter;s__Achromobacter dolens	d__Bacteria	p__Pseudomonadota	c__Gammaproteobacteria	o__Burkholderiales	f__Burkholderiaceae_C	g__Achromobacter	s__Achromobacter dolens	D81_DKLZ_T2107136327_bin.187_contig_001039_2	OprZ	97.46	3004142	protein homolog model	macrolide antibiotic; fluoroquinolone antibiotic; aminoglycoside antibiotic; cephalosporin	antibiotic efflux	resistance-nodulation-cell division (RND) antibiotic efflux pump
SGB_1313	D81_DKLZ_T2107136327_bin.187	d__Bacteria;p__Pseudomonadota;c__Gammaproteobacteria;o__Burkholderiales;f__Burkholderiaceae_C;g__Achromobacter;s__Achromobacter dolens	d__Bacteria	p__Pseudomonadota	c__Gammaproteobacteria	o__Burkholderiales	f__Burkholderiaceae_C	g__Achromobacter	s__Achromobacter dolens	D81_DKLZ_T2107136327_bin.187_contig_001168_2	adeF	81.16	3000777	protein homolog model	fluoroquinolone antibiotic; tetracycline antibiotic	antibiotic efflux	resistance-nodulation-cell division (RND) antibiotic efflux pump
SGB_1313	D81_DKLZ_T2107136327_bin.187	d__Bacteria;p__Pseudomonadota;c__Gammaproteobacteria;o__Burkholderiales;f__Burkholderiaceae_C;g__Achromobacter;s__Achromobacter dolens	d__Bacteria	p__Pseudomonadota	c__Gammaproteobacteria	o__Burkholderiales	f__Burkholderiaceae_C	g__Achromobacter	s__Achromobacter dolens	D81_DKLZ_T2107136327_bin.187_contig_001179_3	AxyX	98.04	3004143	protein homolog model	macrolide antibiotic; fluoroquinolone antibiotic; aminoglycoside antibiotic; cephalosporin	antibiotic efflux	resistance-nodulation-cell division (RND) antibiotic efflux pump
SGB_1314	D81_DKLZ_T2107136327_bin.208	d__Bacteria;p__Campylobacterota;c__Campylobacteria;o__Campylobacterales;f__Arcobacteraceae;g__Aliarcobacter;s__Aliarcobacter butzleri	d__Bacteria	p__Campylobacterota	c__Campylobacteria	o__Campylobacterales	f__Arcobacteraceae	g__Aliarcobacter	s__Aliarcobacter butzleri	D81_DKLZ_T2107136327_bin.208_contig_000395_2	OXA-464	100	3003620	protein homolog model	carbapenem; cephalosporin; penam	antibiotic inactivation	OXA beta-lactamase
SGB_1330	D83_DKLZ_T2107136329_bin.118	d__Bacteria;p__Bacillota_A;c__Clostridia;o__Oscillospirales;f__Oscillospiraceae;g__RGIG7114;s__	d__Bacteria	p__Bacillota_A	c__Clostridia	o__Oscillospirales	f__Oscillospiraceae	g__RGIG7114	s__	D83_DKLZ_T2107136329_bin.118_contig_000203_11	tet(32)	98.75	3000196	protein homolog model	tetracycline antibiotic	antibiotic target protection	tetracycline-resistant ribosomal protection protein
SGB_1366	D85_DKLZ_T2107136331_bin.102	d__Bacteria;p__Pseudomonadota;c__Gammaproteobacteria;o__Pseudomonadales;f__Cellvibrionaceae;g__Cellvibrio;s__	d__Bacteria	p__Pseudomonadota	c__Gammaproteobacteria	o__Pseudomonadales	f__Cellvibrionaceae	g__Cellvibrio	s__	D85_DKLZ_T2107136331_bin.102_contig_000162_3	rsmA	86.21	3005069	protein homolog model	fluoroquinolone antibiotic; diaminopyrimidine antibiotic; phenicol antibiotic	antibiotic efflux	resistance-nodulation-cell division (RND) antibiotic efflux pump
SGB_1374	D85_DKLZ_T2107136331_bin.47	d__Bacteria;p__Pseudomonadota;c__Gammaproteobacteria;o__Pseudomonadales;f__DSM-6294;g__Venatoribacter;s__	d__Bacteria	p__Pseudomonadota	c__Gammaproteobacteria	o__Pseudomonadales	f__DSM-6294	g__Venatoribacter	s__	D85_DKLZ_T2107136331_bin.47_contig_000031_1	rsmA	96.43	3005069	protein homolog model	fluoroquinolone antibiotic; diaminopyrimidine antibiotic; phenicol antibiotic	antibiotic efflux	resistance-nodulation-cell division (RND) antibiotic efflux pump
