# Supplementary material for: Comprehensive catalog of gut microbial genomes in Asian elephants: insights from shotgun metagenomics
Source: Anim Microbiome. 2026 Mar 3;8:40. doi: 10.1186/s42523-026-00533-0 (PMC13064403; doi:10.1186/s42523-026-00533-0)
Supplement: Supplementary file 2 — Supplementary Material 2 [file 42523_2026_533_MOESM2_ESM.zip › Supplementary Table 7. Summary of VFs annotated in all SGBs.xlsx]

## Sheet: TableS7
Supplementary Table 7. Summary of VFs annotated in all SGBs.
SGB ID	SGBs	GTDB taxonomy	Kingdom	Phylum	Class	Order	Family	Genus	Species	ORF ID	VF gene	VF gene name	VF ID	VFC ID	VF class
SGB_1	D01_KMJN_T2106131982_bin.102	d__Bacteria;p__Bacillota_A;c__Clostridia;o__HGM11514;f__HGM11514;g__CAKSKB01;s__	d__Bacteria	p__Bacillota_A	c__Clostridia	o__HGM11514	f__HGM11514	g__CAKSKB01	s__	D01_KMJN_T2106131982_bin.102_contig_000126_1	VFG012095(gb|WP_003435012)	groEL	VF0594	VFC0001	Adherence
SGB_1	D01_KMJN_T2106131982_bin.102	d__Bacteria;p__Bacillota_A;c__Clostridia;o__HGM11514;f__HGM11514;g__CAKSKB01;s__	d__Bacteria	p__Bacillota_A	c__Clostridia	o__HGM11514	f__HGM11514	g__CAKSKB01	s__	D01_KMJN_T2106131982_bin.102_contig_000126_2	VFG012095(gb|WP_003435012)	groEL	VF0594	VFC0001	Adherence
SGB_1	D01_KMJN_T2106131982_bin.102	d__Bacteria;p__Bacillota_A;c__Clostridia;o__HGM11514;f__HGM11514;g__CAKSKB01;s__	d__Bacteria	p__Bacillota_A	c__Clostridia	o__HGM11514	f__HGM11514	g__CAKSKB01	s__	D01_KMJN_T2106131982_bin.102_contig_000133_3	VFG000077(gb|NP_465991)	clpP	VF0074	VFC0282	Stress survival
SGB_1	D01_KMJN_T2106131982_bin.102	d__Bacteria;p__Bacillota_A;c__Clostridia;o__HGM11514;f__HGM11514;g__CAKSKB01;s__	d__Bacteria	p__Bacillota_A	c__Clostridia	o__HGM11514	f__HGM11514	g__CAKSKB01	s__	D01_KMJN_T2106131982_bin.102_contig_000195_1	VFG013286(gb|WP_005694325)	galE	VF0044	VFC0258	Immune modulation
SGB_1	D01_KMJN_T2106131982_bin.102	d__Bacteria;p__Bacillota_A;c__Clostridia;o__HGM11514;f__HGM11514;g__CAKSKB01;s__	d__Bacteria	p__Bacillota_A	c__Clostridia	o__HGM11514	f__HGM11514	g__CAKSKB01	s__	D01_KMJN_T2106131982_bin.102_contig_000222_8	VFG047690(gb|WP_003022616)	pyrB	VF0558	VFC0272	Nutritional/Metabolic factor
SGB_1	D01_KMJN_T2106131982_bin.102	d__Bacteria;p__Bacillota_A;c__Clostridia;o__HGM11514;f__HGM11514;g__CAKSKB01;s__	d__Bacteria	p__Bacillota_A	c__Clostridia	o__HGM11514	f__HGM11514	g__CAKSKB01	s__	D01_KMJN_T2106131982_bin.102_contig_000249_6	VFG001375(gb|WP_000594468)	cps4K	VF0144	VFC0258	Immune modulation
SGB_1	D01_KMJN_T2106131982_bin.102	d__Bacteria;p__Bacillota_A;c__Clostridia;o__HGM11514;f__HGM11514;g__CAKSKB01;s__	d__Bacteria	p__Bacillota_A	c__Clostridia	o__HGM11514	f__HGM11514	g__CAKSKB01	s__	D01_KMJN_T2106131982_bin.102_contig_000249_7	VFG001376(gb|WP_000695335)	cps4L	VF0144	VFC0258	Immune modulation
SGB_1	D01_KMJN_T2106131982_bin.102	d__Bacteria;p__Bacillota_A;c__Clostridia;o__HGM11514;f__HGM11514;g__CAKSKB01;s__	d__Bacteria	p__Bacillota_A	c__Clostridia	o__HGM11514	f__HGM11514	g__CAKSKB01	s__	D01_KMJN_T2106131982_bin.102_contig_000249_8	VFG001374(gb|WP_000077424)	cps4J	VF0144	VFC0258	Immune modulation
SGB_1	D01_KMJN_T2106131982_bin.102	d__Bacteria;p__Bacillota_A;c__Clostridia;o__HGM11514;f__HGM11514;g__CAKSKB01;s__	d__Bacteria	p__Bacillota_A	c__Clostridia	o__HGM11514	f__HGM11514	g__CAKSKB01	s__	D01_KMJN_T2106131982_bin.102_contig_000249_8	VFG001301(gb|WP_000459062)	cap8E	VF0003	VFC0258	Immune modulation
SGB_1	D01_KMJN_T2106131982_bin.102	d__Bacteria;p__Bacillota_A;c__Clostridia;o__HGM11514;f__HGM11514;g__CAKSKB01;s__	d__Bacteria	p__Bacillota_A	c__Clostridia	o__HGM11514	f__HGM11514	g__CAKSKB01	s__	D01_KMJN_T2106131982_bin.102_contig_000284_7	VFG046465(gb|WP_003028672)	tufA	VF0460	VFC0001	Adherence
SGB_2	D01_KMJN_T2106131982_bin.113	d__Bacteria;p__Verrucomicrobiota;c__Verrucomicrobiae;o__Pedosphaerales;f__UBA1412;g__;s__	d__Bacteria	p__Verrucomicrobiota	c__Verrucomicrobiae	o__Pedosphaerales	f__UBA1412	g__	s__	D01_KMJN_T2106131982_bin.113_contig_000121_1	VFG046465(gb|WP_003028672)	tufA	VF0460	VFC0001	Adherence
SGB_2	D01_KMJN_T2106131982_bin.113	d__Bacteria;p__Verrucomicrobiota;c__Verrucomicrobiae;o__Pedosphaerales;f__UBA1412;g__;s__	d__Bacteria	p__Verrucomicrobiota	c__Verrucomicrobiae	o__Pedosphaerales	f__UBA1412	g__	s__	D01_KMJN_T2106131982_bin.113_contig_000238_2	VFG001373(gb|WP_000758382)	cps4I	VF0144	VFC0258	Immune modulation
SGB_2	D01_KMJN_T2106131982_bin.113	d__Bacteria;p__Verrucomicrobiota;c__Verrucomicrobiae;o__Pedosphaerales;f__UBA1412;g__;s__	d__Bacteria	p__Verrucomicrobiota	c__Verrucomicrobiae	o__Pedosphaerales	f__UBA1412	g__	s__	D01_KMJN_T2106131982_bin.113_contig_000243_3	VFG001855(gb|WP_197535493)	htpB	VF0159	VFC0001	Adherence
SGB_2	D01_KMJN_T2106131982_bin.113	d__Bacteria;p__Verrucomicrobiota;c__Verrucomicrobiae;o__Pedosphaerales;f__UBA1412;g__;s__	d__Bacteria	p__Verrucomicrobiota	c__Verrucomicrobiae	o__Pedosphaerales	f__UBA1412	g__	s__	D01_KMJN_T2106131982_bin.113_contig_000291_1	VFG001955(gb|YP_002344810)	Cj1427c	VF0323	VFC0258	Immune modulation
SGB_2	D01_KMJN_T2106131982_bin.113	d__Bacteria;p__Verrucomicrobiota;c__Verrucomicrobiae;o__Pedosphaerales;f__UBA1412;g__;s__	d__Bacteria	p__Verrucomicrobiota	c__Verrucomicrobiae	o__Pedosphaerales	f__UBA1412	g__	s__	D01_KMJN_T2106131982_bin.113_contig_000291_1	VFG038144(gb|WP_001062908)	galE	VF0465	VFC0258	Immune modulation
SGB_2	D01_KMJN_T2106131982_bin.113	d__Bacteria;p__Verrucomicrobiota;c__Verrucomicrobiae;o__Pedosphaerales;f__UBA1412;g__;s__	d__Bacteria	p__Verrucomicrobiota	c__Verrucomicrobiae	o__Pedosphaerales	f__UBA1412	g__	s__	D01_KMJN_T2106131982_bin.113_contig_000317_13	VFG046645(gb|WP_003020694)	galE	VF0543	VFC0258	Immune modulation
SGB_2	D01_KMJN_T2106131982_bin.113	d__Bacteria;p__Verrucomicrobiota;c__Verrucomicrobiae;o__Pedosphaerales;f__UBA1412;g__;s__	d__Bacteria	p__Verrucomicrobiota	c__Verrucomicrobiae	o__Pedosphaerales	f__UBA1412	g__	s__	D01_KMJN_T2106131982_bin.113_contig_000317_13	VFG013286(gb|WP_005694325)	galE	VF0044	VFC0258	Immune modulation
SGB_2	D01_KMJN_T2106131982_bin.113	d__Bacteria;p__Verrucomicrobiota;c__Verrucomicrobiae;o__Pedosphaerales;f__UBA1412;g__;s__	d__Bacteria	p__Verrucomicrobiota	c__Verrucomicrobiae	o__Pedosphaerales	f__UBA1412	g__	s__	D01_KMJN_T2106131982_bin.113_contig_000321_1	VFG001374(gb|WP_000077424)	cps4J	VF0144	VFC0258	Immune modulation
SGB_2	D01_KMJN_T2106131982_bin.113	d__Bacteria;p__Verrucomicrobiota;c__Verrucomicrobiae;o__Pedosphaerales;f__UBA1412;g__;s__	d__Bacteria	p__Verrucomicrobiota	c__Verrucomicrobiae	o__Pedosphaerales	f__UBA1412	g__	s__	D01_KMJN_T2106131982_bin.113_contig_000321_3	VFG001376(gb|WP_000695335)	cps4L	VF0144	VFC0258	Immune modulation
SGB_2	D01_KMJN_T2106131982_bin.113	d__Bacteria;p__Verrucomicrobiota;c__Verrucomicrobiae;o__Pedosphaerales;f__UBA1412;g__;s__	d__Bacteria	p__Verrucomicrobiota	c__Verrucomicrobiae	o__Pedosphaerales	f__UBA1412	g__	s__	D01_KMJN_T2106131982_bin.113_contig_000321_4	VFG001375(gb|WP_000594468)	cps4K	VF0144	VFC0258	Immune modulation
SGB_3	D01_KMJN_T2106131982_bin.133	d__Bacteria;p__Verrucomicrobiota;c__Kiritimatiellia;o__RFP12;f__UBA1067;g__UBA1067;s__	d__Bacteria	p__Verrucomicrobiota	c__Kiritimatiellia	o__RFP12	f__UBA1067	g__UBA1067	s__	D01_KMJN_T2106131982_bin.133_contig_000039_8	VFG011430(gb|WP_002963616)	acpXL	VF0367	VFC0258	Immune modulation
SGB_3	D01_KMJN_T2106131982_bin.133	d__Bacteria;p__Verrucomicrobiota;c__Kiritimatiellia;o__RFP12;f__UBA1067;g__UBA1067;s__	d__Bacteria	p__Verrucomicrobiota	c__Kiritimatiellia	o__RFP12	f__UBA1067	g__UBA1067	s__	D01_KMJN_T2106131982_bin.133_contig_000043_1	VFG000080(gb|NP_464522)	clpE	VF0073	VFC0282	Stress survival
SGB_3	D01_KMJN_T2106131982_bin.133	d__Bacteria;p__Verrucomicrobiota;c__Kiritimatiellia;o__RFP12;f__UBA1067;g__UBA1067;s__	d__Bacteria	p__Verrucomicrobiota	c__Kiritimatiellia	o__RFP12	f__UBA1067	g__UBA1067	s__	D01_KMJN_T2106131982_bin.133_contig_000043_1	VFG000079(gb|NP_463763)	clpC	VF0072	VFC0282	Stress survival
SGB_3	D01_KMJN_T2106131982_bin.133	d__Bacteria;p__Verrucomicrobiota;c__Kiritimatiellia;o__RFP12;f__UBA1067;g__UBA1067;s__	d__Bacteria	p__Verrucomicrobiota	c__Kiritimatiellia	o__RFP12	f__UBA1067	g__UBA1067	s__	D01_KMJN_T2106131982_bin.133_contig_000043_1	VFG002480(gb|WP_011205629)	tssH-5/clpV	VF0429	VFC0086	Effector delivery system
SGB_3	D01_KMJN_T2106131982_bin.133	d__Bacteria;p__Verrucomicrobiota;c__Kiritimatiellia;o__RFP12;f__UBA1067;g__UBA1067;s__	d__Bacteria	p__Verrucomicrobiota	c__Kiritimatiellia	o__RFP12	f__UBA1067	g__UBA1067	s__	D01_KMJN_T2106131982_bin.133_contig_000072_2	VFG001855(gb|WP_197535493)	htpB	VF0159	VFC0001	Adherence
SGB_3	D01_KMJN_T2106131982_bin.133	d__Bacteria;p__Verrucomicrobiota;c__Kiritimatiellia;o__RFP12;f__UBA1067;g__UBA1067;s__	d__Bacteria	p__Verrucomicrobiota	c__Kiritimatiellia	o__RFP12	f__UBA1067	g__UBA1067	s__	D01_KMJN_T2106131982_bin.133_contig_000072_2	VFG012095(gb|WP_003435012)	groEL	VF0594	VFC0001	Adherence
SGB_4	D01_KMJN_T2106131982_bin.153	d__Bacteria;p__Bacillota_A;c__Clostridia;o__Lachnospirales;f__Lachnospiraceae;g__;s__	d__Bacteria	p__Bacillota_A	c__Clostridia	o__Lachnospirales	f__Lachnospiraceae	g__	s__	D01_KMJN_T2106131982_bin.153_contig_000100_1	VFG001405(gb|NP_217219)	sigA/rpoV	VF0257	VFC0301	Regulation
SGB_4	D01_KMJN_T2106131982_bin.153	d__Bacteria;p__Bacillota_A;c__Clostridia;o__Lachnospirales;f__Lachnospiraceae;g__;s__	d__Bacteria	p__Bacillota_A	c__Clostridia	o__Lachnospirales	f__Lachnospiraceae	g__	s__	D01_KMJN_T2106131982_bin.153_contig_000224_1	VFG002182(gb|WP_002376666)	cpsI	VF0361	VFC0258	Immune modulation
SGB_4	D01_KMJN_T2106131982_bin.153	d__Bacteria;p__Bacillota_A;c__Clostridia;o__Lachnospirales;f__Lachnospiraceae;g__;s__	d__Bacteria	p__Bacillota_A	c__Clostridia	o__Lachnospirales	f__Lachnospiraceae	g__	s__	D01_KMJN_T2106131982_bin.153_contig_000434_4	VFG000077(gb|NP_465991)	clpP	VF0074	VFC0282	Stress survival
SGB_4	D01_KMJN_T2106131982_bin.153	d__Bacteria;p__Bacillota_A;c__Clostridia;o__Lachnospirales;f__Lachnospiraceae;g__;s__	d__Bacteria	p__Bacillota_A	c__Clostridia	o__Lachnospirales	f__Lachnospiraceae	g__	s__	D01_KMJN_T2106131982_bin.153_contig_000573_1	VFG000077(gb|NP_465991)	clpP	VF0074	VFC0282	Stress survival
SGB_6	D01_KMJN_T2106131982_bin.233	d__Bacteria;p__Bacillota_A;c__Clostridia;o__Oscillospirales;f__Acutalibacteraceae;g__RUG806;s__	d__Bacteria	p__Bacillota_A	c__Clostridia	o__Oscillospirales	f__Acutalibacteraceae	g__RUG806	s__	D01_KMJN_T2106131982_bin.233_contig_000003_2	VFG047162(gb|WP_003022298)	wbtE	VF0542	VFC0258	Immune modulation
SGB_6	D01_KMJN_T2106131982_bin.233	d__Bacteria;p__Bacillota_A;c__Clostridia;o__Oscillospirales;f__Acutalibacteraceae;g__RUG806;s__	d__Bacteria	p__Bacillota_A	c__Clostridia	o__Oscillospirales	f__Acutalibacteraceae	g__RUG806	s__	D01_KMJN_T2106131982_bin.233_contig_000003_3	VFG047149(gb|WP_003029668)	wbtF	VF0542	VFC0258	Immune modulation
SGB_6	D01_KMJN_T2106131982_bin.233	d__Bacteria;p__Bacillota_A;c__Clostridia;o__Oscillospirales;f__Acutalibacteraceae;g__RUG806;s__	d__Bacteria	p__Bacillota_A	c__Clostridia	o__Oscillospirales	f__Acutalibacteraceae	g__RUG806	s__	D01_KMJN_T2106131982_bin.233_contig_000015_76	VFG013286(gb|WP_005694325)	galE	VF0044	VFC0258	Immune modulation
SGB_6	D01_KMJN_T2106131982_bin.233	d__Bacteria;p__Bacillota_A;c__Clostridia;o__Oscillospirales;f__Acutalibacteraceae;g__RUG806;s__	d__Bacteria	p__Bacillota_A	c__Clostridia	o__Oscillospirales	f__Acutalibacteraceae	g__RUG806	s__	D01_KMJN_T2106131982_bin.233_contig_000015_80	VFG001375(gb|WP_000594468)	cps4K	VF0144	VFC0258	Immune modulation
SGB_6	D01_KMJN_T2106131982_bin.233	d__Bacteria;p__Bacillota_A;c__Clostridia;o__Oscillospirales;f__Acutalibacteraceae;g__RUG806;s__	d__Bacteria	p__Bacillota_A	c__Clostridia	o__Oscillospirales	f__Acutalibacteraceae	g__RUG806	s__	D01_KMJN_T2106131982_bin.233_contig_000015_81	VFG001376(gb|WP_000695335)	cps4L	VF0144	VFC0258	Immune modulation
SGB_6	D01_KMJN_T2106131982_bin.233	d__Bacteria;p__Bacillota_A;c__Clostridia;o__Oscillospirales;f__Acutalibacteraceae;g__RUG806;s__	d__Bacteria	p__Bacillota_A	c__Clostridia	o__Oscillospirales	f__Acutalibacteraceae	g__RUG806	s__	D01_KMJN_T2106131982_bin.233_contig_000015_83	VFG001301(gb|WP_000459062)	cap8E	VF0003	VFC0258	Immune modulation
SGB_6	D01_KMJN_T2106131982_bin.233	d__Bacteria;p__Bacillota_A;c__Clostridia;o__Oscillospirales;f__Acutalibacteraceae;g__RUG806;s__	d__Bacteria	p__Bacillota_A	c__Clostridia	o__Oscillospirales	f__Acutalibacteraceae	g__RUG806	s__	D01_KMJN_T2106131982_bin.233_contig_000051_12	VFG046465(gb|WP_003028672)	tufA	VF0460	VFC0001	Adherence
SGB_6	D01_KMJN_T2106131982_bin.233	d__Bacteria;p__Bacillota_A;c__Clostridia;o__Oscillospirales;f__Acutalibacteraceae;g__RUG806;s__	d__Bacteria	p__Bacillota_A	c__Clostridia	o__Oscillospirales	f__Acutalibacteraceae	g__RUG806	s__	D01_KMJN_T2106131982_bin.233_contig_000056_98	VFG012095(gb|WP_003435012)	groEL	VF0594	VFC0001	Adherence
SGB_6	D01_KMJN_T2106131982_bin.233	d__Bacteria;p__Bacillota_A;c__Clostridia;o__Oscillospirales;f__Acutalibacteraceae;g__RUG806;s__	d__Bacteria	p__Bacillota_A	c__Clostridia	o__Oscillospirales	f__Acutalibacteraceae	g__RUG806	s__	D01_KMJN_T2106131982_bin.233_contig_000060_14	VFG000077(gb|NP_465991)	clpP	VF0074	VFC0282	Stress survival
SGB_7	D01_KMJN_T2106131982_bin.243	d__Bacteria;p__Bacillota;c__Bacilli;o__Acholeplasmatales;f__Anaeroplasmataceae;g__Anaeroplasma;s__	d__Bacteria	p__Bacillota	c__Bacilli	o__Acholeplasmatales	f__Anaeroplasmataceae	g__Anaeroplasma	s__	D01_KMJN_T2106131982_bin.243_contig_000008_45	VFG002045(gb|WP_010930608)	bvgS	VF0336	VFC0301	Regulation
SGB_7	D01_KMJN_T2106131982_bin.243	d__Bacteria;p__Bacillota;c__Bacilli;o__Acholeplasmatales;f__Anaeroplasmataceae;g__Anaeroplasma;s__	d__Bacteria	p__Bacillota	c__Bacilli	o__Acholeplasmatales	f__Anaeroplasmataceae	g__Anaeroplasma	s__	D01_KMJN_T2106131982_bin.243_contig_000035_18	VFG046465(gb|WP_003028672)	tufA	VF0460	VFC0001	Adherence
SGB_7	D01_KMJN_T2106131982_bin.243	d__Bacteria;p__Bacillota;c__Bacilli;o__Acholeplasmatales;f__Anaeroplasmataceae;g__Anaeroplasma;s__	d__Bacteria	p__Bacillota	c__Bacilli	o__Acholeplasmatales	f__Anaeroplasmataceae	g__Anaeroplasma	s__	D01_KMJN_T2106131982_bin.243_contig_000207_4	VFG047039(gb|WP_003018140)	wbtL	VF0542	VFC0258	Immune modulation
SGB_8	D01_KMJN_T2106131982_bin.287	d__Bacteria;p__Verrucomicrobiota;c__Kiritimatiellia;o__RFP12;f__UBA1067;g__RUG572;s__	d__Bacteria	p__Verrucomicrobiota	c__Kiritimatiellia	o__RFP12	f__UBA1067	g__RUG572	s__	D01_KMJN_T2106131982_bin.287_contig_000032_4	VFG000077(gb|NP_465991)	clpP	VF0074	VFC0282	Stress survival
SGB_8	D01_KMJN_T2106131982_bin.287	d__Bacteria;p__Verrucomicrobiota;c__Kiritimatiellia;o__RFP12;f__UBA1067;g__RUG572;s__	d__Bacteria	p__Verrucomicrobiota	c__Kiritimatiellia	o__RFP12	f__UBA1067	g__RUG572	s__	D01_KMJN_T2106131982_bin.287_contig_000615_1	VFG046465(gb|WP_003028672)	tufA	VF0460	VFC0001	Adherence
SGB_8	D01_KMJN_T2106131982_bin.287	d__Bacteria;p__Verrucomicrobiota;c__Kiritimatiellia;o__RFP12;f__UBA1067;g__RUG572;s__	d__Bacteria	p__Verrucomicrobiota	c__Kiritimatiellia	o__RFP12	f__UBA1067	g__RUG572	s__	D01_KMJN_T2106131982_bin.287_contig_000873_1	VFG048885(gb|WP_014907227)	gmd	VF0560	VFC0258	Immune modulation
SGB_8	D01_KMJN_T2106131982_bin.287	d__Bacteria;p__Verrucomicrobiota;c__Kiritimatiellia;o__RFP12;f__UBA1067;g__RUG572;s__	d__Bacteria	p__Verrucomicrobiota	c__Kiritimatiellia	o__RFP12	f__UBA1067	g__RUG572	s__	D01_KMJN_T2106131982_bin.287_contig_000873_1	VFG002365(gb|WP_005167740)	gmd	VF0392	VFC0258	Immune modulation
SGB_8	D01_KMJN_T2106131982_bin.287	d__Bacteria;p__Verrucomicrobiota;c__Kiritimatiellia;o__RFP12;f__UBA1067;g__RUG572;s__	d__Bacteria	p__Verrucomicrobiota	c__Kiritimatiellia	o__RFP12	f__UBA1067	g__RUG572	s__	D01_KMJN_T2106131982_bin.287_contig_000873_1	VFG002225(gb|WP_002963680)	gmd	VF0367	VFC0258	Immune modulation
SGB_9	D01_KMJN_T2106131982_bin.292	d__Bacteria;p__Bacteroidota;c__Bacteroidia;o__Bacteroidales;f__Bacteroidaceae;g__Prevotella;s__	d__Bacteria	p__Bacteroidota	c__Bacteroidia	o__Bacteroidales	f__Bacteroidaceae	g__Prevotella	s__	D01_KMJN_T2106131982_bin.292_contig_000206_2	VFG011430(gb|WP_002963616)	acpXL	VF0367	VFC0258	Immune modulation
SGB_9	D01_KMJN_T2106131982_bin.292	d__Bacteria;p__Bacteroidota;c__Bacteroidia;o__Bacteroidales;f__Bacteroidaceae;g__Prevotella;s__	d__Bacteria	p__Bacteroidota	c__Bacteroidia	o__Bacteroidales	f__Bacteroidaceae	g__Prevotella	s__	D01_KMJN_T2106131982_bin.292_contig_000210_1	VFG013286(gb|WP_005694325)	galE	VF0044	VFC0258	Immune modulation
SGB_9	D01_KMJN_T2106131982_bin.292	d__Bacteria;p__Bacteroidota;c__Bacteroidia;o__Bacteroidales;f__Bacteroidaceae;g__Prevotella;s__	d__Bacteria	p__Bacteroidota	c__Bacteroidia	o__Bacteroidales	f__Bacteroidaceae	g__Prevotella	s__	D01_KMJN_T2106131982_bin.292_contig_000245_3	VFG000963(gb|WP_009880737)	hasB	VF0244	VFC0258	Immune modulation
SGB_9	D01_KMJN_T2106131982_bin.292	d__Bacteria;p__Bacteroidota;c__Bacteroidia;o__Bacteroidales;f__Bacteroidaceae;g__Prevotella;s__	d__Bacteria	p__Bacteroidota	c__Bacteroidia	o__Bacteroidales	f__Bacteroidaceae	g__Prevotella	s__	D01_KMJN_T2106131982_bin.292_contig_000330_4	VFG047708(gb|WP_003022611)	carB	VF0558	VFC0272	Nutritional/Metabolic factor
SGB_9	D01_KMJN_T2106131982_bin.292	d__Bacteria;p__Bacteroidota;c__Bacteroidia;o__Bacteroidales;f__Bacteroidaceae;g__Prevotella;s__	d__Bacteria	p__Bacteroidota	c__Bacteroidia	o__Bacteroidales	f__Bacteroidaceae	g__Prevotella	s__	D01_KMJN_T2106131982_bin.292_contig_000481_5	VFG011430(gb|WP_002963616)	acpXL	VF0367	VFC0258	Immune modulation
SGB_10	D01_KMJN_T2106131982_bin.39	d__Bacteria;p__Bacteroidota;c__Bacteroidia;o__Bacteroidales;f__Paludibacteraceae;g__RF16;s__	d__Bacteria	p__Bacteroidota	c__Bacteroidia	o__Bacteroidales	f__Paludibacteraceae	g__RF16	s__	D01_KMJN_T2106131982_bin.39_contig_000023_9	VFG001416(gb|NP_218118)	panD	VF0319	VFC0272	Nutritional/Metabolic factor
SGB_10	D01_KMJN_T2106131982_bin.39	d__Bacteria;p__Bacteroidota;c__Bacteroidia;o__Bacteroidales;f__Paludibacteraceae;g__RF16;s__	d__Bacteria	p__Bacteroidota	c__Bacteroidia	o__Bacteroidales	f__Paludibacteraceae	g__RF16	s__	D01_KMJN_T2106131982_bin.39_contig_000040_35	VFG046465(gb|WP_003028672)	tufA	VF0460	VFC0001	Adherence
SGB_10	D01_KMJN_T2106131982_bin.39	d__Bacteria;p__Bacteroidota;c__Bacteroidia;o__Bacteroidales;f__Paludibacteraceae;g__RF16;s__	d__Bacteria	p__Bacteroidota	c__Bacteroidia	o__Bacteroidales	f__Paludibacteraceae	g__RF16	s__	D01_KMJN_T2106131982_bin.39_contig_000089_26	VFG048797(gb|WP_004175261)	ugd	VF0560	VFC0258	Immune modulation
SGB_10	D01_KMJN_T2106131982_bin.39	d__Bacteria;p__Bacteroidota;c__Bacteroidia;o__Bacteroidales;f__Paludibacteraceae;g__RF16;s__	d__Bacteria	p__Bacteroidota	c__Bacteroidia	o__Bacteroidales	f__Paludibacteraceae	g__RF16	s__	D01_KMJN_T2106131982_bin.39_contig_000089_28	VFG047039(gb|WP_003018140)	wbtL	VF0542	VFC0258	Immune modulation
SGB_10	D01_KMJN_T2106131982_bin.39	d__Bacteria;p__Bacteroidota;c__Bacteroidia;o__Bacteroidales;f__Paludibacteraceae;g__RF16;s__	d__Bacteria	p__Bacteroidota	c__Bacteroidia	o__Bacteroidales	f__Paludibacteraceae	g__RF16	s__	D01_KMJN_T2106131982_bin.39_contig_000124_8	VFG001855(gb|WP_197535493)	htpB	VF0159	VFC0001	Adherence
SGB_10	D01_KMJN_T2106131982_bin.39	d__Bacteria;p__Bacteroidota;c__Bacteroidia;o__Bacteroidales;f__Paludibacteraceae;g__RF16;s__	d__Bacteria	p__Bacteroidota	c__Bacteroidia	o__Bacteroidales	f__Paludibacteraceae	g__RF16	s__	D01_KMJN_T2106131982_bin.39_contig_000124_8	VFG012095(gb|WP_003435012)	groEL	VF0594	VFC0001	Adherence
SGB_11	D01_KMJN_T2106131982_bin.47	d__Bacteria;p__Bacillota_A;c__Clostridia;o__Lachnospirales;f__Lachnospiraceae;g__;s__	d__Bacteria	p__Bacillota_A	c__Clostridia	o__Lachnospirales	f__Lachnospiraceae	g__	s__	D01_KMJN_T2106131982_bin.47_contig_000119_2	VFG001405(gb|NP_217219)	sigA/rpoV	VF0257	VFC0301	Regulation
SGB_11	D01_KMJN_T2106131982_bin.47	d__Bacteria;p__Bacillota_A;c__Clostridia;o__Lachnospirales;f__Lachnospiraceae;g__;s__	d__Bacteria	p__Bacillota_A	c__Clostridia	o__Lachnospirales	f__Lachnospiraceae	g__	s__	D01_KMJN_T2106131982_bin.47_contig_000255_3	VFG011430(gb|WP_002963616)	acpXL	VF0367	VFC0258	Immune modulation
SGB_11	D01_KMJN_T2106131982_bin.47	d__Bacteria;p__Bacillota_A;c__Clostridia;o__Lachnospirales;f__Lachnospiraceae;g__;s__	d__Bacteria	p__Bacillota_A	c__Clostridia	o__Lachnospirales	f__Lachnospiraceae	g__	s__	D01_KMJN_T2106131982_bin.47_contig_000292_2	VFG001405(gb|NP_217219)	sigA/rpoV	VF0257	VFC0301	Regulation
SGB_11	D01_KMJN_T2106131982_bin.47	d__Bacteria;p__Bacillota_A;c__Clostridia;o__Lachnospirales;f__Lachnospiraceae;g__;s__	d__Bacteria	p__Bacillota_A	c__Clostridia	o__Lachnospirales	f__Lachnospiraceae	g__	s__	D01_KMJN_T2106131982_bin.47_contig_000374_3	VFG013286(gb|WP_005694325)	galE	VF0044	VFC0258	Immune modulation
SGB_11	D01_KMJN_T2106131982_bin.47	d__Bacteria;p__Bacillota_A;c__Clostridia;o__Lachnospirales;f__Lachnospiraceae;g__;s__	d__Bacteria	p__Bacillota_A	c__Clostridia	o__Lachnospirales	f__Lachnospiraceae	g__	s__	D01_KMJN_T2106131982_bin.47_contig_000374_3	VFG046645(gb|WP_003020694)	galE	VF0543	VFC0258	Immune modulation
SGB_11	D01_KMJN_T2106131982_bin.47	d__Bacteria;p__Bacillota_A;c__Clostridia;o__Lachnospirales;f__Lachnospiraceae;g__;s__	d__Bacteria	p__Bacillota_A	c__Clostridia	o__Lachnospirales	f__Lachnospiraceae	g__	s__	D01_KMJN_T2106131982_bin.47_contig_000507_2	VFG012095(gb|WP_003435012)	groEL	VF0594	VFC0001	Adherence
SGB_11	D01_KMJN_T2106131982_bin.47	d__Bacteria;p__Bacillota_A;c__Clostridia;o__Lachnospirales;f__Lachnospiraceae;g__;s__	d__Bacteria	p__Bacillota_A	c__Clostridia	o__Lachnospirales	f__Lachnospiraceae	g__	s__	D01_KMJN_T2106131982_bin.47_contig_000515_1	VFG001303(gb|WP_000413169)	cap8G	VF0003	VFC0258	Immune modulation
SGB_11	D01_KMJN_T2106131982_bin.47	d__Bacteria;p__Bacillota_A;c__Clostridia;o__Lachnospirales;f__Lachnospiraceae;g__;s__	d__Bacteria	p__Bacillota_A	c__Clostridia	o__Lachnospirales	f__Lachnospiraceae	g__	s__	D01_KMJN_T2106131982_bin.47_contig_000516_1	VFG001374(gb|WP_000077424)	cps4J	VF0144	VFC0258	Immune modulation
SGB_11	D01_KMJN_T2106131982_bin.47	d__Bacteria;p__Bacillota_A;c__Clostridia;o__Lachnospirales;f__Lachnospiraceae;g__;s__	d__Bacteria	p__Bacillota_A	c__Clostridia	o__Lachnospirales	f__Lachnospiraceae	g__	s__	D01_KMJN_T2106131982_bin.47_contig_000516_1	VFG001301(gb|WP_000459062)	cap8E	VF0003	VFC0258	Immune modulation
SGB_11	D01_KMJN_T2106131982_bin.47	d__Bacteria;p__Bacillota_A;c__Clostridia;o__Lachnospirales;f__Lachnospiraceae;g__;s__	d__Bacteria	p__Bacillota_A	c__Clostridia	o__Lachnospirales	f__Lachnospiraceae	g__	s__	D01_KMJN_T2106131982_bin.47_contig_000615_4	VFG000077(gb|NP_465991)	clpP	VF0074	VFC0282	Stress survival
SGB_11	D01_KMJN_T2106131982_bin.47	d__Bacteria;p__Bacillota_A;c__Clostridia;o__Lachnospirales;f__Lachnospiraceae;g__;s__	d__Bacteria	p__Bacillota_A	c__Clostridia	o__Lachnospirales	f__Lachnospiraceae	g__	s__	D01_KMJN_T2106131982_bin.47_contig_000627_5	VFG047039(gb|WP_003018140)	wbtL	VF0542	VFC0258	Immune modulation
SGB_11	D01_KMJN_T2106131982_bin.47	d__Bacteria;p__Bacillota_A;c__Clostridia;o__Lachnospirales;f__Lachnospiraceae;g__;s__	d__Bacteria	p__Bacillota_A	c__Clostridia	o__Lachnospirales	f__Lachnospiraceae	g__	s__	D01_KMJN_T2106131982_bin.47_contig_000627_5	VFG045308(gb|WP_011213310)	rfbA	VF0171	VFC0258	Immune modulation
SGB_11	D01_KMJN_T2106131982_bin.47	d__Bacteria;p__Bacillota_A;c__Clostridia;o__Lachnospirales;f__Lachnospiraceae;g__;s__	d__Bacteria	p__Bacillota_A	c__Clostridia	o__Lachnospirales	f__Lachnospiraceae	g__	s__	D01_KMJN_T2106131982_bin.47_contig_000678_9	VFG013286(gb|WP_005694325)	galE	VF0044	VFC0258	Immune modulation
SGB_12	D01_KMJN_T2106131982_bin.86	d__Bacteria;p__Bacteroidota;c__Bacteroidia;o__Bacteroidales;f__UBA932;g__Cryptobacteroides;s__	d__Bacteria	p__Bacteroidota	c__Bacteroidia	o__Bacteroidales	f__UBA932	g__Cryptobacteroides	s__	D01_KMJN_T2106131982_bin.86_contig_000061_1	VFG046465(gb|WP_003028672)	tufA	VF0460	VFC0001	Adherence
SGB_12	D01_KMJN_T2106131982_bin.86	d__Bacteria;p__Bacteroidota;c__Bacteroidia;o__Bacteroidales;f__UBA932;g__Cryptobacteroides;s__	d__Bacteria	p__Bacteroidota	c__Bacteroidia	o__Bacteroidales	f__UBA932	g__Cryptobacteroides	s__	D01_KMJN_T2106131982_bin.86_contig_000189_3	VFG047039(gb|WP_003018140)	wbtL	VF0542	VFC0258	Immune modulation
SGB_12	D01_KMJN_T2106131982_bin.86	d__Bacteria;p__Bacteroidota;c__Bacteroidia;o__Bacteroidales;f__UBA932;g__Cryptobacteroides;s__	d__Bacteria	p__Bacteroidota	c__Bacteroidia	o__Bacteroidales	f__UBA932	g__Cryptobacteroides	s__	D01_KMJN_T2106131982_bin.86_contig_000232_4	VFG046465(gb|WP_003028672)	tufA	VF0460	VFC0001	Adherence
SGB_12	D01_KMJN_T2106131982_bin.86	d__Bacteria;p__Bacteroidota;c__Bacteroidia;o__Bacteroidales;f__UBA932;g__Cryptobacteroides;s__	d__Bacteria	p__Bacteroidota	c__Bacteroidia	o__Bacteroidales	f__UBA932	g__Cryptobacteroides	s__	D01_KMJN_T2106131982_bin.86_contig_000290_4	VFG012095(gb|WP_003435012)	groEL	VF0594	VFC0001	Adherence
SGB_12	D01_KMJN_T2106131982_bin.86	d__Bacteria;p__Bacteroidota;c__Bacteroidia;o__Bacteroidales;f__UBA932;g__Cryptobacteroides;s__	d__Bacteria	p__Bacteroidota	c__Bacteroidia	o__Bacteroidales	f__UBA932	g__Cryptobacteroides	s__	D01_KMJN_T2106131982_bin.86_contig_000290_4	VFG001855(gb|WP_197535493)	htpB	VF0159	VFC0001	Adherence
SGB_13	D01_KMJN_T2106131982_bin.97	d__Bacteria;p__Fibrobacterota;c__Fibrobacteria;o__Fibrobacterales;f__Fibrobacteraceae;g__Fibrobacter;s__	d__Bacteria	p__Fibrobacterota	c__Fibrobacteria	o__Fibrobacterales	f__Fibrobacteraceae	g__Fibrobacter	s__	D01_KMJN_T2106131982_bin.97_contig_000016_6	VFG047039(gb|WP_003018140)	wbtL	VF0542	VFC0258	Immune modulation
SGB_13	D01_KMJN_T2106131982_bin.97	d__Bacteria;p__Fibrobacterota;c__Fibrobacteria;o__Fibrobacterales;f__Fibrobacteraceae;g__Fibrobacter;s__	d__Bacteria	p__Fibrobacterota	c__Fibrobacteria	o__Fibrobacterales	f__Fibrobacteraceae	g__Fibrobacter	s__	D01_KMJN_T2106131982_bin.97_contig_000046_1	VFG041119(gb|WP_004528788)	BPS_RS26875	VF0429	VFC0086	Effector delivery system
SGB_13	D01_KMJN_T2106131982_bin.97	d__Bacteria;p__Fibrobacterota;c__Fibrobacteria;o__Fibrobacterales;f__Fibrobacteraceae;g__Fibrobacter;s__	d__Bacteria	p__Fibrobacterota	c__Fibrobacteria	o__Fibrobacterales	f__Fibrobacteraceae	g__Fibrobacter	s__	D01_KMJN_T2106131982_bin.97_contig_000290_8	VFG046465(gb|WP_003028672)	tufA	VF0460	VFC0001	Adherence
SGB_13	D01_KMJN_T2106131982_bin.97	d__Bacteria;p__Fibrobacterota;c__Fibrobacteria;o__Fibrobacterales;f__Fibrobacteraceae;g__Fibrobacter;s__	d__Bacteria	p__Fibrobacterota	c__Fibrobacteria	o__Fibrobacterales	f__Fibrobacteraceae	g__Fibrobacter	s__	D01_KMJN_T2106131982_bin.97_contig_000318_1	VFG000270(gb|WP_000724295)	ureB	VF0050	VFC0282	Stress survival
SGB_13	D01_KMJN_T2106131982_bin.97	d__Bacteria;p__Fibrobacterota;c__Fibrobacteria;o__Fibrobacterales;f__Fibrobacteraceae;g__Fibrobacter;s__	d__Bacteria	p__Fibrobacterota	c__Fibrobacteria	o__Fibrobacterales	f__Fibrobacteraceae	g__Fibrobacter	s__	D01_KMJN_T2106131982_bin.97_contig_000318_4	VFG000274(gb|WP_000238762)	ureG	VF0050	VFC0282	Stress survival
SGB_13	D01_KMJN_T2106131982_bin.97	d__Bacteria;p__Fibrobacterota;c__Fibrobacteria;o__Fibrobacterales;f__Fibrobacteraceae;g__Fibrobacter;s__	d__Bacteria	p__Fibrobacterota	c__Fibrobacteria	o__Fibrobacterales	f__Fibrobacteraceae	g__Fibrobacter	s__	D01_KMJN_T2106131982_bin.97_contig_000402_6	VFG012095(gb|WP_003435012)	groEL	VF0594	VFC0001	Adherence
SGB_13	D01_KMJN_T2106131982_bin.97	d__Bacteria;p__Fibrobacterota;c__Fibrobacteria;o__Fibrobacterales;f__Fibrobacteraceae;g__Fibrobacter;s__	d__Bacteria	p__Fibrobacterota	c__Fibrobacteria	o__Fibrobacterales	f__Fibrobacteraceae	g__Fibrobacter	s__	D01_KMJN_T2106131982_bin.97_contig_000403_8	VFG001374(gb|WP_000077424)	cps4J	VF0144	VFC0258	Immune modulation
SGB_13	D01_KMJN_T2106131982_bin.97	d__Bacteria;p__Fibrobacterota;c__Fibrobacteria;o__Fibrobacterales;f__Fibrobacteraceae;g__Fibrobacter;s__	d__Bacteria	p__Fibrobacterota	c__Fibrobacteria	o__Fibrobacterales	f__Fibrobacteraceae	g__Fibrobacter	s__	D01_KMJN_T2106131982_bin.97_contig_000403_8	VFG001301(gb|WP_000459062)	cap8E	VF0003	VFC0258	Immune modulation
SGB_13	D01_KMJN_T2106131982_bin.97	d__Bacteria;p__Fibrobacterota;c__Fibrobacteria;o__Fibrobacterales;f__Fibrobacteraceae;g__Fibrobacter;s__	d__Bacteria	p__Fibrobacterota	c__Fibrobacteria	o__Fibrobacterales	f__Fibrobacteraceae	g__Fibrobacter	s__	D01_KMJN_T2106131982_bin.97_contig_000403_11	VFG001375(gb|WP_000594468)	cps4K	VF0144	VFC0258	Immune modulation
SGB_13	D01_KMJN_T2106131982_bin.97	d__Bacteria;p__Fibrobacterota;c__Fibrobacteria;o__Fibrobacterales;f__Fibrobacteraceae;g__Fibrobacter;s__	d__Bacteria	p__Fibrobacterota	c__Fibrobacteria	o__Fibrobacterales	f__Fibrobacteraceae	g__Fibrobacter	s__	D01_KMJN_T2106131982_bin.97_contig_000403_12	VFG001376(gb|WP_000695335)	cps4L	VF0144	VFC0258	Immune modulation
SGB_14	D02_KMJN_T2106131983_bin.129	d__Bacteria;p__Bacteroidota;c__Bacteroidia;o__Bacteroidales;f__UBA932;g__Coprenecus;s__	d__Bacteria	p__Bacteroidota	c__Bacteroidia	o__Bacteroidales	f__UBA932	g__Coprenecus	s__	D02_KMJN_T2106131983_bin.129_contig_000099_10	VFG047149(gb|WP_003029668)	wbtF	VF0542	VFC0258	Immune modulation
SGB_14	D02_KMJN_T2106131983_bin.129	d__Bacteria;p__Bacteroidota;c__Bacteroidia;o__Bacteroidales;f__UBA932;g__Coprenecus;s__	d__Bacteria	p__Bacteroidota	c__Bacteroidia	o__Bacteroidales	f__UBA932	g__Coprenecus	s__	D02_KMJN_T2106131983_bin.129_contig_000139_8	VFG001855(gb|WP_197535493)	htpB	VF0159	VFC0001	Adherence
SGB_14	D02_KMJN_T2106131983_bin.129	d__Bacteria;p__Bacteroidota;c__Bacteroidia;o__Bacteroidales;f__UBA932;g__Coprenecus;s__	d__Bacteria	p__Bacteroidota	c__Bacteroidia	o__Bacteroidales	f__UBA932	g__Coprenecus	s__	D02_KMJN_T2106131983_bin.129_contig_000139_8	VFG012095(gb|WP_003435012)	groEL	VF0594	VFC0001	Adherence
SGB_15	D02_KMJN_T2106131983_bin.162	d__Bacteria;p__Pseudomonadota;c__Gammaproteobacteria;o__Enterobacterales;f__Enterobacteriaceae;g__Escherichia;s__Escherichia coli	d__Bacteria	p__Pseudomonadota	c__Gammaproteobacteria	o__Enterobacterales	f__Enterobacteriaceae	g__Escherichia	s__Escherichia coli	D02_KMJN_T2106131983_bin.162_contig_000001_113	VFG034859(gb|WP_010904544)	espX2	VF1110	VFC0086	Effector delivery system
SGB_15	D02_KMJN_T2106131983_bin.162	d__Bacteria;p__Pseudomonadota;c__Gammaproteobacteria;o__Enterobacterales;f__Enterobacteriaceae;g__Escherichia;s__Escherichia coli	d__Bacteria	p__Pseudomonadota	c__Gammaproteobacteria	o__Enterobacterales	f__Enterobacteriaceae	g__Escherichia	s__Escherichia coli	D02_KMJN_T2106131983_bin.162_contig_000001_113	VFG034861(gb|WP_000340625)	espX2	VF1111	VFC0086	Effector delivery system
SGB_15	D02_KMJN_T2106131983_bin.162	d__Bacteria;p__Pseudomonadota;c__Gammaproteobacteria;o__Enterobacterales;f__Enterobacteriaceae;g__Escherichia;s__Escherichia coli	d__Bacteria	p__Pseudomonadota	c__Gammaproteobacteria	o__Enterobacterales	f__Enterobacteriaceae	g__Escherichia	s__Escherichia coli	D02_KMJN_T2106131983_bin.162_contig_000003_96	VFG049144(gb|WP_002892069)	acrB	VF0568	VFC0325	Antimicrobial activity/Competitive advantage
SGB_15	D02_KMJN_T2106131983_bin.162	d__Bacteria;p__Pseudomonadota;c__Gammaproteobacteria;o__Enterobacterales;f__Enterobacteriaceae;g__Escherichia;s__Escherichia coli	d__Bacteria	p__Pseudomonadota	c__Gammaproteobacteria	o__Enterobacterales	f__Enterobacteriaceae	g__Escherichia	s__Escherichia coli	D02_KMJN_T2106131983_bin.162_contig_000003_143	VFG002307(gb|NP_461452)	sinH	VF0400	VFC0001	Adherence
SGB_15	D02_KMJN_T2106131983_bin.162	d__Bacteria;p__Pseudomonadota;c__Gammaproteobacteria;o__Enterobacterales;f__Enterobacteriaceae;g__Escherichia;s__Escherichia coli	d__Bacteria	p__Pseudomonadota	c__Gammaproteobacteria	o__Enterobacterales	f__Enterobacteriaceae	g__Escherichia	s__Escherichia coli	D02_KMJN_T2106131983_bin.162_contig_000003_212	VFG000121(gb|NP_249453)	algU	VF0091	VFC0271	Biofilm
SGB_15	D02_KMJN_T2106131983_bin.162	d__Bacteria;p__Pseudomonadota;c__Gammaproteobacteria;o__Enterobacterales;f__Enterobacteriaceae;g__Escherichia;s__Escherichia coli	d__Bacteria	p__Pseudomonadota	c__Gammaproteobacteria	o__Enterobacterales	f__Enterobacteriaceae	g__Escherichia	s__Escherichia coli	D02_KMJN_T2106131983_bin.162_contig_000005_5	VFG049144(gb|WP_002892069)	acrB	VF0568	VFC0325	Antimicrobial activity/Competitive advantage
SGB_15	D02_KMJN_T2106131983_bin.162	d__Bacteria;p__Pseudomonadota;c__Gammaproteobacteria;o__Enterobacterales;f__Enterobacteriaceae;g__Escherichia;s__Escherichia coli	d__Bacteria	p__Pseudomonadota	c__Gammaproteobacteria	o__Enterobacterales	f__Enterobacteriaceae	g__Escherichia	s__Escherichia coli	D02_KMJN_T2106131983_bin.162_contig_000005_13	VFG013070(gb|WP_001626196)	shuV	VF0256	VFC0272	Nutritional/Metabolic factor
SGB_15	D02_KMJN_T2106131983_bin.162	d__Bacteria;p__Pseudomonadota;c__Gammaproteobacteria;o__Enterobacterales;f__Enterobacteriaceae;g__Escherichia;s__Escherichia coli	d__Bacteria	p__Pseudomonadota	c__Gammaproteobacteria	o__Enterobacterales	f__Enterobacteriaceae	g__Escherichia	s__Escherichia coli	D02_KMJN_T2106131983_bin.162_contig_000005_13	VFG044172(gb|WP_000622316)	chuV	VF0227	VFC0272	Nutritional/Metabolic factor
SGB_15	D02_KMJN_T2106131983_bin.162	d__Bacteria;p__Pseudomonadota;c__Gammaproteobacteria;o__Enterobacterales;f__Enterobacteriaceae;g__Escherichia;s__Escherichia coli	d__Bacteria	p__Pseudomonadota	c__Gammaproteobacteria	o__Enterobacterales	f__Enterobacteriaceae	g__Escherichia	s__Escherichia coli	D02_KMJN_T2106131983_bin.162_contig_000005_14	VFG000922(gb|WP_000910402)	chuU	VF0227	VFC0272	Nutritional/Metabolic factor
SGB_15	D02_KMJN_T2106131983_bin.162	d__Bacteria;p__Pseudomonadota;c__Gammaproteobacteria;o__Enterobacterales;f__Enterobacteriaceae;g__Escherichia;s__Escherichia coli	d__Bacteria	p__Pseudomonadota	c__Gammaproteobacteria	o__Enterobacterales	f__Enterobacteriaceae	g__Escherichia	s__Escherichia coli	D02_KMJN_T2106131983_bin.162_contig_000005_14	VFG012627(gb|WP_000910392)	chuU	VF0234	VFC0272	Nutritional/Metabolic factor
SGB_15	D02_KMJN_T2106131983_bin.162	d__Bacteria;p__Pseudomonadota;c__Gammaproteobacteria;o__Enterobacterales;f__Enterobacteriaceae;g__Escherichia;s__Escherichia coli	d__Bacteria	p__Pseudomonadota	c__Gammaproteobacteria	o__Enterobacterales	f__Enterobacteriaceae	g__Escherichia	s__Escherichia coli	D02_KMJN_T2106131983_bin.162_contig_000005_14	VFG013069(gb|WP_005019013)	shuU	VF0256	VFC0272	Nutritional/Metabolic factor
SGB_15	D02_KMJN_T2106131983_bin.162	d__Bacteria;p__Pseudomonadota;c__Gammaproteobacteria;o__Enterobacterales;f__Enterobacteriaceae;g__Escherichia;s__Escherichia coli	d__Bacteria	p__Pseudomonadota	c__Gammaproteobacteria	o__Enterobacterales	f__Enterobacteriaceae	g__Escherichia	s__Escherichia coli	D02_KMJN_T2106131983_bin.162_contig_000005_15	VFG012621(gb|WP_000189352)	chuY	VF0234	VFC0272	Nutritional/Metabolic factor
SGB_15	D02_KMJN_T2106131983_bin.162	d__Bacteria;p__Pseudomonadota;c__Gammaproteobacteria;o__Enterobacterales;f__Enterobacteriaceae;g__Escherichia;s__Escherichia coli	d__Bacteria	p__Pseudomonadota	c__Gammaproteobacteria	o__Enterobacterales	f__Enterobacteriaceae	g__Escherichia	s__Escherichia coli	D02_KMJN_T2106131983_bin.162_contig_000005_15	VFG013068(gb|WP_000189360)	shuY	VF0256	VFC0272	Nutritional/Metabolic factor
SGB_15	D02_KMJN_T2106131983_bin.162	d__Bacteria;p__Pseudomonadota;c__Gammaproteobacteria;o__Enterobacterales;f__Enterobacteriaceae;g__Escherichia;s__Escherichia coli	d__Bacteria	p__Pseudomonadota	c__Gammaproteobacteria	o__Enterobacterales	f__Enterobacteriaceae	g__Escherichia	s__Escherichia coli	D02_KMJN_T2106131983_bin.162_contig_000005_15	VFG000921(gb|WP_000189356)	chuY	VF0227	VFC0272	Nutritional/Metabolic factor
SGB_15	D02_KMJN_T2106131983_bin.162	d__Bacteria;p__Pseudomonadota;c__Gammaproteobacteria;o__Enterobacterales;f__Enterobacteriaceae;g__Escherichia;s__Escherichia coli	d__Bacteria	p__Pseudomonadota	c__Gammaproteobacteria	o__Enterobacterales	f__Enterobacteriaceae	g__Escherichia	s__Escherichia coli	D02_KMJN_T2106131983_bin.162_contig_000005_16	VFG012615(gb|WP_000020049)	chuX	VF0234	VFC0272	Nutritional/Metabolic factor
SGB_15	D02_KMJN_T2106131983_bin.162	d__Bacteria;p__Pseudomonadota;c__Gammaproteobacteria;o__Enterobacterales;f__Enterobacteriaceae;g__Escherichia;s__Escherichia coli	d__Bacteria	p__Pseudomonadota	c__Gammaproteobacteria	o__Enterobacterales	f__Enterobacteriaceae	g__Escherichia	s__Escherichia coli	D02_KMJN_T2106131983_bin.162_contig_000005_16	VFG000920(gb|WP_000020034)	chuX	VF0227	VFC0272	Nutritional/Metabolic factor
SGB_15	D02_KMJN_T2106131983_bin.162	d__Bacteria;p__Pseudomonadota;c__Gammaproteobacteria;o__Enterobacterales;f__Enterobacteriaceae;g__Escherichia;s__Escherichia coli	d__Bacteria	p__Pseudomonadota	c__Gammaproteobacteria	o__Enterobacterales	f__Enterobacteriaceae	g__Escherichia	s__Escherichia coli	D02_KMJN_T2106131983_bin.162_contig_000005_16	VFG013067(gb|WP_000020038)	shuX	VF0256	VFC0272	Nutritional/Metabolic factor
SGB_15	D02_KMJN_T2106131983_bin.162	d__Bacteria;p__Pseudomonadota;c__Gammaproteobacteria;o__Enterobacterales;f__Enterobacteriaceae;g__Escherichia;s__Escherichia coli	d__Bacteria	p__Pseudomonadota	c__Gammaproteobacteria	o__Enterobacterales	f__Enterobacteriaceae	g__Escherichia	s__Escherichia coli	D02_KMJN_T2106131983_bin.162_contig_000005_17	VFG012609(gb|WP_000993317)	chuW	VF0234	VFC0272	Nutritional/Metabolic factor
SGB_15	D02_KMJN_T2106131983_bin.162	d__Bacteria;p__Pseudomonadota;c__Gammaproteobacteria;o__Enterobacterales;f__Enterobacteriaceae;g__Escherichia;s__Escherichia coli	d__Bacteria	p__Pseudomonadota	c__Gammaproteobacteria	o__Enterobacterales	f__Enterobacteriaceae	g__Escherichia	s__Escherichia coli	D02_KMJN_T2106131983_bin.162_contig_000005_17	VFG000919(gb|WP_001095619)	chuW	VF0227	VFC0272	Nutritional/Metabolic factor
SGB_15	D02_KMJN_T2106131983_bin.162	d__Bacteria;p__Pseudomonadota;c__Gammaproteobacteria;o__Enterobacterales;f__Enterobacteriaceae;g__Escherichia;s__Escherichia coli	d__Bacteria	p__Pseudomonadota	c__Gammaproteobacteria	o__Enterobacterales	f__Enterobacteriaceae	g__Escherichia	s__Escherichia coli	D02_KMJN_T2106131983_bin.162_contig_000005_18	VFG012603(gb|WP_001302516)	chuT	VF0234	VFC0272	Nutritional/Metabolic factor
SGB_15	D02_KMJN_T2106131983_bin.162	d__Bacteria;p__Pseudomonadota;c__Gammaproteobacteria;o__Enterobacterales;f__Enterobacteriaceae;g__Escherichia;s__Escherichia coli	d__Bacteria	p__Pseudomonadota	c__Gammaproteobacteria	o__Enterobacterales	f__Enterobacteriaceae	g__Escherichia	s__Escherichia coli	D02_KMJN_T2106131983_bin.162_contig_000005_18	VFG013065(gb|WP_024259428)	shuT	VF0256	VFC0272	Nutritional/Metabolic factor
SGB_15	D02_KMJN_T2106131983_bin.162	d__Bacteria;p__Pseudomonadota;c__Gammaproteobacteria;o__Enterobacterales;f__Enterobacteriaceae;g__Escherichia;s__Escherichia coli	d__Bacteria	p__Pseudomonadota	c__Gammaproteobacteria	o__Enterobacterales	f__Enterobacteriaceae	g__Escherichia	s__Escherichia coli	D02_KMJN_T2106131983_bin.162_contig_000005_18	VFG000918(gb|WP_001312167)	chuT	VF0227	VFC0272	Nutritional/Metabolic factor
SGB_15	D02_KMJN_T2106131983_bin.162	d__Bacteria;p__Pseudomonadota;c__Gammaproteobacteria;o__Enterobacterales;f__Enterobacteriaceae;g__Escherichia;s__Escherichia coli	d__Bacteria	p__Pseudomonadota	c__Gammaproteobacteria	o__Enterobacterales	f__Enterobacteriaceae	g__Escherichia	s__Escherichia coli	D02_KMJN_T2106131983_bin.162_contig_000005_19	VFG013064(gb|WP_000089574)	shuA	VF0256	VFC0272	Nutritional/Metabolic factor
SGB_15	D02_KMJN_T2106131983_bin.162	d__Bacteria;p__Pseudomonadota;c__Gammaproteobacteria;o__Enterobacterales;f__Enterobacteriaceae;g__Escherichia;s__Escherichia coli	d__Bacteria	p__Pseudomonadota	c__Gammaproteobacteria	o__Enterobacterales	f__Enterobacteriaceae	g__Escherichia	s__Escherichia coli	D02_KMJN_T2106131983_bin.162_contig_000005_19	VFG000917(gb|WP_000089583)	chuA	VF0227	VFC0272	Nutritional/Metabolic factor
SGB_15	D02_KMJN_T2106131983_bin.162	d__Bacteria;p__Pseudomonadota;c__Gammaproteobacteria;o__Enterobacterales;f__Enterobacteriaceae;g__Escherichia;s__Escherichia coli	d__Bacteria	p__Pseudomonadota	c__Gammaproteobacteria	o__Enterobacterales	f__Enterobacteriaceae	g__Escherichia	s__Escherichia coli	D02_KMJN_T2106131983_bin.162_contig_000005_19	VFG012597(gb|WP_000089593)	chuA	VF0234	VFC0272	Nutritional/Metabolic factor
SGB_15	D02_KMJN_T2106131983_bin.162	d__Bacteria;p__Pseudomonadota;c__Gammaproteobacteria;o__Enterobacterales;f__Enterobacteriaceae;g__Escherichia;s__Escherichia coli	d__Bacteria	p__Pseudomonadota	c__Gammaproteobacteria	o__Enterobacterales	f__Enterobacteriaceae	g__Escherichia	s__Escherichia coli	D02_KMJN_T2106131983_bin.162_contig_000005_20	VFG000916(gb|WP_001017192)	chuS	VF0227	VFC0272	Nutritional/Metabolic factor
SGB_15	D02_KMJN_T2106131983_bin.162	d__Bacteria;p__Pseudomonadota;c__Gammaproteobacteria;o__Enterobacterales;f__Enterobacteriaceae;g__Escherichia;s__Escherichia coli	d__Bacteria	p__Pseudomonadota	c__Gammaproteobacteria	o__Enterobacterales	f__Enterobacteriaceae	g__Escherichia	s__Escherichia coli	D02_KMJN_T2106131983_bin.162_contig_000005_20	VFG012591(gb|WP_001017167)	chuS	VF0234	VFC0272	Nutritional/Metabolic factor
SGB_15	D02_KMJN_T2106131983_bin.162	d__Bacteria;p__Pseudomonadota;c__Gammaproteobacteria;o__Enterobacterales;f__Enterobacteriaceae;g__Escherichia;s__Escherichia coli	d__Bacteria	p__Pseudomonadota	c__Gammaproteobacteria	o__Enterobacterales	f__Enterobacteriaceae	g__Escherichia	s__Escherichia coli	D02_KMJN_T2106131983_bin.162_contig_000005_20	VFG013063(gb|WP_001017208)	shuS	VF0256	VFC0272	Nutritional/Metabolic factor
SGB_15	D02_KMJN_T2106131983_bin.162	d__Bacteria;p__Pseudomonadota;c__Gammaproteobacteria;o__Enterobacterales;f__Enterobacteriaceae;g__Escherichia;s__Escherichia coli	d__Bacteria	p__Pseudomonadota	c__Gammaproteobacteria	o__Enterobacterales	f__Enterobacteriaceae	g__Escherichia	s__Escherichia coli	D02_KMJN_T2106131983_bin.162_contig_000005_160	VFG046610(gb|WP_003020688)	rpe	VF0543	VFC0258	Immune modulation
SGB_15	D02_KMJN_T2106131983_bin.162	d__Bacteria;p__Pseudomonadota;c__Gammaproteobacteria;o__Enterobacterales;f__Enterobacteriaceae;g__Escherichia;s__Escherichia coli	d__Bacteria	p__Pseudomonadota	c__Gammaproteobacteria	o__Enterobacterales	f__Enterobacteriaceae	g__Escherichia	s__Escherichia coli	D02_KMJN_T2106131983_bin.162_contig_000005_188	VFG042734(gb|NP_249343)	vfr	VF0082	VFC0001	Adherence
SGB_15	D02_KMJN_T2106131983_bin.162	d__Bacteria;p__Pseudomonadota;c__Gammaproteobacteria;o__Enterobacterales;f__Enterobacteriaceae;g__Escherichia;s__Escherichia coli	d__Bacteria	p__Pseudomonadota	c__Gammaproteobacteria	o__Enterobacterales	f__Enterobacteriaceae	g__Escherichia	s__Escherichia coli	D02_KMJN_T2106131983_bin.162_contig_000005_207	VFG046465(gb|WP_003028672)	tufA	VF0460	VFC0001	Adherence
SGB_15	D02_KMJN_T2106131983_bin.162	d__Bacteria;p__Pseudomonadota;c__Gammaproteobacteria;o__Enterobacterales;f__Enterobacteriaceae;g__Escherichia;s__Escherichia coli	d__Bacteria	p__Pseudomonadota	c__Gammaproteobacteria	o__Enterobacterales	f__Enterobacteriaceae	g__Escherichia	s__Escherichia coli	D02_KMJN_T2106131983_bin.162_contig_000006_4	VFG046465(gb|WP_003028672)	tufA	VF0460	VFC0001	Adherence
SGB_15	D02_KMJN_T2106131983_bin.162	d__Bacteria;p__Pseudomonadota;c__Gammaproteobacteria;o__Enterobacterales;f__Enterobacteriaceae;g__Escherichia;s__Escherichia coli	d__Bacteria	p__Pseudomonadota	c__Gammaproteobacteria	o__Enterobacterales	f__Enterobacteriaceae	g__Escherichia	s__Escherichia coli	D02_KMJN_T2106131983_bin.162_contig_000007_6	VFG013248(gb|WP_010868928)	msbA	VF0044	VFC0258	Immune modulation
SGB_15	D02_KMJN_T2106131983_bin.162	d__Bacteria;p__Pseudomonadota;c__Gammaproteobacteria;o__Enterobacterales;f__Enterobacteriaceae;g__Escherichia;s__Escherichia coli	d__Bacteria	p__Pseudomonadota	c__Gammaproteobacteria	o__Enterobacterales	f__Enterobacteriaceae	g__Escherichia	s__Escherichia coli	D02_KMJN_T2106131983_bin.162_contig_000007_10	VFG038845(gb|WP_016351249)	nueA	VF0473	VFC0204	Motility
SGB_15	D02_KMJN_T2106131983_bin.162	d__Bacteria;p__Pseudomonadota;c__Gammaproteobacteria;o__Enterobacterales;f__Enterobacteriaceae;g__Escherichia;s__Escherichia coli	d__Bacteria	p__Pseudomonadota	c__Gammaproteobacteria	o__Enterobacterales	f__Enterobacteriaceae	g__Escherichia	s__Escherichia coli	D02_KMJN_T2106131983_bin.162_contig_000007_10	VFG013236(gb|WP_005693864)	kdsB	VF0044	VFC0258	Immune modulation
SGB_15	D02_KMJN_T2106131983_bin.162	d__Bacteria;p__Pseudomonadota;c__Gammaproteobacteria;o__Enterobacterales;f__Enterobacteriaceae;g__Escherichia;s__Escherichia coli	d__Bacteria	p__Pseudomonadota	c__Gammaproteobacteria	o__Enterobacterales	f__Enterobacteriaceae	g__Escherichia	s__Escherichia coli	D02_KMJN_T2106131983_bin.162_contig_000007_50	VFG001443(gb|AAF37887)	ompA	VF0236	VFC0083	Invasion
SGB_15	D02_KMJN_T2106131983_bin.162	d__Bacteria;p__Pseudomonadota;c__Gammaproteobacteria;o__Enterobacterales;f__Enterobacteriaceae;g__Escherichia;s__Escherichia coli	d__Bacteria	p__Pseudomonadota	c__Gammaproteobacteria	o__Enterobacterales	f__Enterobacteriaceae	g__Escherichia	s__Escherichia coli	D02_KMJN_T2106131983_bin.162_contig_000007_75	VFG048972(gb|WP_014907221)	KP1_RS17340	VF0560	VFC0258	Immune modulation
SGB_15	D02_KMJN_T2106131983_bin.162	d__Bacteria;p__Pseudomonadota;c__Gammaproteobacteria;o__Enterobacterales;f__Enterobacteriaceae;g__Escherichia;s__Escherichia coli	d__Bacteria	p__Pseudomonadota	c__Gammaproteobacteria	o__Enterobacterales	f__Enterobacteriaceae	g__Escherichia	s__Escherichia coli	D02_KMJN_T2106131983_bin.162_contig_000008_1	VFG049916(gb|WP_000103365)	vgrG/tssI	VF0579	VFC0086	Effector delivery system
SGB_15	D02_KMJN_T2106131983_bin.162	d__Bacteria;p__Pseudomonadota;c__Gammaproteobacteria;o__Enterobacterales;f__Enterobacteriaceae;g__Escherichia;s__Escherichia coli	d__Bacteria	p__Pseudomonadota	c__Gammaproteobacteria	o__Enterobacterales	f__Enterobacteriaceae	g__Escherichia	s__Escherichia coli	D02_KMJN_T2106131983_bin.162_contig_000010_5	VFG043205(gb|WP_005164477)	cheZ	VF0394	VFC0204	Motility
SGB_15	D02_KMJN_T2106131983_bin.162	d__Bacteria;p__Pseudomonadota;c__Gammaproteobacteria;o__Enterobacterales;f__Enterobacteriaceae;g__Escherichia;s__Escherichia coli	d__Bacteria	p__Pseudomonadota	c__Gammaproteobacteria	o__Enterobacterales	f__Enterobacteriaceae	g__Escherichia	s__Escherichia coli	D02_KMJN_T2106131983_bin.162_contig_000010_6	VFG043206(gb|WP_005164479)	cheY	VF0394	VFC0204	Motility
SGB_15	D02_KMJN_T2106131983_bin.162	d__Bacteria;p__Pseudomonadota;c__Gammaproteobacteria;o__Enterobacterales;f__Enterobacteriaceae;g__Escherichia;s__Escherichia coli	d__Bacteria	p__Pseudomonadota	c__Gammaproteobacteria	o__Enterobacterales	f__Enterobacteriaceae	g__Escherichia	s__Escherichia coli	D02_KMJN_T2106131983_bin.162_contig_000010_6	VFG002525(gb|WP_004185006)	cheY	VF0430	VFC0204	Motility
SGB_15	D02_KMJN_T2106131983_bin.162	d__Bacteria;p__Pseudomonadota;c__Gammaproteobacteria;o__Enterobacterales;f__Enterobacteriaceae;g__Escherichia;s__Escherichia coli	d__Bacteria	p__Pseudomonadota	c__Gammaproteobacteria	o__Enterobacterales	f__Enterobacteriaceae	g__Escherichia	s__Escherichia coli	D02_KMJN_T2106131983_bin.162_contig_000010_6	VFG038699(gb|WP_010634617)	cheY	VF0473	VFC0204	Motility
SGB_15	D02_KMJN_T2106131983_bin.162	d__Bacteria;p__Pseudomonadota;c__Gammaproteobacteria;o__Enterobacterales;f__Enterobacteriaceae;g__Escherichia;s__Escherichia coli	d__Bacteria	p__Pseudomonadota	c__Gammaproteobacteria	o__Enterobacterales	f__Enterobacteriaceae	g__Escherichia	s__Escherichia coli	D02_KMJN_T2106131983_bin.162_contig_000010_6	VFG007568(gb|WP_000697869)	cheY	VF0519	VFC0204	Motility
SGB_15	D02_KMJN_T2106131983_bin.162	d__Bacteria;p__Pseudomonadota;c__Gammaproteobacteria;o__Enterobacterales;f__Enterobacteriaceae;g__Escherichia;s__Escherichia coli	d__Bacteria	p__Pseudomonadota	c__Gammaproteobacteria	o__Enterobacterales	f__Enterobacteriaceae	g__Escherichia	s__Escherichia coli	D02_KMJN_T2106131983_bin.162_contig_000010_6	VFG043012(gb|NP_250147)	cheY	VF0273	VFC0204	Motility
SGB_15	D02_KMJN_T2106131983_bin.162	d__Bacteria;p__Pseudomonadota;c__Gammaproteobacteria;o__Enterobacterales;f__Enterobacteriaceae;g__Escherichia;s__Escherichia coli	d__Bacteria	p__Pseudomonadota	c__Gammaproteobacteria	o__Enterobacterales	f__Enterobacteriaceae	g__Escherichia	s__Escherichia coli	D02_KMJN_T2106131983_bin.162_contig_000010_7	VFG043207(gb|WP_005164481)	cheB	VF0394	VFC0204	Motility
SGB_15	D02_KMJN_T2106131983_bin.162	d__Bacteria;p__Pseudomonadota;c__Gammaproteobacteria;o__Enterobacterales;f__Enterobacteriaceae;g__Escherichia;s__Escherichia coli	d__Bacteria	p__Pseudomonadota	c__Gammaproteobacteria	o__Enterobacterales	f__Enterobacteriaceae	g__Escherichia	s__Escherichia coli	D02_KMJN_T2106131983_bin.162_contig_000010_7	VFG002526(gb|WP_004198645)	cheB	VF0430	VFC0204	Motility
SGB_15	D02_KMJN_T2106131983_bin.162	d__Bacteria;p__Pseudomonadota;c__Gammaproteobacteria;o__Enterobacterales;f__Enterobacteriaceae;g__Escherichia;s__Escherichia coli	d__Bacteria	p__Pseudomonadota	c__Gammaproteobacteria	o__Enterobacterales	f__Enterobacteriaceae	g__Escherichia	s__Escherichia coli	D02_KMJN_T2106131983_bin.162_contig_000010_8	VFG043208(gb|WP_005164483)	cheR	VF0394	VFC0204	Motility
SGB_15	D02_KMJN_T2106131983_bin.162	d__Bacteria;p__Pseudomonadota;c__Gammaproteobacteria;o__Enterobacterales;f__Enterobacteriaceae;g__Escherichia;s__Escherichia coli	d__Bacteria	p__Pseudomonadota	c__Gammaproteobacteria	o__Enterobacterales	f__Enterobacteriaceae	g__Escherichia	s__Escherichia coli	D02_KMJN_T2106131983_bin.162_contig_000010_10	VFG002529(gb|WP_011205290)	tsr	VF0430	VFC0204	Motility
SGB_15	D02_KMJN_T2106131983_bin.162	d__Bacteria;p__Pseudomonadota;c__Gammaproteobacteria;o__Enterobacterales;f__Enterobacteriaceae;g__Escherichia;s__Escherichia coli	d__Bacteria	p__Pseudomonadota	c__Gammaproteobacteria	o__Enterobacterales	f__Enterobacteriaceae	g__Escherichia	s__Escherichia coli	D02_KMJN_T2106131983_bin.162_contig_000010_11	VFG043210(gb|WP_011816618)	cheW	VF0394	VFC0204	Motility
SGB_15	D02_KMJN_T2106131983_bin.162	d__Bacteria;p__Pseudomonadota;c__Gammaproteobacteria;o__Enterobacterales;f__Enterobacteriaceae;g__Escherichia;s__Escherichia coli	d__Bacteria	p__Pseudomonadota	c__Gammaproteobacteria	o__Enterobacterales	f__Enterobacteriaceae	g__Escherichia	s__Escherichia coli	D02_KMJN_T2106131983_bin.162_contig_000010_11	VFG002530(gb|WP_004199265)	cheW	VF0430	VFC0204	Motility
SGB_15	D02_KMJN_T2106131983_bin.162	d__Bacteria;p__Pseudomonadota;c__Gammaproteobacteria;o__Enterobacterales;f__Enterobacteriaceae;g__Escherichia;s__Escherichia coli	d__Bacteria	p__Pseudomonadota	c__Gammaproteobacteria	o__Enterobacterales	f__Enterobacteriaceae	g__Escherichia	s__Escherichia coli	D02_KMJN_T2106131983_bin.162_contig_000010_12	VFG043211(gb|WP_032902679)	cheA	VF0394	VFC0204	Motility
SGB_15	D02_KMJN_T2106131983_bin.162	d__Bacteria;p__Pseudomonadota;c__Gammaproteobacteria;o__Enterobacterales;f__Enterobacteriaceae;g__Escherichia;s__Escherichia coli	d__Bacteria	p__Pseudomonadota	c__Gammaproteobacteria	o__Enterobacterales	f__Enterobacteriaceae	g__Escherichia	s__Escherichia coli	D02_KMJN_T2106131983_bin.162_contig_000010_12	VFG002531(gb|WP_011205291)	cheA	VF0430	VFC0204	Motility
SGB_15	D02_KMJN_T2106131983_bin.162	d__Bacteria;p__Pseudomonadota;c__Gammaproteobacteria;o__Enterobacterales;f__Enterobacteriaceae;g__Escherichia;s__Escherichia coli	d__Bacteria	p__Pseudomonadota	c__Gammaproteobacteria	o__Enterobacterales	f__Enterobacteriaceae	g__Escherichia	s__Escherichia coli	D02_KMJN_T2106131983_bin.162_contig_000010_12	VFG002531(gb|WP_011205291)	cheA	VF0430	VFC0204	Motility
SGB_15	D02_KMJN_T2106131983_bin.162	d__Bacteria;p__Pseudomonadota;c__Gammaproteobacteria;o__Enterobacterales;f__Enterobacteriaceae;g__Escherichia;s__Escherichia coli	d__Bacteria	p__Pseudomonadota	c__Gammaproteobacteria	o__Enterobacterales	f__Enterobacteriaceae	g__Escherichia	s__Escherichia coli	D02_KMJN_T2106131983_bin.162_contig_000010_13	VFG043212(gb|WP_005168761)	motB	VF0394	VFC0204	Motility
SGB_15	D02_KMJN_T2106131983_bin.162	d__Bacteria;p__Pseudomonadota;c__Gammaproteobacteria;o__Enterobacterales;f__Enterobacteriaceae;g__Escherichia;s__Escherichia coli	d__Bacteria	p__Pseudomonadota	c__Gammaproteobacteria	o__Enterobacterales	f__Enterobacteriaceae	g__Escherichia	s__Escherichia coli	D02_KMJN_T2106131983_bin.162_contig_000010_14	VFG043213(gb|WP_005164494)	motA	VF0394	VFC0204	Motility
SGB_15	D02_KMJN_T2106131983_bin.162	d__Bacteria;p__Pseudomonadota;c__Gammaproteobacteria;o__Enterobacterales;f__Enterobacteriaceae;g__Escherichia;s__Escherichia coli	d__Bacteria	p__Pseudomonadota	c__Gammaproteobacteria	o__Enterobacterales	f__Enterobacteriaceae	g__Escherichia	s__Escherichia coli	D02_KMJN_T2106131983_bin.162_contig_000010_14	VFG002534(gb|WP_004198197)	motA	VF0430	VFC0204	Motility
SGB_15	D02_KMJN_T2106131983_bin.162	d__Bacteria;p__Pseudomonadota;c__Gammaproteobacteria;o__Enterobacterales;f__Enterobacteriaceae;g__Escherichia;s__Escherichia coli	d__Bacteria	p__Pseudomonadota	c__Gammaproteobacteria	o__Enterobacterales	f__Enterobacteriaceae	g__Escherichia	s__Escherichia coli	D02_KMJN_T2106131983_bin.162_contig_000010_15	VFG002358(gb|WP_005164496)	flhC	VF0394	VFC0204	Motility
SGB_15	D02_KMJN_T2106131983_bin.162	d__Bacteria;p__Pseudomonadota;c__Gammaproteobacteria;o__Enterobacterales;f__Enterobacteriaceae;g__Escherichia;s__Escherichia coli	d__Bacteria	p__Pseudomonadota	c__Gammaproteobacteria	o__Enterobacterales	f__Enterobacteriaceae	g__Escherichia	s__Escherichia coli	D02_KMJN_T2106131983_bin.162_contig_000010_16	VFG002359(gb|WP_005164498)	flhD	VF0394	VFC0204	Motility
SGB_15	D02_KMJN_T2106131983_bin.162	d__Bacteria;p__Pseudomonadota;c__Gammaproteobacteria;o__Enterobacterales;f__Enterobacteriaceae;g__Escherichia;s__Escherichia coli	d__Bacteria	p__Pseudomonadota	c__Gammaproteobacteria	o__Enterobacterales	f__Enterobacteriaceae	g__Escherichia	s__Escherichia coli	D02_KMJN_T2106131983_bin.162_contig_000011_46	VFG049018(gb|WP_002913007)	rcsB	VF0571	VFC0301	Regulation
SGB_15	D02_KMJN_T2106131983_bin.162	d__Bacteria;p__Pseudomonadota;c__Gammaproteobacteria;o__Enterobacterales;f__Enterobacteriaceae;g__Escherichia;s__Escherichia coli	d__Bacteria	p__Pseudomonadota	c__Gammaproteobacteria	o__Enterobacterales	f__Enterobacteriaceae	g__Escherichia	s__Escherichia coli	D02_KMJN_T2106131983_bin.162_contig_000013_42	VFG002417(gb|WP_001301550)	yagV/ecpE	VF0404	VFC0001	Adherence
SGB_15	D02_KMJN_T2106131983_bin.162	d__Bacteria;p__Pseudomonadota;c__Gammaproteobacteria;o__Enterobacterales;f__Enterobacteriaceae;g__Escherichia;s__Escherichia coli	d__Bacteria	p__Pseudomonadota	c__Gammaproteobacteria	o__Enterobacterales	f__Enterobacteriaceae	g__Escherichia	s__Escherichia coli	D02_KMJN_T2106131983_bin.162_contig_000013_43	VFG002416(gb|WP_001265657)	yagW/ecpD	VF0404	VFC0001	Adherence
SGB_15	D02_KMJN_T2106131983_bin.162	d__Bacteria;p__Pseudomonadota;c__Gammaproteobacteria;o__Enterobacterales;f__Enterobacteriaceae;g__Escherichia;s__Escherichia coli	d__Bacteria	p__Pseudomonadota	c__Gammaproteobacteria	o__Enterobacterales	f__Enterobacteriaceae	g__Escherichia	s__Escherichia coli	D02_KMJN_T2106131983_bin.162_contig_000013_44	VFG002415(gb|WP_001131063)	yagX/ecpC	VF0404	VFC0001	Adherence
SGB_15	D02_KMJN_T2106131983_bin.162	d__Bacteria;p__Pseudomonadota;c__Gammaproteobacteria;o__Enterobacterales;f__Enterobacteriaceae;g__Escherichia;s__Escherichia coli	d__Bacteria	p__Pseudomonadota	c__Gammaproteobacteria	o__Enterobacterales	f__Enterobacteriaceae	g__Escherichia	s__Escherichia coli	D02_KMJN_T2106131983_bin.162_contig_000013_45	VFG002412(gb|WP_000716386)	yagY/ecpB	VF0404	VFC0001	Adherence
SGB_15	D02_KMJN_T2106131983_bin.162	d__Bacteria;p__Pseudomonadota;c__Gammaproteobacteria;o__Enterobacterales;f__Enterobacteriaceae;g__Escherichia;s__Escherichia coli	d__Bacteria	p__Pseudomonadota	c__Gammaproteobacteria	o__Enterobacterales	f__Enterobacteriaceae	g__Escherichia	s__Escherichia coli	D02_KMJN_T2106131983_bin.162_contig_000013_46	VFG002414(gb|WP_000730972)	yagZ/ecpA	VF0404	VFC0001	Adherence
SGB_15	D02_KMJN_T2106131983_bin.162	d__Bacteria;p__Pseudomonadota;c__Gammaproteobacteria;o__Enterobacterales;f__Enterobacteriaceae;g__Escherichia;s__Escherichia coli	d__Bacteria	p__Pseudomonadota	c__Gammaproteobacteria	o__Enterobacterales	f__Enterobacteriaceae	g__Escherichia	s__Escherichia coli	D02_KMJN_T2106131983_bin.162_contig_000013_47	VFG002413(gb|WP_000389022)	ykgK/ecpR	VF0404	VFC0001	Adherence
SGB_15	D02_KMJN_T2106131983_bin.162	d__Bacteria;p__Pseudomonadota;c__Gammaproteobacteria;o__Enterobacterales;f__Enterobacteriaceae;g__Escherichia;s__Escherichia coli	d__Bacteria	p__Pseudomonadota	c__Gammaproteobacteria	o__Enterobacterales	f__Enterobacteriaceae	g__Escherichia	s__Escherichia coli	D02_KMJN_T2106131983_bin.162_contig_000013_58	VFG045349(gb|WP_000092542)	fdeC	VF0506	VFC0001	Adherence
SGB_15	D02_KMJN_T2106131983_bin.162	d__Bacteria;p__Pseudomonadota;c__Gammaproteobacteria;o__Enterobacterales;f__Enterobacteriaceae;g__Escherichia;s__Escherichia coli	d__Bacteria	p__Pseudomonadota	c__Gammaproteobacteria	o__Enterobacterales	f__Enterobacteriaceae	g__Escherichia	s__Escherichia coli	D02_KMJN_T2106131983_bin.162_contig_000013_183	VFG034910(gb|WP_000978351)	espY3	VF1111	VFC0086	Effector delivery system
SGB_15	D02_KMJN_T2106131983_bin.162	d__Bacteria;p__Pseudomonadota;c__Gammaproteobacteria;o__Enterobacterales;f__Enterobacteriaceae;g__Escherichia;s__Escherichia coli	d__Bacteria	p__Pseudomonadota	c__Gammaproteobacteria	o__Enterobacterales	f__Enterobacteriaceae	g__Escherichia	s__Escherichia coli	D02_KMJN_T2106131983_bin.162_contig_000013_183	VFG034908(gb|WP_000978349)	espY3	VF1110	VFC0086	Effector delivery system
SGB_15	D02_KMJN_T2106131983_bin.162	d__Bacteria;p__Pseudomonadota;c__Gammaproteobacteria;o__Enterobacterales;f__Enterobacteriaceae;g__Escherichia;s__Escherichia coli	d__Bacteria	p__Pseudomonadota	c__Gammaproteobacteria	o__Enterobacterales	f__Enterobacteriaceae	g__Escherichia	s__Escherichia coli	D02_KMJN_T2106131983_bin.162_contig_000013_202	VFG000077(gb|NP_465991)	clpP	VF0074	VFC0282	Stress survival
SGB_15	D02_KMJN_T2106131983_bin.162	d__Bacteria;p__Pseudomonadota;c__Gammaproteobacteria;o__Enterobacterales;f__Enterobacteriaceae;g__Escherichia;s__Escherichia coli	d__Bacteria	p__Pseudomonadota	c__Gammaproteobacteria	o__Enterobacterales	f__Enterobacteriaceae	g__Escherichia	s__Escherichia coli	D02_KMJN_T2106131983_bin.162_contig_000013_226	VFG049144(gb|WP_002892069)	acrB	VF0568	VFC0325	Antimicrobial activity/Competitive advantage
SGB_15	D02_KMJN_T2106131983_bin.162	d__Bacteria;p__Pseudomonadota;c__Gammaproteobacteria;o__Enterobacterales;f__Enterobacteriaceae;g__Escherichia;s__Escherichia coli	d__Bacteria	p__Pseudomonadota	c__Gammaproteobacteria	o__Enterobacterales	f__Enterobacteriaceae	g__Escherichia	s__Escherichia coli	D02_KMJN_T2106131983_bin.162_contig_000013_227	VFG049133(gb|WP_004177236)	acrA	VF0568	VFC0325	Antimicrobial activity/Competitive advantage
SGB_15	D02_KMJN_T2106131983_bin.162	d__Bacteria;p__Pseudomonadota;c__Gammaproteobacteria;o__Enterobacterales;f__Enterobacteriaceae;g__Escherichia;s__Escherichia coli	d__Bacteria	p__Pseudomonadota	c__Gammaproteobacteria	o__Enterobacterales	f__Enterobacteriaceae	g__Escherichia	s__Escherichia coli	D02_KMJN_T2106131983_bin.162_contig_000013_269	VFG049917(gb|WP_000508696)	rhs/PAAR	VF0579	VFC0086	Effector delivery system
SGB_15	D02_KMJN_T2106131983_bin.162	d__Bacteria;p__Pseudomonadota;c__Gammaproteobacteria;o__Enterobacterales;f__Enterobacteriaceae;g__Escherichia;s__Escherichia coli	d__Bacteria	p__Pseudomonadota	c__Gammaproteobacteria	o__Enterobacterales	f__Enterobacteriaceae	g__Escherichia	s__Escherichia coli	D02_KMJN_T2106131983_bin.162_contig_000014_2	VFG049917(gb|WP_000508696)	rhs/PAAR	VF0579	VFC0086	Effector delivery system
SGB_15	D02_KMJN_T2106131983_bin.162	d__Bacteria;p__Pseudomonadota;c__Gammaproteobacteria;o__Enterobacterales;f__Enterobacteriaceae;g__Escherichia;s__Escherichia coli	d__Bacteria	p__Pseudomonadota	c__Gammaproteobacteria	o__Enterobacterales	f__Enterobacteriaceae	g__Escherichia	s__Escherichia coli	D02_KMJN_T2106131983_bin.162_contig_000014_14	VFG000478(gb|NP_459678)	fur	VF0113	VFC0301	Regulation
SGB_15	D02_KMJN_T2106131983_bin.162	d__Bacteria;p__Pseudomonadota;c__Gammaproteobacteria;o__Enterobacterales;f__Enterobacteriaceae;g__Escherichia;s__Escherichia coli	d__Bacteria	p__Pseudomonadota	c__Gammaproteobacteria	o__Enterobacterales	f__Enterobacteriaceae	g__Escherichia	s__Escherichia coli	D02_KMJN_T2106131983_bin.162_contig_000014_89	VFG000934(gb|WP_000348393)	entA	VF0228	VFC0272	Nutritional/Metabolic factor
SGB_15	D02_KMJN_T2106131983_bin.162	d__Bacteria;p__Pseudomonadota;c__Gammaproteobacteria;o__Enterobacterales;f__Enterobacteriaceae;g__Escherichia;s__Escherichia coli	d__Bacteria	p__Pseudomonadota	c__Gammaproteobacteria	o__Enterobacterales	f__Enterobacteriaceae	g__Escherichia	s__Escherichia coli	D02_KMJN_T2106131983_bin.162_contig_000014_89	VFG048409(gb|WP_086074289)	entA	VF0562	VFC0272	Nutritional/Metabolic factor
SGB_15	D02_KMJN_T2106131983_bin.162	d__Bacteria;p__Pseudomonadota;c__Gammaproteobacteria;o__Enterobacterales;f__Enterobacteriaceae;g__Escherichia;s__Escherichia coli	d__Bacteria	p__Pseudomonadota	c__Gammaproteobacteria	o__Enterobacterales	f__Enterobacteriaceae	g__Escherichia	s__Escherichia coli	D02_KMJN_T2106131983_bin.162_contig_000014_90	VFG000933(gb|WP_001007140)	entB	VF0228	VFC0272	Nutritional/Metabolic factor
SGB_15	D02_KMJN_T2106131983_bin.162	d__Bacteria;p__Pseudomonadota;c__Gammaproteobacteria;o__Enterobacterales;f__Enterobacteriaceae;g__Escherichia;s__Escherichia coli	d__Bacteria	p__Pseudomonadota	c__Gammaproteobacteria	o__Enterobacterales	f__Enterobacteriaceae	g__Escherichia	s__Escherichia coli	D02_KMJN_T2106131983_bin.162_contig_000014_90	VFG048419(gb|WP_004210873)	entB	VF0562	VFC0272	Nutritional/Metabolic factor
SGB_15	D02_KMJN_T2106131983_bin.162	d__Bacteria;p__Pseudomonadota;c__Gammaproteobacteria;o__Enterobacterales;f__Enterobacteriaceae;g__Escherichia;s__Escherichia coli	d__Bacteria	p__Pseudomonadota	c__Gammaproteobacteria	o__Enterobacterales	f__Enterobacteriaceae	g__Escherichia	s__Escherichia coli	D02_KMJN_T2106131983_bin.162_contig_000014_91	VFG000932(gb|WP_000026784)	entE	VF0228	VFC0272	Nutritional/Metabolic factor
SGB_15	D02_KMJN_T2106131983_bin.162	d__Bacteria;p__Pseudomonadota;c__Gammaproteobacteria;o__Enterobacterales;f__Enterobacteriaceae;g__Escherichia;s__Escherichia coli	d__Bacteria	p__Pseudomonadota	c__Gammaproteobacteria	o__Enterobacterales	f__Enterobacteriaceae	g__Escherichia	s__Escherichia coli	D02_KMJN_T2106131983_bin.162_contig_000014_91	VFG048429(gb|WP_004183353)	entE	VF0562	VFC0272	Nutritional/Metabolic factor
SGB_15	D02_KMJN_T2106131983_bin.162	d__Bacteria;p__Pseudomonadota;c__Gammaproteobacteria;o__Enterobacterales;f__Enterobacteriaceae;g__Escherichia;s__Escherichia coli	d__Bacteria	p__Pseudomonadota	c__Gammaproteobacteria	o__Enterobacterales	f__Enterobacteriaceae	g__Escherichia	s__Escherichia coli	D02_KMJN_T2106131983_bin.162_contig_000014_92	VFG000931(gb|WP_001336900)	entC	VF0228	VFC0272	Nutritional/Metabolic factor
SGB_15	D02_KMJN_T2106131983_bin.162	d__Bacteria;p__Pseudomonadota;c__Gammaproteobacteria;o__Enterobacterales;f__Enterobacteriaceae;g__Escherichia;s__Escherichia coli	d__Bacteria	p__Pseudomonadota	c__Gammaproteobacteria	o__Enterobacterales	f__Enterobacteriaceae	g__Escherichia	s__Escherichia coli	D02_KMJN_T2106131983_bin.162_contig_000014_92	VFG048439(gb|WP_014907941)	entC	VF0562	VFC0272	Nutritional/Metabolic factor
SGB_15	D02_KMJN_T2106131983_bin.162	d__Bacteria;p__Pseudomonadota;c__Gammaproteobacteria;o__Enterobacterales;f__Enterobacteriaceae;g__Escherichia;s__Escherichia coli	d__Bacteria	p__Pseudomonadota	c__Gammaproteobacteria	o__Enterobacterales	f__Enterobacteriaceae	g__Escherichia	s__Escherichia coli	D02_KMJN_T2106131983_bin.162_contig_000014_93	VFG000924(gb|WP_001234311)	fepB	VF0228	VFC0272	Nutritional/Metabolic factor
SGB_15	D02_KMJN_T2106131983_bin.162	d__Bacteria;p__Pseudomonadota;c__Gammaproteobacteria;o__Enterobacterales;f__Enterobacteriaceae;g__Escherichia;s__Escherichia coli	d__Bacteria	p__Pseudomonadota	c__Gammaproteobacteria	o__Enterobacterales	f__Enterobacteriaceae	g__Escherichia	s__Escherichia coli	D02_KMJN_T2106131983_bin.162_contig_000014_93	VFG048449(gb|WP_012737621)	fepB	VF0562	VFC0272	Nutritional/Metabolic factor
SGB_15	D02_KMJN_T2106131983_bin.162	d__Bacteria;p__Pseudomonadota;c__Gammaproteobacteria;o__Enterobacterales;f__Enterobacteriaceae;g__Escherichia;s__Escherichia coli	d__Bacteria	p__Pseudomonadota	c__Gammaproteobacteria	o__Enterobacterales	f__Enterobacteriaceae	g__Escherichia	s__Escherichia coli	D02_KMJN_T2106131983_bin.162_contig_000014_94	VFG044165(gb|WP_001041793)	entS	VF0228	VFC0272	Nutritional/Metabolic factor
SGB_15	D02_KMJN_T2106131983_bin.162	d__Bacteria;p__Pseudomonadota;c__Gammaproteobacteria;o__Enterobacterales;f__Enterobacteriaceae;g__Escherichia;s__Escherichia coli	d__Bacteria	p__Pseudomonadota	c__Gammaproteobacteria	o__Enterobacterales	f__Enterobacteriaceae	g__Escherichia	s__Escherichia coli	D02_KMJN_T2106131983_bin.162_contig_000014_94	VFG048459(gb|WP_004147525)	entS	VF0562	VFC0272	Nutritional/Metabolic factor
SGB_15	D02_KMJN_T2106131983_bin.162	d__Bacteria;p__Pseudomonadota;c__Gammaproteobacteria;o__Enterobacterales;f__Enterobacteriaceae;g__Escherichia;s__Escherichia coli	d__Bacteria	p__Pseudomonadota	c__Gammaproteobacteria	o__Enterobacterales	f__Enterobacteriaceae	g__Escherichia	s__Escherichia coli	D02_KMJN_T2106131983_bin.162_contig_000014_95	VFG000926(gb|WP_001443194)	fepD	VF0228	VFC0272	Nutritional/Metabolic factor
SGB_15	D02_KMJN_T2106131983_bin.162	d__Bacteria;p__Pseudomonadota;c__Gammaproteobacteria;o__Enterobacterales;f__Enterobacteriaceae;g__Escherichia;s__Escherichia coli	d__Bacteria	p__Pseudomonadota	c__Gammaproteobacteria	o__Enterobacterales	f__Enterobacteriaceae	g__Escherichia	s__Escherichia coli	D02_KMJN_T2106131983_bin.162_contig_000014_95	VFG048468(gb|WP_004176917)	fepD	VF0562	VFC0272	Nutritional/Metabolic factor
SGB_15	D02_KMJN_T2106131983_bin.162	d__Bacteria;p__Pseudomonadota;c__Gammaproteobacteria;o__Enterobacterales;f__Enterobacteriaceae;g__Escherichia;s__Escherichia coli	d__Bacteria	p__Pseudomonadota	c__Gammaproteobacteria	o__Enterobacterales	f__Enterobacteriaceae	g__Escherichia	s__Escherichia coli	D02_KMJN_T2106131983_bin.162_contig_000014_96	VFG000928(gb|WP_000640938)	fepG	VF0228	VFC0272	Nutritional/Metabolic factor
SGB_15	D02_KMJN_T2106131983_bin.162	d__Bacteria;p__Pseudomonadota;c__Gammaproteobacteria;o__Enterobacterales;f__Enterobacteriaceae;g__Escherichia;s__Escherichia coli	d__Bacteria	p__Pseudomonadota	c__Gammaproteobacteria	o__Enterobacterales	f__Enterobacteriaceae	g__Escherichia	s__Escherichia coli	D02_KMJN_T2106131983_bin.162_contig_000014_96	VFG048478(gb|WP_004147521)	fepG	VF0562	VFC0272	Nutritional/Metabolic factor
SGB_15	D02_KMJN_T2106131983_bin.162	d__Bacteria;p__Pseudomonadota;c__Gammaproteobacteria;o__Enterobacterales;f__Enterobacteriaceae;g__Escherichia;s__Escherichia coli	d__Bacteria	p__Pseudomonadota	c__Gammaproteobacteria	o__Enterobacterales	f__Enterobacteriaceae	g__Escherichia	s__Escherichia coli	D02_KMJN_T2106131983_bin.162_contig_000014_97	VFG000925(gb|WP_000140634)	fepC	VF0228	VFC0272	Nutritional/Metabolic factor
SGB_15	D02_KMJN_T2106131983_bin.162	d__Bacteria;p__Pseudomonadota;c__Gammaproteobacteria;o__Enterobacterales;f__Enterobacteriaceae;g__Escherichia;s__Escherichia coli	d__Bacteria	p__Pseudomonadota	c__Gammaproteobacteria	o__Enterobacterales	f__Enterobacteriaceae	g__Escherichia	s__Escherichia coli	D02_KMJN_T2106131983_bin.162_contig_000014_97	VFG048488(gb|WP_002893737)	fepC	VF0562	VFC0272	Nutritional/Metabolic factor
SGB_15	D02_KMJN_T2106131983_bin.162	d__Bacteria;p__Pseudomonadota;c__Gammaproteobacteria;o__Enterobacterales;f__Enterobacteriaceae;g__Escherichia;s__Escherichia coli	d__Bacteria	p__Pseudomonadota	c__Gammaproteobacteria	o__Enterobacterales	f__Enterobacteriaceae	g__Escherichia	s__Escherichia coli	D02_KMJN_T2106131983_bin.162_contig_000014_98	VFG000927(gb|WP_000096764)	fepE	VF0228	VFC0272	Nutritional/Metabolic factor
SGB_15	D02_KMJN_T2106131983_bin.162	d__Bacteria;p__Pseudomonadota;c__Gammaproteobacteria;o__Enterobacterales;f__Enterobacteriaceae;g__Escherichia;s__Escherichia coli	d__Bacteria	p__Pseudomonadota	c__Gammaproteobacteria	o__Enterobacterales	f__Enterobacteriaceae	g__Escherichia	s__Escherichia coli	D02_KMJN_T2106131983_bin.162_contig_000014_99	VFG000930(gb|WP_000077767)	entF	VF0228	VFC0272	Nutritional/Metabolic factor
SGB_15	D02_KMJN_T2106131983_bin.162	d__Bacteria;p__Pseudomonadota;c__Gammaproteobacteria;o__Enterobacterales;f__Enterobacteriaceae;g__Escherichia;s__Escherichia coli	d__Bacteria	p__Pseudomonadota	c__Gammaproteobacteria	o__Enterobacterales	f__Enterobacteriaceae	g__Escherichia	s__Escherichia coli	D02_KMJN_T2106131983_bin.162_contig_000014_99	VFG048498(gb|WP_012737619)	entF	VF0562	VFC0272	Nutritional/Metabolic factor
SGB_15	D02_KMJN_T2106131983_bin.162	d__Bacteria;p__Pseudomonadota;c__Gammaproteobacteria;o__Enterobacterales;f__Enterobacteriaceae;g__Escherichia;s__Escherichia coli	d__Bacteria	p__Pseudomonadota	c__Gammaproteobacteria	o__Enterobacterales	f__Enterobacteriaceae	g__Escherichia	s__Escherichia coli	D02_KMJN_T2106131983_bin.162_contig_000014_101	VFG044159(gb|WP_000125846)	fes	VF0228	VFC0272	Nutritional/Metabolic factor
SGB_15	D02_KMJN_T2106131983_bin.162	d__Bacteria;p__Pseudomonadota;c__Gammaproteobacteria;o__Enterobacterales;f__Enterobacteriaceae;g__Escherichia;s__Escherichia coli	d__Bacteria	p__Pseudomonadota	c__Gammaproteobacteria	o__Enterobacterales	f__Enterobacteriaceae	g__Escherichia	s__Escherichia coli	D02_KMJN_T2106131983_bin.162_contig_000014_101	VFG048508(gb|WP_012737618)	fes	VF0562	VFC0272	Nutritional/Metabolic factor
SGB_15	D02_KMJN_T2106131983_bin.162	d__Bacteria;p__Pseudomonadota;c__Gammaproteobacteria;o__Enterobacterales;f__Enterobacteriaceae;g__Escherichia;s__Escherichia coli	d__Bacteria	p__Pseudomonadota	c__Gammaproteobacteria	o__Enterobacterales	f__Enterobacteriaceae	g__Escherichia	s__Escherichia coli	D02_KMJN_T2106131983_bin.162_contig_000014_102	VFG000923(gb|WP_001034892)	fepA	VF0228	VFC0272	Nutritional/Metabolic factor
SGB_15	D02_KMJN_T2106131983_bin.162	d__Bacteria;p__Pseudomonadota;c__Gammaproteobacteria;o__Enterobacterales;f__Enterobacteriaceae;g__Escherichia;s__Escherichia coli	d__Bacteria	p__Pseudomonadota	c__Gammaproteobacteria	o__Enterobacterales	f__Enterobacteriaceae	g__Escherichia	s__Escherichia coli	D02_KMJN_T2106131983_bin.162_contig_000014_102	VFG048518(gb|WP_012737617)	fepA	VF0562	VFC0272	Nutritional/Metabolic factor
SGB_15	D02_KMJN_T2106131983_bin.162	d__Bacteria;p__Pseudomonadota;c__Gammaproteobacteria;o__Enterobacterales;f__Enterobacteriaceae;g__Escherichia;s__Escherichia coli	d__Bacteria	p__Pseudomonadota	c__Gammaproteobacteria	o__Enterobacterales	f__Enterobacteriaceae	g__Escherichia	s__Escherichia coli	D02_KMJN_T2106131983_bin.162_contig_000014_103	VFG000929(gb|WP_001375021)	entD	VF0228	VFC0272	Nutritional/Metabolic factor
SGB_15	D02_KMJN_T2106131983_bin.162	d__Bacteria;p__Pseudomonadota;c__Gammaproteobacteria;o__Enterobacterales;f__Enterobacteriaceae;g__Escherichia;s__Escherichia coli	d__Bacteria	p__Pseudomonadota	c__Gammaproteobacteria	o__Enterobacterales	f__Enterobacteriaceae	g__Escherichia	s__Escherichia coli	D02_KMJN_T2106131983_bin.162_contig_000014_114	VFG034679(gb|WP_000074207)	ibeB	VF0237	VFC0083	Invasion
SGB_15	D02_KMJN_T2106131983_bin.162	d__Bacteria;p__Pseudomonadota;c__Gammaproteobacteria;o__Enterobacterales;f__Enterobacteriaceae;g__Escherichia;s__Escherichia coli	d__Bacteria	p__Pseudomonadota	c__Gammaproteobacteria	o__Enterobacterales	f__Enterobacteriaceae	g__Escherichia	s__Escherichia coli	D02_KMJN_T2106131983_bin.162_contig_000014_121	VFG000449(gb|NP_459544)	fimZ	VF0102	VFC0001	Adherence
SGB_15	D02_KMJN_T2106131983_bin.162	d__Bacteria;p__Pseudomonadota;c__Gammaproteobacteria;o__Enterobacterales;f__Enterobacteriaceae;g__Escherichia;s__Escherichia coli	d__Bacteria	p__Pseudomonadota	c__Gammaproteobacteria	o__Enterobacterales	f__Enterobacteriaceae	g__Escherichia	s__Escherichia coli	D02_KMJN_T2106131983_bin.162_contig_000014_123	VFG000447(gb|NP_459542)	fimH	VF0102	VFC0001	Adherence
SGB_15	D02_KMJN_T2106131983_bin.162	d__Bacteria;p__Pseudomonadota;c__Gammaproteobacteria;o__Enterobacterales;f__Enterobacteriaceae;g__Escherichia;s__Escherichia coli	d__Bacteria	p__Pseudomonadota	c__Gammaproteobacteria	o__Enterobacterales	f__Enterobacteriaceae	g__Escherichia	s__Escherichia coli	D02_KMJN_T2106131983_bin.162_contig_000014_124	VFG000446(gb|NP_459541)	fimD	VF0102	VFC0001	Adherence
SGB_15	D02_KMJN_T2106131983_bin.162	d__Bacteria;p__Pseudomonadota;c__Gammaproteobacteria;o__Enterobacterales;f__Enterobacteriaceae;g__Escherichia;s__Escherichia coli	d__Bacteria	p__Pseudomonadota	c__Gammaproteobacteria	o__Enterobacterales	f__Enterobacteriaceae	g__Escherichia	s__Escherichia coli	D02_KMJN_T2106131983_bin.162_contig_000014_125	VFG000445(gb|NP_459540)	fimC	VF0102	VFC0001	Adherence
SGB_15	D02_KMJN_T2106131983_bin.162	d__Bacteria;p__Pseudomonadota;c__Gammaproteobacteria;o__Enterobacterales;f__Enterobacteriaceae;g__Escherichia;s__Escherichia coli	d__Bacteria	p__Pseudomonadota	c__Gammaproteobacteria	o__Enterobacterales	f__Enterobacteriaceae	g__Escherichia	s__Escherichia coli	D02_KMJN_T2106131983_bin.162_contig_000014_126	VFG000443(gb|NP_459538)	fimA	VF0102	VFC0001	Adherence
SGB_15	D02_KMJN_T2106131983_bin.162	d__Bacteria;p__Pseudomonadota;c__Gammaproteobacteria;o__Enterobacterales;f__Enterobacteriaceae;g__Escherichia;s__Escherichia coli	d__Bacteria	p__Pseudomonadota	c__Gammaproteobacteria	o__Enterobacterales	f__Enterobacteriaceae	g__Escherichia	s__Escherichia coli	D02_KMJN_T2106131983_bin.162_contig_000014_139	VFG049124(gb|WP_012737540)	allD	VF0572	VFC0272	Nutritional/Metabolic factor
SGB_15	D02_KMJN_T2106131983_bin.162	d__Bacteria;p__Pseudomonadota;c__Gammaproteobacteria;o__Enterobacterales;f__Enterobacteriaceae;g__Escherichia;s__Escherichia coli	d__Bacteria	p__Pseudomonadota	c__Gammaproteobacteria	o__Enterobacterales	f__Enterobacteriaceae	g__Escherichia	s__Escherichia coli	D02_KMJN_T2106131983_bin.162_contig_000014_140	VFG049122(gb|WP_012737539)	allC	VF0572	VFC0272	Nutritional/Metabolic factor
SGB_15	D02_KMJN_T2106131983_bin.162	d__Bacteria;p__Pseudomonadota;c__Gammaproteobacteria;o__Enterobacterales;f__Enterobacteriaceae;g__Escherichia;s__Escherichia coli	d__Bacteria	p__Pseudomonadota	c__Gammaproteobacteria	o__Enterobacterales	f__Enterobacteriaceae	g__Escherichia	s__Escherichia coli	D02_KMJN_T2106131983_bin.162_contig_000014_144	VFG049120(gb|WP_012737535)	allB	VF0572	VFC0272	Nutritional/Metabolic factor
SGB_15	D02_KMJN_T2106131983_bin.162	d__Bacteria;p__Pseudomonadota;c__Gammaproteobacteria;o__Enterobacterales;f__Enterobacteriaceae;g__Escherichia;s__Escherichia coli	d__Bacteria	p__Pseudomonadota	c__Gammaproteobacteria	o__Enterobacterales	f__Enterobacteriaceae	g__Escherichia	s__Escherichia coli	D02_KMJN_T2106131983_bin.162_contig_000014_149	VFG049118(gb|WP_012737529)	allR	VF0572	VFC0272	Nutritional/Metabolic factor
SGB_15	D02_KMJN_T2106131983_bin.162	d__Bacteria;p__Pseudomonadota;c__Gammaproteobacteria;o__Enterobacterales;f__Enterobacteriaceae;g__Escherichia;s__Escherichia coli	d__Bacteria	p__Pseudomonadota	c__Gammaproteobacteria	o__Enterobacterales	f__Enterobacteriaceae	g__Escherichia	s__Escherichia coli	D02_KMJN_T2106131983_bin.162_contig_000014_150	VFG049116(gb|WP_012737528)	allA	VF0572	VFC0272	Nutritional/Metabolic factor
SGB_15	D02_KMJN_T2106131983_bin.162	d__Bacteria;p__Pseudomonadota;c__Gammaproteobacteria;o__Enterobacterales;f__Enterobacteriaceae;g__Escherichia;s__Escherichia coli	d__Bacteria	p__Pseudomonadota	c__Gammaproteobacteria	o__Enterobacterales	f__Enterobacteriaceae	g__Escherichia	s__Escherichia coli	D02_KMJN_T2106131983_bin.162_contig_000014_151	VFG049114(gb|WP_012737527)	allS	VF0572	VFC0272	Nutritional/Metabolic factor
SGB_15	D02_KMJN_T2106131983_bin.162	d__Bacteria;p__Pseudomonadota;c__Gammaproteobacteria;o__Enterobacterales;f__Enterobacteriaceae;g__Escherichia;s__Escherichia coli	d__Bacteria	p__Pseudomonadota	c__Gammaproteobacteria	o__Enterobacterales	f__Enterobacteriaceae	g__Escherichia	s__Escherichia coli	D02_KMJN_T2106131983_bin.162_contig_000015_3	VFG052340(gb|NP_463157.1)	pmrA	VF1355	VFC0301	Regulation
SGB_15	D02_KMJN_T2106131983_bin.162	d__Bacteria;p__Pseudomonadota;c__Gammaproteobacteria;o__Enterobacterales;f__Enterobacteriaceae;g__Escherichia;s__Escherichia coli	d__Bacteria	p__Pseudomonadota	c__Gammaproteobacteria	o__Enterobacterales	f__Enterobacteriaceae	g__Escherichia	s__Escherichia coli	D02_KMJN_T2106131983_bin.162_contig_000015_4	VFG052339(gb|NP_463156.1)	pmrB	VF1355	VFC0301	Regulation
SGB_15	D02_KMJN_T2106131983_bin.162	d__Bacteria;p__Pseudomonadota;c__Gammaproteobacteria;o__Enterobacterales;f__Enterobacteriaceae;g__Escherichia;s__Escherichia coli	d__Bacteria	p__Pseudomonadota	c__Gammaproteobacteria	o__Enterobacterales	f__Enterobacteriaceae	g__Escherichia	s__Escherichia coli	D02_KMJN_T2106131983_bin.162_contig_000015_53	VFG034875(gb|WP_001270087)	espX5	VF1111	VFC0086	Effector delivery system
SGB_15	D02_KMJN_T2106131983_bin.162	d__Bacteria;p__Pseudomonadota;c__Gammaproteobacteria;o__Enterobacterales;f__Enterobacteriaceae;g__Escherichia;s__Escherichia coli	d__Bacteria	p__Pseudomonadota	c__Gammaproteobacteria	o__Enterobacterales	f__Enterobacteriaceae	g__Escherichia	s__Escherichia coli	D02_KMJN_T2106131983_bin.162_contig_000015_53	VFG034873(gb|WP_001270084)	espX5	VF1110	VFC0086	Effector delivery system
SGB_15	D02_KMJN_T2106131983_bin.162	d__Bacteria;p__Pseudomonadota;c__Gammaproteobacteria;o__Enterobacterales;f__Enterobacteriaceae;g__Escherichia;s__Escherichia coli	d__Bacteria	p__Pseudomonadota	c__Gammaproteobacteria	o__Enterobacterales	f__Enterobacteriaceae	g__Escherichia	s__Escherichia coli	D02_KMJN_T2106131983_bin.162_contig_000015_81	VFG034866(gb|WP_000900547)	espX4	VF1110	VFC0086	Effector delivery system
SGB_15	D02_KMJN_T2106131983_bin.162	d__Bacteria;p__Pseudomonadota;c__Gammaproteobacteria;o__Enterobacterales;f__Enterobacteriaceae;g__Escherichia;s__Escherichia coli	d__Bacteria	p__Pseudomonadota	c__Gammaproteobacteria	o__Enterobacterales	f__Enterobacteriaceae	g__Escherichia	s__Escherichia coli	D02_KMJN_T2106131983_bin.162_contig_000016_56	VFG018241(gb|WP_001130227)	luxS	VF0406	VFC0271	Biofilm
SGB_15	D02_KMJN_T2106131983_bin.162	d__Bacteria;p__Pseudomonadota;c__Gammaproteobacteria;o__Enterobacterales;f__Enterobacteriaceae;g__Escherichia;s__Escherichia coli	d__Bacteria	p__Pseudomonadota	c__Gammaproteobacteria	o__Enterobacterales	f__Enterobacteriaceae	g__Escherichia	s__Escherichia coli	D02_KMJN_T2106131983_bin.162_contig_000016_60	VFG010906(gb|WP_011213314)	csrA	VF0261	VFC0301	Regulation
SGB_15	D02_KMJN_T2106131983_bin.162	d__Bacteria;p__Pseudomonadota;c__Gammaproteobacteria;o__Enterobacterales;f__Enterobacteriaceae;g__Escherichia;s__Escherichia coli	d__Bacteria	p__Pseudomonadota	c__Gammaproteobacteria	o__Enterobacterales	f__Enterobacteriaceae	g__Escherichia	s__Escherichia coli	D02_KMJN_T2106131983_bin.162_contig_000017_107	VFG034721(gb|WP_000556298)	ibeC	VF0237	VFC0083	Invasion
SGB_15	D02_KMJN_T2106131983_bin.162	d__Bacteria;p__Pseudomonadota;c__Gammaproteobacteria;o__Enterobacterales;f__Enterobacteriaceae;g__Escherichia;s__Escherichia coli	d__Bacteria	p__Pseudomonadota	c__Gammaproteobacteria	o__Enterobacterales	f__Enterobacteriaceae	g__Escherichia	s__Escherichia coli	D02_KMJN_T2106131983_bin.162_contig_000018_4	VFG001381(gb|YP_177728)	icl	VF0253	VFC0346	Others
SGB_15	D02_KMJN_T2106131983_bin.162	d__Bacteria;p__Pseudomonadota;c__Gammaproteobacteria;o__Enterobacterales;f__Enterobacteriaceae;g__Escherichia;s__Escherichia coli	d__Bacteria	p__Pseudomonadota	c__Gammaproteobacteria	o__Enterobacterales	f__Enterobacteriaceae	g__Escherichia	s__Escherichia coli	D02_KMJN_T2106131983_bin.162_contig_000018_6	VFG034772(gb|WP_000627910)	espL4	VF1110	VFC0086	Effector delivery system
SGB_15	D02_KMJN_T2106131983_bin.162	d__Bacteria;p__Pseudomonadota;c__Gammaproteobacteria;o__Enterobacterales;f__Enterobacteriaceae;g__Escherichia;s__Escherichia coli	d__Bacteria	p__Pseudomonadota	c__Gammaproteobacteria	o__Enterobacterales	f__Enterobacteriaceae	g__Escherichia	s__Escherichia coli	D02_KMJN_T2106131983_bin.162_contig_000018_34	VFG034866(gb|WP_000900547)	espX4	VF1110	VFC0086	Effector delivery system
SGB_15	D02_KMJN_T2106131983_bin.162	d__Bacteria;p__Pseudomonadota;c__Gammaproteobacteria;o__Enterobacterales;f__Enterobacteriaceae;g__Escherichia;s__Escherichia coli	d__Bacteria	p__Pseudomonadota	c__Gammaproteobacteria	o__Enterobacterales	f__Enterobacteriaceae	g__Escherichia	s__Escherichia coli	D02_KMJN_T2106131983_bin.162_contig_000019_5	VFG000550(gb|NP_461810)	spaQ	VF0116	VFC0086	Effector delivery system
SGB_15	D02_KMJN_T2106131983_bin.162	d__Bacteria;p__Pseudomonadota;c__Gammaproteobacteria;o__Enterobacterales;f__Enterobacteriaceae;g__Escherichia;s__Escherichia coli	d__Bacteria	p__Pseudomonadota	c__Gammaproteobacteria	o__Enterobacterales	f__Enterobacteriaceae	g__Escherichia	s__Escherichia coli	D02_KMJN_T2106131983_bin.162_contig_000019_5	VFG001013(gb|NP_858287)	spa9	VF0118	VFC0086	Effector delivery system
SGB_15	D02_KMJN_T2106131983_bin.162	d__Bacteria;p__Pseudomonadota;c__Gammaproteobacteria;o__Enterobacterales;f__Enterobacteriaceae;g__Escherichia;s__Escherichia coli	d__Bacteria	p__Pseudomonadota	c__Gammaproteobacteria	o__Enterobacterales	f__Enterobacteriaceae	g__Escherichia	s__Escherichia coli	D02_KMJN_T2106131983_bin.162_contig_000019_6	VFG000551(gb|NP_461811)	spaP	VF0116	VFC0086	Effector delivery system
SGB_15	D02_KMJN_T2106131983_bin.162	d__Bacteria;p__Pseudomonadota;c__Gammaproteobacteria;o__Enterobacterales;f__Enterobacteriaceae;g__Escherichia;s__Escherichia coli	d__Bacteria	p__Pseudomonadota	c__Gammaproteobacteria	o__Enterobacterales	f__Enterobacteriaceae	g__Escherichia	s__Escherichia coli	D02_KMJN_T2106131983_bin.162_contig_000019_6	VFG001012(gb|NP_858286)	spa24	VF0118	VFC0086	Effector delivery system
SGB_15	D02_KMJN_T2106131983_bin.162	d__Bacteria;p__Pseudomonadota;c__Gammaproteobacteria;o__Enterobacterales;f__Enterobacteriaceae;g__Escherichia;s__Escherichia coli	d__Bacteria	p__Pseudomonadota	c__Gammaproteobacteria	o__Enterobacterales	f__Enterobacteriaceae	g__Escherichia	s__Escherichia coli	D02_KMJN_T2106131983_bin.162_contig_000019_10	VFG000555(gb|NP_461815)	invC/sctN	VF0116	VFC0086	Effector delivery system
SGB_15	D02_KMJN_T2106131983_bin.162	d__Bacteria;p__Pseudomonadota;c__Gammaproteobacteria;o__Enterobacterales;f__Enterobacteriaceae;g__Escherichia;s__Escherichia coli	d__Bacteria	p__Pseudomonadota	c__Gammaproteobacteria	o__Enterobacterales	f__Enterobacteriaceae	g__Escherichia	s__Escherichia coli	D02_KMJN_T2106131983_bin.162_contig_000019_11	VFG000557(gb|NP_461817)	invA	VF0116	VFC0086	Effector delivery system
SGB_15	D02_KMJN_T2106131983_bin.162	d__Bacteria;p__Pseudomonadota;c__Gammaproteobacteria;o__Enterobacterales;f__Enterobacteriaceae;g__Escherichia;s__Escherichia coli	d__Bacteria	p__Pseudomonadota	c__Gammaproteobacteria	o__Enterobacterales	f__Enterobacteriaceae	g__Escherichia	s__Escherichia coli	D02_KMJN_T2106131983_bin.162_contig_000019_11	VFG001006(gb|NP_858280)	mxiA	VF0118	VFC0086	Effector delivery system
SGB_15	D02_KMJN_T2106131983_bin.162	d__Bacteria;p__Pseudomonadota;c__Gammaproteobacteria;o__Enterobacterales;f__Enterobacteriaceae;g__Escherichia;s__Escherichia coli	d__Bacteria	p__Pseudomonadota	c__Gammaproteobacteria	o__Enterobacterales	f__Enterobacteriaceae	g__Escherichia	s__Escherichia coli	D02_KMJN_T2106131983_bin.162_contig_000019_127	VFG002055(gb|WP_000097229)	gspL	VF0333	VFC0086	Effector delivery system
SGB_15	D02_KMJN_T2106131983_bin.162	d__Bacteria;p__Pseudomonadota;c__Gammaproteobacteria;o__Enterobacterales;f__Enterobacteriaceae;g__Escherichia;s__Escherichia coli	d__Bacteria	p__Pseudomonadota	c__Gammaproteobacteria	o__Enterobacterales	f__Enterobacteriaceae	g__Escherichia	s__Escherichia coli	D02_KMJN_T2106131983_bin.162_contig_000019_128	VFG002054(gb|WP_000633233)	gspK	VF0333	VFC0086	Effector delivery system
SGB_15	D02_KMJN_T2106131983_bin.162	d__Bacteria;p__Pseudomonadota;c__Gammaproteobacteria;o__Enterobacterales;f__Enterobacteriaceae;g__Escherichia;s__Escherichia coli	d__Bacteria	p__Pseudomonadota	c__Gammaproteobacteria	o__Enterobacterales	f__Enterobacteriaceae	g__Escherichia	s__Escherichia coli	D02_KMJN_T2106131983_bin.162_contig_000019_129	VFG002053(gb|WP_001250462)	gspJ	VF0333	VFC0086	Effector delivery system
SGB_15	D02_KMJN_T2106131983_bin.162	d__Bacteria;p__Pseudomonadota;c__Gammaproteobacteria;o__Enterobacterales;f__Enterobacteriaceae;g__Escherichia;s__Escherichia coli	d__Bacteria	p__Pseudomonadota	c__Gammaproteobacteria	o__Enterobacterales	f__Enterobacteriaceae	g__Escherichia	s__Escherichia coli	D02_KMJN_T2106131983_bin.162_contig_000019_130	VFG002052(gb|WP_000820136)	gspI	VF0333	VFC0086	Effector delivery system
SGB_15	D02_KMJN_T2106131983_bin.162	d__Bacteria;p__Pseudomonadota;c__Gammaproteobacteria;o__Enterobacterales;f__Enterobacteriaceae;g__Escherichia;s__Escherichia coli	d__Bacteria	p__Pseudomonadota	c__Gammaproteobacteria	o__Enterobacterales	f__Enterobacteriaceae	g__Escherichia	s__Escherichia coli	D02_KMJN_T2106131983_bin.162_contig_000019_131	VFG002051(gb|WP_001115126)	gspH	VF0333	VFC0086	Effector delivery system
SGB_15	D02_KMJN_T2106131983_bin.162	d__Bacteria;p__Pseudomonadota;c__Gammaproteobacteria;o__Enterobacterales;f__Enterobacteriaceae;g__Escherichia;s__Escherichia coli	d__Bacteria	p__Pseudomonadota	c__Gammaproteobacteria	o__Enterobacterales	f__Enterobacteriaceae	g__Escherichia	s__Escherichia coli	D02_KMJN_T2106131983_bin.162_contig_000019_132	VFG002050(gb|WP_001087302)	gspG	VF0333	VFC0086	Effector delivery system
SGB_15	D02_KMJN_T2106131983_bin.162	d__Bacteria;p__Pseudomonadota;c__Gammaproteobacteria;o__Enterobacterales;f__Enterobacteriaceae;g__Escherichia;s__Escherichia coli	d__Bacteria	p__Pseudomonadota	c__Gammaproteobacteria	o__Enterobacterales	f__Enterobacteriaceae	g__Escherichia	s__Escherichia coli	D02_KMJN_T2106131983_bin.162_contig_000019_132	VFG007085(gb|WP_000738789)	epsG	VF0613	VFC0086	Effector delivery system
SGB_15	D02_KMJN_T2106131983_bin.162	d__Bacteria;p__Pseudomonadota;c__Gammaproteobacteria;o__Enterobacterales;f__Enterobacteriaceae;g__Escherichia;s__Escherichia coli	d__Bacteria	p__Pseudomonadota	c__Gammaproteobacteria	o__Enterobacterales	f__Enterobacteriaceae	g__Escherichia	s__Escherichia coli	D02_KMJN_T2106131983_bin.162_contig_000019_132	VFG038285(gb|WP_005308483)	exeG	VF0478	VFC0086	Effector delivery system
SGB_15	D02_KMJN_T2106131983_bin.162	d__Bacteria;p__Pseudomonadota;c__Gammaproteobacteria;o__Enterobacterales;f__Enterobacteriaceae;g__Escherichia;s__Escherichia coli	d__Bacteria	p__Pseudomonadota	c__Gammaproteobacteria	o__Enterobacterales	f__Enterobacteriaceae	g__Escherichia	s__Escherichia coli	D02_KMJN_T2106131983_bin.162_contig_000019_132	VFG003563(gb|WP_005173832)	yst1G	VF0635	VFC0086	Effector delivery system
SGB_15	D02_KMJN_T2106131983_bin.162	d__Bacteria;p__Pseudomonadota;c__Gammaproteobacteria;o__Enterobacterales;f__Enterobacteriaceae;g__Escherichia;s__Escherichia coli	d__Bacteria	p__Pseudomonadota	c__Gammaproteobacteria	o__Enterobacterales	f__Enterobacteriaceae	g__Escherichia	s__Escherichia coli	D02_KMJN_T2106131983_bin.162_contig_000019_133	VFG002049(gb|WP_001173470)	gspF	VF0333	VFC0086	Effector delivery system
SGB_15	D02_KMJN_T2106131983_bin.162	d__Bacteria;p__Pseudomonadota;c__Gammaproteobacteria;o__Enterobacterales;f__Enterobacteriaceae;g__Escherichia;s__Escherichia coli	d__Bacteria	p__Pseudomonadota	c__Gammaproteobacteria	o__Enterobacterales	f__Enterobacteriaceae	g__Escherichia	s__Escherichia coli	D02_KMJN_T2106131983_bin.162_contig_000019_134	VFG002048(gb|WP_000249362)	gspE	VF0333	VFC0086	Effector delivery system
SGB_15	D02_KMJN_T2106131983_bin.162	d__Bacteria;p__Pseudomonadota;c__Gammaproteobacteria;o__Enterobacterales;f__Enterobacteriaceae;g__Escherichia;s__Escherichia coli	d__Bacteria	p__Pseudomonadota	c__Gammaproteobacteria	o__Enterobacterales	f__Enterobacteriaceae	g__Escherichia	s__Escherichia coli	D02_KMJN_T2106131983_bin.162_contig_000019_134	VFG007097(gb|WP_000138174)	epsE	VF0613	VFC0086	Effector delivery system
SGB_15	D02_KMJN_T2106131983_bin.162	d__Bacteria;p__Pseudomonadota;c__Gammaproteobacteria;o__Enterobacterales;f__Enterobacteriaceae;g__Escherichia;s__Escherichia coli	d__Bacteria	p__Pseudomonadota	c__Gammaproteobacteria	o__Enterobacterales	f__Enterobacteriaceae	g__Escherichia	s__Escherichia coli	D02_KMJN_T2106131983_bin.162_contig_000019_134	VFG038277(gb|WP_016349336)	exeE	VF0478	VFC0086	Effector delivery system
SGB_15	D02_KMJN_T2106131983_bin.162	d__Bacteria;p__Pseudomonadota;c__Gammaproteobacteria;o__Enterobacterales;f__Enterobacteriaceae;g__Escherichia;s__Escherichia coli	d__Bacteria	p__Pseudomonadota	c__Gammaproteobacteria	o__Enterobacterales	f__Enterobacteriaceae	g__Escherichia	s__Escherichia coli	D02_KMJN_T2106131983_bin.162_contig_000019_134	VFG000182(gb|NP_251793)	xcpR	VF0084	VFC0086	Effector delivery system
SGB_15	D02_KMJN_T2106131983_bin.162	d__Bacteria;p__Pseudomonadota;c__Gammaproteobacteria;o__Enterobacterales;f__Enterobacteriaceae;g__Escherichia;s__Escherichia coli	d__Bacteria	p__Pseudomonadota	c__Gammaproteobacteria	o__Enterobacterales	f__Enterobacteriaceae	g__Escherichia	s__Escherichia coli	D02_KMJN_T2106131983_bin.162_contig_000019_134	VFG003561(gb|WP_005173823)	yst1E	VF0635	VFC0086	Effector delivery system
SGB_15	D02_KMJN_T2106131983_bin.162	d__Bacteria;p__Pseudomonadota;c__Gammaproteobacteria;o__Enterobacterales;f__Enterobacteriaceae;g__Escherichia;s__Escherichia coli	d__Bacteria	p__Pseudomonadota	c__Gammaproteobacteria	o__Enterobacterales	f__Enterobacteriaceae	g__Escherichia	s__Escherichia coli	D02_KMJN_T2106131983_bin.162_contig_000019_135	VFG002047(gb|WP_000498818)	gspD	VF0333	VFC0086	Effector delivery system
SGB_15	D02_KMJN_T2106131983_bin.162	d__Bacteria;p__Pseudomonadota;c__Gammaproteobacteria;o__Enterobacterales;f__Enterobacteriaceae;g__Escherichia;s__Escherichia coli	d__Bacteria	p__Pseudomonadota	c__Gammaproteobacteria	o__Enterobacterales	f__Enterobacteriaceae	g__Escherichia	s__Escherichia coli	D02_KMJN_T2106131983_bin.162_contig_000019_136	VFG002046(gb|WP_000135089)	gspC	VF0333	VFC0086	Effector delivery system
SGB_15	D02_KMJN_T2106131983_bin.162	d__Bacteria;p__Pseudomonadota;c__Gammaproteobacteria;o__Enterobacterales;f__Enterobacteriaceae;g__Escherichia;s__Escherichia coli	d__Bacteria	p__Pseudomonadota	c__Gammaproteobacteria	o__Enterobacterales	f__Enterobacteriaceae	g__Escherichia	s__Escherichia coli	D02_KMJN_T2106131983_bin.162_contig_000019_218	VFG000331(gb|WP_005693548)	rfaE	VF0044	VFC0258	Immune modulation
SGB_15	D02_KMJN_T2106131983_bin.162	d__Bacteria;p__Pseudomonadota;c__Gammaproteobacteria;o__Enterobacterales;f__Enterobacteriaceae;g__Escherichia;s__Escherichia coli	d__Bacteria	p__Pseudomonadota	c__Gammaproteobacteria	o__Enterobacterales	f__Enterobacteriaceae	g__Escherichia	s__Escherichia coli	D02_KMJN_T2106131983_bin.162_contig_000019_421	VFG049133(gb|WP_004177236)	acrA	VF0568	VFC0325	Antimicrobial activity/Competitive advantage
SGB_15	D02_KMJN_T2106131983_bin.162	d__Bacteria;p__Pseudomonadota;c__Gammaproteobacteria;o__Enterobacterales;f__Enterobacteriaceae;g__Escherichia;s__Escherichia coli	d__Bacteria	p__Pseudomonadota	c__Gammaproteobacteria	o__Enterobacterales	f__Enterobacteriaceae	g__Escherichia	s__Escherichia coli	D02_KMJN_T2106131983_bin.162_contig_000019_422	VFG049144(gb|WP_002892069)	acrB	VF0568	VFC0325	Antimicrobial activity/Competitive advantage
SGB_15	D02_KMJN_T2106131983_bin.162	d__Bacteria;p__Pseudomonadota;c__Gammaproteobacteria;o__Enterobacterales;f__Enterobacteriaceae;g__Escherichia;s__Escherichia coli	d__Bacteria	p__Pseudomonadota	c__Gammaproteobacteria	o__Enterobacterales	f__Enterobacteriaceae	g__Escherichia	s__Escherichia coli	D02_KMJN_T2106131983_bin.162_contig_000020_2	VFG013465(gb|WP_005693586)	kdsA	VF0044	VFC0258	Immune modulation
SGB_15	D02_KMJN_T2106131983_bin.162	d__Bacteria;p__Pseudomonadota;c__Gammaproteobacteria;o__Enterobacterales;f__Enterobacteriaceae;g__Escherichia;s__Escherichia coli	d__Bacteria	p__Pseudomonadota	c__Gammaproteobacteria	o__Enterobacterales	f__Enterobacteriaceae	g__Escherichia	s__Escherichia coli	D02_KMJN_T2106131983_bin.162_contig_000021_3	VFG013346(gb|WP_005693178)	galU	VF0044	VFC0258	Immune modulation
SGB_15	D02_KMJN_T2106131983_bin.162	d__Bacteria;p__Pseudomonadota;c__Gammaproteobacteria;o__Enterobacterales;f__Enterobacteriaceae;g__Escherichia;s__Escherichia coli	d__Bacteria	p__Pseudomonadota	c__Gammaproteobacteria	o__Enterobacterales	f__Enterobacteriaceae	g__Escherichia	s__Escherichia coli	D02_KMJN_T2106131983_bin.162_contig_000021_3	VFG048990(gb|WP_001741945)	galF	VF0560	VFC0258	Immune modulation
SGB_15	D02_KMJN_T2106131983_bin.162	d__Bacteria;p__Pseudomonadota;c__Gammaproteobacteria;o__Enterobacterales;f__Enterobacteriaceae;g__Escherichia;s__Escherichia coli	d__Bacteria	p__Pseudomonadota	c__Gammaproteobacteria	o__Enterobacterales	f__Enterobacteriaceae	g__Escherichia	s__Escherichia coli	D02_KMJN_T2106131983_bin.162_contig_000022_1	VFG048885(gb|WP_014907227)	gmd	VF0560	VFC0258	Immune modulation
SGB_15	D02_KMJN_T2106131983_bin.162	d__Bacteria;p__Pseudomonadota;c__Gammaproteobacteria;o__Enterobacterales;f__Enterobacteriaceae;g__Escherichia;s__Escherichia coli	d__Bacteria	p__Pseudomonadota	c__Gammaproteobacteria	o__Enterobacterales	f__Enterobacteriaceae	g__Escherichia	s__Escherichia coli	D02_KMJN_T2106131983_bin.162_contig_000022_1	VFG002365(gb|WP_005167740)	gmd	VF0392	VFC0258	Immune modulation
SGB_15	D02_KMJN_T2106131983_bin.162	d__Bacteria;p__Pseudomonadota;c__Gammaproteobacteria;o__Enterobacterales;f__Enterobacteriaceae;g__Escherichia;s__Escherichia coli	d__Bacteria	p__Pseudomonadota	c__Gammaproteobacteria	o__Enterobacterales	f__Enterobacteriaceae	g__Escherichia	s__Escherichia coli	D02_KMJN_T2106131983_bin.162_contig_000022_1	VFG002225(gb|WP_002963680)	gmd	VF0367	VFC0258	Immune modulation
SGB_15	D02_KMJN_T2106131983_bin.162	d__Bacteria;p__Pseudomonadota;c__Gammaproteobacteria;o__Enterobacterales;f__Enterobacteriaceae;g__Escherichia;s__Escherichia coli	d__Bacteria	p__Pseudomonadota	c__Gammaproteobacteria	o__Enterobacterales	f__Enterobacteriaceae	g__Escherichia	s__Escherichia coli	D02_KMJN_T2106131983_bin.162_contig_000022_1	VFG000321(gb|WP_000659810)	rfbD	VF0056	VFC0258	Immune modulation
SGB_15	D02_KMJN_T2106131983_bin.162	d__Bacteria;p__Pseudomonadota;c__Gammaproteobacteria;o__Enterobacterales;f__Enterobacteriaceae;g__Escherichia;s__Escherichia coli	d__Bacteria	p__Pseudomonadota	c__Gammaproteobacteria	o__Enterobacterales	f__Enterobacteriaceae	g__Escherichia	s__Escherichia coli	D02_KMJN_T2106131983_bin.162_contig_000022_10	VFG048972(gb|WP_014907221)	KP1_RS17340	VF0560	VFC0258	Immune modulation
SGB_15	D02_KMJN_T2106131983_bin.162	d__Bacteria;p__Pseudomonadota;c__Gammaproteobacteria;o__Enterobacterales;f__Enterobacteriaceae;g__Escherichia;s__Escherichia coli	d__Bacteria	p__Pseudomonadota	c__Gammaproteobacteria	o__Enterobacterales	f__Enterobacteriaceae	g__Escherichia	s__Escherichia coli	D02_KMJN_T2106131983_bin.162_contig_000023_33	VFG002319(gb|WP_005160341)	fliA	VF0394	VFC0204	Motility
SGB_15	D02_KMJN_T2106131983_bin.162	d__Bacteria;p__Pseudomonadota;c__Gammaproteobacteria;o__Enterobacterales;f__Enterobacteriaceae;g__Escherichia;s__Escherichia coli	d__Bacteria	p__Pseudomonadota	c__Gammaproteobacteria	o__Enterobacterales	f__Enterobacteriaceae	g__Escherichia	s__Escherichia coli	D02_KMJN_T2106131983_bin.162_contig_000023_44	VFG034826(gb|WP_000484292)	espR3	VF1111	VFC0086	Effector delivery system
SGB_15	D02_KMJN_T2106131983_bin.162	d__Bacteria;p__Pseudomonadota;c__Gammaproteobacteria;o__Enterobacterales;f__Enterobacteriaceae;g__Escherichia;s__Escherichia coli	d__Bacteria	p__Pseudomonadota	c__Gammaproteobacteria	o__Enterobacterales	f__Enterobacteriaceae	g__Escherichia	s__Escherichia coli	D02_KMJN_T2106131983_bin.162_contig_000023_44	VFG034825(gb|WP_000484279)	espR3	VF1110	VFC0086	Effector delivery system
SGB_15	D02_KMJN_T2106131983_bin.162	d__Bacteria;p__Pseudomonadota;c__Gammaproteobacteria;o__Enterobacterales;f__Enterobacteriaceae;g__Escherichia;s__Escherichia coli	d__Bacteria	p__Pseudomonadota	c__Gammaproteobacteria	o__Enterobacterales	f__Enterobacteriaceae	g__Escherichia	s__Escherichia coli	D02_KMJN_T2106131983_bin.162_contig_000023_44	VFG034831(gb|WP_000484243)	espR4	VF1110	VFC0086	Effector delivery system
SGB_15	D02_KMJN_T2106131983_bin.162	d__Bacteria;p__Pseudomonadota;c__Gammaproteobacteria;o__Enterobacterales;f__Enterobacteriaceae;g__Escherichia;s__Escherichia coli	d__Bacteria	p__Pseudomonadota	c__Gammaproteobacteria	o__Enterobacterales	f__Enterobacteriaceae	g__Escherichia	s__Escherichia coli	D02_KMJN_T2106131983_bin.162_contig_000025_37	VFG000454(gb|NP_462539)	lpfC	VF0105	VFC0001	Adherence
SGB_15	D02_KMJN_T2106131983_bin.162	d__Bacteria;p__Pseudomonadota;c__Gammaproteobacteria;o__Enterobacterales;f__Enterobacteriaceae;g__Escherichia;s__Escherichia coli	d__Bacteria	p__Pseudomonadota	c__Gammaproteobacteria	o__Enterobacterales	f__Enterobacteriaceae	g__Escherichia	s__Escherichia coli	D02_KMJN_T2106131983_bin.162_contig_000025_38	VFG000455(gb|NP_462540)	lpfB	VF0105	VFC0001	Adherence
SGB_15	D02_KMJN_T2106131983_bin.162	d__Bacteria;p__Pseudomonadota;c__Gammaproteobacteria;o__Enterobacterales;f__Enterobacteriaceae;g__Escherichia;s__Escherichia coli	d__Bacteria	p__Pseudomonadota	c__Gammaproteobacteria	o__Enterobacterales	f__Enterobacteriaceae	g__Escherichia	s__Escherichia coli	D02_KMJN_T2106131983_bin.162_contig_000025_39	VFG000456(gb|NP_462541)	lpfA	VF0105	VFC0001	Adherence
SGB_15	D02_KMJN_T2106131983_bin.162	d__Bacteria;p__Pseudomonadota;c__Gammaproteobacteria;o__Enterobacterales;f__Enterobacteriaceae;g__Escherichia;s__Escherichia coli	d__Bacteria	p__Pseudomonadota	c__Gammaproteobacteria	o__Enterobacterales	f__Enterobacteriaceae	g__Escherichia	s__Escherichia coli	D02_KMJN_T2106131983_bin.162_contig_000025_111	VFG000332(gb|WP_005632797)	rfaD	VF0044	VFC0258	Immune modulation
SGB_15	D02_KMJN_T2106131983_bin.162	d__Bacteria;p__Pseudomonadota;c__Gammaproteobacteria;o__Enterobacterales;f__Enterobacteriaceae;g__Escherichia;s__Escherichia coli	d__Bacteria	p__Pseudomonadota	c__Gammaproteobacteria	o__Enterobacterales	f__Enterobacteriaceae	g__Escherichia	s__Escherichia coli	D02_KMJN_T2106131983_bin.162_contig_000025_112	VFG013400(gb|WP_005693429)	rfaF	VF0044	VFC0258	Immune modulation
SGB_15	D02_KMJN_T2106131983_bin.162	d__Bacteria;p__Pseudomonadota;c__Gammaproteobacteria;o__Enterobacterales;f__Enterobacteriaceae;g__Escherichia;s__Escherichia coli	d__Bacteria	p__Pseudomonadota	c__Gammaproteobacteria	o__Enterobacterales	f__Enterobacteriaceae	g__Escherichia	s__Escherichia coli	D02_KMJN_T2106131983_bin.162_contig_000025_212	VFG034915(gb|WP_000225947)	espY4	VF1110	VFC0086	Effector delivery system
SGB_15	D02_KMJN_T2106131983_bin.162	d__Bacteria;p__Pseudomonadota;c__Gammaproteobacteria;o__Enterobacterales;f__Enterobacteriaceae;g__Escherichia;s__Escherichia coli	d__Bacteria	p__Pseudomonadota	c__Gammaproteobacteria	o__Enterobacterales	f__Enterobacteriaceae	g__Escherichia	s__Escherichia coli	D02_KMJN_T2106131983_bin.162_contig_000025_212	VFG034917(gb|WP_000225946)	espY4	VF1111	VFC0086	Effector delivery system
SGB_15	D02_KMJN_T2106131983_bin.162	d__Bacteria;p__Pseudomonadota;c__Gammaproteobacteria;o__Enterobacterales;f__Enterobacteriaceae;g__Escherichia;s__Escherichia coli	d__Bacteria	p__Pseudomonadota	c__Gammaproteobacteria	o__Enterobacterales	f__Enterobacteriaceae	g__Escherichia	s__Escherichia coli	D02_KMJN_T2106131983_bin.162_contig_000025_214	VFG034922(gb|WP_001303732)	espY5	VF1110	VFC0086	Effector delivery system
SGB_15	D02_KMJN_T2106131983_bin.162	d__Bacteria;p__Pseudomonadota;c__Gammaproteobacteria;o__Enterobacterales;f__Enterobacteriaceae;g__Escherichia;s__Escherichia coli	d__Bacteria	p__Pseudomonadota	c__Gammaproteobacteria	o__Enterobacterales	f__Enterobacteriaceae	g__Escherichia	s__Escherichia coli	D02_KMJN_T2106131983_bin.162_contig_000026_22	VFG013368(gb|WP_005693225)	rffG	VF0044	VFC0258	Immune modulation
SGB_15	D02_KMJN_T2106131983_bin.162	d__Bacteria;p__Pseudomonadota;c__Gammaproteobacteria;o__Enterobacterales;f__Enterobacteriaceae;g__Escherichia;s__Escherichia coli	d__Bacteria	p__Pseudomonadota	c__Gammaproteobacteria	o__Enterobacterales	f__Enterobacteriaceae	g__Escherichia	s__Escherichia coli	D02_KMJN_T2106131983_bin.162_contig_000026_23	VFG047039(gb|WP_003018140)	wbtL	VF0542	VFC0258	Immune modulation
SGB_15	D02_KMJN_T2106131983_bin.162	d__Bacteria;p__Pseudomonadota;c__Gammaproteobacteria;o__Enterobacterales;f__Enterobacteriaceae;g__Escherichia;s__Escherichia coli	d__Bacteria	p__Pseudomonadota	c__Gammaproteobacteria	o__Enterobacterales	f__Enterobacteriaceae	g__Escherichia	s__Escherichia coli	D02_KMJN_T2106131983_bin.162_contig_000026_32	VFG001444(gb|AAG10151)	aslA	VF0238	VFC0083	Invasion
SGB_15	D02_KMJN_T2106131983_bin.162	d__Bacteria;p__Pseudomonadota;c__Gammaproteobacteria;o__Enterobacterales;f__Enterobacteriaceae;g__Escherichia;s__Escherichia coli	d__Bacteria	p__Pseudomonadota	c__Gammaproteobacteria	o__Enterobacterales	f__Enterobacteriaceae	g__Escherichia	s__Escherichia coli	D02_KMJN_T2106131983_bin.162_contig_000027_14	VFG000911(gb|WP_000975445)	focC	VF0224	VFC0001	Adherence
SGB_15	D02_KMJN_T2106131983_bin.162	d__Bacteria;p__Pseudomonadota;c__Gammaproteobacteria;o__Enterobacterales;f__Enterobacteriaceae;g__Escherichia;s__Escherichia coli	d__Bacteria	p__Pseudomonadota	c__Gammaproteobacteria	o__Enterobacterales	f__Enterobacteriaceae	g__Escherichia	s__Escherichia coli	D02_KMJN_T2106131983_bin.162_contig_000027_14	VFG012335(gb|WP_000975448)	sfaE	VF0222	VFC0001	Adherence
SGB_15	D02_KMJN_T2106131983_bin.162	d__Bacteria;p__Pseudomonadota;c__Gammaproteobacteria;o__Enterobacterales;f__Enterobacteriaceae;g__Escherichia;s__Escherichia coli	d__Bacteria	p__Pseudomonadota	c__Gammaproteobacteria	o__Enterobacterales	f__Enterobacteriaceae	g__Escherichia	s__Escherichia coli	D02_KMJN_T2106131983_bin.162_contig_000027_14	VFG048267(gb|WP_015875145)	fimC	VF0566	VFC0001	Adherence
SGB_15	D02_KMJN_T2106131983_bin.162	d__Bacteria;p__Pseudomonadota;c__Gammaproteobacteria;o__Enterobacterales;f__Enterobacteriaceae;g__Escherichia;s__Escherichia coli	d__Bacteria	p__Pseudomonadota	c__Gammaproteobacteria	o__Enterobacterales	f__Enterobacteriaceae	g__Escherichia	s__Escherichia coli	D02_KMJN_T2106131983_bin.162_contig_000027_15	VFG048247(gb|WP_002916190)	fimA	VF0566	VFC0001	Adherence
SGB_15	D02_KMJN_T2106131983_bin.162	d__Bacteria;p__Pseudomonadota;c__Gammaproteobacteria;o__Enterobacterales;f__Enterobacteriaceae;g__Escherichia;s__Escherichia coli	d__Bacteria	p__Pseudomonadota	c__Gammaproteobacteria	o__Enterobacterales	f__Enterobacteriaceae	g__Escherichia	s__Escherichia coli	D02_KMJN_T2106131983_bin.162_contig_000027_15	VFG000873(gb|WP_000695571)	fimA	VF0221	VFC0001	Adherence
SGB_15	D02_KMJN_T2106131983_bin.162	d__Bacteria;p__Pseudomonadota;c__Gammaproteobacteria;o__Enterobacterales;f__Enterobacteriaceae;g__Escherichia;s__Escherichia coli	d__Bacteria	p__Pseudomonadota	c__Gammaproteobacteria	o__Enterobacterales	f__Enterobacteriaceae	g__Escherichia	s__Escherichia coli	D02_KMJN_T2106131983_bin.162_contig_000027_132	VFG001867(gb|WP_016357051)	sodB	VF0169	VFC0282	Stress survival
SGB_15	D02_KMJN_T2106131983_bin.162	d__Bacteria;p__Pseudomonadota;c__Gammaproteobacteria;o__Enterobacterales;f__Enterobacteriaceae;g__Escherichia;s__Escherichia coli	d__Bacteria	p__Pseudomonadota	c__Gammaproteobacteria	o__Enterobacterales	f__Enterobacteriaceae	g__Escherichia	s__Escherichia coli	D02_KMJN_T2106131983_bin.162_contig_000027_195	VFG034754(gb|WP_000081129)	espL1	VF1110	VFC0086	Effector delivery system
SGB_15	D02_KMJN_T2106131983_bin.162	d__Bacteria;p__Pseudomonadota;c__Gammaproteobacteria;o__Enterobacterales;f__Enterobacteriaceae;g__Escherichia;s__Escherichia coli	d__Bacteria	p__Pseudomonadota	c__Gammaproteobacteria	o__Enterobacterales	f__Enterobacteriaceae	g__Escherichia	s__Escherichia coli	D02_KMJN_T2106131983_bin.162_contig_000027_359	VFG002356(gb|WP_011816614)	flhA	VF0394	VFC0204	Motility
SGB_15	D02_KMJN_T2106131983_bin.162	d__Bacteria;p__Pseudomonadota;c__Gammaproteobacteria;o__Enterobacterales;f__Enterobacteriaceae;g__Escherichia;s__Escherichia coli	d__Bacteria	p__Pseudomonadota	c__Gammaproteobacteria	o__Enterobacterales	f__Enterobacteriaceae	g__Escherichia	s__Escherichia coli	D02_KMJN_T2106131983_bin.162_contig_000027_359	VFG002522(gb|WP_004198639)	flhA	VF0430	VFC0204	Motility
SGB_15	D02_KMJN_T2106131983_bin.162	d__Bacteria;p__Pseudomonadota;c__Gammaproteobacteria;o__Enterobacterales;f__Enterobacteriaceae;g__Escherichia;s__Escherichia coli	d__Bacteria	p__Pseudomonadota	c__Gammaproteobacteria	o__Enterobacterales	f__Enterobacteriaceae	g__Escherichia	s__Escherichia coli	D02_KMJN_T2106131983_bin.162_contig_000027_360	VFG002357(gb|WP_005164474)	flhB	VF0394	VFC0204	Motility
SGB_15	D02_KMJN_T2106131983_bin.162	d__Bacteria;p__Pseudomonadota;c__Gammaproteobacteria;o__Enterobacterales;f__Enterobacteriaceae;g__Escherichia;s__Escherichia coli	d__Bacteria	p__Pseudomonadota	c__Gammaproteobacteria	o__Enterobacterales	f__Enterobacteriaceae	g__Escherichia	s__Escherichia coli	D02_KMJN_T2106131983_bin.162_contig_000028_5	VFG000477(gb|NP_461845)	rpoS	VF0112	VFC0301	Regulation
SGB_15	D02_KMJN_T2106131983_bin.162	d__Bacteria;p__Pseudomonadota;c__Gammaproteobacteria;o__Enterobacterales;f__Enterobacteriaceae;g__Escherichia;s__Escherichia coli	d__Bacteria	p__Pseudomonadota	c__Gammaproteobacteria	o__Enterobacterales	f__Enterobacteriaceae	g__Escherichia	s__Escherichia coli	D02_KMJN_T2106131983_bin.162_contig_000028_5	VFG043648(gb|NP_252312)	rpoS	VF0082	VFC0001	Adherence
SGB_15	D02_KMJN_T2106131983_bin.162	d__Bacteria;p__Pseudomonadota;c__Gammaproteobacteria;o__Enterobacterales;f__Enterobacteriaceae;g__Escherichia;s__Escherichia coli	d__Bacteria	p__Pseudomonadota	c__Gammaproteobacteria	o__Enterobacterales	f__Enterobacteriaceae	g__Escherichia	s__Escherichia coli	D02_KMJN_T2106131983_bin.162_contig_000028_5	VFG001866(gb|WP_015444568)	rpoS	VF0166	VFC0301	Regulation
SGB_15	D02_KMJN_T2106131983_bin.162	d__Bacteria;p__Pseudomonadota;c__Gammaproteobacteria;o__Enterobacterales;f__Enterobacteriaceae;g__Escherichia;s__Escherichia coli	d__Bacteria	p__Pseudomonadota	c__Gammaproteobacteria	o__Enterobacterales	f__Enterobacteriaceae	g__Escherichia	s__Escherichia coli	D02_KMJN_T2106131983_bin.162_contig_000028_128	VFG000535(gb|NP_461794)	prgI	VF0116	VFC0086	Effector delivery system
SGB_15	D02_KMJN_T2106131983_bin.162	d__Bacteria;p__Pseudomonadota;c__Gammaproteobacteria;o__Enterobacterales;f__Enterobacteriaceae;g__Escherichia;s__Escherichia coli	d__Bacteria	p__Pseudomonadota	c__Gammaproteobacteria	o__Enterobacterales	f__Enterobacteriaceae	g__Escherichia	s__Escherichia coli	D02_KMJN_T2106131983_bin.162_contig_000030_20	VFG045788(gb|WP_001189322)	cgsG	VF1138	VFC0001	Adherence
SGB_15	D02_KMJN_T2106131983_bin.162	d__Bacteria;p__Pseudomonadota;c__Gammaproteobacteria;o__Enterobacterales;f__Enterobacteriaceae;g__Escherichia;s__Escherichia coli	d__Bacteria	p__Pseudomonadota	c__Gammaproteobacteria	o__Enterobacterales	f__Enterobacteriaceae	g__Escherichia	s__Escherichia coli	D02_KMJN_T2106131983_bin.162_contig_000030_20	VFG000462(gb|NP_460110)	csgG	VF0103	VFC0001	Adherence
SGB_15	D02_KMJN_T2106131983_bin.162	d__Bacteria;p__Pseudomonadota;c__Gammaproteobacteria;o__Enterobacterales;f__Enterobacteriaceae;g__Escherichia;s__Escherichia coli	d__Bacteria	p__Pseudomonadota	c__Gammaproteobacteria	o__Enterobacterales	f__Enterobacteriaceae	g__Escherichia	s__Escherichia coli	D02_KMJN_T2106131983_bin.162_contig_000030_21	VFG045789(gb|WP_001264082)	cgsF	VF1138	VFC0001	Adherence
SGB_15	D02_KMJN_T2106131983_bin.162	d__Bacteria;p__Pseudomonadota;c__Gammaproteobacteria;o__Enterobacterales;f__Enterobacteriaceae;g__Escherichia;s__Escherichia coli	d__Bacteria	p__Pseudomonadota	c__Gammaproteobacteria	o__Enterobacterales	f__Enterobacteriaceae	g__Escherichia	s__Escherichia coli	D02_KMJN_T2106131983_bin.162_contig_000030_21	VFG000461(gb|NP_460111)	csgF	VF0103	VFC0001	Adherence
SGB_15	D02_KMJN_T2106131983_bin.162	d__Bacteria;p__Pseudomonadota;c__Gammaproteobacteria;o__Enterobacterales;f__Enterobacteriaceae;g__Escherichia;s__Escherichia coli	d__Bacteria	p__Pseudomonadota	c__Gammaproteobacteria	o__Enterobacterales	f__Enterobacteriaceae	g__Escherichia	s__Escherichia coli	D02_KMJN_T2106131983_bin.162_contig_000030_22	VFG045790(gb|WP_000833288)	cgsE	VF1138	VFC0001	Adherence
SGB_15	D02_KMJN_T2106131983_bin.162	d__Bacteria;p__Pseudomonadota;c__Gammaproteobacteria;o__Enterobacterales;f__Enterobacteriaceae;g__Escherichia;s__Escherichia coli	d__Bacteria	p__Pseudomonadota	c__Gammaproteobacteria	o__Enterobacterales	f__Enterobacteriaceae	g__Escherichia	s__Escherichia coli	D02_KMJN_T2106131983_bin.162_contig_000030_22	VFG000460(gb|NP_460112)	csgE	VF0103	VFC0001	Adherence
SGB_15	D02_KMJN_T2106131983_bin.162	d__Bacteria;p__Pseudomonadota;c__Gammaproteobacteria;o__Enterobacterales;f__Enterobacteriaceae;g__Escherichia;s__Escherichia coli	d__Bacteria	p__Pseudomonadota	c__Gammaproteobacteria	o__Enterobacterales	f__Enterobacteriaceae	g__Escherichia	s__Escherichia coli	D02_KMJN_T2106131983_bin.162_contig_000030_23	VFG045791(gb|WP_000481500)	cgsD	VF1138	VFC0001	Adherence
SGB_15	D02_KMJN_T2106131983_bin.162	d__Bacteria;p__Pseudomonadota;c__Gammaproteobacteria;o__Enterobacterales;f__Enterobacteriaceae;g__Escherichia;s__Escherichia coli	d__Bacteria	p__Pseudomonadota	c__Gammaproteobacteria	o__Enterobacterales	f__Enterobacteriaceae	g__Escherichia	s__Escherichia coli	D02_KMJN_T2106131983_bin.162_contig_000030_23	VFG004125(gb|NP_460113)	csgD	VF0103	VFC0001	Adherence
SGB_15	D02_KMJN_T2106131983_bin.162	d__Bacteria;p__Pseudomonadota;c__Gammaproteobacteria;o__Enterobacterales;f__Enterobacteriaceae;g__Escherichia;s__Escherichia coli	d__Bacteria	p__Pseudomonadota	c__Gammaproteobacteria	o__Enterobacterales	f__Enterobacteriaceae	g__Escherichia	s__Escherichia coli	D02_KMJN_T2106131983_bin.162_contig_000030_24	VFG045792(gb|WP_000791650)	csgB	VF1138	VFC0001	Adherence
SGB_15	D02_KMJN_T2106131983_bin.162	d__Bacteria;p__Pseudomonadota;c__Gammaproteobacteria;o__Enterobacterales;f__Enterobacteriaceae;g__Escherichia;s__Escherichia coli	d__Bacteria	p__Pseudomonadota	c__Gammaproteobacteria	o__Enterobacterales	f__Enterobacteriaceae	g__Escherichia	s__Escherichia coli	D02_KMJN_T2106131983_bin.162_contig_000030_24	VFG000457(gb|NP_460114)	csgB	VF0103	VFC0001	Adherence
SGB_15	D02_KMJN_T2106131983_bin.162	d__Bacteria;p__Pseudomonadota;c__Gammaproteobacteria;o__Enterobacterales;f__Enterobacteriaceae;g__Escherichia;s__Escherichia coli	d__Bacteria	p__Pseudomonadota	c__Gammaproteobacteria	o__Enterobacterales	f__Enterobacteriaceae	g__Escherichia	s__Escherichia coli	D02_KMJN_T2106131983_bin.162_contig_000030_25	VFG045793(gb|WP_000771429)	csgA	VF1138	VFC0001	Adherence
SGB_15	D02_KMJN_T2106131983_bin.162	d__Bacteria;p__Pseudomonadota;c__Gammaproteobacteria;o__Enterobacterales;f__Enterobacteriaceae;g__Escherichia;s__Escherichia coli	d__Bacteria	p__Pseudomonadota	c__Gammaproteobacteria	o__Enterobacterales	f__Enterobacteriaceae	g__Escherichia	s__Escherichia coli	D02_KMJN_T2106131983_bin.162_contig_000030_25	VFG000458(gb|NP_460115)	csgA	VF0103	VFC0001	Adherence
SGB_15	D02_KMJN_T2106131983_bin.162	d__Bacteria;p__Pseudomonadota;c__Gammaproteobacteria;o__Enterobacterales;f__Enterobacteriaceae;g__Escherichia;s__Escherichia coli	d__Bacteria	p__Pseudomonadota	c__Gammaproteobacteria	o__Enterobacterales	f__Enterobacteriaceae	g__Escherichia	s__Escherichia coli	D02_KMJN_T2106131983_bin.162_contig_000030_26	VFG045794(gb|WP_000992818)	csgC	VF1138	VFC0001	Adherence
SGB_15	D02_KMJN_T2106131983_bin.162	d__Bacteria;p__Pseudomonadota;c__Gammaproteobacteria;o__Enterobacterales;f__Enterobacteriaceae;g__Escherichia;s__Escherichia coli	d__Bacteria	p__Pseudomonadota	c__Gammaproteobacteria	o__Enterobacterales	f__Enterobacteriaceae	g__Escherichia	s__Escherichia coli	D02_KMJN_T2106131983_bin.162_contig_000030_26	VFG000459(gb|NP_460116)	csgC	VF0103	VFC0001	Adherence
SGB_15	D02_KMJN_T2106131983_bin.162	d__Bacteria;p__Pseudomonadota;c__Gammaproteobacteria;o__Enterobacterales;f__Enterobacteriaceae;g__Escherichia;s__Escherichia coli	d__Bacteria	p__Pseudomonadota	c__Gammaproteobacteria	o__Enterobacterales	f__Enterobacteriaceae	g__Escherichia	s__Escherichia coli	D02_KMJN_T2106131983_bin.162_contig_000030_53	VFG002353(gb|WP_005168786)	flgM	VF0394	VFC0204	Motility
SGB_15	D02_KMJN_T2106131983_bin.162	d__Bacteria;p__Pseudomonadota;c__Gammaproteobacteria;o__Enterobacterales;f__Enterobacteriaceae;g__Escherichia;s__Escherichia coli	d__Bacteria	p__Pseudomonadota	c__Gammaproteobacteria	o__Enterobacterales	f__Enterobacteriaceae	g__Escherichia	s__Escherichia coli	D02_KMJN_T2106131983_bin.162_contig_000030_55	VFG002351(gb|WP_005160463)	flgB	VF0394	VFC0204	Motility
SGB_15	D02_KMJN_T2106131983_bin.162	d__Bacteria;p__Pseudomonadota;c__Gammaproteobacteria;o__Enterobacterales;f__Enterobacteriaceae;g__Escherichia;s__Escherichia coli	d__Bacteria	p__Pseudomonadota	c__Gammaproteobacteria	o__Enterobacterales	f__Enterobacteriaceae	g__Escherichia	s__Escherichia coli	D02_KMJN_T2106131983_bin.162_contig_000030_56	VFG002350(gb|WP_005168794)	flgC	VF0394	VFC0204	Motility
SGB_15	D02_KMJN_T2106131983_bin.162	d__Bacteria;p__Pseudomonadota;c__Gammaproteobacteria;o__Enterobacterales;f__Enterobacteriaceae;g__Escherichia;s__Escherichia coli	d__Bacteria	p__Pseudomonadota	c__Gammaproteobacteria	o__Enterobacterales	f__Enterobacteriaceae	g__Escherichia	s__Escherichia coli	D02_KMJN_T2106131983_bin.162_contig_000030_56	VFG002509(gb|WP_004197251)	flgC	VF0430	VFC0204	Motility
SGB_15	D02_KMJN_T2106131983_bin.162	d__Bacteria;p__Pseudomonadota;c__Gammaproteobacteria;o__Enterobacterales;f__Enterobacteriaceae;g__Escherichia;s__Escherichia coli	d__Bacteria	p__Pseudomonadota	c__Gammaproteobacteria	o__Enterobacterales	f__Enterobacteriaceae	g__Escherichia	s__Escherichia coli	D02_KMJN_T2106131983_bin.162_contig_000030_57	VFG002349(gb|WP_005168797)	flgD	VF0394	VFC0204	Motility
SGB_15	D02_KMJN_T2106131983_bin.162	d__Bacteria;p__Pseudomonadota;c__Gammaproteobacteria;o__Enterobacterales;f__Enterobacteriaceae;g__Escherichia;s__Escherichia coli	d__Bacteria	p__Pseudomonadota	c__Gammaproteobacteria	o__Enterobacterales	f__Enterobacteriaceae	g__Escherichia	s__Escherichia coli	D02_KMJN_T2106131983_bin.162_contig_000030_58	VFG002348(gb|WP_005160443)	flgE	VF0394	VFC0204	Motility
SGB_15	D02_KMJN_T2106131983_bin.162	d__Bacteria;p__Pseudomonadota;c__Gammaproteobacteria;o__Enterobacterales;f__Enterobacteriaceae;g__Escherichia;s__Escherichia coli	d__Bacteria	p__Pseudomonadota	c__Gammaproteobacteria	o__Enterobacterales	f__Enterobacteriaceae	g__Escherichia	s__Escherichia coli	D02_KMJN_T2106131983_bin.162_contig_000030_59	VFG002347(gb|WP_011816608)	flgF	VF0394	VFC0204	Motility
SGB_15	D02_KMJN_T2106131983_bin.162	d__Bacteria;p__Pseudomonadota;c__Gammaproteobacteria;o__Enterobacterales;f__Enterobacteriaceae;g__Escherichia;s__Escherichia coli	d__Bacteria	p__Pseudomonadota	c__Gammaproteobacteria	o__Enterobacterales	f__Enterobacteriaceae	g__Escherichia	s__Escherichia coli	D02_KMJN_T2106131983_bin.162_contig_000030_60	VFG002346(gb|WP_005160438)	flgG	VF0394	VFC0204	Motility
SGB_15	D02_KMJN_T2106131983_bin.162	d__Bacteria;p__Pseudomonadota;c__Gammaproteobacteria;o__Enterobacterales;f__Enterobacteriaceae;g__Escherichia;s__Escherichia coli	d__Bacteria	p__Pseudomonadota	c__Gammaproteobacteria	o__Enterobacterales	f__Enterobacteriaceae	g__Escherichia	s__Escherichia coli	D02_KMJN_T2106131983_bin.162_contig_000030_60	VFG002513(gb|WP_004197257)	flgG	VF0430	VFC0204	Motility
SGB_15	D02_KMJN_T2106131983_bin.162	d__Bacteria;p__Pseudomonadota;c__Gammaproteobacteria;o__Enterobacterales;f__Enterobacteriaceae;g__Escherichia;s__Escherichia coli	d__Bacteria	p__Pseudomonadota	c__Gammaproteobacteria	o__Enterobacterales	f__Enterobacteriaceae	g__Escherichia	s__Escherichia coli	D02_KMJN_T2106131983_bin.162_contig_000030_61	VFG002345(gb|WP_005160434)	flgH	VF0394	VFC0204	Motility
SGB_15	D02_KMJN_T2106131983_bin.162	d__Bacteria;p__Pseudomonadota;c__Gammaproteobacteria;o__Enterobacterales;f__Enterobacteriaceae;g__Escherichia;s__Escherichia coli	d__Bacteria	p__Pseudomonadota	c__Gammaproteobacteria	o__Enterobacterales	f__Enterobacteriaceae	g__Escherichia	s__Escherichia coli	D02_KMJN_T2106131983_bin.162_contig_000030_62	VFG002344(gb|WP_042661458)	flgI	VF0394	VFC0204	Motility
SGB_15	D02_KMJN_T2106131983_bin.162	d__Bacteria;p__Pseudomonadota;c__Gammaproteobacteria;o__Enterobacterales;f__Enterobacteriaceae;g__Escherichia;s__Escherichia coli	d__Bacteria	p__Pseudomonadota	c__Gammaproteobacteria	o__Enterobacterales	f__Enterobacteriaceae	g__Escherichia	s__Escherichia coli	D02_KMJN_T2106131983_bin.162_contig_000030_62	VFG002515(gb|WP_004550967)	flgI	VF0430	VFC0204	Motility
SGB_15	D02_KMJN_T2106131983_bin.162	d__Bacteria;p__Pseudomonadota;c__Gammaproteobacteria;o__Enterobacterales;f__Enterobacteriaceae;g__Escherichia;s__Escherichia coli	d__Bacteria	p__Pseudomonadota	c__Gammaproteobacteria	o__Enterobacterales	f__Enterobacteriaceae	g__Escherichia	s__Escherichia coli	D02_KMJN_T2106131983_bin.162_contig_000030_63	VFG002343(gb|WP_042661457)	flgJ	VF0394	VFC0204	Motility
SGB_15	D02_KMJN_T2106131983_bin.162	d__Bacteria;p__Pseudomonadota;c__Gammaproteobacteria;o__Enterobacterales;f__Enterobacteriaceae;g__Escherichia;s__Escherichia coli	d__Bacteria	p__Pseudomonadota	c__Gammaproteobacteria	o__Enterobacterales	f__Enterobacteriaceae	g__Escherichia	s__Escherichia coli	D02_KMJN_T2106131983_bin.162_contig_000030_65	VFG002341(gb|WP_005168813)	flgL	VF0394	VFC0204	Motility
SGB_15	D02_KMJN_T2106131983_bin.162	d__Bacteria;p__Pseudomonadota;c__Gammaproteobacteria;o__Enterobacterales;f__Enterobacteriaceae;g__Escherichia;s__Escherichia coli	d__Bacteria	p__Pseudomonadota	c__Gammaproteobacteria	o__Enterobacterales	f__Enterobacteriaceae	g__Escherichia	s__Escherichia coli	D02_KMJN_T2106131983_bin.162_contig_000030_74	VFG038840(gb|WP_005300916)	flmH	VF0473	VFC0204	Motility
SGB_15	D02_KMJN_T2106131983_bin.162	d__Bacteria;p__Pseudomonadota;c__Gammaproteobacteria;o__Enterobacterales;f__Enterobacteriaceae;g__Escherichia;s__Escherichia coli	d__Bacteria	p__Pseudomonadota	c__Gammaproteobacteria	o__Enterobacterales	f__Enterobacteriaceae	g__Escherichia	s__Escherichia coli	D02_KMJN_T2106131983_bin.162_contig_000030_75	VFG011430(gb|WP_002963616)	acpXL	VF0367	VFC0258	Immune modulation
SGB_15	D02_KMJN_T2106131983_bin.162	d__Bacteria;p__Pseudomonadota;c__Gammaproteobacteria;o__Enterobacterales;f__Enterobacteriaceae;g__Escherichia;s__Escherichia coli	d__Bacteria	p__Pseudomonadota	c__Gammaproteobacteria	o__Enterobacterales	f__Enterobacteriaceae	g__Escherichia	s__Escherichia coli	D02_KMJN_T2106131983_bin.162_contig_000030_110	VFG000474(gb|NP_460200)	phoQ	VF0111	VFC0301	Regulation
SGB_15	D02_KMJN_T2106131983_bin.162	d__Bacteria;p__Pseudomonadota;c__Gammaproteobacteria;o__Enterobacterales;f__Enterobacteriaceae;g__Escherichia;s__Escherichia coli	d__Bacteria	p__Pseudomonadota	c__Gammaproteobacteria	o__Enterobacterales	f__Enterobacteriaceae	g__Escherichia	s__Escherichia coli	D02_KMJN_T2106131983_bin.162_contig_000030_111	VFG000475(gb|NP_460201)	phoP	VF0111	VFC0301	Regulation
SGB_15	D02_KMJN_T2106131983_bin.162	d__Bacteria;p__Pseudomonadota;c__Gammaproteobacteria;o__Enterobacterales;f__Enterobacteriaceae;g__Escherichia;s__Escherichia coli	d__Bacteria	p__Pseudomonadota	c__Gammaproteobacteria	o__Enterobacterales	f__Enterobacteriaceae	g__Escherichia	s__Escherichia coli	D02_KMJN_T2106131983_bin.162_contig_000031_7	VFG001855(gb|WP_197535493)	htpB	VF0159	VFC0001	Adherence
SGB_15	D02_KMJN_T2106131983_bin.162	d__Bacteria;p__Pseudomonadota;c__Gammaproteobacteria;o__Enterobacterales;f__Enterobacteriaceae;g__Escherichia;s__Escherichia coli	d__Bacteria	p__Pseudomonadota	c__Gammaproteobacteria	o__Enterobacterales	f__Enterobacteriaceae	g__Escherichia	s__Escherichia coli	D02_KMJN_T2106131983_bin.162_contig_000031_7	VFG012095(gb|WP_003435012)	groEL	VF0594	VFC0001	Adherence
SGB_15	D02_KMJN_T2106131983_bin.162	d__Bacteria;p__Pseudomonadota;c__Gammaproteobacteria;o__Enterobacterales;f__Enterobacteriaceae;g__Escherichia;s__Escherichia coli	d__Bacteria	p__Pseudomonadota	c__Gammaproteobacteria	o__Enterobacterales	f__Enterobacteriaceae	g__Escherichia	s__Escherichia coli	D02_KMJN_T2106131983_bin.162_contig_000032_3	VFG000879(gb|WP_000832235)	fimH	VF0221	VFC0001	Adherence
SGB_15	D02_KMJN_T2106131983_bin.162	d__Bacteria;p__Pseudomonadota;c__Gammaproteobacteria;o__Enterobacterales;f__Enterobacteriaceae;g__Escherichia;s__Escherichia coli	d__Bacteria	p__Pseudomonadota	c__Gammaproteobacteria	o__Enterobacterales	f__Enterobacteriaceae	g__Escherichia	s__Escherichia coli	D02_KMJN_T2106131983_bin.162_contig_000032_3	VFG048307(gb|WP_041937815)	fimH	VF0566	VFC0001	Adherence
SGB_15	D02_KMJN_T2106131983_bin.162	d__Bacteria;p__Pseudomonadota;c__Gammaproteobacteria;o__Enterobacterales;f__Enterobacteriaceae;g__Escherichia;s__Escherichia coli	d__Bacteria	p__Pseudomonadota	c__Gammaproteobacteria	o__Enterobacterales	f__Enterobacteriaceae	g__Escherichia	s__Escherichia coli	D02_KMJN_T2106131983_bin.162_contig_000032_4	VFG000878(gb|WP_000872015)	fimG	VF0221	VFC0001	Adherence
SGB_15	D02_KMJN_T2106131983_bin.162	d__Bacteria;p__Pseudomonadota;c__Gammaproteobacteria;o__Enterobacterales;f__Enterobacteriaceae;g__Escherichia;s__Escherichia coli	d__Bacteria	p__Pseudomonadota	c__Gammaproteobacteria	o__Enterobacterales	f__Enterobacteriaceae	g__Escherichia	s__Escherichia coli	D02_KMJN_T2106131983_bin.162_contig_000032_4	VFG048297(gb|WP_014906961)	fimG	VF0566	VFC0001	Adherence
SGB_15	D02_KMJN_T2106131983_bin.162	d__Bacteria;p__Pseudomonadota;c__Gammaproteobacteria;o__Enterobacterales;f__Enterobacteriaceae;g__Escherichia;s__Escherichia coli	d__Bacteria	p__Pseudomonadota	c__Gammaproteobacteria	o__Enterobacterales	f__Enterobacteriaceae	g__Escherichia	s__Escherichia coli	D02_KMJN_T2106131983_bin.162_contig_000032_5	VFG000877(gb|WP_001244821)	fimF	VF0221	VFC0001	Adherence
SGB_15	D02_KMJN_T2106131983_bin.162	d__Bacteria;p__Pseudomonadota;c__Gammaproteobacteria;o__Enterobacterales;f__Enterobacteriaceae;g__Escherichia;s__Escherichia coli	d__Bacteria	p__Pseudomonadota	c__Gammaproteobacteria	o__Enterobacterales	f__Enterobacteriaceae	g__Escherichia	s__Escherichia coli	D02_KMJN_T2106131983_bin.162_contig_000032_5	VFG048287(gb|WP_014906962)	fimF	VF0566	VFC0001	Adherence
SGB_15	D02_KMJN_T2106131983_bin.162	d__Bacteria;p__Pseudomonadota;c__Gammaproteobacteria;o__Enterobacterales;f__Enterobacteriaceae;g__Escherichia;s__Escherichia coli	d__Bacteria	p__Pseudomonadota	c__Gammaproteobacteria	o__Enterobacterales	f__Enterobacteriaceae	g__Escherichia	s__Escherichia coli	D02_KMJN_T2106131983_bin.162_contig_000032_6	VFG000876(gb|WP_000120946)	fimD	VF0221	VFC0001	Adherence
SGB_15	D02_KMJN_T2106131983_bin.162	d__Bacteria;p__Pseudomonadota;c__Gammaproteobacteria;o__Enterobacterales;f__Enterobacteriaceae;g__Escherichia;s__Escherichia coli	d__Bacteria	p__Pseudomonadota	c__Gammaproteobacteria	o__Enterobacterales	f__Enterobacteriaceae	g__Escherichia	s__Escherichia coli	D02_KMJN_T2106131983_bin.162_contig_000032_6	VFG048277(gb|WP_009308599)	fimD	VF0566	VFC0001	Adherence
SGB_15	D02_KMJN_T2106131983_bin.162	d__Bacteria;p__Pseudomonadota;c__Gammaproteobacteria;o__Enterobacterales;f__Enterobacteriaceae;g__Escherichia;s__Escherichia coli	d__Bacteria	p__Pseudomonadota	c__Gammaproteobacteria	o__Enterobacterales	f__Enterobacteriaceae	g__Escherichia	s__Escherichia coli	D02_KMJN_T2106131983_bin.162_contig_000032_6	VFG000912(gb|WP_001443207)	focD	VF0224	VFC0001	Adherence
SGB_15	D02_KMJN_T2106131983_bin.162	d__Bacteria;p__Pseudomonadota;c__Gammaproteobacteria;o__Enterobacterales;f__Enterobacteriaceae;g__Escherichia;s__Escherichia coli	d__Bacteria	p__Pseudomonadota	c__Gammaproteobacteria	o__Enterobacterales	f__Enterobacteriaceae	g__Escherichia	s__Escherichia coli	D02_KMJN_T2106131983_bin.162_contig_000032_6	VFG012337(gb|WP_001370792)	sfaF	VF0222	VFC0001	Adherence
SGB_15	D02_KMJN_T2106131983_bin.162	d__Bacteria;p__Pseudomonadota;c__Gammaproteobacteria;o__Enterobacterales;f__Enterobacteriaceae;g__Escherichia;s__Escherichia coli	d__Bacteria	p__Pseudomonadota	c__Gammaproteobacteria	o__Enterobacterales	f__Enterobacteriaceae	g__Escherichia	s__Escherichia coli	D02_KMJN_T2106131983_bin.162_contig_000032_7	VFG000875(gb|WP_000066579)	fimC	VF0221	VFC0001	Adherence
SGB_15	D02_KMJN_T2106131983_bin.162	d__Bacteria;p__Pseudomonadota;c__Gammaproteobacteria;o__Enterobacterales;f__Enterobacteriaceae;g__Escherichia;s__Escherichia coli	d__Bacteria	p__Pseudomonadota	c__Gammaproteobacteria	o__Enterobacterales	f__Enterobacteriaceae	g__Escherichia	s__Escherichia coli	D02_KMJN_T2106131983_bin.162_contig_000032_7	VFG048267(gb|WP_015875145)	fimC	VF0566	VFC0001	Adherence
SGB_15	D02_KMJN_T2106131983_bin.162	d__Bacteria;p__Pseudomonadota;c__Gammaproteobacteria;o__Enterobacterales;f__Enterobacteriaceae;g__Escherichia;s__Escherichia coli	d__Bacteria	p__Pseudomonadota	c__Gammaproteobacteria	o__Enterobacterales	f__Enterobacteriaceae	g__Escherichia	s__Escherichia coli	D02_KMJN_T2106131983_bin.162_contig_000032_7	VFG000911(gb|WP_000975445)	focC	VF0224	VFC0001	Adherence
SGB_15	D02_KMJN_T2106131983_bin.162	d__Bacteria;p__Pseudomonadota;c__Gammaproteobacteria;o__Enterobacterales;f__Enterobacteriaceae;g__Escherichia;s__Escherichia coli	d__Bacteria	p__Pseudomonadota	c__Gammaproteobacteria	o__Enterobacterales	f__Enterobacteriaceae	g__Escherichia	s__Escherichia coli	D02_KMJN_T2106131983_bin.162_contig_000032_7	VFG012335(gb|WP_000975448)	sfaE	VF0222	VFC0001	Adherence
SGB_15	D02_KMJN_T2106131983_bin.162	d__Bacteria;p__Pseudomonadota;c__Gammaproteobacteria;o__Enterobacterales;f__Enterobacteriaceae;g__Escherichia;s__Escherichia coli	d__Bacteria	p__Pseudomonadota	c__Gammaproteobacteria	o__Enterobacterales	f__Enterobacteriaceae	g__Escherichia	s__Escherichia coli	D02_KMJN_T2106131983_bin.162_contig_000032_8	VFG000874(gb|WP_000824100)	fimI	VF0221	VFC0001	Adherence
SGB_15	D02_KMJN_T2106131983_bin.162	d__Bacteria;p__Pseudomonadota;c__Gammaproteobacteria;o__Enterobacterales;f__Enterobacteriaceae;g__Escherichia;s__Escherichia coli	d__Bacteria	p__Pseudomonadota	c__Gammaproteobacteria	o__Enterobacterales	f__Enterobacteriaceae	g__Escherichia	s__Escherichia coli	D02_KMJN_T2106131983_bin.162_contig_000032_8	VFG048257(gb|WP_004174507)	fimI	VF0566	VFC0001	Adherence
SGB_15	D02_KMJN_T2106131983_bin.162	d__Bacteria;p__Pseudomonadota;c__Gammaproteobacteria;o__Enterobacterales;f__Enterobacteriaceae;g__Escherichia;s__Escherichia coli	d__Bacteria	p__Pseudomonadota	c__Gammaproteobacteria	o__Enterobacterales	f__Enterobacteriaceae	g__Escherichia	s__Escherichia coli	D02_KMJN_T2106131983_bin.162_contig_000032_9	VFG000873(gb|WP_000695571)	fimA	VF0221	VFC0001	Adherence
SGB_15	D02_KMJN_T2106131983_bin.162	d__Bacteria;p__Pseudomonadota;c__Gammaproteobacteria;o__Enterobacterales;f__Enterobacteriaceae;g__Escherichia;s__Escherichia coli	d__Bacteria	p__Pseudomonadota	c__Gammaproteobacteria	o__Enterobacterales	f__Enterobacteriaceae	g__Escherichia	s__Escherichia coli	D02_KMJN_T2106131983_bin.162_contig_000032_9	VFG048247(gb|WP_002916190)	fimA	VF0566	VFC0001	Adherence
SGB_15	D02_KMJN_T2106131983_bin.162	d__Bacteria;p__Pseudomonadota;c__Gammaproteobacteria;o__Enterobacterales;f__Enterobacteriaceae;g__Escherichia;s__Escherichia coli	d__Bacteria	p__Pseudomonadota	c__Gammaproteobacteria	o__Enterobacterales	f__Enterobacteriaceae	g__Escherichia	s__Escherichia coli	D02_KMJN_T2106131983_bin.162_contig_000032_9	VFG000909(gb|WP_000768217)	focA	VF0224	VFC0001	Adherence
SGB_15	D02_KMJN_T2106131983_bin.162	d__Bacteria;p__Pseudomonadota;c__Gammaproteobacteria;o__Enterobacterales;f__Enterobacteriaceae;g__Escherichia;s__Escherichia coli	d__Bacteria	p__Pseudomonadota	c__Gammaproteobacteria	o__Enterobacterales	f__Enterobacteriaceae	g__Escherichia	s__Escherichia coli	D02_KMJN_T2106131983_bin.162_contig_000032_10	VFG000872(gb|WP_000044711)	fimE	VF0221	VFC0001	Adherence
SGB_15	D02_KMJN_T2106131983_bin.162	d__Bacteria;p__Pseudomonadota;c__Gammaproteobacteria;o__Enterobacterales;f__Enterobacteriaceae;g__Escherichia;s__Escherichia coli	d__Bacteria	p__Pseudomonadota	c__Gammaproteobacteria	o__Enterobacterales	f__Enterobacteriaceae	g__Escherichia	s__Escherichia coli	D02_KMJN_T2106131983_bin.162_contig_000032_10	VFG048237(gb|WP_002916189)	fimE	VF0566	VFC0001	Adherence
SGB_15	D02_KMJN_T2106131983_bin.162	d__Bacteria;p__Pseudomonadota;c__Gammaproteobacteria;o__Enterobacterales;f__Enterobacteriaceae;g__Escherichia;s__Escherichia coli	d__Bacteria	p__Pseudomonadota	c__Gammaproteobacteria	o__Enterobacterales	f__Enterobacteriaceae	g__Escherichia	s__Escherichia coli	D02_KMJN_T2106131983_bin.162_contig_000032_11	VFG000871(gb|WP_000790574)	fimB	VF0221	VFC0001	Adherence
SGB_15	D02_KMJN_T2106131983_bin.162	d__Bacteria;p__Pseudomonadota;c__Gammaproteobacteria;o__Enterobacterales;f__Enterobacteriaceae;g__Escherichia;s__Escherichia coli	d__Bacteria	p__Pseudomonadota	c__Gammaproteobacteria	o__Enterobacterales	f__Enterobacteriaceae	g__Escherichia	s__Escherichia coli	D02_KMJN_T2106131983_bin.162_contig_000032_11	VFG048229(gb|WP_015875142)	fimB	VF0566	VFC0001	Adherence
SGB_15	D02_KMJN_T2106131983_bin.162	d__Bacteria;p__Pseudomonadota;c__Gammaproteobacteria;o__Enterobacterales;f__Enterobacteriaceae;g__Escherichia;s__Escherichia coli	d__Bacteria	p__Pseudomonadota	c__Gammaproteobacteria	o__Enterobacterales	f__Enterobacteriaceae	g__Escherichia	s__Escherichia coli	D02_KMJN_T2106131983_bin.162_contig_000033_10	VFG034859(gb|WP_010904544)	espX2	VF1110	VFC0086	Effector delivery system
SGB_15	D02_KMJN_T2106131983_bin.162	d__Bacteria;p__Pseudomonadota;c__Gammaproteobacteria;o__Enterobacterales;f__Enterobacteriaceae;g__Escherichia;s__Escherichia coli	d__Bacteria	p__Pseudomonadota	c__Gammaproteobacteria	o__Enterobacterales	f__Enterobacteriaceae	g__Escherichia	s__Escherichia coli	D02_KMJN_T2106131983_bin.162_contig_000033_10	VFG034861(gb|WP_000340625)	espX2	VF1111	VFC0086	Effector delivery system
SGB_15	D02_KMJN_T2106131983_bin.162	d__Bacteria;p__Pseudomonadota;c__Gammaproteobacteria;o__Enterobacterales;f__Enterobacteriaceae;g__Escherichia;s__Escherichia coli	d__Bacteria	p__Pseudomonadota	c__Gammaproteobacteria	o__Enterobacterales	f__Enterobacteriaceae	g__Escherichia	s__Escherichia coli	D02_KMJN_T2106131983_bin.162_contig_000034_14	VFG034880(gb|WP_000535069)	espX6	VF1110	VFC0086	Effector delivery system
SGB_15	D02_KMJN_T2106131983_bin.162	d__Bacteria;p__Pseudomonadota;c__Gammaproteobacteria;o__Enterobacterales;f__Enterobacteriaceae;g__Escherichia;s__Escherichia coli	d__Bacteria	p__Pseudomonadota	c__Gammaproteobacteria	o__Enterobacterales	f__Enterobacteriaceae	g__Escherichia	s__Escherichia coli	D02_KMJN_T2106131983_bin.162_contig_000034_14	VFG034882(gb|WP_000535079)	espX6	VF1111	VFC0086	Effector delivery system
SGB_15	D02_KMJN_T2106131983_bin.162	d__Bacteria;p__Pseudomonadota;c__Gammaproteobacteria;o__Enterobacterales;f__Enterobacteriaceae;g__Escherichia;s__Escherichia coli	d__Bacteria	p__Pseudomonadota	c__Gammaproteobacteria	o__Enterobacterales	f__Enterobacteriaceae	g__Escherichia	s__Escherichia coli	D02_KMJN_T2106131983_bin.162_contig_000034_34	VFG043209(gb|WP_005168769)	cheD	VF0394	VFC0204	Motility
SGB_15	D02_KMJN_T2106131983_bin.162	d__Bacteria;p__Pseudomonadota;c__Gammaproteobacteria;o__Enterobacterales;f__Enterobacteriaceae;g__Escherichia;s__Escherichia coli	d__Bacteria	p__Pseudomonadota	c__Gammaproteobacteria	o__Enterobacterales	f__Enterobacteriaceae	g__Escherichia	s__Escherichia coli	D02_KMJN_T2106131983_bin.162_contig_000034_34	VFG002529(gb|WP_011205290)	tsr	VF0430	VFC0204	Motility
SGB_15	D02_KMJN_T2106131983_bin.162	d__Bacteria;p__Pseudomonadota;c__Gammaproteobacteria;o__Enterobacterales;f__Enterobacteriaceae;g__Escherichia;s__Escherichia coli	d__Bacteria	p__Pseudomonadota	c__Gammaproteobacteria	o__Enterobacterales	f__Enterobacteriaceae	g__Escherichia	s__Escherichia coli	D02_KMJN_T2106131983_bin.162_contig_000034_101	VFG034849(gb|WP_000129338)	espX1	VF1110	VFC0086	Effector delivery system
SGB_15	D02_KMJN_T2106131983_bin.162	d__Bacteria;p__Pseudomonadota;c__Gammaproteobacteria;o__Enterobacterales;f__Enterobacteriaceae;g__Escherichia;s__Escherichia coli	d__Bacteria	p__Pseudomonadota	c__Gammaproteobacteria	o__Enterobacterales	f__Enterobacteriaceae	g__Escherichia	s__Escherichia coli	D02_KMJN_T2106131983_bin.162_contig_000034_101	VFG034851(gb|WP_000129342)	espX1	VF1111	VFC0086	Effector delivery system
SGB_15	D02_KMJN_T2106131983_bin.162	d__Bacteria;p__Pseudomonadota;c__Gammaproteobacteria;o__Enterobacterales;f__Enterobacteriaceae;g__Escherichia;s__Escherichia coli	d__Bacteria	p__Pseudomonadota	c__Gammaproteobacteria	o__Enterobacterales	f__Enterobacteriaceae	g__Escherichia	s__Escherichia coli	D02_KMJN_T2106131983_bin.162_contig_000034_149	VFG034901(gb|WP_000868321)	espY2	VF1110	VFC0086	Effector delivery system
SGB_15	D02_KMJN_T2106131983_bin.162	d__Bacteria;p__Pseudomonadota;c__Gammaproteobacteria;o__Enterobacterales;f__Enterobacteriaceae;g__Escherichia;s__Escherichia coli	d__Bacteria	p__Pseudomonadota	c__Gammaproteobacteria	o__Enterobacterales	f__Enterobacteriaceae	g__Escherichia	s__Escherichia coli	D02_KMJN_T2106131983_bin.162_contig_000034_176	VFG013412(gb|WP_005693459)	lpxC	VF0044	VFC0258	Immune modulation
SGB_15	D02_KMJN_T2106131983_bin.162	d__Bacteria;p__Pseudomonadota;c__Gammaproteobacteria;o__Enterobacterales;f__Enterobacteriaceae;g__Escherichia;s__Escherichia coli	d__Bacteria	p__Pseudomonadota	c__Gammaproteobacteria	o__Enterobacterales	f__Enterobacteriaceae	g__Escherichia	s__Escherichia coli	D02_KMJN_T2106131983_bin.162_contig_000034_258	VFG013374(gb|WP_005693262)	lpxD	VF0044	VFC0258	Immune modulation
SGB_15	D02_KMJN_T2106131983_bin.162	d__Bacteria;p__Pseudomonadota;c__Gammaproteobacteria;o__Enterobacterales;f__Enterobacteriaceae;g__Escherichia;s__Escherichia coli	d__Bacteria	p__Pseudomonadota	c__Gammaproteobacteria	o__Enterobacterales	f__Enterobacteriaceae	g__Escherichia	s__Escherichia coli	D02_KMJN_T2106131983_bin.162_contig_000034_260	VFG013390(gb|WP_005651701)	lpxA	VF0044	VFC0258	Immune modulation
SGB_15	D02_KMJN_T2106131983_bin.162	d__Bacteria;p__Pseudomonadota;c__Gammaproteobacteria;o__Enterobacterales;f__Enterobacteriaceae;g__Escherichia;s__Escherichia coli	d__Bacteria	p__Pseudomonadota	c__Gammaproteobacteria	o__Enterobacterales	f__Enterobacteriaceae	g__Escherichia	s__Escherichia coli	D02_KMJN_T2106131983_bin.162_contig_000034_261	VFG013384(gb|WP_010869121)	lpxB	VF0044	VFC0258	Immune modulation
SGB_15	D02_KMJN_T2106131983_bin.162	d__Bacteria;p__Pseudomonadota;c__Gammaproteobacteria;o__Enterobacterales;f__Enterobacteriaceae;g__Escherichia;s__Escherichia coli	d__Bacteria	p__Pseudomonadota	c__Gammaproteobacteria	o__Enterobacterales	f__Enterobacteriaceae	g__Escherichia	s__Escherichia coli	D02_KMJN_T2106131983_bin.162_contig_000034_277	VFG045346(gb|WP_011149697)	IlpA	VF0513	VFC0001	Adherence
SGB_15	D02_KMJN_T2106131983_bin.162	d__Bacteria;p__Pseudomonadota;c__Gammaproteobacteria;o__Enterobacterales;f__Enterobacteriaceae;g__Escherichia;s__Escherichia coli	d__Bacteria	p__Pseudomonadota	c__Gammaproteobacteria	o__Enterobacterales	f__Enterobacteriaceae	g__Escherichia	s__Escherichia coli	D02_KMJN_T2106131983_bin.162_contig_000035_1	VFG049916(gb|WP_000103365)	vgrG/tssI	VF0579	VFC0086	Effector delivery system
SGB_15	D02_KMJN_T2106131983_bin.162	d__Bacteria;p__Pseudomonadota;c__Gammaproteobacteria;o__Enterobacterales;f__Enterobacteriaceae;g__Escherichia;s__Escherichia coli	d__Bacteria	p__Pseudomonadota	c__Gammaproteobacteria	o__Enterobacterales	f__Enterobacteriaceae	g__Escherichia	s__Escherichia coli	D02_KMJN_T2106131983_bin.162_contig_000035_2	VFG049915(gb|WP_001142968)	hcp2/tssD2	VF0579	VFC0086	Effector delivery system
SGB_15	D02_KMJN_T2106131983_bin.162	d__Bacteria;p__Pseudomonadota;c__Gammaproteobacteria;o__Enterobacterales;f__Enterobacteriaceae;g__Escherichia;s__Escherichia coli	d__Bacteria	p__Pseudomonadota	c__Gammaproteobacteria	o__Enterobacterales	f__Enterobacteriaceae	g__Escherichia	s__Escherichia coli	D02_KMJN_T2106131983_bin.162_contig_000035_2	VFG038365(gb|WP_011705044)	hcp1	VF0480	VFC0086	Effector delivery system
SGB_15	D02_KMJN_T2106131983_bin.162	d__Bacteria;p__Pseudomonadota;c__Gammaproteobacteria;o__Enterobacterales;f__Enterobacteriaceae;g__Escherichia;s__Escherichia coli	d__Bacteria	p__Pseudomonadota	c__Gammaproteobacteria	o__Enterobacterales	f__Enterobacteriaceae	g__Escherichia	s__Escherichia coli	D02_KMJN_T2106131983_bin.162_contig_000035_2	VFG038369(gb|WP_011705706)	hcp	VF0480	VFC0086	Effector delivery system
SGB_15	D02_KMJN_T2106131983_bin.162	d__Bacteria;p__Pseudomonadota;c__Gammaproteobacteria;o__Enterobacterales;f__Enterobacteriaceae;g__Escherichia;s__Escherichia coli	d__Bacteria	p__Pseudomonadota	c__Gammaproteobacteria	o__Enterobacterales	f__Enterobacteriaceae	g__Escherichia	s__Escherichia coli	D02_KMJN_T2106131983_bin.162_contig_000035_2	VFG007136(gb|WP_001142947)	hcp-1	VF0335	VFC0086	Effector delivery system
SGB_15	D02_KMJN_T2106131983_bin.162	d__Bacteria;p__Pseudomonadota;c__Gammaproteobacteria;o__Enterobacterales;f__Enterobacteriaceae;g__Escherichia;s__Escherichia coli	d__Bacteria	p__Pseudomonadota	c__Gammaproteobacteria	o__Enterobacterales	f__Enterobacteriaceae	g__Escherichia	s__Escherichia coli	D02_KMJN_T2106131983_bin.162_contig_000035_3	VFG049914(gb|WP_000037389)	tssB	VF0579	VFC0086	Effector delivery system
SGB_15	D02_KMJN_T2106131983_bin.162	d__Bacteria;p__Pseudomonadota;c__Gammaproteobacteria;o__Enterobacterales;f__Enterobacteriaceae;g__Escherichia;s__Escherichia coli	d__Bacteria	p__Pseudomonadota	c__Gammaproteobacteria	o__Enterobacterales	f__Enterobacteriaceae	g__Escherichia	s__Escherichia coli	D02_KMJN_T2106131983_bin.162_contig_000035_5	VFG038380(gb|WP_043163044)	vipB	VF0480	VFC0086	Effector delivery system
SGB_15	D02_KMJN_T2106131983_bin.162	d__Bacteria;p__Pseudomonadota;c__Gammaproteobacteria;o__Enterobacterales;f__Enterobacteriaceae;g__Escherichia;s__Escherichia coli	d__Bacteria	p__Pseudomonadota	c__Gammaproteobacteria	o__Enterobacterales	f__Enterobacteriaceae	g__Escherichia	s__Escherichia coli	D02_KMJN_T2106131983_bin.162_contig_000035_5	VFG002093(gb|WP_000108140)	vipB/mglB	VF0335	VFC0086	Effector delivery system
SGB_15	D02_KMJN_T2106131983_bin.162	d__Bacteria;p__Pseudomonadota;c__Gammaproteobacteria;o__Enterobacterales;f__Enterobacteriaceae;g__Escherichia;s__Escherichia coli	d__Bacteria	p__Pseudomonadota	c__Gammaproteobacteria	o__Enterobacterales	f__Enterobacteriaceae	g__Escherichia	s__Escherichia coli	D02_KMJN_T2106131983_bin.162_contig_000035_5	VFG041016(gb|NP_250349)	tssC	VF0943	VFC0086	Effector delivery system
SGB_15	D02_KMJN_T2106131983_bin.162	d__Bacteria;p__Pseudomonadota;c__Gammaproteobacteria;o__Enterobacterales;f__Enterobacteriaceae;g__Escherichia;s__Escherichia coli	d__Bacteria	p__Pseudomonadota	c__Gammaproteobacteria	o__Enterobacterales	f__Enterobacteriaceae	g__Escherichia	s__Escherichia coli	D02_KMJN_T2106131983_bin.162_contig_000035_7	VFG049911(gb|WP_000393837)	tssF	VF0579	VFC0086	Effector delivery system
SGB_15	D02_KMJN_T2106131983_bin.162	d__Bacteria;p__Pseudomonadota;c__Gammaproteobacteria;o__Enterobacterales;f__Enterobacteriaceae;g__Escherichia;s__Escherichia coli	d__Bacteria	p__Pseudomonadota	c__Gammaproteobacteria	o__Enterobacterales	f__Enterobacteriaceae	g__Escherichia	s__Escherichia coli	D02_KMJN_T2106131983_bin.162_contig_000035_8	VFG049910(gb|WP_000348788)	tssG	VF0579	VFC0086	Effector delivery system
SGB_15	D02_KMJN_T2106131983_bin.162	d__Bacteria;p__Pseudomonadota;c__Gammaproteobacteria;o__Enterobacterales;f__Enterobacteriaceae;g__Escherichia;s__Escherichia coli	d__Bacteria	p__Pseudomonadota	c__Gammaproteobacteria	o__Enterobacterales	f__Enterobacteriaceae	g__Escherichia	s__Escherichia coli	D02_KMJN_T2106131983_bin.162_contig_000035_9	VFG049909(gb|WP_001113715)	fha	VF0579	VFC0086	Effector delivery system
SGB_15	D02_KMJN_T2106131983_bin.162	d__Bacteria;p__Pseudomonadota;c__Gammaproteobacteria;o__Enterobacterales;f__Enterobacteriaceae;g__Escherichia;s__Escherichia coli	d__Bacteria	p__Pseudomonadota	c__Gammaproteobacteria	o__Enterobacterales	f__Enterobacteriaceae	g__Escherichia	s__Escherichia coli	D02_KMJN_T2106131983_bin.162_contig_000035_10	VFG049908(gb|WP_001080148)	tssJ	VF0579	VFC0086	Effector delivery system
SGB_15	D02_KMJN_T2106131983_bin.162	d__Bacteria;p__Pseudomonadota;c__Gammaproteobacteria;o__Enterobacterales;f__Enterobacteriaceae;g__Escherichia;s__Escherichia coli	d__Bacteria	p__Pseudomonadota	c__Gammaproteobacteria	o__Enterobacterales	f__Enterobacteriaceae	g__Escherichia	s__Escherichia coli	D02_KMJN_T2106131983_bin.162_contig_000035_12	VFG049905(gb|WP_000343289)	tssL	VF0579	VFC0086	Effector delivery system
SGB_15	D02_KMJN_T2106131983_bin.162	d__Bacteria;p__Pseudomonadota;c__Gammaproteobacteria;o__Enterobacterales;f__Enterobacteriaceae;g__Escherichia;s__Escherichia coli	d__Bacteria	p__Pseudomonadota	c__Gammaproteobacteria	o__Enterobacterales	f__Enterobacteriaceae	g__Escherichia	s__Escherichia coli	D02_KMJN_T2106131983_bin.162_contig_000035_13	VFG038395(gb|WP_011705721)	clpB	VF0480	VFC0086	Effector delivery system
SGB_15	D02_KMJN_T2106131983_bin.162	d__Bacteria;p__Pseudomonadota;c__Gammaproteobacteria;o__Enterobacterales;f__Enterobacteriaceae;g__Escherichia;s__Escherichia coli	d__Bacteria	p__Pseudomonadota	c__Gammaproteobacteria	o__Enterobacterales	f__Enterobacteriaceae	g__Escherichia	s__Escherichia coli	D02_KMJN_T2106131983_bin.162_contig_000035_15	VFG049903(gb|WP_001240533)	tssA	VF0579	VFC0086	Effector delivery system
SGB_15	D02_KMJN_T2106131983_bin.162	d__Bacteria;p__Pseudomonadota;c__Gammaproteobacteria;o__Enterobacterales;f__Enterobacteriaceae;g__Escherichia;s__Escherichia coli	d__Bacteria	p__Pseudomonadota	c__Gammaproteobacteria	o__Enterobacterales	f__Enterobacteriaceae	g__Escherichia	s__Escherichia coli	D02_KMJN_T2106131983_bin.162_contig_000035_17	VFG049899(gb|WP_001087735)	tssA	VF0579	VFC0086	Effector delivery system
SGB_15	D02_KMJN_T2106131983_bin.162	d__Bacteria;p__Pseudomonadota;c__Gammaproteobacteria;o__Enterobacterales;f__Enterobacteriaceae;g__Escherichia;s__Escherichia coli	d__Bacteria	p__Pseudomonadota	c__Gammaproteobacteria	o__Enterobacterales	f__Enterobacteriaceae	g__Escherichia	s__Escherichia coli	D02_KMJN_T2106131983_bin.162_contig_000036_25	VFG034817(gb|WP_000671691)	espR1	VF1111	VFC0086	Effector delivery system
SGB_15	D02_KMJN_T2106131983_bin.162	d__Bacteria;p__Pseudomonadota;c__Gammaproteobacteria;o__Enterobacterales;f__Enterobacteriaceae;g__Escherichia;s__Escherichia coli	d__Bacteria	p__Pseudomonadota	c__Gammaproteobacteria	o__Enterobacterales	f__Enterobacteriaceae	g__Escherichia	s__Escherichia coli	D02_KMJN_T2106131983_bin.162_contig_000036_25	VFG034815(gb|WP_000671689)	espR1	VF1110	VFC0086	Effector delivery system
SGB_15	D02_KMJN_T2106131983_bin.162	d__Bacteria;p__Pseudomonadota;c__Gammaproteobacteria;o__Enterobacterales;f__Enterobacteriaceae;g__Escherichia;s__Escherichia coli	d__Bacteria	p__Pseudomonadota	c__Gammaproteobacteria	o__Enterobacterales	f__Enterobacteriaceae	g__Escherichia	s__Escherichia coli	D02_KMJN_T2106131983_bin.162_contig_000037_47	VFG046465(gb|WP_003028672)	tufA	VF0460	VFC0001	Adherence
SGB_15	D02_KMJN_T2106131983_bin.162	d__Bacteria;p__Pseudomonadota;c__Gammaproteobacteria;o__Enterobacterales;f__Enterobacteriaceae;g__Escherichia;s__Escherichia coli	d__Bacteria	p__Pseudomonadota	c__Gammaproteobacteria	o__Enterobacterales	f__Enterobacteriaceae	g__Escherichia	s__Escherichia coli	D02_KMJN_T2106131983_bin.162_contig_000038_29	VFG046465(gb|WP_003028672)	tufA	VF0460	VFC0001	Adherence
SGB_15	D02_KMJN_T2106131983_bin.162	d__Bacteria;p__Pseudomonadota;c__Gammaproteobacteria;o__Enterobacterales;f__Enterobacteriaceae;g__Escherichia;s__Escherichia coli	d__Bacteria	p__Pseudomonadota	c__Gammaproteobacteria	o__Enterobacterales	f__Enterobacteriaceae	g__Escherichia	s__Escherichia coli	D02_KMJN_T2106131983_bin.162_contig_000039_1	VFG048885(gb|WP_014907227)	gmd	VF0560	VFC0258	Immune modulation
SGB_15	D02_KMJN_T2106131983_bin.162	d__Bacteria;p__Pseudomonadota;c__Gammaproteobacteria;o__Enterobacterales;f__Enterobacteriaceae;g__Escherichia;s__Escherichia coli	d__Bacteria	p__Pseudomonadota	c__Gammaproteobacteria	o__Enterobacterales	f__Enterobacteriaceae	g__Escherichia	s__Escherichia coli	D02_KMJN_T2106131983_bin.162_contig_000039_1	VFG002365(gb|WP_005167740)	gmd	VF0392	VFC0258	Immune modulation
SGB_15	D02_KMJN_T2106131983_bin.162	d__Bacteria;p__Pseudomonadota;c__Gammaproteobacteria;o__Enterobacterales;f__Enterobacteriaceae;g__Escherichia;s__Escherichia coli	d__Bacteria	p__Pseudomonadota	c__Gammaproteobacteria	o__Enterobacterales	f__Enterobacteriaceae	g__Escherichia	s__Escherichia coli	D02_KMJN_T2106131983_bin.162_contig_000039_1	VFG002225(gb|WP_002963680)	gmd	VF0367	VFC0258	Immune modulation
SGB_15	D02_KMJN_T2106131983_bin.162	d__Bacteria;p__Pseudomonadota;c__Gammaproteobacteria;o__Enterobacterales;f__Enterobacteriaceae;g__Escherichia;s__Escherichia coli	d__Bacteria	p__Pseudomonadota	c__Gammaproteobacteria	o__Enterobacterales	f__Enterobacteriaceae	g__Escherichia	s__Escherichia coli	D02_KMJN_T2106131983_bin.162_contig_000039_1	VFG000321(gb|WP_000659810)	rfbD	VF0056	VFC0258	Immune modulation
SGB_15	D02_KMJN_T2106131983_bin.162	d__Bacteria;p__Pseudomonadota;c__Gammaproteobacteria;o__Enterobacterales;f__Enterobacteriaceae;g__Escherichia;s__Escherichia coli	d__Bacteria	p__Pseudomonadota	c__Gammaproteobacteria	o__Enterobacterales	f__Enterobacteriaceae	g__Escherichia	s__Escherichia coli	D02_KMJN_T2106131983_bin.162_contig_000039_3	VFG048990(gb|WP_001741945)	galF	VF0560	VFC0258	Immune modulation
SGB_15	D02_KMJN_T2106131983_bin.162	d__Bacteria;p__Pseudomonadota;c__Gammaproteobacteria;o__Enterobacterales;f__Enterobacteriaceae;g__Escherichia;s__Escherichia coli	d__Bacteria	p__Pseudomonadota	c__Gammaproteobacteria	o__Enterobacterales	f__Enterobacteriaceae	g__Escherichia	s__Escherichia coli	D02_KMJN_T2106131983_bin.162_contig_000039_8	VFG048841(gb|WP_014907232)	wcaJ	VF0560	VFC0258	Immune modulation
SGB_15	D02_KMJN_T2106131983_bin.162	d__Bacteria;p__Pseudomonadota;c__Gammaproteobacteria;o__Enterobacterales;f__Enterobacteriaceae;g__Escherichia;s__Escherichia coli	d__Bacteria	p__Pseudomonadota	c__Gammaproteobacteria	o__Enterobacterales	f__Enterobacteriaceae	g__Escherichia	s__Escherichia coli	D02_KMJN_T2106131983_bin.162_contig_000040_2	VFG002328(gb|WP_011816597)	fliF	VF0394	VFC0204	Motility
SGB_15	D02_KMJN_T2106131983_bin.162	d__Bacteria;p__Pseudomonadota;c__Gammaproteobacteria;o__Enterobacterales;f__Enterobacteriaceae;g__Escherichia;s__Escherichia coli	d__Bacteria	p__Pseudomonadota	c__Gammaproteobacteria	o__Enterobacterales	f__Enterobacteriaceae	g__Escherichia	s__Escherichia coli	D02_KMJN_T2106131983_bin.162_contig_000040_3	VFG002329(gb|WP_005160381)	fliG	VF0394	VFC0204	Motility
SGB_15	D02_KMJN_T2106131983_bin.162	d__Bacteria;p__Pseudomonadota;c__Gammaproteobacteria;o__Enterobacterales;f__Enterobacteriaceae;g__Escherichia;s__Escherichia coli	d__Bacteria	p__Pseudomonadota	c__Gammaproteobacteria	o__Enterobacterales	f__Enterobacteriaceae	g__Escherichia	s__Escherichia coli	D02_KMJN_T2106131983_bin.162_contig_000040_5	VFG002331(gb|WP_026018001)	fliI	VF0394	VFC0204	Motility
SGB_15	D02_KMJN_T2106131983_bin.162	d__Bacteria;p__Pseudomonadota;c__Gammaproteobacteria;o__Enterobacterales;f__Enterobacteriaceae;g__Escherichia;s__Escherichia coli	d__Bacteria	p__Pseudomonadota	c__Gammaproteobacteria	o__Enterobacterales	f__Enterobacteriaceae	g__Escherichia	s__Escherichia coli	D02_KMJN_T2106131983_bin.162_contig_000040_5	VFG002499(gb|WP_004197164)	fliI	VF0430	VFC0204	Motility
SGB_15	D02_KMJN_T2106131983_bin.162	d__Bacteria;p__Pseudomonadota;c__Gammaproteobacteria;o__Enterobacterales;f__Enterobacteriaceae;g__Escherichia;s__Escherichia coli	d__Bacteria	p__Pseudomonadota	c__Gammaproteobacteria	o__Enterobacterales	f__Enterobacteriaceae	g__Escherichia	s__Escherichia coli	D02_KMJN_T2106131983_bin.162_contig_000040_5	VFG038639(gb|WP_011705275)	fliI	VF0473	VFC0204	Motility
SGB_15	D02_KMJN_T2106131983_bin.162	d__Bacteria;p__Pseudomonadota;c__Gammaproteobacteria;o__Enterobacterales;f__Enterobacteriaceae;g__Escherichia;s__Escherichia coli	d__Bacteria	p__Pseudomonadota	c__Gammaproteobacteria	o__Enterobacterales	f__Enterobacteriaceae	g__Escherichia	s__Escherichia coli	D02_KMJN_T2106131983_bin.162_contig_000040_5	VFG001254(gb|NP_249795)	fliI	VF0273	VFC0204	Motility
SGB_15	D02_KMJN_T2106131983_bin.162	d__Bacteria;p__Pseudomonadota;c__Gammaproteobacteria;o__Enterobacterales;f__Enterobacteriaceae;g__Escherichia;s__Escherichia coli	d__Bacteria	p__Pseudomonadota	c__Gammaproteobacteria	o__Enterobacterales	f__Enterobacteriaceae	g__Escherichia	s__Escherichia coli	D02_KMJN_T2106131983_bin.162_contig_000040_5	VFG007454(gb|WP_000880258)	fliI	VF0519	VFC0204	Motility
SGB_15	D02_KMJN_T2106131983_bin.162	d__Bacteria;p__Pseudomonadota;c__Gammaproteobacteria;o__Enterobacterales;f__Enterobacteriaceae;g__Escherichia;s__Escherichia coli	d__Bacteria	p__Pseudomonadota	c__Gammaproteobacteria	o__Enterobacterales	f__Enterobacteriaceae	g__Escherichia	s__Escherichia coli	D02_KMJN_T2106131983_bin.162_contig_000040_9	VFG002335(gb|WP_005160396)	fliM	VF0394	VFC0204	Motility
SGB_15	D02_KMJN_T2106131983_bin.162	d__Bacteria;p__Pseudomonadota;c__Gammaproteobacteria;o__Enterobacterales;f__Enterobacteriaceae;g__Escherichia;s__Escherichia coli	d__Bacteria	p__Pseudomonadota	c__Gammaproteobacteria	o__Enterobacterales	f__Enterobacteriaceae	g__Escherichia	s__Escherichia coli	D02_KMJN_T2106131983_bin.162_contig_000040_10	VFG002336(gb|WP_005160399)	fliN	VF0394	VFC0204	Motility
SGB_15	D02_KMJN_T2106131983_bin.162	d__Bacteria;p__Pseudomonadota;c__Gammaproteobacteria;o__Enterobacterales;f__Enterobacteriaceae;g__Escherichia;s__Escherichia coli	d__Bacteria	p__Pseudomonadota	c__Gammaproteobacteria	o__Enterobacterales	f__Enterobacteriaceae	g__Escherichia	s__Escherichia coli	D02_KMJN_T2106131983_bin.162_contig_000040_10	VFG002492(gb|WP_004184995)	fliN	VF0430	VFC0204	Motility
SGB_15	D02_KMJN_T2106131983_bin.162	d__Bacteria;p__Pseudomonadota;c__Gammaproteobacteria;o__Enterobacterales;f__Enterobacteriaceae;g__Escherichia;s__Escherichia coli	d__Bacteria	p__Pseudomonadota	c__Gammaproteobacteria	o__Enterobacterales	f__Enterobacteriaceae	g__Escherichia	s__Escherichia coli	D02_KMJN_T2106131983_bin.162_contig_000040_10	VFG002018(gb|WP_010947517)	fliN	VF0157	VFC0204	Motility
SGB_15	D02_KMJN_T2106131983_bin.162	d__Bacteria;p__Pseudomonadota;c__Gammaproteobacteria;o__Enterobacterales;f__Enterobacteriaceae;g__Escherichia;s__Escherichia coli	d__Bacteria	p__Pseudomonadota	c__Gammaproteobacteria	o__Enterobacterales	f__Enterobacteriaceae	g__Escherichia	s__Escherichia coli	D02_KMJN_T2106131983_bin.162_contig_000040_12	VFG002338(gb|WP_042661456)	fliP	VF0394	VFC0204	Motility
SGB_15	D02_KMJN_T2106131983_bin.162	d__Bacteria;p__Pseudomonadota;c__Gammaproteobacteria;o__Enterobacterales;f__Enterobacteriaceae;g__Escherichia;s__Escherichia coli	d__Bacteria	p__Pseudomonadota	c__Gammaproteobacteria	o__Enterobacterales	f__Enterobacteriaceae	g__Escherichia	s__Escherichia coli	D02_KMJN_T2106131983_bin.162_contig_000040_12	VFG002494(gb|WP_011204732)	fliP	VF0430	VFC0204	Motility
SGB_15	D02_KMJN_T2106131983_bin.162	d__Bacteria;p__Pseudomonadota;c__Gammaproteobacteria;o__Enterobacterales;f__Enterobacteriaceae;g__Escherichia;s__Escherichia coli	d__Bacteria	p__Pseudomonadota	c__Gammaproteobacteria	o__Enterobacterales	f__Enterobacteriaceae	g__Escherichia	s__Escherichia coli	D02_KMJN_T2106131983_bin.162_contig_000040_12	VFG001259(gb|NP_250137)	fliP	VF0273	VFC0204	Motility
SGB_15	D02_KMJN_T2106131983_bin.162	d__Bacteria;p__Pseudomonadota;c__Gammaproteobacteria;o__Enterobacterales;f__Enterobacteriaceae;g__Escherichia;s__Escherichia coli	d__Bacteria	p__Pseudomonadota	c__Gammaproteobacteria	o__Enterobacterales	f__Enterobacteriaceae	g__Escherichia	s__Escherichia coli	D02_KMJN_T2106131983_bin.162_contig_000040_13	VFG002339(gb|WP_005160414)	fliQ	VF0394	VFC0204	Motility
SGB_15	D02_KMJN_T2106131983_bin.162	d__Bacteria;p__Pseudomonadota;c__Gammaproteobacteria;o__Enterobacterales;f__Enterobacteriaceae;g__Escherichia;s__Escherichia coli	d__Bacteria	p__Pseudomonadota	c__Gammaproteobacteria	o__Enterobacterales	f__Enterobacteriaceae	g__Escherichia	s__Escherichia coli	D02_KMJN_T2106131983_bin.162_contig_000040_13	VFG002495(gb|WP_004199882)	fliQ	VF0430	VFC0204	Motility
SGB_15	D02_KMJN_T2106131983_bin.162	d__Bacteria;p__Pseudomonadota;c__Gammaproteobacteria;o__Enterobacterales;f__Enterobacteriaceae;g__Escherichia;s__Escherichia coli	d__Bacteria	p__Pseudomonadota	c__Gammaproteobacteria	o__Enterobacterales	f__Enterobacteriaceae	g__Escherichia	s__Escherichia coli	D02_KMJN_T2106131983_bin.162_contig_000040_14	VFG002340(gb|WP_005168816)	fliR	VF0394	VFC0204	Motility
SGB_15	D02_KMJN_T2106131983_bin.162	d__Bacteria;p__Pseudomonadota;c__Gammaproteobacteria;o__Enterobacterales;f__Enterobacteriaceae;g__Escherichia;s__Escherichia coli	d__Bacteria	p__Pseudomonadota	c__Gammaproteobacteria	o__Enterobacterales	f__Enterobacteriaceae	g__Escherichia	s__Escherichia coli	D02_KMJN_T2106131983_bin.162_contig_000040_15	VFG049007(gb|WP_002911561)	rcsA	VF0571	VFC0301	Regulation
SGB_15	D02_KMJN_T2106131983_bin.162	d__Bacteria;p__Pseudomonadota;c__Gammaproteobacteria;o__Enterobacterales;f__Enterobacteriaceae;g__Escherichia;s__Escherichia coli	d__Bacteria	p__Pseudomonadota	c__Gammaproteobacteria	o__Enterobacterales	f__Enterobacteriaceae	g__Escherichia	s__Escherichia coli	D02_KMJN_T2106131983_bin.162_contig_000040_83	VFG048797(gb|WP_004175261)	ugd	VF0560	VFC0258	Immune modulation
SGB_15	D02_KMJN_T2106131983_bin.162	d__Bacteria;p__Pseudomonadota;c__Gammaproteobacteria;o__Enterobacterales;f__Enterobacteriaceae;g__Escherichia;s__Escherichia coli	d__Bacteria	p__Pseudomonadota	c__Gammaproteobacteria	o__Enterobacterales	f__Enterobacteriaceae	g__Escherichia	s__Escherichia coli	D02_KMJN_T2106131983_bin.162_contig_000040_84	VFG048830(gb|WP_014907233)	gndA	VF0560	VFC0258	Immune modulation
SGB_16	D02_KMJN_T2106131983_bin.171	d__Bacteria;p__Bacillota_A;c__Clostridia;o__Lachnospirales;f__Lachnospiraceae;g__SZUA-448;s__	d__Bacteria	p__Bacillota_A	c__Clostridia	o__Lachnospirales	f__Lachnospiraceae	g__SZUA-448	s__	D02_KMJN_T2106131983_bin.171_contig_000018_1	VFG001405(gb|NP_217219)	sigA/rpoV	VF0257	VFC0301	Regulation
SGB_16	D02_KMJN_T2106131983_bin.171	d__Bacteria;p__Bacillota_A;c__Clostridia;o__Lachnospirales;f__Lachnospiraceae;g__SZUA-448;s__	d__Bacteria	p__Bacillota_A	c__Clostridia	o__Lachnospirales	f__Lachnospiraceae	g__SZUA-448	s__	D02_KMJN_T2106131983_bin.171_contig_000018_1	VFG043648(gb|NP_252312)	rpoS	VF0082	VFC0001	Adherence
SGB_16	D02_KMJN_T2106131983_bin.171	d__Bacteria;p__Bacillota_A;c__Clostridia;o__Lachnospirales;f__Lachnospiraceae;g__SZUA-448;s__	d__Bacteria	p__Bacillota_A	c__Clostridia	o__Lachnospirales	f__Lachnospiraceae	g__SZUA-448	s__	D02_KMJN_T2106131983_bin.171_contig_000018_1	VFG001866(gb|WP_015444568)	rpoS	VF0166	VFC0301	Regulation
SGB_16	D02_KMJN_T2106131983_bin.171	d__Bacteria;p__Bacillota_A;c__Clostridia;o__Lachnospirales;f__Lachnospiraceae;g__SZUA-448;s__	d__Bacteria	p__Bacillota_A	c__Clostridia	o__Lachnospirales	f__Lachnospiraceae	g__SZUA-448	s__	D02_KMJN_T2106131983_bin.171_contig_000018_1	VFG000477(gb|NP_461845)	rpoS	VF0112	VFC0301	Regulation
SGB_16	D02_KMJN_T2106131983_bin.171	d__Bacteria;p__Bacillota_A;c__Clostridia;o__Lachnospirales;f__Lachnospiraceae;g__SZUA-448;s__	d__Bacteria	p__Bacillota_A	c__Clostridia	o__Lachnospirales	f__Lachnospiraceae	g__SZUA-448	s__	D02_KMJN_T2106131983_bin.171_contig_000207_1	VFG000077(gb|NP_465991)	clpP	VF0074	VFC0282	Stress survival
SGB_16	D02_KMJN_T2106131983_bin.171	d__Bacteria;p__Bacillota_A;c__Clostridia;o__Lachnospirales;f__Lachnospiraceae;g__SZUA-448;s__	d__Bacteria	p__Bacillota_A	c__Clostridia	o__Lachnospirales	f__Lachnospiraceae	g__SZUA-448	s__	D02_KMJN_T2106131983_bin.171_contig_000268_3	VFG000077(gb|NP_465991)	clpP	VF0074	VFC0282	Stress survival
SGB_16	D02_KMJN_T2106131983_bin.171	d__Bacteria;p__Bacillota_A;c__Clostridia;o__Lachnospirales;f__Lachnospiraceae;g__SZUA-448;s__	d__Bacteria	p__Bacillota_A	c__Clostridia	o__Lachnospirales	f__Lachnospiraceae	g__SZUA-448	s__	D02_KMJN_T2106131983_bin.171_contig_000274_8	VFG046465(gb|WP_003028672)	tufA	VF0460	VFC0001	Adherence
SGB_16	D02_KMJN_T2106131983_bin.171	d__Bacteria;p__Bacillota_A;c__Clostridia;o__Lachnospirales;f__Lachnospiraceae;g__SZUA-448;s__	d__Bacteria	p__Bacillota_A	c__Clostridia	o__Lachnospirales	f__Lachnospiraceae	g__SZUA-448	s__	D02_KMJN_T2106131983_bin.171_contig_000277_3	VFG012095(gb|WP_003435012)	groEL	VF0594	VFC0001	Adherence
SGB_16	D02_KMJN_T2106131983_bin.171	d__Bacteria;p__Bacillota_A;c__Clostridia;o__Lachnospirales;f__Lachnospiraceae;g__SZUA-448;s__	d__Bacteria	p__Bacillota_A	c__Clostridia	o__Lachnospirales	f__Lachnospiraceae	g__SZUA-448	s__	D02_KMJN_T2106131983_bin.171_contig_000485_5	VFG001405(gb|NP_217219)	sigA/rpoV	VF0257	VFC0301	Regulation
SGB_16	D02_KMJN_T2106131983_bin.171	d__Bacteria;p__Bacillota_A;c__Clostridia;o__Lachnospirales;f__Lachnospiraceae;g__SZUA-448;s__	d__Bacteria	p__Bacillota_A	c__Clostridia	o__Lachnospirales	f__Lachnospiraceae	g__SZUA-448	s__	D02_KMJN_T2106131983_bin.171_contig_000493_1	VFG000907(gb|WP_000376545)	hlyB	VF0225	VFC0235	Exotoxin
SGB_17	D02_KMJN_T2106131983_bin.221	d__Bacteria;p__Verrucomicrobiota;c__Kiritimatiellia;o__RFP12;f__UBA1067;g__UBA1067;s__	d__Bacteria	p__Verrucomicrobiota	c__Kiritimatiellia	o__RFP12	f__UBA1067	g__UBA1067	s__	D02_KMJN_T2106131983_bin.221_contig_000183_4	VFG011430(gb|WP_002963616)	acpXL	VF0367	VFC0258	Immune modulation
SGB_17	D02_KMJN_T2106131983_bin.221	d__Bacteria;p__Verrucomicrobiota;c__Kiritimatiellia;o__RFP12;f__UBA1067;g__UBA1067;s__	d__Bacteria	p__Verrucomicrobiota	c__Kiritimatiellia	o__RFP12	f__UBA1067	g__UBA1067	s__	D02_KMJN_T2106131983_bin.221_contig_000221_3	VFG047039(gb|WP_003018140)	wbtL	VF0542	VFC0258	Immune modulation
SGB_17	D02_KMJN_T2106131983_bin.221	d__Bacteria;p__Verrucomicrobiota;c__Kiritimatiellia;o__RFP12;f__UBA1067;g__UBA1067;s__	d__Bacteria	p__Verrucomicrobiota	c__Kiritimatiellia	o__RFP12	f__UBA1067	g__UBA1067	s__	D02_KMJN_T2106131983_bin.221_contig_000233_1	VFG013286(gb|WP_005694325)	galE	VF0044	VFC0258	Immune modulation
SGB_17	D02_KMJN_T2106131983_bin.221	d__Bacteria;p__Verrucomicrobiota;c__Kiritimatiellia;o__RFP12;f__UBA1067;g__UBA1067;s__	d__Bacteria	p__Verrucomicrobiota	c__Kiritimatiellia	o__RFP12	f__UBA1067	g__UBA1067	s__	D02_KMJN_T2106131983_bin.221_contig_000248_1	VFG047708(gb|WP_003022611)	carB	VF0558	VFC0272	Nutritional/Metabolic factor
SGB_17	D02_KMJN_T2106131983_bin.221	d__Bacteria;p__Verrucomicrobiota;c__Kiritimatiellia;o__RFP12;f__UBA1067;g__UBA1067;s__	d__Bacteria	p__Verrucomicrobiota	c__Kiritimatiellia	o__RFP12	f__UBA1067	g__UBA1067	s__	D02_KMJN_T2106131983_bin.221_contig_000280_2	VFG048885(gb|WP_014907227)	gmd	VF0560	VFC0258	Immune modulation
SGB_17	D02_KMJN_T2106131983_bin.221	d__Bacteria;p__Verrucomicrobiota;c__Kiritimatiellia;o__RFP12;f__UBA1067;g__UBA1067;s__	d__Bacteria	p__Verrucomicrobiota	c__Kiritimatiellia	o__RFP12	f__UBA1067	g__UBA1067	s__	D02_KMJN_T2106131983_bin.221_contig_000280_2	VFG002225(gb|WP_002963680)	gmd	VF0367	VFC0258	Immune modulation
SGB_17	D02_KMJN_T2106131983_bin.221	d__Bacteria;p__Verrucomicrobiota;c__Kiritimatiellia;o__RFP12;f__UBA1067;g__UBA1067;s__	d__Bacteria	p__Verrucomicrobiota	c__Kiritimatiellia	o__RFP12	f__UBA1067	g__UBA1067	s__	D02_KMJN_T2106131983_bin.221_contig_000301_1	VFG000080(gb|NP_464522)	clpE	VF0073	VFC0282	Stress survival
SGB_18	D02_KMJN_T2106131983_bin.268	d__Bacteria;p__Bacteroidota;c__Bacteroidia;o__Bacteroidales;f__P3;g__UBA1711;s__UBA1711 sp002317325	d__Bacteria	p__Bacteroidota	c__Bacteroidia	o__Bacteroidales	f__P3	g__UBA1711	s__UBA1711 sp002317325	D02_KMJN_T2106131983_bin.268_contig_000004_10	VFG007866(gb|NP_217451)	ppsE	VF0309	VFC0258	Immune modulation
SGB_18	D02_KMJN_T2106131983_bin.268	d__Bacteria;p__Bacteroidota;c__Bacteroidia;o__Bacteroidales;f__P3;g__UBA1711;s__UBA1711 sp002317325	d__Bacteria	p__Bacteroidota	c__Bacteroidia	o__Bacteroidales	f__P3	g__UBA1711	s__UBA1711 sp002317325	D02_KMJN_T2106131983_bin.268_contig_000033_20	VFG013286(gb|WP_005694325)	galE	VF0044	VFC0258	Immune modulation
SGB_18	D02_KMJN_T2106131983_bin.268	d__Bacteria;p__Bacteroidota;c__Bacteroidia;o__Bacteroidales;f__P3;g__UBA1711;s__UBA1711 sp002317325	d__Bacteria	p__Bacteroidota	c__Bacteroidia	o__Bacteroidales	f__P3	g__UBA1711	s__UBA1711 sp002317325	D02_KMJN_T2106131983_bin.268_contig_000045_4	VFG047039(gb|WP_003018140)	wbtL	VF0542	VFC0258	Immune modulation
SGB_18	D02_KMJN_T2106131983_bin.268	d__Bacteria;p__Bacteroidota;c__Bacteroidia;o__Bacteroidales;f__P3;g__UBA1711;s__UBA1711 sp002317325	d__Bacteria	p__Bacteroidota	c__Bacteroidia	o__Bacteroidales	f__P3	g__UBA1711	s__UBA1711 sp002317325	D02_KMJN_T2106131983_bin.268_contig_000054_27	VFG001416(gb|NP_218118)	panD	VF0319	VFC0272	Nutritional/Metabolic factor
SGB_18	D02_KMJN_T2106131983_bin.268	d__Bacteria;p__Bacteroidota;c__Bacteroidia;o__Bacteroidales;f__P3;g__UBA1711;s__UBA1711 sp002317325	d__Bacteria	p__Bacteroidota	c__Bacteroidia	o__Bacteroidales	f__P3	g__UBA1711	s__UBA1711 sp002317325	D02_KMJN_T2106131983_bin.268_contig_000075_2	VFG046465(gb|WP_003028672)	tufA	VF0460	VFC0001	Adherence
SGB_18	D02_KMJN_T2106131983_bin.268	d__Bacteria;p__Bacteroidota;c__Bacteroidia;o__Bacteroidales;f__P3;g__UBA1711;s__UBA1711 sp002317325	d__Bacteria	p__Bacteroidota	c__Bacteroidia	o__Bacteroidales	f__P3	g__UBA1711	s__UBA1711 sp002317325	D02_KMJN_T2106131983_bin.268_contig_000139_2	VFG001855(gb|WP_197535493)	htpB	VF0159	VFC0001	Adherence
SGB_18	D02_KMJN_T2106131983_bin.268	d__Bacteria;p__Bacteroidota;c__Bacteroidia;o__Bacteroidales;f__P3;g__UBA1711;s__UBA1711 sp002317325	d__Bacteria	p__Bacteroidota	c__Bacteroidia	o__Bacteroidales	f__P3	g__UBA1711	s__UBA1711 sp002317325	D02_KMJN_T2106131983_bin.268_contig_000139_2	VFG012095(gb|WP_003435012)	groEL	VF0594	VFC0001	Adherence
SGB_18	D02_KMJN_T2106131983_bin.268	d__Bacteria;p__Bacteroidota;c__Bacteroidia;o__Bacteroidales;f__P3;g__UBA1711;s__UBA1711 sp002317325	d__Bacteria	p__Bacteroidota	c__Bacteroidia	o__Bacteroidales	f__P3	g__UBA1711	s__UBA1711 sp002317325	D02_KMJN_T2106131983_bin.268_contig_000141_1	VFG001376(gb|WP_000695335)	cps4L	VF0144	VFC0258	Immune modulation
SGB_18	D02_KMJN_T2106131983_bin.268	d__Bacteria;p__Bacteroidota;c__Bacteroidia;o__Bacteroidales;f__P3;g__UBA1711;s__UBA1711 sp002317325	d__Bacteria	p__Bacteroidota	c__Bacteroidia	o__Bacteroidales	f__P3	g__UBA1711	s__UBA1711 sp002317325	D02_KMJN_T2106131983_bin.268_contig_000141_2	VFG001375(gb|WP_000594468)	cps4K	VF0144	VFC0258	Immune modulation
SGB_19	D02_KMJN_T2106131983_bin.32	d__Bacteria;p__Bacteroidota;c__Bacteroidia;o__Bacteroidales;f__UBA932;g__Cryptobacteroides;s__	d__Bacteria	p__Bacteroidota	c__Bacteroidia	o__Bacteroidales	f__UBA932	g__Cryptobacteroides	s__	D02_KMJN_T2106131983_bin.32_contig_000020_25	VFG001952(gb|YP_002344807)	gmhA2	VF0323	VFC0258	Immune modulation
SGB_19	D02_KMJN_T2106131983_bin.32	d__Bacteria;p__Bacteroidota;c__Bacteroidia;o__Bacteroidales;f__UBA932;g__Cryptobacteroides;s__	d__Bacteria	p__Bacteroidota	c__Bacteroidia	o__Bacteroidales	f__UBA932	g__Cryptobacteroides	s__	D02_KMJN_T2106131983_bin.32_contig_000034_13	VFG012095(gb|WP_003435012)	groEL	VF0594	VFC0001	Adherence
SGB_19	D02_KMJN_T2106131983_bin.32	d__Bacteria;p__Bacteroidota;c__Bacteroidia;o__Bacteroidales;f__UBA932;g__Cryptobacteroides;s__	d__Bacteria	p__Bacteroidota	c__Bacteroidia	o__Bacteroidales	f__UBA932	g__Cryptobacteroides	s__	D02_KMJN_T2106131983_bin.32_contig_000034_13	VFG001855(gb|WP_197535493)	htpB	VF0159	VFC0001	Adherence
SGB_19	D02_KMJN_T2106131983_bin.32	d__Bacteria;p__Bacteroidota;c__Bacteroidia;o__Bacteroidales;f__UBA932;g__Cryptobacteroides;s__	d__Bacteria	p__Bacteroidota	c__Bacteroidia	o__Bacteroidales	f__UBA932	g__Cryptobacteroides	s__	D02_KMJN_T2106131983_bin.32_contig_000048_1	VFG046465(gb|WP_003028672)	tufA	VF0460	VFC0001	Adherence
SGB_19	D02_KMJN_T2106131983_bin.32	d__Bacteria;p__Bacteroidota;c__Bacteroidia;o__Bacteroidales;f__UBA932;g__Cryptobacteroides;s__	d__Bacteria	p__Bacteroidota	c__Bacteroidia	o__Bacteroidales	f__UBA932	g__Cryptobacteroides	s__	D02_KMJN_T2106131983_bin.32_contig_000055_18	VFG047039(gb|WP_003018140)	wbtL	VF0542	VFC0258	Immune modulation
SGB_20	D02_KMJN_T2106131983_bin.45	d__Bacteria;p__Bacteroidota;c__Bacteroidia;o__Bacteroidales;f__UBA932;g__Cryptobacteroides;s__	d__Bacteria	p__Bacteroidota	c__Bacteroidia	o__Bacteroidales	f__UBA932	g__Cryptobacteroides	s__	D02_KMJN_T2106131983_bin.45_contig_000014_6	VFG048885(gb|WP_014907227)	gmd	VF0560	VFC0258	Immune modulation
SGB_20	D02_KMJN_T2106131983_bin.45	d__Bacteria;p__Bacteroidota;c__Bacteroidia;o__Bacteroidales;f__UBA932;g__Cryptobacteroides;s__	d__Bacteria	p__Bacteroidota	c__Bacteroidia	o__Bacteroidales	f__UBA932	g__Cryptobacteroides	s__	D02_KMJN_T2106131983_bin.45_contig_000014_6	VFG002365(gb|WP_005167740)	gmd	VF0392	VFC0258	Immune modulation
SGB_20	D02_KMJN_T2106131983_bin.45	d__Bacteria;p__Bacteroidota;c__Bacteroidia;o__Bacteroidales;f__UBA932;g__Cryptobacteroides;s__	d__Bacteria	p__Bacteroidota	c__Bacteroidia	o__Bacteroidales	f__UBA932	g__Cryptobacteroides	s__	D02_KMJN_T2106131983_bin.45_contig_000014_6	VFG002225(gb|WP_002963680)	gmd	VF0367	VFC0258	Immune modulation
SGB_20	D02_KMJN_T2106131983_bin.45	d__Bacteria;p__Bacteroidota;c__Bacteroidia;o__Bacteroidales;f__UBA932;g__Cryptobacteroides;s__	d__Bacteria	p__Bacteroidota	c__Bacteroidia	o__Bacteroidales	f__UBA932	g__Cryptobacteroides	s__	D02_KMJN_T2106131983_bin.45_contig_000018_65	VFG000037(gb|WP_003807114)	bplB	VF0033	VFC0258	Immune modulation
SGB_20	D02_KMJN_T2106131983_bin.45	d__Bacteria;p__Bacteroidota;c__Bacteroidia;o__Bacteroidales;f__UBA932;g__Cryptobacteroides;s__	d__Bacteria	p__Bacteroidota	c__Bacteroidia	o__Bacteroidales	f__UBA932	g__Cryptobacteroides	s__	D02_KMJN_T2106131983_bin.45_contig_000021_1	VFG012095(gb|WP_003435012)	groEL	VF0594	VFC0001	Adherence
SGB_20	D02_KMJN_T2106131983_bin.45	d__Bacteria;p__Bacteroidota;c__Bacteroidia;o__Bacteroidales;f__UBA932;g__Cryptobacteroides;s__	d__Bacteria	p__Bacteroidota	c__Bacteroidia	o__Bacteroidales	f__UBA932	g__Cryptobacteroides	s__	D02_KMJN_T2106131983_bin.45_contig_000021_1	VFG001855(gb|WP_197535493)	htpB	VF0159	VFC0001	Adherence
SGB_20	D02_KMJN_T2106131983_bin.45	d__Bacteria;p__Bacteroidota;c__Bacteroidia;o__Bacteroidales;f__UBA932;g__Cryptobacteroides;s__	d__Bacteria	p__Bacteroidota	c__Bacteroidia	o__Bacteroidales	f__UBA932	g__Cryptobacteroides	s__	D02_KMJN_T2106131983_bin.45_contig_000021_38	VFG046465(gb|WP_003028672)	tufA	VF0460	VFC0001	Adherence
SGB_21	D02_KMJN_T2106131983_bin.61	d__Bacteria;p__Bacillota_A;c__Clostridia;o__Oscillospirales;f__Oscillospiraceae;g__UBA1774;s__UBA1774 sp002314635	d__Bacteria	p__Bacillota_A	c__Clostridia	o__Oscillospirales	f__Oscillospiraceae	g__UBA1774	s__UBA1774 sp002314635	D02_KMJN_T2106131983_bin.61_contig_000085_1	VFG000080(gb|NP_464522)	clpE	VF0073	VFC0282	Stress survival
SGB_21	D02_KMJN_T2106131983_bin.61	d__Bacteria;p__Bacillota_A;c__Clostridia;o__Oscillospirales;f__Oscillospiraceae;g__UBA1774;s__UBA1774 sp002314635	d__Bacteria	p__Bacillota_A	c__Clostridia	o__Oscillospirales	f__Oscillospiraceae	g__UBA1774	s__UBA1774 sp002314635	D02_KMJN_T2106131983_bin.61_contig_000126_1	VFG000077(gb|NP_465991)	clpP	VF0074	VFC0282	Stress survival
SGB_21	D02_KMJN_T2106131983_bin.61	d__Bacteria;p__Bacillota_A;c__Clostridia;o__Oscillospirales;f__Oscillospiraceae;g__UBA1774;s__UBA1774 sp002314635	d__Bacteria	p__Bacillota_A	c__Clostridia	o__Oscillospirales	f__Oscillospiraceae	g__UBA1774	s__UBA1774 sp002314635	D02_KMJN_T2106131983_bin.61_contig_000141_1	VFG012095(gb|WP_003435012)	groEL	VF0594	VFC0001	Adherence
SGB_21	D02_KMJN_T2106131983_bin.61	d__Bacteria;p__Bacillota_A;c__Clostridia;o__Oscillospirales;f__Oscillospiraceae;g__UBA1774;s__UBA1774 sp002314635	d__Bacteria	p__Bacillota_A	c__Clostridia	o__Oscillospirales	f__Oscillospiraceae	g__UBA1774	s__UBA1774 sp002314635	D02_KMJN_T2106131983_bin.61_contig_000155_2	VFG046465(gb|WP_003028672)	tufA	VF0460	VFC0001	Adherence
SGB_21	D02_KMJN_T2106131983_bin.61	d__Bacteria;p__Bacillota_A;c__Clostridia;o__Oscillospirales;f__Oscillospiraceae;g__UBA1774;s__UBA1774 sp002314635	d__Bacteria	p__Bacillota_A	c__Clostridia	o__Oscillospirales	f__Oscillospiraceae	g__UBA1774	s__UBA1774 sp002314635	D02_KMJN_T2106131983_bin.61_contig_000181_4	VFG001373(gb|WP_000758382)	cps4I	VF0144	VFC0258	Immune modulation
SGB_21	D02_KMJN_T2106131983_bin.61	d__Bacteria;p__Bacillota_A;c__Clostridia;o__Oscillospirales;f__Oscillospiraceae;g__UBA1774;s__UBA1774 sp002314635	d__Bacteria	p__Bacillota_A	c__Clostridia	o__Oscillospirales	f__Oscillospiraceae	g__UBA1774	s__UBA1774 sp002314635	D02_KMJN_T2106131983_bin.61_contig_000214_5	VFG012095(gb|WP_003435012)	groEL	VF0594	VFC0001	Adherence
SGB_21	D02_KMJN_T2106131983_bin.61	d__Bacteria;p__Bacillota_A;c__Clostridia;o__Oscillospirales;f__Oscillospiraceae;g__UBA1774;s__UBA1774 sp002314635	d__Bacteria	p__Bacillota_A	c__Clostridia	o__Oscillospirales	f__Oscillospiraceae	g__UBA1774	s__UBA1774 sp002314635	D02_KMJN_T2106131983_bin.61_contig_000302_1	VFG046465(gb|WP_003028672)	tufA	VF0460	VFC0001	Adherence
SGB_21	D02_KMJN_T2106131983_bin.61	d__Bacteria;p__Bacillota_A;c__Clostridia;o__Oscillospirales;f__Oscillospiraceae;g__UBA1774;s__UBA1774 sp002314635	d__Bacteria	p__Bacillota_A	c__Clostridia	o__Oscillospirales	f__Oscillospiraceae	g__UBA1774	s__UBA1774 sp002314635	D02_KMJN_T2106131983_bin.61_contig_000310_3	VFG047039(gb|WP_003018140)	wbtL	VF0542	VFC0258	Immune modulation
SGB_22	D02_KMJN_T2106131983_bin.97	d__Bacteria;p__Spirochaetota;c__Spirochaetia;o__Treponematales;f__Treponemataceae;g__Treponema_D;s__	d__Bacteria	p__Spirochaetota	c__Spirochaetia	o__Treponematales	f__Treponemataceae	g__Treponema_D	s__	D02_KMJN_T2106131983_bin.97_contig_000153_5	VFG046465(gb|WP_003028672)	tufA	VF0460	VFC0001	Adherence
SGB_22	D02_KMJN_T2106131983_bin.97	d__Bacteria;p__Spirochaetota;c__Spirochaetia;o__Treponematales;f__Treponemataceae;g__Treponema_D;s__	d__Bacteria	p__Spirochaetota	c__Spirochaetia	o__Treponematales	f__Treponemataceae	g__Treponema_D	s__	D02_KMJN_T2106131983_bin.97_contig_000315_22	VFG047708(gb|WP_003022611)	carB	VF0558	VFC0272	Nutritional/Metabolic factor
SGB_23	D03_KMJN_T2106131984_bin.131	d__Bacteria;p__Bacteroidota;c__Bacteroidia;o__Bacteroidales;f__Paludibacteraceae;g__RF16;s__	d__Bacteria	p__Bacteroidota	c__Bacteroidia	o__Bacteroidales	f__Paludibacteraceae	g__RF16	s__	D03_KMJN_T2106131984_bin.131_contig_000037_15	VFG046465(gb|WP_003028672)	tufA	VF0460	VFC0001	Adherence
SGB_23	D03_KMJN_T2106131984_bin.131	d__Bacteria;p__Bacteroidota;c__Bacteroidia;o__Bacteroidales;f__Paludibacteraceae;g__RF16;s__	d__Bacteria	p__Bacteroidota	c__Bacteroidia	o__Bacteroidales	f__Paludibacteraceae	g__RF16	s__	D03_KMJN_T2106131984_bin.131_contig_000044_17	VFG001416(gb|NP_218118)	panD	VF0319	VFC0272	Nutritional/Metabolic factor
SGB_23	D03_KMJN_T2106131984_bin.131	d__Bacteria;p__Bacteroidota;c__Bacteroidia;o__Bacteroidales;f__Paludibacteraceae;g__RF16;s__	d__Bacteria	p__Bacteroidota	c__Bacteroidia	o__Bacteroidales	f__Paludibacteraceae	g__RF16	s__	D03_KMJN_T2106131984_bin.131_contig_000067_10	VFG048797(gb|WP_004175261)	ugd	VF0560	VFC0258	Immune modulation
SGB_23	D03_KMJN_T2106131984_bin.131	d__Bacteria;p__Bacteroidota;c__Bacteroidia;o__Bacteroidales;f__Paludibacteraceae;g__RF16;s__	d__Bacteria	p__Bacteroidota	c__Bacteroidia	o__Bacteroidales	f__Paludibacteraceae	g__RF16	s__	D03_KMJN_T2106131984_bin.131_contig_000073_33	VFG047039(gb|WP_003018140)	wbtL	VF0542	VFC0258	Immune modulation
SGB_23	D03_KMJN_T2106131984_bin.131	d__Bacteria;p__Bacteroidota;c__Bacteroidia;o__Bacteroidales;f__Paludibacteraceae;g__RF16;s__	d__Bacteria	p__Bacteroidota	c__Bacteroidia	o__Bacteroidales	f__Paludibacteraceae	g__RF16	s__	D03_KMJN_T2106131984_bin.131_contig_000073_47	VFG012095(gb|WP_003435012)	groEL	VF0594	VFC0001	Adherence
SGB_23	D03_KMJN_T2106131984_bin.131	d__Bacteria;p__Bacteroidota;c__Bacteroidia;o__Bacteroidales;f__Paludibacteraceae;g__RF16;s__	d__Bacteria	p__Bacteroidota	c__Bacteroidia	o__Bacteroidales	f__Paludibacteraceae	g__RF16	s__	D03_KMJN_T2106131984_bin.131_contig_000073_47	VFG001855(gb|WP_197535493)	htpB	VF0159	VFC0001	Adherence
SGB_24	D03_KMJN_T2106131984_bin.135	d__Bacteria;p__Bacteroidota;c__Bacteroidia;o__Bacteroidales;f__UBA932;g__Coprenecus;s__	d__Bacteria	p__Bacteroidota	c__Bacteroidia	o__Bacteroidales	f__UBA932	g__Coprenecus	s__	D03_KMJN_T2106131984_bin.135_contig_000022_1	VFG012095(gb|WP_003435012)	groEL	VF0594	VFC0001	Adherence
SGB_24	D03_KMJN_T2106131984_bin.135	d__Bacteria;p__Bacteroidota;c__Bacteroidia;o__Bacteroidales;f__UBA932;g__Coprenecus;s__	d__Bacteria	p__Bacteroidota	c__Bacteroidia	o__Bacteroidales	f__UBA932	g__Coprenecus	s__	D03_KMJN_T2106131984_bin.135_contig_000022_1	VFG001855(gb|WP_197535493)	htpB	VF0159	VFC0001	Adherence
SGB_24	D03_KMJN_T2106131984_bin.135	d__Bacteria;p__Bacteroidota;c__Bacteroidia;o__Bacteroidales;f__UBA932;g__Coprenecus;s__	d__Bacteria	p__Bacteroidota	c__Bacteroidia	o__Bacteroidales	f__UBA932	g__Coprenecus	s__	D03_KMJN_T2106131984_bin.135_contig_000069_1	VFG002364(gb|WP_005167741)	YE_RS15425	VF0392	VFC0258	Immune modulation
SGB_24	D03_KMJN_T2106131984_bin.135	d__Bacteria;p__Bacteroidota;c__Bacteroidia;o__Bacteroidales;f__UBA932;g__Coprenecus;s__	d__Bacteria	p__Bacteroidota	c__Bacteroidia	o__Bacteroidales	f__UBA932	g__Coprenecus	s__	D03_KMJN_T2106131984_bin.135_contig_000069_2	VFG048885(gb|WP_014907227)	gmd	VF0560	VFC0258	Immune modulation
SGB_24	D03_KMJN_T2106131984_bin.135	d__Bacteria;p__Bacteroidota;c__Bacteroidia;o__Bacteroidales;f__UBA932;g__Coprenecus;s__	d__Bacteria	p__Bacteroidota	c__Bacteroidia	o__Bacteroidales	f__UBA932	g__Coprenecus	s__	D03_KMJN_T2106131984_bin.135_contig_000069_2	VFG002225(gb|WP_002963680)	gmd	VF0367	VFC0258	Immune modulation
SGB_24	D03_KMJN_T2106131984_bin.135	d__Bacteria;p__Bacteroidota;c__Bacteroidia;o__Bacteroidales;f__UBA932;g__Coprenecus;s__	d__Bacteria	p__Bacteroidota	c__Bacteroidia	o__Bacteroidales	f__UBA932	g__Coprenecus	s__	D03_KMJN_T2106131984_bin.135_contig_000069_2	VFG002365(gb|WP_005167740)	gmd	VF0392	VFC0258	Immune modulation
SGB_24	D03_KMJN_T2106131984_bin.135	d__Bacteria;p__Bacteroidota;c__Bacteroidia;o__Bacteroidales;f__UBA932;g__Coprenecus;s__	d__Bacteria	p__Bacteroidota	c__Bacteroidia	o__Bacteroidales	f__UBA932	g__Coprenecus	s__	D03_KMJN_T2106131984_bin.135_contig_000069_2	VFG000321(gb|WP_000659810)	rfbD	VF0056	VFC0258	Immune modulation
SGB_24	D03_KMJN_T2106131984_bin.135	d__Bacteria;p__Bacteroidota;c__Bacteroidia;o__Bacteroidales;f__UBA932;g__Coprenecus;s__	d__Bacteria	p__Bacteroidota	c__Bacteroidia	o__Bacteroidales	f__UBA932	g__Coprenecus	s__	D03_KMJN_T2106131984_bin.135_contig_000107_2	VFG002365(gb|WP_005167740)	gmd	VF0392	VFC0258	Immune modulation
SGB_24	D03_KMJN_T2106131984_bin.135	d__Bacteria;p__Bacteroidota;c__Bacteroidia;o__Bacteroidales;f__UBA932;g__Coprenecus;s__	d__Bacteria	p__Bacteroidota	c__Bacteroidia	o__Bacteroidales	f__UBA932	g__Coprenecus	s__	D03_KMJN_T2106131984_bin.135_contig_000107_2	VFG048885(gb|WP_014907227)	gmd	VF0560	VFC0258	Immune modulation
SGB_24	D03_KMJN_T2106131984_bin.135	d__Bacteria;p__Bacteroidota;c__Bacteroidia;o__Bacteroidales;f__UBA932;g__Coprenecus;s__	d__Bacteria	p__Bacteroidota	c__Bacteroidia	o__Bacteroidales	f__UBA932	g__Coprenecus	s__	D03_KMJN_T2106131984_bin.135_contig_000107_2	VFG000321(gb|WP_000659810)	rfbD	VF0056	VFC0258	Immune modulation
SGB_24	D03_KMJN_T2106131984_bin.135	d__Bacteria;p__Bacteroidota;c__Bacteroidia;o__Bacteroidales;f__UBA932;g__Coprenecus;s__	d__Bacteria	p__Bacteroidota	c__Bacteroidia	o__Bacteroidales	f__UBA932	g__Coprenecus	s__	D03_KMJN_T2106131984_bin.135_contig_000107_2	VFG002225(gb|WP_002963680)	gmd	VF0367	VFC0258	Immune modulation
SGB_24	D03_KMJN_T2106131984_bin.135	d__Bacteria;p__Bacteroidota;c__Bacteroidia;o__Bacteroidales;f__UBA932;g__Coprenecus;s__	d__Bacteria	p__Bacteroidota	c__Bacteroidia	o__Bacteroidales	f__UBA932	g__Coprenecus	s__	D03_KMJN_T2106131984_bin.135_contig_000113_9	VFG047039(gb|WP_003018140)	wbtL	VF0542	VFC0258	Immune modulation
SGB_24	D03_KMJN_T2106131984_bin.135	d__Bacteria;p__Bacteroidota;c__Bacteroidia;o__Bacteroidales;f__UBA932;g__Coprenecus;s__	d__Bacteria	p__Bacteroidota	c__Bacteroidia	o__Bacteroidales	f__UBA932	g__Coprenecus	s__	D03_KMJN_T2106131984_bin.135_contig_000330_1	VFG046465(gb|WP_003028672)	tufA	VF0460	VFC0001	Adherence
SGB_25	D03_KMJN_T2106131984_bin.146	d__Bacteria;p__Bacillota_A;c__Clostridia;o__Lachnospirales;f__Lachnospiraceae;g__Avilachnospira;s__	d__Bacteria	p__Bacillota_A	c__Clostridia	o__Lachnospirales	f__Lachnospiraceae	g__Avilachnospira	s__	D03_KMJN_T2106131984_bin.146_contig_000028_2	VFG047039(gb|WP_003018140)	wbtL	VF0542	VFC0258	Immune modulation
SGB_25	D03_KMJN_T2106131984_bin.146	d__Bacteria;p__Bacillota_A;c__Clostridia;o__Lachnospirales;f__Lachnospiraceae;g__Avilachnospira;s__	d__Bacteria	p__Bacillota_A	c__Clostridia	o__Lachnospirales	f__Lachnospiraceae	g__Avilachnospira	s__	D03_KMJN_T2106131984_bin.146_contig_000042_3	VFG013286(gb|WP_005694325)	galE	VF0044	VFC0258	Immune modulation
SGB_25	D03_KMJN_T2106131984_bin.146	d__Bacteria;p__Bacillota_A;c__Clostridia;o__Lachnospirales;f__Lachnospiraceae;g__Avilachnospira;s__	d__Bacteria	p__Bacillota_A	c__Clostridia	o__Lachnospirales	f__Lachnospiraceae	g__Avilachnospira	s__	D03_KMJN_T2106131984_bin.146_contig_000171_3	VFG012095(gb|WP_003435012)	groEL	VF0594	VFC0001	Adherence
SGB_25	D03_KMJN_T2106131984_bin.146	d__Bacteria;p__Bacillota_A;c__Clostridia;o__Lachnospirales;f__Lachnospiraceae;g__Avilachnospira;s__	d__Bacteria	p__Bacillota_A	c__Clostridia	o__Lachnospirales	f__Lachnospiraceae	g__Avilachnospira	s__	D03_KMJN_T2106131984_bin.146_contig_000171_3	VFG001855(gb|WP_197535493)	htpB	VF0159	VFC0001	Adherence
SGB_25	D03_KMJN_T2106131984_bin.146	d__Bacteria;p__Bacillota_A;c__Clostridia;o__Lachnospirales;f__Lachnospiraceae;g__Avilachnospira;s__	d__Bacteria	p__Bacillota_A	c__Clostridia	o__Lachnospirales	f__Lachnospiraceae	g__Avilachnospira	s__	D03_KMJN_T2106131984_bin.146_contig_000199_4	VFG000077(gb|NP_465991)	clpP	VF0074	VFC0282	Stress survival
SGB_25	D03_KMJN_T2106131984_bin.146	d__Bacteria;p__Bacillota_A;c__Clostridia;o__Lachnospirales;f__Lachnospiraceae;g__Avilachnospira;s__	d__Bacteria	p__Bacillota_A	c__Clostridia	o__Lachnospirales	f__Lachnospiraceae	g__Avilachnospira	s__	D03_KMJN_T2106131984_bin.146_contig_000266_30	VFG001374(gb|WP_000077424)	cps4J	VF0144	VFC0258	Immune modulation
SGB_25	D03_KMJN_T2106131984_bin.146	d__Bacteria;p__Bacillota_A;c__Clostridia;o__Lachnospirales;f__Lachnospiraceae;g__Avilachnospira;s__	d__Bacteria	p__Bacillota_A	c__Clostridia	o__Lachnospirales	f__Lachnospiraceae	g__Avilachnospira	s__	D03_KMJN_T2106131984_bin.146_contig_000266_30	VFG001301(gb|WP_000459062)	cap8E	VF0003	VFC0258	Immune modulation
SGB_25	D03_KMJN_T2106131984_bin.146	d__Bacteria;p__Bacillota_A;c__Clostridia;o__Lachnospirales;f__Lachnospiraceae;g__Avilachnospira;s__	d__Bacteria	p__Bacillota_A	c__Clostridia	o__Lachnospirales	f__Lachnospiraceae	g__Avilachnospira	s__	D03_KMJN_T2106131984_bin.146_contig_000266_31	VFG001376(gb|WP_000695335)	cps4L	VF0144	VFC0258	Immune modulation
SGB_25	D03_KMJN_T2106131984_bin.146	d__Bacteria;p__Bacillota_A;c__Clostridia;o__Lachnospirales;f__Lachnospiraceae;g__Avilachnospira;s__	d__Bacteria	p__Bacillota_A	c__Clostridia	o__Lachnospirales	f__Lachnospiraceae	g__Avilachnospira	s__	D03_KMJN_T2106131984_bin.146_contig_000266_32	VFG001375(gb|WP_000594468)	cps4K	VF0144	VFC0258	Immune modulation
SGB_25	D03_KMJN_T2106131984_bin.146	d__Bacteria;p__Bacillota_A;c__Clostridia;o__Lachnospirales;f__Lachnospiraceae;g__Avilachnospira;s__	d__Bacteria	p__Bacillota_A	c__Clostridia	o__Lachnospirales	f__Lachnospiraceae	g__Avilachnospira	s__	D03_KMJN_T2106131984_bin.146_contig_000278_2	VFG046465(gb|WP_003028672)	tufA	VF0460	VFC0001	Adherence
SGB_26	D03_KMJN_T2106131984_bin.198	d__Bacteria;p__Bacteroidota;c__Bacteroidia;o__Bacteroidales;f__WCHB1-69;g__UBA1756;s__UBA1756 sp002314795	d__Bacteria	p__Bacteroidota	c__Bacteroidia	o__Bacteroidales	f__WCHB1-69	g__UBA1756	s__UBA1756 sp002314795	D03_KMJN_T2106131984_bin.198_contig_000068_42	VFG001855(gb|WP_197535493)	htpB	VF0159	VFC0001	Adherence
SGB_26	D03_KMJN_T2106131984_bin.198	d__Bacteria;p__Bacteroidota;c__Bacteroidia;o__Bacteroidales;f__WCHB1-69;g__UBA1756;s__UBA1756 sp002314795	d__Bacteria	p__Bacteroidota	c__Bacteroidia	o__Bacteroidales	f__WCHB1-69	g__UBA1756	s__UBA1756 sp002314795	D03_KMJN_T2106131984_bin.198_contig_000068_42	VFG012095(gb|WP_003435012)	groEL	VF0594	VFC0001	Adherence
SGB_26	D03_KMJN_T2106131984_bin.198	d__Bacteria;p__Bacteroidota;c__Bacteroidia;o__Bacteroidales;f__WCHB1-69;g__UBA1756;s__UBA1756 sp002314795	d__Bacteria	p__Bacteroidota	c__Bacteroidia	o__Bacteroidales	f__WCHB1-69	g__UBA1756	s__UBA1756 sp002314795	D03_KMJN_T2106131984_bin.198_contig_000097_13	VFG046465(gb|WP_003028672)	tufA	VF0460	VFC0001	Adherence
SGB_27	D03_KMJN_T2106131984_bin.214	d__Bacteria;p__Bacteroidota;c__Bacteroidia;o__Bacteroidales;f__Bacteroidaceae;g__UBA1179;s__	d__Bacteria	p__Bacteroidota	c__Bacteroidia	o__Bacteroidales	f__Bacteroidaceae	g__UBA1179	s__	D03_KMJN_T2106131984_bin.214_contig_000055_2	VFG048885(gb|WP_014907227)	gmd	VF0560	VFC0258	Immune modulation
SGB_27	D03_KMJN_T2106131984_bin.214	d__Bacteria;p__Bacteroidota;c__Bacteroidia;o__Bacteroidales;f__Bacteroidaceae;g__UBA1179;s__	d__Bacteria	p__Bacteroidota	c__Bacteroidia	o__Bacteroidales	f__Bacteroidaceae	g__UBA1179	s__	D03_KMJN_T2106131984_bin.214_contig_000055_2	VFG002365(gb|WP_005167740)	gmd	VF0392	VFC0258	Immune modulation
SGB_27	D03_KMJN_T2106131984_bin.214	d__Bacteria;p__Bacteroidota;c__Bacteroidia;o__Bacteroidales;f__Bacteroidaceae;g__UBA1179;s__	d__Bacteria	p__Bacteroidota	c__Bacteroidia	o__Bacteroidales	f__Bacteroidaceae	g__UBA1179	s__	D03_KMJN_T2106131984_bin.214_contig_000055_2	VFG000321(gb|WP_000659810)	rfbD	VF0056	VFC0258	Immune modulation
SGB_27	D03_KMJN_T2106131984_bin.214	d__Bacteria;p__Bacteroidota;c__Bacteroidia;o__Bacteroidales;f__Bacteroidaceae;g__UBA1179;s__	d__Bacteria	p__Bacteroidota	c__Bacteroidia	o__Bacteroidales	f__Bacteroidaceae	g__UBA1179	s__	D03_KMJN_T2106131984_bin.214_contig_000055_2	VFG002225(gb|WP_002963680)	gmd	VF0367	VFC0258	Immune modulation
SGB_27	D03_KMJN_T2106131984_bin.214	d__Bacteria;p__Bacteroidota;c__Bacteroidia;o__Bacteroidales;f__Bacteroidaceae;g__UBA1179;s__	d__Bacteria	p__Bacteroidota	c__Bacteroidia	o__Bacteroidales	f__Bacteroidaceae	g__UBA1179	s__	D03_KMJN_T2106131984_bin.214_contig_000089_2	VFG013286(gb|WP_005694325)	galE	VF0044	VFC0258	Immune modulation
SGB_27	D03_KMJN_T2106131984_bin.214	d__Bacteria;p__Bacteroidota;c__Bacteroidia;o__Bacteroidales;f__Bacteroidaceae;g__UBA1179;s__	d__Bacteria	p__Bacteroidota	c__Bacteroidia	o__Bacteroidales	f__Bacteroidaceae	g__UBA1179	s__	D03_KMJN_T2106131984_bin.214_contig_000179_3	VFG011430(gb|WP_002963616)	acpXL	VF0367	VFC0258	Immune modulation
SGB_27	D03_KMJN_T2106131984_bin.214	d__Bacteria;p__Bacteroidota;c__Bacteroidia;o__Bacteroidales;f__Bacteroidaceae;g__UBA1179;s__	d__Bacteria	p__Bacteroidota	c__Bacteroidia	o__Bacteroidales	f__Bacteroidaceae	g__UBA1179	s__	D03_KMJN_T2106131984_bin.214_contig_000201_3	VFG047039(gb|WP_003018140)	wbtL	VF0542	VFC0258	Immune modulation
SGB_27	D03_KMJN_T2106131984_bin.214	d__Bacteria;p__Bacteroidota;c__Bacteroidia;o__Bacteroidales;f__Bacteroidaceae;g__UBA1179;s__	d__Bacteria	p__Bacteroidota	c__Bacteroidia	o__Bacteroidales	f__Bacteroidaceae	g__UBA1179	s__	D03_KMJN_T2106131984_bin.214_contig_000202_5	VFG001855(gb|WP_197535493)	htpB	VF0159	VFC0001	Adherence
SGB_28	D03_KMJN_T2106131984_bin.26	d__Bacteria;p__Spirochaetota;c__Spirochaetia;o__Sphaerochaetales;f__Sphaerochaetaceae;g__JAKSPF01;s__	d__Bacteria	p__Spirochaetota	c__Spirochaetia	o__Sphaerochaetales	f__Sphaerochaetaceae	g__JAKSPF01	s__	D03_KMJN_T2106131984_bin.26_contig_000012_64	VFG046465(gb|WP_003028672)	tufA	VF0460	VFC0001	Adherence
SGB_28	D03_KMJN_T2106131984_bin.26	d__Bacteria;p__Spirochaetota;c__Spirochaetia;o__Sphaerochaetales;f__Sphaerochaetaceae;g__JAKSPF01;s__	d__Bacteria	p__Spirochaetota	c__Spirochaetia	o__Sphaerochaetales	f__Sphaerochaetaceae	g__JAKSPF01	s__	D03_KMJN_T2106131984_bin.26_contig_000018_14	VFG012095(gb|WP_003435012)	groEL	VF0594	VFC0001	Adherence
SGB_28	D03_KMJN_T2106131984_bin.26	d__Bacteria;p__Spirochaetota;c__Spirochaetia;o__Sphaerochaetales;f__Sphaerochaetaceae;g__JAKSPF01;s__	d__Bacteria	p__Spirochaetota	c__Spirochaetia	o__Sphaerochaetales	f__Sphaerochaetaceae	g__JAKSPF01	s__	D03_KMJN_T2106131984_bin.26_contig_000019_18	VFG038144(gb|WP_001062908)	galE	VF0465	VFC0258	Immune modulation
SGB_29	D03_KMJN_T2106131984_bin.59	d__Bacteria;p__Bacillota_A;c__Clostridia;o__Lachnospirales;f__Lachnospiraceae;g__Avilachnospira;s__	d__Bacteria	p__Bacillota_A	c__Clostridia	o__Lachnospirales	f__Lachnospiraceae	g__Avilachnospira	s__	D03_KMJN_T2106131984_bin.59_contig_000018_1	VFG012095(gb|WP_003435012)	groEL	VF0594	VFC0001	Adherence
SGB_29	D03_KMJN_T2106131984_bin.59	d__Bacteria;p__Bacillota_A;c__Clostridia;o__Lachnospirales;f__Lachnospiraceae;g__Avilachnospira;s__	d__Bacteria	p__Bacillota_A	c__Clostridia	o__Lachnospirales	f__Lachnospiraceae	g__Avilachnospira	s__	D03_KMJN_T2106131984_bin.59_contig_000018_1	VFG001855(gb|WP_197535493)	htpB	VF0159	VFC0001	Adherence
SGB_29	D03_KMJN_T2106131984_bin.59	d__Bacteria;p__Bacillota_A;c__Clostridia;o__Lachnospirales;f__Lachnospiraceae;g__Avilachnospira;s__	d__Bacteria	p__Bacillota_A	c__Clostridia	o__Lachnospirales	f__Lachnospiraceae	g__Avilachnospira	s__	D03_KMJN_T2106131984_bin.59_contig_000163_14	VFG013286(gb|WP_005694325)	galE	VF0044	VFC0258	Immune modulation
SGB_29	D03_KMJN_T2106131984_bin.59	d__Bacteria;p__Bacillota_A;c__Clostridia;o__Lachnospirales;f__Lachnospiraceae;g__Avilachnospira;s__	d__Bacteria	p__Bacillota_A	c__Clostridia	o__Lachnospirales	f__Lachnospiraceae	g__Avilachnospira	s__	D03_KMJN_T2106131984_bin.59_contig_000320_4	VFG000077(gb|NP_465991)	clpP	VF0074	VFC0282	Stress survival
SGB_30	D03_KMJN_T2106131984_bin.73	d__Bacteria;p__Bacillota;c__Bacilli;o__RFN20;f__CAG-826;g__RGIG9670;s__	d__Bacteria	p__Bacillota	c__Bacilli	o__RFN20	f__CAG-826	g__RGIG9670	s__	D03_KMJN_T2106131984_bin.73_contig_000057_1	VFG046465(gb|WP_003028672)	tufA	VF0460	VFC0001	Adherence
SGB_30	D03_KMJN_T2106131984_bin.73	d__Bacteria;p__Bacillota;c__Bacilli;o__RFN20;f__CAG-826;g__RGIG9670;s__	d__Bacteria	p__Bacillota	c__Bacilli	o__RFN20	f__CAG-826	g__RGIG9670	s__	D03_KMJN_T2106131984_bin.73_contig_000204_2	VFG046465(gb|WP_003028672)	tufA	VF0460	VFC0001	Adherence
SGB_31	D03_KMJN_T2106131984_bin.90	d__Bacteria;p__Planctomycetota;c__Planctomycetia;o__Pirellulales;f__Thermoguttaceae;g__RUG695;s__	d__Bacteria	p__Planctomycetota	c__Planctomycetia	o__Pirellulales	f__Thermoguttaceae	g__RUG695	s__	D03_KMJN_T2106131984_bin.90_contig_000103_1	VFG000907(gb|WP_000376545)	hlyB	VF0225	VFC0235	Exotoxin
SGB_31	D03_KMJN_T2106131984_bin.90	d__Bacteria;p__Planctomycetota;c__Planctomycetia;o__Pirellulales;f__Thermoguttaceae;g__RUG695;s__	d__Bacteria	p__Planctomycetota	c__Planctomycetia	o__Pirellulales	f__Thermoguttaceae	g__RUG695	s__	D03_KMJN_T2106131984_bin.90_contig_000267_3	VFG001374(gb|WP_000077424)	cps4J	VF0144	VFC0258	Immune modulation
SGB_31	D03_KMJN_T2106131984_bin.90	d__Bacteria;p__Planctomycetota;c__Planctomycetia;o__Pirellulales;f__Thermoguttaceae;g__RUG695;s__	d__Bacteria	p__Planctomycetota	c__Planctomycetia	o__Pirellulales	f__Thermoguttaceae	g__RUG695	s__	D03_KMJN_T2106131984_bin.90_contig_000267_3	VFG001301(gb|WP_000459062)	cap8E	VF0003	VFC0258	Immune modulation
SGB_31	D03_KMJN_T2106131984_bin.90	d__Bacteria;p__Planctomycetota;c__Planctomycetia;o__Pirellulales;f__Thermoguttaceae;g__RUG695;s__	d__Bacteria	p__Planctomycetota	c__Planctomycetia	o__Pirellulales	f__Thermoguttaceae	g__RUG695	s__	D03_KMJN_T2106131984_bin.90_contig_000328_10	VFG046465(gb|WP_003028672)	tufA	VF0460	VFC0001	Adherence
SGB_31	D03_KMJN_T2106131984_bin.90	d__Bacteria;p__Planctomycetota;c__Planctomycetia;o__Pirellulales;f__Thermoguttaceae;g__RUG695;s__	d__Bacteria	p__Planctomycetota	c__Planctomycetia	o__Pirellulales	f__Thermoguttaceae	g__RUG695	s__	D03_KMJN_T2106131984_bin.90_contig_000400_4	VFG013286(gb|WP_005694325)	galE	VF0044	VFC0258	Immune modulation
SGB_31	D03_KMJN_T2106131984_bin.90	d__Bacteria;p__Planctomycetota;c__Planctomycetia;o__Pirellulales;f__Thermoguttaceae;g__RUG695;s__	d__Bacteria	p__Planctomycetota	c__Planctomycetia	o__Pirellulales	f__Thermoguttaceae	g__RUG695	s__	D03_KMJN_T2106131984_bin.90_contig_000445_6	VFG000077(gb|NP_465991)	clpP	VF0074	VFC0282	Stress survival
SGB_32	D03_KMJN_T2106131984_bin.91	d__Bacteria;p__Bacteroidota;c__Bacteroidia;o__Bacteroidales;f__UBA932;g__Cryptobacteroides;s__	d__Bacteria	p__Bacteroidota	c__Bacteroidia	o__Bacteroidales	f__UBA932	g__Cryptobacteroides	s__	D03_KMJN_T2106131984_bin.91_contig_000020_6	VFG012095(gb|WP_003435012)	groEL	VF0594	VFC0001	Adherence
SGB_32	D03_KMJN_T2106131984_bin.91	d__Bacteria;p__Bacteroidota;c__Bacteroidia;o__Bacteroidales;f__UBA932;g__Cryptobacteroides;s__	d__Bacteria	p__Bacteroidota	c__Bacteroidia	o__Bacteroidales	f__UBA932	g__Cryptobacteroides	s__	D03_KMJN_T2106131984_bin.91_contig_000020_6	VFG001855(gb|WP_197535493)	htpB	VF0159	VFC0001	Adherence
SGB_32	D03_KMJN_T2106131984_bin.91	d__Bacteria;p__Bacteroidota;c__Bacteroidia;o__Bacteroidales;f__UBA932;g__Cryptobacteroides;s__	d__Bacteria	p__Bacteroidota	c__Bacteroidia	o__Bacteroidales	f__UBA932	g__Cryptobacteroides	s__	D03_KMJN_T2106131984_bin.91_contig_000130_1	VFG046465(gb|WP_003028672)	tufA	VF0460	VFC0001	Adherence
SGB_33	D03_KMJN_T2106131984_bin.97	d__Bacteria;p__Bacteroidota;c__Bacteroidia;o__Bacteroidales;f__Paludibacteraceae;g__RF16;s__	d__Bacteria	p__Bacteroidota	c__Bacteroidia	o__Bacteroidales	f__Paludibacteraceae	g__RF16	s__	D03_KMJN_T2106131984_bin.97_contig_000038_17	VFG012095(gb|WP_003435012)	groEL	VF0594	VFC0001	Adherence
SGB_33	D03_KMJN_T2106131984_bin.97	d__Bacteria;p__Bacteroidota;c__Bacteroidia;o__Bacteroidales;f__Paludibacteraceae;g__RF16;s__	d__Bacteria	p__Bacteroidota	c__Bacteroidia	o__Bacteroidales	f__Paludibacteraceae	g__RF16	s__	D03_KMJN_T2106131984_bin.97_contig_000038_17	VFG001855(gb|WP_197535493)	htpB	VF0159	VFC0001	Adherence
SGB_33	D03_KMJN_T2106131984_bin.97	d__Bacteria;p__Bacteroidota;c__Bacteroidia;o__Bacteroidales;f__Paludibacteraceae;g__RF16;s__	d__Bacteria	p__Bacteroidota	c__Bacteroidia	o__Bacteroidales	f__Paludibacteraceae	g__RF16	s__	D03_KMJN_T2106131984_bin.97_contig_000085_5	VFG002365(gb|WP_005167740)	gmd	VF0392	VFC0258	Immune modulation
SGB_33	D03_KMJN_T2106131984_bin.97	d__Bacteria;p__Bacteroidota;c__Bacteroidia;o__Bacteroidales;f__Paludibacteraceae;g__RF16;s__	d__Bacteria	p__Bacteroidota	c__Bacteroidia	o__Bacteroidales	f__Paludibacteraceae	g__RF16	s__	D03_KMJN_T2106131984_bin.97_contig_000085_5	VFG048885(gb|WP_014907227)	gmd	VF0560	VFC0258	Immune modulation
SGB_33	D03_KMJN_T2106131984_bin.97	d__Bacteria;p__Bacteroidota;c__Bacteroidia;o__Bacteroidales;f__Paludibacteraceae;g__RF16;s__	d__Bacteria	p__Bacteroidota	c__Bacteroidia	o__Bacteroidales	f__Paludibacteraceae	g__RF16	s__	D03_KMJN_T2106131984_bin.97_contig_000085_5	VFG002225(gb|WP_002963680)	gmd	VF0367	VFC0258	Immune modulation
SGB_33	D03_KMJN_T2106131984_bin.97	d__Bacteria;p__Bacteroidota;c__Bacteroidia;o__Bacteroidales;f__Paludibacteraceae;g__RF16;s__	d__Bacteria	p__Bacteroidota	c__Bacteroidia	o__Bacteroidales	f__Paludibacteraceae	g__RF16	s__	D03_KMJN_T2106131984_bin.97_contig_000085_5	VFG000321(gb|WP_000659810)	rfbD	VF0056	VFC0258	Immune modulation
SGB_33	D03_KMJN_T2106131984_bin.97	d__Bacteria;p__Bacteroidota;c__Bacteroidia;o__Bacteroidales;f__Paludibacteraceae;g__RF16;s__	d__Bacteria	p__Bacteroidota	c__Bacteroidia	o__Bacteroidales	f__Paludibacteraceae	g__RF16	s__	D03_KMJN_T2106131984_bin.97_contig_000105_10	VFG047039(gb|WP_003018140)	wbtL	VF0542	VFC0258	Immune modulation
SGB_33	D03_KMJN_T2106131984_bin.97	d__Bacteria;p__Bacteroidota;c__Bacteroidia;o__Bacteroidales;f__Paludibacteraceae;g__RF16;s__	d__Bacteria	p__Bacteroidota	c__Bacteroidia	o__Bacteroidales	f__Paludibacteraceae	g__RF16	s__	D03_KMJN_T2106131984_bin.97_contig_000120_16	VFG001855(gb|WP_197535493)	htpB	VF0159	VFC0001	Adherence
SGB_33	D03_KMJN_T2106131984_bin.97	d__Bacteria;p__Bacteroidota;c__Bacteroidia;o__Bacteroidales;f__Paludibacteraceae;g__RF16;s__	d__Bacteria	p__Bacteroidota	c__Bacteroidia	o__Bacteroidales	f__Paludibacteraceae	g__RF16	s__	D03_KMJN_T2106131984_bin.97_contig_000120_16	VFG012095(gb|WP_003435012)	groEL	VF0594	VFC0001	Adherence
SGB_33	D03_KMJN_T2106131984_bin.97	d__Bacteria;p__Bacteroidota;c__Bacteroidia;o__Bacteroidales;f__Paludibacteraceae;g__RF16;s__	d__Bacteria	p__Bacteroidota	c__Bacteroidia	o__Bacteroidales	f__Paludibacteraceae	g__RF16	s__	D03_KMJN_T2106131984_bin.97_contig_000122_3	VFG048797(gb|WP_004175261)	ugd	VF0560	VFC0258	Immune modulation
SGB_34	D04_KMJN_T2106131985_bin.102	d__Bacteria;p__Synergistota;c__Synergistia;o__Synergistales;f__Synergistaceae;g__E4-60;s__	d__Bacteria	p__Synergistota	c__Synergistia	o__Synergistales	f__Synergistaceae	g__E4-60	s__	D04_KMJN_T2106131985_bin.102_contig_000006_1	VFG002437(gb|WP_011325557)	boaB	VF0435	VFC0001	Adherence
SGB_34	D04_KMJN_T2106131985_bin.102	d__Bacteria;p__Synergistota;c__Synergistia;o__Synergistales;f__Synergistaceae;g__E4-60;s__	d__Bacteria	p__Synergistota	c__Synergistia	o__Synergistales	f__Synergistaceae	g__E4-60	s__	D04_KMJN_T2106131985_bin.102_contig_000006_1	VFG002437(gb|WP_011325557)	boaB	VF0435	VFC0001	Adherence
SGB_34	D04_KMJN_T2106131985_bin.102	d__Bacteria;p__Synergistota;c__Synergistia;o__Synergistales;f__Synergistaceae;g__E4-60;s__	d__Bacteria	p__Synergistota	c__Synergistia	o__Synergistales	f__Synergistaceae	g__E4-60	s__	D04_KMJN_T2106131985_bin.102_contig_000006_1	VFG002436(gb|WP_080341181)	boaA	VF0434	VFC0001	Adherence
SGB_34	D04_KMJN_T2106131985_bin.102	d__Bacteria;p__Synergistota;c__Synergistia;o__Synergistales;f__Synergistaceae;g__E4-60;s__	d__Bacteria	p__Synergistota	c__Synergistia	o__Synergistales	f__Synergistaceae	g__E4-60	s__	D04_KMJN_T2106131985_bin.102_contig_000006_1	VFG002436(gb|WP_080341181)	boaA	VF0434	VFC0001	Adherence
SGB_34	D04_KMJN_T2106131985_bin.102	d__Bacteria;p__Synergistota;c__Synergistia;o__Synergistales;f__Synergistaceae;g__E4-60;s__	d__Bacteria	p__Synergistota	c__Synergistia	o__Synergistales	f__Synergistaceae	g__E4-60	s__	D04_KMJN_T2106131985_bin.102_contig_000032_3	VFG047039(gb|WP_003018140)	wbtL	VF0542	VFC0258	Immune modulation
SGB_34	D04_KMJN_T2106131985_bin.102	d__Bacteria;p__Synergistota;c__Synergistia;o__Synergistales;f__Synergistaceae;g__E4-60;s__	d__Bacteria	p__Synergistota	c__Synergistia	o__Synergistales	f__Synergistaceae	g__E4-60	s__	D04_KMJN_T2106131985_bin.102_contig_000049_6	VFG000077(gb|NP_465991)	clpP	VF0074	VFC0282	Stress survival
SGB_34	D04_KMJN_T2106131985_bin.102	d__Bacteria;p__Synergistota;c__Synergistia;o__Synergistales;f__Synergistaceae;g__E4-60;s__	d__Bacteria	p__Synergistota	c__Synergistia	o__Synergistales	f__Synergistaceae	g__E4-60	s__	D04_KMJN_T2106131985_bin.102_contig_000071_1	VFG046465(gb|WP_003028672)	tufA	VF0460	VFC0001	Adherence
SGB_34	D04_KMJN_T2106131985_bin.102	d__Bacteria;p__Synergistota;c__Synergistia;o__Synergistales;f__Synergistaceae;g__E4-60;s__	d__Bacteria	p__Synergistota	c__Synergistia	o__Synergistales	f__Synergistaceae	g__E4-60	s__	D04_KMJN_T2106131985_bin.102_contig_000115_1	VFG000029(gb|WP_010929608)	bplL	VF0033	VFC0258	Immune modulation
SGB_34	D04_KMJN_T2106131985_bin.102	d__Bacteria;p__Synergistota;c__Synergistia;o__Synergistales;f__Synergistaceae;g__E4-60;s__	d__Bacteria	p__Synergistota	c__Synergistia	o__Synergistales	f__Synergistaceae	g__E4-60	s__	D04_KMJN_T2106131985_bin.102_contig_000115_1	VFG047221(gb|WP_003022302)	wbtA	VF0542	VFC0258	Immune modulation
SGB_34	D04_KMJN_T2106131985_bin.102	d__Bacteria;p__Synergistota;c__Synergistia;o__Synergistales;f__Synergistaceae;g__E4-60;s__	d__Bacteria	p__Synergistota	c__Synergistia	o__Synergistales	f__Synergistaceae	g__E4-60	s__	D04_KMJN_T2106131985_bin.102_contig_000183_1	VFG002437(gb|WP_011325557)	boaB	VF0435	VFC0001	Adherence
SGB_34	D04_KMJN_T2106131985_bin.102	d__Bacteria;p__Synergistota;c__Synergistia;o__Synergistales;f__Synergistaceae;g__E4-60;s__	d__Bacteria	p__Synergistota	c__Synergistia	o__Synergistales	f__Synergistaceae	g__E4-60	s__	D04_KMJN_T2106131985_bin.102_contig_000183_1	VFG002436(gb|WP_080341181)	boaA	VF0434	VFC0001	Adherence
SGB_34	D04_KMJN_T2106131985_bin.102	d__Bacteria;p__Synergistota;c__Synergistia;o__Synergistales;f__Synergistaceae;g__E4-60;s__	d__Bacteria	p__Synergistota	c__Synergistia	o__Synergistales	f__Synergistaceae	g__E4-60	s__	D04_KMJN_T2106131985_bin.102_contig_000256_10	VFG012095(gb|WP_003435012)	groEL	VF0594	VFC0001	Adherence
SGB_34	D04_KMJN_T2106131985_bin.102	d__Bacteria;p__Synergistota;c__Synergistia;o__Synergistales;f__Synergistaceae;g__E4-60;s__	d__Bacteria	p__Synergistota	c__Synergistia	o__Synergistales	f__Synergistaceae	g__E4-60	s__	D04_KMJN_T2106131985_bin.102_contig_000256_10	VFG001855(gb|WP_197535493)	htpB	VF0159	VFC0001	Adherence
SGB_34	D04_KMJN_T2106131985_bin.102	d__Bacteria;p__Synergistota;c__Synergistia;o__Synergistales;f__Synergistaceae;g__E4-60;s__	d__Bacteria	p__Synergistota	c__Synergistia	o__Synergistales	f__Synergistaceae	g__E4-60	s__	D04_KMJN_T2106131985_bin.102_contig_000266_1	VFG047690(gb|WP_003022616)	pyrB	VF0558	VFC0272	Nutritional/Metabolic factor
SGB_34	D04_KMJN_T2106131985_bin.102	d__Bacteria;p__Synergistota;c__Synergistia;o__Synergistales;f__Synergistaceae;g__E4-60;s__	d__Bacteria	p__Synergistota	c__Synergistia	o__Synergistales	f__Synergistaceae	g__E4-60	s__	D04_KMJN_T2106131985_bin.102_contig_000288_2	VFG047162(gb|WP_003022298)	wbtE	VF0542	VFC0258	Immune modulation
SGB_34	D04_KMJN_T2106131985_bin.102	d__Bacteria;p__Synergistota;c__Synergistia;o__Synergistales;f__Synergistaceae;g__E4-60;s__	d__Bacteria	p__Synergistota	c__Synergistia	o__Synergistales	f__Synergistaceae	g__E4-60	s__	D04_KMJN_T2106131985_bin.102_contig_000318_4	VFG048797(gb|WP_004175261)	ugd	VF0560	VFC0258	Immune modulation
SGB_34	D04_KMJN_T2106131985_bin.102	d__Bacteria;p__Synergistota;c__Synergistia;o__Synergistales;f__Synergistaceae;g__E4-60;s__	d__Bacteria	p__Synergistota	c__Synergistia	o__Synergistales	f__Synergistaceae	g__E4-60	s__	D04_KMJN_T2106131985_bin.102_contig_000318_4	VFG000963(gb|WP_009880737)	hasB	VF0244	VFC0258	Immune modulation
SGB_35	D04_KMJN_T2106131985_bin.113	d__Bacteria;p__Bacillota_A;c__Clostridia;o__Lachnospirales;f__Lachnospiraceae;g__UBA1755;s__	d__Bacteria	p__Bacillota_A	c__Clostridia	o__Lachnospirales	f__Lachnospiraceae	g__UBA1755	s__	D04_KMJN_T2106131985_bin.113_contig_000049_1	VFG012095(gb|WP_003435012)	groEL	VF0594	VFC0001	Adherence
SGB_35	D04_KMJN_T2106131985_bin.113	d__Bacteria;p__Bacillota_A;c__Clostridia;o__Lachnospirales;f__Lachnospiraceae;g__UBA1755;s__	d__Bacteria	p__Bacillota_A	c__Clostridia	o__Lachnospirales	f__Lachnospiraceae	g__UBA1755	s__	D04_KMJN_T2106131985_bin.113_contig_000049_1	VFG001855(gb|WP_197535493)	htpB	VF0159	VFC0001	Adherence
SGB_35	D04_KMJN_T2106131985_bin.113	d__Bacteria;p__Bacillota_A;c__Clostridia;o__Lachnospirales;f__Lachnospiraceae;g__UBA1755;s__	d__Bacteria	p__Bacillota_A	c__Clostridia	o__Lachnospirales	f__Lachnospiraceae	g__UBA1755	s__	D04_KMJN_T2106131985_bin.113_contig_000050_1	VFG012095(gb|WP_003435012)	groEL	VF0594	VFC0001	Adherence
SGB_35	D04_KMJN_T2106131985_bin.113	d__Bacteria;p__Bacillota_A;c__Clostridia;o__Lachnospirales;f__Lachnospiraceae;g__UBA1755;s__	d__Bacteria	p__Bacillota_A	c__Clostridia	o__Lachnospirales	f__Lachnospiraceae	g__UBA1755	s__	D04_KMJN_T2106131985_bin.113_contig_000081_3	VFG013286(gb|WP_005694325)	galE	VF0044	VFC0258	Immune modulation
SGB_35	D04_KMJN_T2106131985_bin.113	d__Bacteria;p__Bacillota_A;c__Clostridia;o__Lachnospirales;f__Lachnospiraceae;g__UBA1755;s__	d__Bacteria	p__Bacillota_A	c__Clostridia	o__Lachnospirales	f__Lachnospiraceae	g__UBA1755	s__	D04_KMJN_T2106131985_bin.113_contig_000108_16	VFG046465(gb|WP_003028672)	tufA	VF0460	VFC0001	Adherence
SGB_35	D04_KMJN_T2106131985_bin.113	d__Bacteria;p__Bacillota_A;c__Clostridia;o__Lachnospirales;f__Lachnospiraceae;g__UBA1755;s__	d__Bacteria	p__Bacillota_A	c__Clostridia	o__Lachnospirales	f__Lachnospiraceae	g__UBA1755	s__	D04_KMJN_T2106131985_bin.113_contig_000223_11	VFG000077(gb|NP_465991)	clpP	VF0074	VFC0282	Stress survival
SGB_35	D04_KMJN_T2106131985_bin.113	d__Bacteria;p__Bacillota_A;c__Clostridia;o__Lachnospirales;f__Lachnospiraceae;g__UBA1755;s__	d__Bacteria	p__Bacillota_A	c__Clostridia	o__Lachnospirales	f__Lachnospiraceae	g__UBA1755	s__	D04_KMJN_T2106131985_bin.113_contig_000300_12	VFG002182(gb|WP_002376666)	cpsI	VF0361	VFC0258	Immune modulation
SGB_36	D04_KMJN_T2106131985_bin.129	d__Bacteria;p__Bacteroidota;c__Bacteroidia;o__Bacteroidales;f__Paludibacteraceae;g__Aphodosoma;s__	d__Bacteria	p__Bacteroidota	c__Bacteroidia	o__Bacteroidales	f__Paludibacteraceae	g__Aphodosoma	s__	D04_KMJN_T2106131985_bin.129_contig_000004_7	VFG047039(gb|WP_003018140)	wbtL	VF0542	VFC0258	Immune modulation
SGB_36	D04_KMJN_T2106131985_bin.129	d__Bacteria;p__Bacteroidota;c__Bacteroidia;o__Bacteroidales;f__Paludibacteraceae;g__Aphodosoma;s__	d__Bacteria	p__Bacteroidota	c__Bacteroidia	o__Bacteroidales	f__Paludibacteraceae	g__Aphodosoma	s__	D04_KMJN_T2106131985_bin.129_contig_000103_1	VFG046465(gb|WP_003028672)	tufA	VF0460	VFC0001	Adherence
SGB_36	D04_KMJN_T2106131985_bin.129	d__Bacteria;p__Bacteroidota;c__Bacteroidia;o__Bacteroidales;f__Paludibacteraceae;g__Aphodosoma;s__	d__Bacteria	p__Bacteroidota	c__Bacteroidia	o__Bacteroidales	f__Paludibacteraceae	g__Aphodosoma	s__	D04_KMJN_T2106131985_bin.129_contig_000107_14	VFG012095(gb|WP_003435012)	groEL	VF0594	VFC0001	Adherence
SGB_36	D04_KMJN_T2106131985_bin.129	d__Bacteria;p__Bacteroidota;c__Bacteroidia;o__Bacteroidales;f__Paludibacteraceae;g__Aphodosoma;s__	d__Bacteria	p__Bacteroidota	c__Bacteroidia	o__Bacteroidales	f__Paludibacteraceae	g__Aphodosoma	s__	D04_KMJN_T2106131985_bin.129_contig_000107_14	VFG001855(gb|WP_197535493)	htpB	VF0159	VFC0001	Adherence
SGB_36	D04_KMJN_T2106131985_bin.129	d__Bacteria;p__Bacteroidota;c__Bacteroidia;o__Bacteroidales;f__Paludibacteraceae;g__Aphodosoma;s__	d__Bacteria	p__Bacteroidota	c__Bacteroidia	o__Bacteroidales	f__Paludibacteraceae	g__Aphodosoma	s__	D04_KMJN_T2106131985_bin.129_contig_000193_4	VFG012095(gb|WP_003435012)	groEL	VF0594	VFC0001	Adherence
SGB_36	D04_KMJN_T2106131985_bin.129	d__Bacteria;p__Bacteroidota;c__Bacteroidia;o__Bacteroidales;f__Paludibacteraceae;g__Aphodosoma;s__	d__Bacteria	p__Bacteroidota	c__Bacteroidia	o__Bacteroidales	f__Paludibacteraceae	g__Aphodosoma	s__	D04_KMJN_T2106131985_bin.129_contig_000217_4	VFG048885(gb|WP_014907227)	gmd	VF0560	VFC0258	Immune modulation
SGB_36	D04_KMJN_T2106131985_bin.129	d__Bacteria;p__Bacteroidota;c__Bacteroidia;o__Bacteroidales;f__Paludibacteraceae;g__Aphodosoma;s__	d__Bacteria	p__Bacteroidota	c__Bacteroidia	o__Bacteroidales	f__Paludibacteraceae	g__Aphodosoma	s__	D04_KMJN_T2106131985_bin.129_contig_000217_4	VFG002225(gb|WP_002963680)	gmd	VF0367	VFC0258	Immune modulation
SGB_37	D04_KMJN_T2106131985_bin.141	d__Bacteria;p__Bacillota;c__Bacilli;o__ML615J-28;f__CAG-698;g__RGIG3506;s__	d__Bacteria	p__Bacillota	c__Bacilli	o__ML615J-28	f__CAG-698	g__RGIG3506	s__	D04_KMJN_T2106131985_bin.141_contig_000271_3	VFG046465(gb|WP_003028672)	tufA	VF0460	VFC0001	Adherence
SGB_38	D04_KMJN_T2106131985_bin.169	d__Bacteria;p__Bacteroidota;c__Bacteroidia;o__Bacteroidales;f__Paludibacteraceae;g__Aphodosoma;s__	d__Bacteria	p__Bacteroidota	c__Bacteroidia	o__Bacteroidales	f__Paludibacteraceae	g__Aphodosoma	s__	D04_KMJN_T2106131985_bin.169_contig_000020_13	VFG013286(gb|WP_005694325)	galE	VF0044	VFC0258	Immune modulation
SGB_38	D04_KMJN_T2106131985_bin.169	d__Bacteria;p__Bacteroidota;c__Bacteroidia;o__Bacteroidales;f__Paludibacteraceae;g__Aphodosoma;s__	d__Bacteria	p__Bacteroidota	c__Bacteroidia	o__Bacteroidales	f__Paludibacteraceae	g__Aphodosoma	s__	D04_KMJN_T2106131985_bin.169_contig_000064_16	VFG046465(gb|WP_003028672)	tufA	VF0460	VFC0001	Adherence
SGB_38	D04_KMJN_T2106131985_bin.169	d__Bacteria;p__Bacteroidota;c__Bacteroidia;o__Bacteroidales;f__Paludibacteraceae;g__Aphodosoma;s__	d__Bacteria	p__Bacteroidota	c__Bacteroidia	o__Bacteroidales	f__Paludibacteraceae	g__Aphodosoma	s__	D04_KMJN_T2106131985_bin.169_contig_000095_23	VFG047039(gb|WP_003018140)	wbtL	VF0542	VFC0258	Immune modulation
SGB_38	D04_KMJN_T2106131985_bin.169	d__Bacteria;p__Bacteroidota;c__Bacteroidia;o__Bacteroidales;f__Paludibacteraceae;g__Aphodosoma;s__	d__Bacteria	p__Bacteroidota	c__Bacteroidia	o__Bacteroidales	f__Paludibacteraceae	g__Aphodosoma	s__	D04_KMJN_T2106131985_bin.169_contig_000097_15	VFG047149(gb|WP_003029668)	wbtF	VF0542	VFC0258	Immune modulation
SGB_38	D04_KMJN_T2106131985_bin.169	d__Bacteria;p__Bacteroidota;c__Bacteroidia;o__Bacteroidales;f__Paludibacteraceae;g__Aphodosoma;s__	d__Bacteria	p__Bacteroidota	c__Bacteroidia	o__Bacteroidales	f__Paludibacteraceae	g__Aphodosoma	s__	D04_KMJN_T2106131985_bin.169_contig_000108_20	VFG001376(gb|WP_000695335)	cps4L	VF0144	VFC0258	Immune modulation
SGB_38	D04_KMJN_T2106131985_bin.169	d__Bacteria;p__Bacteroidota;c__Bacteroidia;o__Bacteroidales;f__Paludibacteraceae;g__Aphodosoma;s__	d__Bacteria	p__Bacteroidota	c__Bacteroidia	o__Bacteroidales	f__Paludibacteraceae	g__Aphodosoma	s__	D04_KMJN_T2106131985_bin.169_contig_000108_21	VFG001375(gb|WP_000594468)	cps4K	VF0144	VFC0258	Immune modulation
SGB_38	D04_KMJN_T2106131985_bin.169	d__Bacteria;p__Bacteroidota;c__Bacteroidia;o__Bacteroidales;f__Paludibacteraceae;g__Aphodosoma;s__	d__Bacteria	p__Bacteroidota	c__Bacteroidia	o__Bacteroidales	f__Paludibacteraceae	g__Aphodosoma	s__	D04_KMJN_T2106131985_bin.169_contig_000108_22	VFG001374(gb|WP_000077424)	cps4J	VF0144	VFC0258	Immune modulation
SGB_38	D04_KMJN_T2106131985_bin.169	d__Bacteria;p__Bacteroidota;c__Bacteroidia;o__Bacteroidales;f__Paludibacteraceae;g__Aphodosoma;s__	d__Bacteria	p__Bacteroidota	c__Bacteroidia	o__Bacteroidales	f__Paludibacteraceae	g__Aphodosoma	s__	D04_KMJN_T2106131985_bin.169_contig_000108_22	VFG001301(gb|WP_000459062)	cap8E	VF0003	VFC0258	Immune modulation
SGB_40	D04_KMJN_T2106131985_bin.198	d__Bacteria;p__Verrucomicrobiota;c__Lentisphaeria;o__Victivallales;f__UBA1829;g__SIG77;s__	d__Bacteria	p__Verrucomicrobiota	c__Lentisphaeria	o__Victivallales	f__UBA1829	g__SIG77	s__	D04_KMJN_T2106131985_bin.198_contig_000001_98	VFG046465(gb|WP_003028672)	tufA	VF0460	VFC0001	Adherence
SGB_40	D04_KMJN_T2106131985_bin.198	d__Bacteria;p__Verrucomicrobiota;c__Lentisphaeria;o__Victivallales;f__UBA1829;g__SIG77;s__	d__Bacteria	p__Verrucomicrobiota	c__Lentisphaeria	o__Victivallales	f__UBA1829	g__SIG77	s__	D04_KMJN_T2106131985_bin.198_contig_000001_143	VFG002070(gb|NP_248774)	hsiC1/vipB/tssC	VF0334	VFC0086	Effector delivery system
SGB_40	D04_KMJN_T2106131985_bin.198	d__Bacteria;p__Verrucomicrobiota;c__Lentisphaeria;o__Victivallales;f__UBA1829;g__SIG77;s__	d__Bacteria	p__Verrucomicrobiota	c__Lentisphaeria	o__Victivallales	f__UBA1829	g__SIG77	s__	D04_KMJN_T2106131985_bin.198_contig_000001_143	VFG041098(gb|NP_459271)	STM0274	VF0974	VFC0086	Effector delivery system
SGB_40	D04_KMJN_T2106131985_bin.198	d__Bacteria;p__Verrucomicrobiota;c__Lentisphaeria;o__Victivallales;f__UBA1829;g__SIG77;s__	d__Bacteria	p__Verrucomicrobiota	c__Lentisphaeria	o__Victivallales	f__UBA1829	g__SIG77	s__	D04_KMJN_T2106131985_bin.198_contig_000001_144	VFG002069(gb|NP_248773)	hsiB1/vipA/tssB	VF0334	VFC0086	Effector delivery system
SGB_40	D04_KMJN_T2106131985_bin.198	d__Bacteria;p__Verrucomicrobiota;c__Lentisphaeria;o__Victivallales;f__UBA1829;g__SIG77;s__	d__Bacteria	p__Verrucomicrobiota	c__Lentisphaeria	o__Victivallales	f__UBA1829	g__SIG77	s__	D04_KMJN_T2106131985_bin.198_contig_000018_27	VFG050113(gb|WP_000590108)	cesC	VF0583	VFC0235	Exotoxin
SGB_40	D04_KMJN_T2106131985_bin.198	d__Bacteria;p__Verrucomicrobiota;c__Lentisphaeria;o__Victivallales;f__UBA1829;g__SIG77;s__	d__Bacteria	p__Verrucomicrobiota	c__Lentisphaeria	o__Victivallales	f__UBA1829	g__SIG77	s__	D04_KMJN_T2106131985_bin.198_contig_000021_3	VFG002070(gb|NP_248774)	hsiC1/vipB/tssC	VF0334	VFC0086	Effector delivery system
SGB_40	D04_KMJN_T2106131985_bin.198	d__Bacteria;p__Verrucomicrobiota;c__Lentisphaeria;o__Victivallales;f__UBA1829;g__SIG77;s__	d__Bacteria	p__Verrucomicrobiota	c__Lentisphaeria	o__Victivallales	f__UBA1829	g__SIG77	s__	D04_KMJN_T2106131985_bin.198_contig_000023_48	VFG011430(gb|WP_002963616)	acpXL	VF0367	VFC0258	Immune modulation
SGB_40	D04_KMJN_T2106131985_bin.198	d__Bacteria;p__Verrucomicrobiota;c__Lentisphaeria;o__Victivallales;f__UBA1829;g__SIG77;s__	d__Bacteria	p__Verrucomicrobiota	c__Lentisphaeria	o__Victivallales	f__UBA1829	g__SIG77	s__	D04_KMJN_T2106131985_bin.198_contig_000044_2	VFG000841(gb|WP_000987091)	hlyB	VF0207	VFC0235	Exotoxin
SGB_40	D04_KMJN_T2106131985_bin.198	d__Bacteria;p__Verrucomicrobiota;c__Lentisphaeria;o__Victivallales;f__UBA1829;g__SIG77;s__	d__Bacteria	p__Verrucomicrobiota	c__Lentisphaeria	o__Victivallales	f__UBA1829	g__SIG77	s__	D04_KMJN_T2106131985_bin.198_contig_000044_2	VFG000907(gb|WP_000376545)	hlyB	VF0225	VFC0235	Exotoxin
SGB_40	D04_KMJN_T2106131985_bin.198	d__Bacteria;p__Verrucomicrobiota;c__Lentisphaeria;o__Victivallales;f__UBA1829;g__SIG77;s__	d__Bacteria	p__Verrucomicrobiota	c__Lentisphaeria	o__Victivallales	f__UBA1829	g__SIG77	s__	D04_KMJN_T2106131985_bin.198_contig_000047_44	VFG001855(gb|WP_197535493)	htpB	VF0159	VFC0001	Adherence
SGB_40	D04_KMJN_T2106131985_bin.198	d__Bacteria;p__Verrucomicrobiota;c__Lentisphaeria;o__Victivallales;f__UBA1829;g__SIG77;s__	d__Bacteria	p__Verrucomicrobiota	c__Lentisphaeria	o__Victivallales	f__UBA1829	g__SIG77	s__	D04_KMJN_T2106131985_bin.198_contig_000066_7	VFG013368(gb|WP_005693225)	rffG	VF0044	VFC0258	Immune modulation
SGB_41	D04_KMJN_T2106131985_bin.212	d__Bacteria;p__Bacillota;c__Bacilli;o__RFN20;f__CAG-826;g__UBA3207;s__	d__Bacteria	p__Bacillota	c__Bacilli	o__RFN20	f__CAG-826	g__UBA3207	s__	D04_KMJN_T2106131985_bin.212_contig_000064_2	VFG001376(gb|WP_000695335)	cps4L	VF0144	VFC0258	Immune modulation
SGB_41	D04_KMJN_T2106131985_bin.212	d__Bacteria;p__Bacillota;c__Bacilli;o__RFN20;f__CAG-826;g__UBA3207;s__	d__Bacteria	p__Bacillota	c__Bacilli	o__RFN20	f__CAG-826	g__UBA3207	s__	D04_KMJN_T2106131985_bin.212_contig_000127_1	VFG001301(gb|WP_000459062)	cap8E	VF0003	VFC0258	Immune modulation
SGB_42	D04_KMJN_T2106131985_bin.30	d__Bacteria;p__Bacillota_A;c__Clostridia;o__Oscillospirales;f__Acutalibacteraceae;g__;s__	d__Bacteria	p__Bacillota_A	c__Clostridia	o__Oscillospirales	f__Acutalibacteraceae	g__	s__	D04_KMJN_T2106131985_bin.30_contig_000061_4	VFG045308(gb|WP_011213310)	rfbA	VF0171	VFC0258	Immune modulation
SGB_42	D04_KMJN_T2106131985_bin.30	d__Bacteria;p__Bacillota_A;c__Clostridia;o__Oscillospirales;f__Acutalibacteraceae;g__;s__	d__Bacteria	p__Bacillota_A	c__Clostridia	o__Oscillospirales	f__Acutalibacteraceae	g__	s__	D04_KMJN_T2106131985_bin.30_contig_000117_4	VFG000077(gb|NP_465991)	clpP	VF0074	VFC0282	Stress survival
SGB_42	D04_KMJN_T2106131985_bin.30	d__Bacteria;p__Bacillota_A;c__Clostridia;o__Oscillospirales;f__Acutalibacteraceae;g__;s__	d__Bacteria	p__Bacillota_A	c__Clostridia	o__Oscillospirales	f__Acutalibacteraceae	g__	s__	D04_KMJN_T2106131985_bin.30_contig_000317_2	VFG012095(gb|WP_003435012)	groEL	VF0594	VFC0001	Adherence
SGB_43	D04_KMJN_T2106131985_bin.55	d__Bacteria;p__Bacteroidota;c__Bacteroidia;o__Bacteroidales;f__UBA932;g__Bact-11;s__	d__Bacteria	p__Bacteroidota	c__Bacteroidia	o__Bacteroidales	f__UBA932	g__Bact-11	s__	D04_KMJN_T2106131985_bin.55_contig_000003_51	VFG013286(gb|WP_005694325)	galE	VF0044	VFC0258	Immune modulation
SGB_43	D04_KMJN_T2106131985_bin.55	d__Bacteria;p__Bacteroidota;c__Bacteroidia;o__Bacteroidales;f__UBA932;g__Bact-11;s__	d__Bacteria	p__Bacteroidota	c__Bacteroidia	o__Bacteroidales	f__UBA932	g__Bact-11	s__	D04_KMJN_T2106131985_bin.55_contig_000005_1	VFG001376(gb|WP_000695335)	cps4L	VF0144	VFC0258	Immune modulation
SGB_43	D04_KMJN_T2106131985_bin.55	d__Bacteria;p__Bacteroidota;c__Bacteroidia;o__Bacteroidales;f__UBA932;g__Bact-11;s__	d__Bacteria	p__Bacteroidota	c__Bacteroidia	o__Bacteroidales	f__UBA932	g__Bact-11	s__	D04_KMJN_T2106131985_bin.55_contig_000008_1	VFG001375(gb|WP_000594468)	cps4K	VF0144	VFC0258	Immune modulation
SGB_43	D04_KMJN_T2106131985_bin.55	d__Bacteria;p__Bacteroidota;c__Bacteroidia;o__Bacteroidales;f__UBA932;g__Bact-11;s__	d__Bacteria	p__Bacteroidota	c__Bacteroidia	o__Bacteroidales	f__UBA932	g__Bact-11	s__	D04_KMJN_T2106131985_bin.55_contig_000008_2	VFG001374(gb|WP_000077424)	cps4J	VF0144	VFC0258	Immune modulation
SGB_43	D04_KMJN_T2106131985_bin.55	d__Bacteria;p__Bacteroidota;c__Bacteroidia;o__Bacteroidales;f__UBA932;g__Bact-11;s__	d__Bacteria	p__Bacteroidota	c__Bacteroidia	o__Bacteroidales	f__UBA932	g__Bact-11	s__	D04_KMJN_T2106131985_bin.55_contig_000008_2	VFG001301(gb|WP_000459062)	cap8E	VF0003	VFC0258	Immune modulation
SGB_43	D04_KMJN_T2106131985_bin.55	d__Bacteria;p__Bacteroidota;c__Bacteroidia;o__Bacteroidales;f__UBA932;g__Bact-11;s__	d__Bacteria	p__Bacteroidota	c__Bacteroidia	o__Bacteroidales	f__UBA932	g__Bact-11	s__	D04_KMJN_T2106131985_bin.55_contig_000052_19	VFG012095(gb|WP_003435012)	groEL	VF0594	VFC0001	Adherence
SGB_43	D04_KMJN_T2106131985_bin.55	d__Bacteria;p__Bacteroidota;c__Bacteroidia;o__Bacteroidales;f__UBA932;g__Bact-11;s__	d__Bacteria	p__Bacteroidota	c__Bacteroidia	o__Bacteroidales	f__UBA932	g__Bact-11	s__	D04_KMJN_T2106131985_bin.55_contig_000052_19	VFG001855(gb|WP_197535493)	htpB	VF0159	VFC0001	Adherence
SGB_43	D04_KMJN_T2106131985_bin.55	d__Bacteria;p__Bacteroidota;c__Bacteroidia;o__Bacteroidales;f__UBA932;g__Bact-11;s__	d__Bacteria	p__Bacteroidota	c__Bacteroidia	o__Bacteroidales	f__UBA932	g__Bact-11	s__	D04_KMJN_T2106131985_bin.55_contig_000056_69	VFG047039(gb|WP_003018140)	wbtL	VF0542	VFC0258	Immune modulation
SGB_44	D04_KMJN_T2106131985_bin.65	d__Bacteria;p__Bacillota_A;c__Clostridia;o__Oscillospirales;f__Acutalibacteraceae;g__CAG-177;s__	d__Bacteria	p__Bacillota_A	c__Clostridia	o__Oscillospirales	f__Acutalibacteraceae	g__CAG-177	s__	D04_KMJN_T2106131985_bin.65_contig_000166_4	VFG013286(gb|WP_005694325)	galE	VF0044	VFC0258	Immune modulation
SGB_44	D04_KMJN_T2106131985_bin.65	d__Bacteria;p__Bacillota_A;c__Clostridia;o__Oscillospirales;f__Acutalibacteraceae;g__CAG-177;s__	d__Bacteria	p__Bacillota_A	c__Clostridia	o__Oscillospirales	f__Acutalibacteraceae	g__CAG-177	s__	D04_KMJN_T2106131985_bin.65_contig_000189_14	VFG000077(gb|NP_465991)	clpP	VF0074	VFC0282	Stress survival
SGB_44	D04_KMJN_T2106131985_bin.65	d__Bacteria;p__Bacillota_A;c__Clostridia;o__Oscillospirales;f__Acutalibacteraceae;g__CAG-177;s__	d__Bacteria	p__Bacillota_A	c__Clostridia	o__Oscillospirales	f__Acutalibacteraceae	g__CAG-177	s__	D04_KMJN_T2106131985_bin.65_contig_000323_18	VFG012095(gb|WP_003435012)	groEL	VF0594	VFC0001	Adherence
SGB_44	D04_KMJN_T2106131985_bin.65	d__Bacteria;p__Bacillota_A;c__Clostridia;o__Oscillospirales;f__Acutalibacteraceae;g__CAG-177;s__	d__Bacteria	p__Bacillota_A	c__Clostridia	o__Oscillospirales	f__Acutalibacteraceae	g__CAG-177	s__	D04_KMJN_T2106131985_bin.65_contig_000326_1	VFG046465(gb|WP_003028672)	tufA	VF0460	VFC0001	Adherence
SGB_44	D04_KMJN_T2106131985_bin.65	d__Bacteria;p__Bacillota_A;c__Clostridia;o__Oscillospirales;f__Acutalibacteraceae;g__CAG-177;s__	d__Bacteria	p__Bacillota_A	c__Clostridia	o__Oscillospirales	f__Acutalibacteraceae	g__CAG-177	s__	D04_KMJN_T2106131985_bin.65_contig_000342_3	VFG046465(gb|WP_003028672)	tufA	VF0460	VFC0001	Adherence
SGB_45	D04_KMJN_T2106131985_bin.69	d__Bacteria;p__Bacteroidota;c__Bacteroidia;o__Bacteroidales;f__Rikenellaceae;g__Mucinivorans;s__	d__Bacteria	p__Bacteroidota	c__Bacteroidia	o__Bacteroidales	f__Rikenellaceae	g__Mucinivorans	s__	D04_KMJN_T2106131985_bin.69_contig_000008_9	VFG046465(gb|WP_003028672)	tufA	VF0460	VFC0001	Adherence
SGB_45	D04_KMJN_T2106131985_bin.69	d__Bacteria;p__Bacteroidota;c__Bacteroidia;o__Bacteroidales;f__Rikenellaceae;g__Mucinivorans;s__	d__Bacteria	p__Bacteroidota	c__Bacteroidia	o__Bacteroidales	f__Rikenellaceae	g__Mucinivorans	s__	D04_KMJN_T2106131985_bin.69_contig_000059_4	VFG001375(gb|WP_000594468)	cps4K	VF0144	VFC0258	Immune modulation
SGB_45	D04_KMJN_T2106131985_bin.69	d__Bacteria;p__Bacteroidota;c__Bacteroidia;o__Bacteroidales;f__Rikenellaceae;g__Mucinivorans;s__	d__Bacteria	p__Bacteroidota	c__Bacteroidia	o__Bacteroidales	f__Rikenellaceae	g__Mucinivorans	s__	D04_KMJN_T2106131985_bin.69_contig_000059_5	VFG001374(gb|WP_000077424)	cps4J	VF0144	VFC0258	Immune modulation
SGB_45	D04_KMJN_T2106131985_bin.69	d__Bacteria;p__Bacteroidota;c__Bacteroidia;o__Bacteroidales;f__Rikenellaceae;g__Mucinivorans;s__	d__Bacteria	p__Bacteroidota	c__Bacteroidia	o__Bacteroidales	f__Rikenellaceae	g__Mucinivorans	s__	D04_KMJN_T2106131985_bin.69_contig_000059_5	VFG001301(gb|WP_000459062)	cap8E	VF0003	VFC0258	Immune modulation
SGB_45	D04_KMJN_T2106131985_bin.69	d__Bacteria;p__Bacteroidota;c__Bacteroidia;o__Bacteroidales;f__Rikenellaceae;g__Mucinivorans;s__	d__Bacteria	p__Bacteroidota	c__Bacteroidia	o__Bacteroidales	f__Rikenellaceae	g__Mucinivorans	s__	D04_KMJN_T2106131985_bin.69_contig_000147_11	VFG047039(gb|WP_003018140)	wbtL	VF0542	VFC0258	Immune modulation
SGB_45	D04_KMJN_T2106131985_bin.69	d__Bacteria;p__Bacteroidota;c__Bacteroidia;o__Bacteroidales;f__Rikenellaceae;g__Mucinivorans;s__	d__Bacteria	p__Bacteroidota	c__Bacteroidia	o__Bacteroidales	f__Rikenellaceae	g__Mucinivorans	s__	D04_KMJN_T2106131985_bin.69_contig_000179_19	VFG001855(gb|WP_197535493)	htpB	VF0159	VFC0001	Adherence
SGB_45	D04_KMJN_T2106131985_bin.69	d__Bacteria;p__Bacteroidota;c__Bacteroidia;o__Bacteroidales;f__Rikenellaceae;g__Mucinivorans;s__	d__Bacteria	p__Bacteroidota	c__Bacteroidia	o__Bacteroidales	f__Rikenellaceae	g__Mucinivorans	s__	D04_KMJN_T2106131985_bin.69_contig_000179_19	VFG012095(gb|WP_003435012)	groEL	VF0594	VFC0001	Adherence
SGB_45	D04_KMJN_T2106131985_bin.69	d__Bacteria;p__Bacteroidota;c__Bacteroidia;o__Bacteroidales;f__Rikenellaceae;g__Mucinivorans;s__	d__Bacteria	p__Bacteroidota	c__Bacteroidia	o__Bacteroidales	f__Rikenellaceae	g__Mucinivorans	s__	D04_KMJN_T2106131985_bin.69_contig_000192_7	VFG001376(gb|WP_000695335)	cps4L	VF0144	VFC0258	Immune modulation
SGB_45	D04_KMJN_T2106131985_bin.69	d__Bacteria;p__Bacteroidota;c__Bacteroidia;o__Bacteroidales;f__Rikenellaceae;g__Mucinivorans;s__	d__Bacteria	p__Bacteroidota	c__Bacteroidia	o__Bacteroidales	f__Rikenellaceae	g__Mucinivorans	s__	D04_KMJN_T2106131985_bin.69_contig_000216_3	VFG047149(gb|WP_003029668)	wbtF	VF0542	VFC0258	Immune modulation
SGB_46	D04_KMJN_T2106131985_bin.72	d__Bacteria;p__Bacillota_A;c__Clostridia;o__Oscillospirales;f__Oscillospiraceae;g__ER4;s__	d__Bacteria	p__Bacillota_A	c__Clostridia	o__Oscillospirales	f__Oscillospiraceae	g__ER4	s__	D04_KMJN_T2106131985_bin.72_contig_000048_3	VFG047039(gb|WP_003018140)	wbtL	VF0542	VFC0258	Immune modulation
SGB_46	D04_KMJN_T2106131985_bin.72	d__Bacteria;p__Bacillota_A;c__Clostridia;o__Oscillospirales;f__Oscillospiraceae;g__ER4;s__	d__Bacteria	p__Bacillota_A	c__Clostridia	o__Oscillospirales	f__Oscillospiraceae	g__ER4	s__	D04_KMJN_T2106131985_bin.72_contig_000048_3	VFG045308(gb|WP_011213310)	rfbA	VF0171	VFC0258	Immune modulation
SGB_46	D04_KMJN_T2106131985_bin.72	d__Bacteria;p__Bacillota_A;c__Clostridia;o__Oscillospirales;f__Oscillospiraceae;g__ER4;s__	d__Bacteria	p__Bacillota_A	c__Clostridia	o__Oscillospirales	f__Oscillospiraceae	g__ER4	s__	D04_KMJN_T2106131985_bin.72_contig_000066_1	VFG000077(gb|NP_465991)	clpP	VF0074	VFC0282	Stress survival
SGB_46	D04_KMJN_T2106131985_bin.72	d__Bacteria;p__Bacillota_A;c__Clostridia;o__Oscillospirales;f__Oscillospiraceae;g__ER4;s__	d__Bacteria	p__Bacillota_A	c__Clostridia	o__Oscillospirales	f__Oscillospiraceae	g__ER4	s__	D04_KMJN_T2106131985_bin.72_contig_000141_2	VFG047162(gb|WP_003022298)	wbtE	VF0542	VFC0258	Immune modulation
SGB_46	D04_KMJN_T2106131985_bin.72	d__Bacteria;p__Bacillota_A;c__Clostridia;o__Oscillospirales;f__Oscillospiraceae;g__ER4;s__	d__Bacteria	p__Bacillota_A	c__Clostridia	o__Oscillospirales	f__Oscillospiraceae	g__ER4	s__	D04_KMJN_T2106131985_bin.72_contig_000141_3	VFG047149(gb|WP_003029668)	wbtF	VF0542	VFC0258	Immune modulation
SGB_46	D04_KMJN_T2106131985_bin.72	d__Bacteria;p__Bacillota_A;c__Clostridia;o__Oscillospirales;f__Oscillospiraceae;g__ER4;s__	d__Bacteria	p__Bacillota_A	c__Clostridia	o__Oscillospirales	f__Oscillospiraceae	g__ER4	s__	D04_KMJN_T2106131985_bin.72_contig_000212_3	VFG046465(gb|WP_003028672)	tufA	VF0460	VFC0001	Adherence
SGB_46	D04_KMJN_T2106131985_bin.72	d__Bacteria;p__Bacillota_A;c__Clostridia;o__Oscillospirales;f__Oscillospiraceae;g__ER4;s__	d__Bacteria	p__Bacillota_A	c__Clostridia	o__Oscillospirales	f__Oscillospiraceae	g__ER4	s__	D04_KMJN_T2106131985_bin.72_contig_000221_12	VFG012095(gb|WP_003435012)	groEL	VF0594	VFC0001	Adherence
SGB_46	D04_KMJN_T2106131985_bin.72	d__Bacteria;p__Bacillota_A;c__Clostridia;o__Oscillospirales;f__Oscillospiraceae;g__ER4;s__	d__Bacteria	p__Bacillota_A	c__Clostridia	o__Oscillospirales	f__Oscillospiraceae	g__ER4	s__	D04_KMJN_T2106131985_bin.72_contig_000266_2	VFG001405(gb|NP_217219)	sigA/rpoV	VF0257	VFC0301	Regulation
SGB_46	D04_KMJN_T2106131985_bin.72	d__Bacteria;p__Bacillota_A;c__Clostridia;o__Oscillospirales;f__Oscillospiraceae;g__ER4;s__	d__Bacteria	p__Bacillota_A	c__Clostridia	o__Oscillospirales	f__Oscillospiraceae	g__ER4	s__	D04_KMJN_T2106131985_bin.72_contig_000313_2	VFG046465(gb|WP_003028672)	tufA	VF0460	VFC0001	Adherence
SGB_47	D04_KMJN_T2106131985_bin.76	d__Bacteria;p__Verrucomicrobiota;c__Kiritimatiellia;o__RFP12;f__UBA1067;g__UBA1067;s__	d__Bacteria	p__Verrucomicrobiota	c__Kiritimatiellia	o__RFP12	f__UBA1067	g__UBA1067	s__	D04_KMJN_T2106131985_bin.76_contig_000012_1	VFG000048(gb|WP_003820061)	bscN	VF0035	VFC0086	Effector delivery system
SGB_47	D04_KMJN_T2106131985_bin.76	d__Bacteria;p__Verrucomicrobiota;c__Kiritimatiellia;o__RFP12;f__UBA1067;g__UBA1067;s__	d__Bacteria	p__Verrucomicrobiota	c__Kiritimatiellia	o__RFP12	f__UBA1067	g__UBA1067	s__	D04_KMJN_T2106131985_bin.76_contig_000012_1	VFG000390(gb|WP_002212955)	yscN	VF0140	VFC0086	Effector delivery system
SGB_47	D04_KMJN_T2106131985_bin.76	d__Bacteria;p__Verrucomicrobiota;c__Kiritimatiellia;o__RFP12;f__UBA1067;g__UBA1067;s__	d__Bacteria	p__Verrucomicrobiota	c__Kiritimatiellia	o__RFP12	f__UBA1067	g__UBA1067	s__	D04_KMJN_T2106131985_bin.76_contig_000012_1	VFG007158(gb|WP_005477722)	vscN	VF0408	VFC0086	Effector delivery system
SGB_47	D04_KMJN_T2106131985_bin.76	d__Bacteria;p__Verrucomicrobiota;c__Kiritimatiellia;o__RFP12;f__UBA1067;g__UBA1067;s__	d__Bacteria	p__Verrucomicrobiota	c__Kiritimatiellia	o__RFP12	f__UBA1067	g__UBA1067	s__	D04_KMJN_T2106131985_bin.76_contig_000012_1	VFG038348(gb|WP_005320755)	ascN	VF0479	VFC0086	Effector delivery system
SGB_47	D04_KMJN_T2106131985_bin.76	d__Bacteria;p__Verrucomicrobiota;c__Kiritimatiellia;o__RFP12;f__UBA1067;g__UBA1067;s__	d__Bacteria	p__Verrucomicrobiota	c__Kiritimatiellia	o__RFP12	f__UBA1067	g__UBA1067	s__	D04_KMJN_T2106131985_bin.76_contig_000012_1	VFG000192(gb|NP_250388)	pscN	VF0083	VFC0086	Effector delivery system
SGB_47	D04_KMJN_T2106131985_bin.76	d__Bacteria;p__Verrucomicrobiota;c__Kiritimatiellia;o__RFP12;f__UBA1067;g__UBA1067;s__	d__Bacteria	p__Verrucomicrobiota	c__Kiritimatiellia	o__RFP12	f__UBA1067	g__UBA1067	s__	D04_KMJN_T2106131985_bin.76_contig_000148_2	VFG011430(gb|WP_002963616)	acpXL	VF0367	VFC0258	Immune modulation
SGB_47	D04_KMJN_T2106131985_bin.76	d__Bacteria;p__Verrucomicrobiota;c__Kiritimatiellia;o__RFP12;f__UBA1067;g__UBA1067;s__	d__Bacteria	p__Verrucomicrobiota	c__Kiritimatiellia	o__RFP12	f__UBA1067	g__UBA1067	s__	D04_KMJN_T2106131985_bin.76_contig_000210_2	VFG047708(gb|WP_003022611)	carB	VF0558	VFC0272	Nutritional/Metabolic factor
SGB_47	D04_KMJN_T2106131985_bin.76	d__Bacteria;p__Verrucomicrobiota;c__Kiritimatiellia;o__RFP12;f__UBA1067;g__UBA1067;s__	d__Bacteria	p__Verrucomicrobiota	c__Kiritimatiellia	o__RFP12	f__UBA1067	g__UBA1067	s__	D04_KMJN_T2106131985_bin.76_contig_000308_1	VFG013286(gb|WP_005694325)	galE	VF0044	VFC0258	Immune modulation
SGB_48	D04_KMJN_T2106131985_bin.84	d__Bacteria;p__Bacillota_A;c__Clostridia;o__Oscillospirales;f__Oscillospiraceae;g__CAJOIG01;s__	d__Bacteria	p__Bacillota_A	c__Clostridia	o__Oscillospirales	f__Oscillospiraceae	g__CAJOIG01	s__	D04_KMJN_T2106131985_bin.84_contig_000046_1	VFG047149(gb|WP_003029668)	wbtF	VF0542	VFC0258	Immune modulation
SGB_48	D04_KMJN_T2106131985_bin.84	d__Bacteria;p__Bacillota_A;c__Clostridia;o__Oscillospirales;f__Oscillospiraceae;g__CAJOIG01;s__	d__Bacteria	p__Bacillota_A	c__Clostridia	o__Oscillospirales	f__Oscillospiraceae	g__CAJOIG01	s__	D04_KMJN_T2106131985_bin.84_contig_000051_2	VFG046465(gb|WP_003028672)	tufA	VF0460	VFC0001	Adherence
SGB_48	D04_KMJN_T2106131985_bin.84	d__Bacteria;p__Bacillota_A;c__Clostridia;o__Oscillospirales;f__Oscillospiraceae;g__CAJOIG01;s__	d__Bacteria	p__Bacillota_A	c__Clostridia	o__Oscillospirales	f__Oscillospiraceae	g__CAJOIG01	s__	D04_KMJN_T2106131985_bin.84_contig_000141_4	VFG001373(gb|WP_000758382)	cps4I	VF0144	VFC0258	Immune modulation
SGB_48	D04_KMJN_T2106131985_bin.84	d__Bacteria;p__Bacillota_A;c__Clostridia;o__Oscillospirales;f__Oscillospiraceae;g__CAJOIG01;s__	d__Bacteria	p__Bacillota_A	c__Clostridia	o__Oscillospirales	f__Oscillospiraceae	g__CAJOIG01	s__	D04_KMJN_T2106131985_bin.84_contig_000155_5	VFG012095(gb|WP_003435012)	groEL	VF0594	VFC0001	Adherence
SGB_48	D04_KMJN_T2106131985_bin.84	d__Bacteria;p__Bacillota_A;c__Clostridia;o__Oscillospirales;f__Oscillospiraceae;g__CAJOIG01;s__	d__Bacteria	p__Bacillota_A	c__Clostridia	o__Oscillospirales	f__Oscillospiraceae	g__CAJOIG01	s__	D04_KMJN_T2106131985_bin.84_contig_000298_2	VFG000077(gb|NP_465991)	clpP	VF0074	VFC0282	Stress survival
SGB_48	D04_KMJN_T2106131985_bin.84	d__Bacteria;p__Bacillota_A;c__Clostridia;o__Oscillospirales;f__Oscillospiraceae;g__CAJOIG01;s__	d__Bacteria	p__Bacillota_A	c__Clostridia	o__Oscillospirales	f__Oscillospiraceae	g__CAJOIG01	s__	D04_KMJN_T2106131985_bin.84_contig_000317_2	VFG013286(gb|WP_005694325)	galE	VF0044	VFC0258	Immune modulation
SGB_49	D04_KMJN_T2106131985_bin.92	d__Bacteria;p__Pseudomonadota;c__Gammaproteobacteria;o__Pseudomonadales;f__Pseudomonadaceae;g__Pseudomonas_E;s__	d__Bacteria	p__Pseudomonadota	c__Gammaproteobacteria	o__Pseudomonadales	f__Pseudomonadaceae	g__Pseudomonas_E	s__	D04_KMJN_T2106131985_bin.92_contig_000005_1	VFG000161(gb|NP_251089)	pvdD	VF0094	VFC0272	Nutritional/Metabolic factor
SGB_49	D04_KMJN_T2106131985_bin.92	d__Bacteria;p__Pseudomonadota;c__Gammaproteobacteria;o__Pseudomonadales;f__Pseudomonadaceae;g__Pseudomonas_E;s__	d__Bacteria	p__Pseudomonadota	c__Gammaproteobacteria	o__Pseudomonadales	f__Pseudomonadaceae	g__Pseudomonas_E	s__	D04_KMJN_T2106131985_bin.92_contig_000025_3	VFG001255(gb|NP_249796)	fliJ	VF0273	VFC0204	Motility
SGB_49	D04_KMJN_T2106131985_bin.92	d__Bacteria;p__Pseudomonadota;c__Gammaproteobacteria;o__Pseudomonadales;f__Pseudomonadaceae;g__Pseudomonas_E;s__	d__Bacteria	p__Pseudomonadota	c__Gammaproteobacteria	o__Pseudomonadales	f__Pseudomonadaceae	g__Pseudomonas_E	s__	D04_KMJN_T2106131985_bin.92_contig_000032_1	VFG000161(gb|NP_251089)	pvdD	VF0094	VFC0272	Nutritional/Metabolic factor
SGB_49	D04_KMJN_T2106131985_bin.92	d__Bacteria;p__Pseudomonadota;c__Gammaproteobacteria;o__Pseudomonadales;f__Pseudomonadaceae;g__Pseudomonas_E;s__	d__Bacteria	p__Pseudomonadota	c__Gammaproteobacteria	o__Pseudomonadales	f__Pseudomonadaceae	g__Pseudomonas_E	s__	D04_KMJN_T2106131985_bin.92_contig_000032_1	VFG000161(gb|NP_251089)	pvdD	VF0094	VFC0272	Nutritional/Metabolic factor
SGB_49	D04_KMJN_T2106131985_bin.92	d__Bacteria;p__Pseudomonadota;c__Gammaproteobacteria;o__Pseudomonadales;f__Pseudomonadaceae;g__Pseudomonas_E;s__	d__Bacteria	p__Pseudomonadota	c__Gammaproteobacteria	o__Pseudomonadales	f__Pseudomonadaceae	g__Pseudomonas_E	s__	D04_KMJN_T2106131985_bin.92_contig_000069_6	VFG049144(gb|WP_002892069)	acrB	VF0568	VFC0325	Antimicrobial activity/Competitive advantage
SGB_49	D04_KMJN_T2106131985_bin.92	d__Bacteria;p__Pseudomonadota;c__Gammaproteobacteria;o__Pseudomonadales;f__Pseudomonadaceae;g__Pseudomonas_E;s__	d__Bacteria	p__Pseudomonadota	c__Gammaproteobacteria	o__Pseudomonadales	f__Pseudomonadaceae	g__Pseudomonas_E	s__	D04_KMJN_T2106131985_bin.92_contig_000081_2	VFG000116(gb|NP_254170)	algB	VF0091	VFC0271	Biofilm
SGB_49	D04_KMJN_T2106131985_bin.92	d__Bacteria;p__Pseudomonadota;c__Gammaproteobacteria;o__Pseudomonadales;f__Pseudomonadaceae;g__Pseudomonas_E;s__	d__Bacteria	p__Pseudomonadota	c__Gammaproteobacteria	o__Pseudomonadales	f__Pseudomonadaceae	g__Pseudomonas_E	s__	D04_KMJN_T2106131985_bin.92_contig_000084_1	VFG043014(gb|NP_250149)	PA1458	VF0273	VFC0204	Motility
SGB_49	D04_KMJN_T2106131985_bin.92	d__Bacteria;p__Pseudomonadota;c__Gammaproteobacteria;o__Pseudomonadales;f__Pseudomonadaceae;g__Pseudomonas_E;s__	d__Bacteria	p__Pseudomonadota	c__Gammaproteobacteria	o__Pseudomonadales	f__Pseudomonadaceae	g__Pseudomonas_E	s__	D04_KMJN_T2106131985_bin.92_contig_000084_2	VFG043013(gb|NP_250148)	cheZ	VF0273	VFC0204	Motility
SGB_49	D04_KMJN_T2106131985_bin.92	d__Bacteria;p__Pseudomonadota;c__Gammaproteobacteria;o__Pseudomonadales;f__Pseudomonadaceae;g__Pseudomonas_E;s__	d__Bacteria	p__Pseudomonadota	c__Gammaproteobacteria	o__Pseudomonadales	f__Pseudomonadaceae	g__Pseudomonas_E	s__	D04_KMJN_T2106131985_bin.92_contig_000084_3	VFG043012(gb|NP_250147)	cheY	VF0273	VFC0204	Motility
SGB_49	D04_KMJN_T2106131985_bin.92	d__Bacteria;p__Pseudomonadota;c__Gammaproteobacteria;o__Pseudomonadales;f__Pseudomonadaceae;g__Pseudomonas_E;s__	d__Bacteria	p__Pseudomonadota	c__Gammaproteobacteria	o__Pseudomonadales	f__Pseudomonadaceae	g__Pseudomonas_E	s__	D04_KMJN_T2106131985_bin.92_contig_000084_3	VFG007568(gb|WP_000697869)	cheY	VF0519	VFC0204	Motility
SGB_49	D04_KMJN_T2106131985_bin.92	d__Bacteria;p__Pseudomonadota;c__Gammaproteobacteria;o__Pseudomonadales;f__Pseudomonadaceae;g__Pseudomonas_E;s__	d__Bacteria	p__Pseudomonadota	c__Gammaproteobacteria	o__Pseudomonadales	f__Pseudomonadaceae	g__Pseudomonas_E	s__	D04_KMJN_T2106131985_bin.92_contig_000084_3	VFG038699(gb|WP_010634617)	cheY	VF0473	VFC0204	Motility
SGB_49	D04_KMJN_T2106131985_bin.92	d__Bacteria;p__Pseudomonadota;c__Gammaproteobacteria;o__Pseudomonadales;f__Pseudomonadaceae;g__Pseudomonas_E;s__	d__Bacteria	p__Pseudomonadota	c__Gammaproteobacteria	o__Pseudomonadales	f__Pseudomonadaceae	g__Pseudomonas_E	s__	D04_KMJN_T2106131985_bin.92_contig_000084_3	VFG043206(gb|WP_005164479)	cheY	VF0394	VFC0204	Motility
SGB_49	D04_KMJN_T2106131985_bin.92	d__Bacteria;p__Pseudomonadota;c__Gammaproteobacteria;o__Pseudomonadales;f__Pseudomonadaceae;g__Pseudomonas_E;s__	d__Bacteria	p__Pseudomonadota	c__Gammaproteobacteria	o__Pseudomonadales	f__Pseudomonadaceae	g__Pseudomonas_E	s__	D04_KMJN_T2106131985_bin.92_contig_000084_4	VFG014629(gb|NP_250146)	fliA	VF0273	VFC0204	Motility
SGB_49	D04_KMJN_T2106131985_bin.92	d__Bacteria;p__Pseudomonadota;c__Gammaproteobacteria;o__Pseudomonadales;f__Pseudomonadaceae;g__Pseudomonas_E;s__	d__Bacteria	p__Pseudomonadota	c__Gammaproteobacteria	o__Pseudomonadales	f__Pseudomonadaceae	g__Pseudomonas_E	s__	D04_KMJN_T2106131985_bin.92_contig_000084_5	VFG001265(gb|NP_250145)	fleN	VF0273	VFC0204	Motility
SGB_49	D04_KMJN_T2106131985_bin.92	d__Bacteria;p__Pseudomonadota;c__Gammaproteobacteria;o__Pseudomonadales;f__Pseudomonadaceae;g__Pseudomonas_E;s__	d__Bacteria	p__Pseudomonadota	c__Gammaproteobacteria	o__Pseudomonadales	f__Pseudomonadaceae	g__Pseudomonas_E	s__	D04_KMJN_T2106131985_bin.92_contig_000084_5	VFG038691(gb|WP_010634619)	flhG	VF0473	VFC0204	Motility
SGB_49	D04_KMJN_T2106131985_bin.92	d__Bacteria;p__Pseudomonadota;c__Gammaproteobacteria;o__Pseudomonadales;f__Pseudomonadaceae;g__Pseudomonas_E;s__	d__Bacteria	p__Pseudomonadota	c__Gammaproteobacteria	o__Pseudomonadales	f__Pseudomonadaceae	g__Pseudomonas_E	s__	D04_KMJN_T2106131985_bin.92_contig_000084_6	VFG001264(gb|NP_250144)	flhF	VF0273	VFC0204	Motility
SGB_49	D04_KMJN_T2106131985_bin.92	d__Bacteria;p__Pseudomonadota;c__Gammaproteobacteria;o__Pseudomonadales;f__Pseudomonadaceae;g__Pseudomonas_E;s__	d__Bacteria	p__Pseudomonadota	c__Gammaproteobacteria	o__Pseudomonadales	f__Pseudomonadaceae	g__Pseudomonas_E	s__	D04_KMJN_T2106131985_bin.92_contig_000092_1	VFG001252(gb|NP_249793)	fliG	VF0273	VFC0204	Motility
SGB_49	D04_KMJN_T2106131985_bin.92	d__Bacteria;p__Pseudomonadota;c__Gammaproteobacteria;o__Pseudomonadales;f__Pseudomonadaceae;g__Pseudomonas_E;s__	d__Bacteria	p__Pseudomonadota	c__Gammaproteobacteria	o__Pseudomonadales	f__Pseudomonadaceae	g__Pseudomonas_E	s__	D04_KMJN_T2106131985_bin.92_contig_000092_1	VFG038631(gb|WP_011705273)	fliG	VF0473	VFC0204	Motility
SGB_49	D04_KMJN_T2106131985_bin.92	d__Bacteria;p__Pseudomonadota;c__Gammaproteobacteria;o__Pseudomonadales;f__Pseudomonadaceae;g__Pseudomonas_E;s__	d__Bacteria	p__Pseudomonadota	c__Gammaproteobacteria	o__Pseudomonadales	f__Pseudomonadaceae	g__Pseudomonas_E	s__	D04_KMJN_T2106131985_bin.92_contig_000092_1	VFG007466(gb|WP_001030089)	fliG	VF0519	VFC0204	Motility
SGB_49	D04_KMJN_T2106131985_bin.92	d__Bacteria;p__Pseudomonadota;c__Gammaproteobacteria;o__Pseudomonadales;f__Pseudomonadaceae;g__Pseudomonas_E;s__	d__Bacteria	p__Pseudomonadota	c__Gammaproteobacteria	o__Pseudomonadales	f__Pseudomonadaceae	g__Pseudomonas_E	s__	D04_KMJN_T2106131985_bin.92_contig_000092_1	VFG002005(gb|WP_010947485)	fliG	VF0157	VFC0204	Motility
SGB_49	D04_KMJN_T2106131985_bin.92	d__Bacteria;p__Pseudomonadota;c__Gammaproteobacteria;o__Pseudomonadales;f__Pseudomonadaceae;g__Pseudomonas_E;s__	d__Bacteria	p__Pseudomonadota	c__Gammaproteobacteria	o__Pseudomonadales	f__Pseudomonadaceae	g__Pseudomonas_E	s__	D04_KMJN_T2106131985_bin.92_contig_000092_2	VFG001253(gb|NP_249794)	fliH	VF0273	VFC0204	Motility
SGB_49	D04_KMJN_T2106131985_bin.92	d__Bacteria;p__Pseudomonadota;c__Gammaproteobacteria;o__Pseudomonadales;f__Pseudomonadaceae;g__Pseudomonas_E;s__	d__Bacteria	p__Pseudomonadota	c__Gammaproteobacteria	o__Pseudomonadales	f__Pseudomonadaceae	g__Pseudomonas_E	s__	D04_KMJN_T2106131985_bin.92_contig_000092_3	VFG001254(gb|NP_249795)	fliI	VF0273	VFC0204	Motility
SGB_49	D04_KMJN_T2106131985_bin.92	d__Bacteria;p__Pseudomonadota;c__Gammaproteobacteria;o__Pseudomonadales;f__Pseudomonadaceae;g__Pseudomonas_E;s__	d__Bacteria	p__Pseudomonadota	c__Gammaproteobacteria	o__Pseudomonadales	f__Pseudomonadaceae	g__Pseudomonas_E	s__	D04_KMJN_T2106131985_bin.92_contig_000092_3	VFG002499(gb|WP_004197164)	fliI	VF0430	VFC0204	Motility
SGB_49	D04_KMJN_T2106131985_bin.92	d__Bacteria;p__Pseudomonadota;c__Gammaproteobacteria;o__Pseudomonadales;f__Pseudomonadaceae;g__Pseudomonas_E;s__	d__Bacteria	p__Pseudomonadota	c__Gammaproteobacteria	o__Pseudomonadales	f__Pseudomonadaceae	g__Pseudomonas_E	s__	D04_KMJN_T2106131985_bin.92_contig_000092_3	VFG038639(gb|WP_011705275)	fliI	VF0473	VFC0204	Motility
SGB_49	D04_KMJN_T2106131985_bin.92	d__Bacteria;p__Pseudomonadota;c__Gammaproteobacteria;o__Pseudomonadales;f__Pseudomonadaceae;g__Pseudomonas_E;s__	d__Bacteria	p__Pseudomonadota	c__Gammaproteobacteria	o__Pseudomonadales	f__Pseudomonadaceae	g__Pseudomonas_E	s__	D04_KMJN_T2106131985_bin.92_contig_000092_3	VFG007454(gb|WP_000880258)	fliI	VF0519	VFC0204	Motility
SGB_49	D04_KMJN_T2106131985_bin.92	d__Bacteria;p__Pseudomonadota;c__Gammaproteobacteria;o__Pseudomonadales;f__Pseudomonadaceae;g__Pseudomonas_E;s__	d__Bacteria	p__Pseudomonadota	c__Gammaproteobacteria	o__Pseudomonadales	f__Pseudomonadaceae	g__Pseudomonas_E	s__	D04_KMJN_T2106131985_bin.92_contig_000092_3	VFG043340(gb|WP_011946712)	fliI	VF0157	VFC0204	Motility
SGB_49	D04_KMJN_T2106131985_bin.92	d__Bacteria;p__Pseudomonadota;c__Gammaproteobacteria;o__Pseudomonadales;f__Pseudomonadaceae;g__Pseudomonas_E;s__	d__Bacteria	p__Pseudomonadota	c__Gammaproteobacteria	o__Pseudomonadales	f__Pseudomonadaceae	g__Pseudomonas_E	s__	D04_KMJN_T2106131985_bin.92_contig_000092_3	VFG002331(gb|WP_026018001)	fliI	VF0394	VFC0204	Motility
SGB_49	D04_KMJN_T2106131985_bin.92	d__Bacteria;p__Pseudomonadota;c__Gammaproteobacteria;o__Pseudomonadales;f__Pseudomonadaceae;g__Pseudomonas_E;s__	d__Bacteria	p__Pseudomonadota	c__Gammaproteobacteria	o__Pseudomonadales	f__Pseudomonadaceae	g__Pseudomonas_E	s__	D04_KMJN_T2106131985_bin.92_contig_000100_2	VFG001242(gb|NP_249775)	flgI	VF0273	VFC0204	Motility
SGB_49	D04_KMJN_T2106131985_bin.92	d__Bacteria;p__Pseudomonadota;c__Gammaproteobacteria;o__Pseudomonadales;f__Pseudomonadaceae;g__Pseudomonas_E;s__	d__Bacteria	p__Pseudomonadota	c__Gammaproteobacteria	o__Pseudomonadales	f__Pseudomonadaceae	g__Pseudomonas_E	s__	D04_KMJN_T2106131985_bin.92_contig_000100_2	VFG038780(gb|WP_011706637)	flgI	VF0473	VFC0204	Motility
SGB_49	D04_KMJN_T2106131985_bin.92	d__Bacteria;p__Pseudomonadota;c__Gammaproteobacteria;o__Pseudomonadales;f__Pseudomonadaceae;g__Pseudomonas_E;s__	d__Bacteria	p__Pseudomonadota	c__Gammaproteobacteria	o__Pseudomonadales	f__Pseudomonadaceae	g__Pseudomonas_E	s__	D04_KMJN_T2106131985_bin.92_contig_000101_1	VFG043015(gb|NP_250150)	PA1459	VF0273	VFC0204	Motility
SGB_49	D04_KMJN_T2106131985_bin.92	d__Bacteria;p__Pseudomonadota;c__Gammaproteobacteria;o__Pseudomonadales;f__Pseudomonadaceae;g__Pseudomonas_E;s__	d__Bacteria	p__Pseudomonadota	c__Gammaproteobacteria	o__Pseudomonadales	f__Pseudomonadaceae	g__Pseudomonas_E	s__	D04_KMJN_T2106131985_bin.92_contig_000101_1	VFG038711(gb|WP_016350060)	cheB-2	VF0473	VFC0204	Motility
SGB_49	D04_KMJN_T2106131985_bin.92	d__Bacteria;p__Pseudomonadota;c__Gammaproteobacteria;o__Pseudomonadales;f__Pseudomonadaceae;g__Pseudomonas_E;s__	d__Bacteria	p__Pseudomonadota	c__Gammaproteobacteria	o__Pseudomonadales	f__Pseudomonadaceae	g__Pseudomonas_E	s__	D04_KMJN_T2106131985_bin.92_contig_000101_2	VFG014707(gb|NP_250151)	motC	VF0273	VFC0204	Motility
SGB_49	D04_KMJN_T2106131985_bin.92	d__Bacteria;p__Pseudomonadota;c__Gammaproteobacteria;o__Pseudomonadales;f__Pseudomonadaceae;g__Pseudomonas_E;s__	d__Bacteria	p__Pseudomonadota	c__Gammaproteobacteria	o__Pseudomonadales	f__Pseudomonadaceae	g__Pseudomonas_E	s__	D04_KMJN_T2106131985_bin.92_contig_000101_3	VFG014720(gb|NP_250152)	motD	VF0273	VFC0204	Motility
SGB_49	D04_KMJN_T2106131985_bin.92	d__Bacteria;p__Pseudomonadota;c__Gammaproteobacteria;o__Pseudomonadales;f__Pseudomonadaceae;g__Pseudomonas_E;s__	d__Bacteria	p__Pseudomonadota	c__Gammaproteobacteria	o__Pseudomonadales	f__Pseudomonadaceae	g__Pseudomonas_E	s__	D04_KMJN_T2106131985_bin.92_contig_000101_6	VFG043016(gb|NP_250155)	PA1464	VF0273	VFC0204	Motility
SGB_49	D04_KMJN_T2106131985_bin.92	d__Bacteria;p__Pseudomonadota;c__Gammaproteobacteria;o__Pseudomonadales;f__Pseudomonadaceae;g__Pseudomonas_E;s__	d__Bacteria	p__Pseudomonadota	c__Gammaproteobacteria	o__Pseudomonadales	f__Pseudomonadaceae	g__Pseudomonas_E	s__	D04_KMJN_T2106131985_bin.92_contig_000101_6	VFG007544(gb|WP_000075896)	cheW	VF0519	VFC0204	Motility
SGB_49	D04_KMJN_T2106131985_bin.92	d__Bacteria;p__Pseudomonadota;c__Gammaproteobacteria;o__Pseudomonadales;f__Pseudomonadaceae;g__Pseudomonas_E;s__	d__Bacteria	p__Pseudomonadota	c__Gammaproteobacteria	o__Pseudomonadales	f__Pseudomonadaceae	g__Pseudomonas_E	s__	D04_KMJN_T2106131985_bin.92_contig_000117_5	VFG010906(gb|WP_011213314)	csrA	VF0261	VFC0301	Regulation
SGB_49	D04_KMJN_T2106131985_bin.92	d__Bacteria;p__Pseudomonadota;c__Gammaproteobacteria;o__Pseudomonadales;f__Pseudomonadaceae;g__Pseudomonas_E;s__	d__Bacteria	p__Pseudomonadota	c__Gammaproteobacteria	o__Pseudomonadales	f__Pseudomonadaceae	g__Pseudomonas_E	s__	D04_KMJN_T2106131985_bin.92_contig_000121_7	VFG042736(gb|NP_253152)	rpoN	VF0082	VFC0001	Adherence
SGB_49	D04_KMJN_T2106131985_bin.92	d__Bacteria;p__Pseudomonadota;c__Gammaproteobacteria;o__Pseudomonadales;f__Pseudomonadaceae;g__Pseudomonas_E;s__	d__Bacteria	p__Pseudomonadota	c__Gammaproteobacteria	o__Pseudomonadales	f__Pseudomonadaceae	g__Pseudomonas_E	s__	D04_KMJN_T2106131985_bin.92_contig_000138_2	VFG014117(gb|NP_251831)	wbpM	VF0085	VFC0258	Immune modulation
SGB_49	D04_KMJN_T2106131985_bin.92	d__Bacteria;p__Pseudomonadota;c__Gammaproteobacteria;o__Pseudomonadales;f__Pseudomonadaceae;g__Pseudomonas_E;s__	d__Bacteria	p__Pseudomonadota	c__Gammaproteobacteria	o__Pseudomonadales	f__Pseudomonadaceae	g__Pseudomonas_E	s__	D04_KMJN_T2106131985_bin.92_contig_000139_1	VFG001855(gb|WP_197535493)	htpB	VF0159	VFC0001	Adherence
SGB_49	D04_KMJN_T2106131985_bin.92	d__Bacteria;p__Pseudomonadota;c__Gammaproteobacteria;o__Pseudomonadales;f__Pseudomonadaceae;g__Pseudomonas_E;s__	d__Bacteria	p__Pseudomonadota	c__Gammaproteobacteria	o__Pseudomonadales	f__Pseudomonadaceae	g__Pseudomonas_E	s__	D04_KMJN_T2106131985_bin.92_contig_000139_1	VFG012095(gb|WP_003435012)	groEL	VF0594	VFC0001	Adherence
SGB_49	D04_KMJN_T2106131985_bin.92	d__Bacteria;p__Pseudomonadota;c__Gammaproteobacteria;o__Pseudomonadales;f__Pseudomonadaceae;g__Pseudomonas_E;s__	d__Bacteria	p__Pseudomonadota	c__Gammaproteobacteria	o__Pseudomonadales	f__Pseudomonadaceae	g__Pseudomonas_E	s__	D04_KMJN_T2106131985_bin.92_contig_000142_1	VFG002061(gb|NP_248765)	pppA	VF0334	VFC0086	Effector delivery system
SGB_49	D04_KMJN_T2106131985_bin.92	d__Bacteria;p__Pseudomonadota;c__Gammaproteobacteria;o__Pseudomonadales;f__Pseudomonadaceae;g__Pseudomonas_E;s__	d__Bacteria	p__Pseudomonadota	c__Gammaproteobacteria	o__Pseudomonadales	f__Pseudomonadaceae	g__Pseudomonas_E	s__	D04_KMJN_T2106131985_bin.92_contig_000142_2	VFG002060(gb|NP_248764)	ppkA	VF0334	VFC0086	Effector delivery system
SGB_49	D04_KMJN_T2106131985_bin.92	d__Bacteria;p__Pseudomonadota;c__Gammaproteobacteria;o__Pseudomonadales;f__Pseudomonadaceae;g__Pseudomonas_E;s__	d__Bacteria	p__Pseudomonadota	c__Gammaproteobacteria	o__Pseudomonadales	f__Pseudomonadaceae	g__Pseudomonas_E	s__	D04_KMJN_T2106131985_bin.92_contig_000144_1	VFG001381(gb|YP_177728)	icl	VF0253	VFC0346	Others
SGB_49	D04_KMJN_T2106131985_bin.92	d__Bacteria;p__Pseudomonadota;c__Gammaproteobacteria;o__Pseudomonadales;f__Pseudomonadaceae;g__Pseudomonas_E;s__	d__Bacteria	p__Pseudomonadota	c__Gammaproteobacteria	o__Pseudomonadales	f__Pseudomonadaceae	g__Pseudomonas_E	s__	D04_KMJN_T2106131985_bin.92_contig_000156_1	VFG000140(gb|NP_253696)	waaP	VF0085	VFC0258	Immune modulation
SGB_49	D04_KMJN_T2106131985_bin.92	d__Bacteria;p__Pseudomonadota;c__Gammaproteobacteria;o__Pseudomonadales;f__Pseudomonadaceae;g__Pseudomonas_E;s__	d__Bacteria	p__Pseudomonadota	c__Gammaproteobacteria	o__Pseudomonadales	f__Pseudomonadaceae	g__Pseudomonas_E	s__	D04_KMJN_T2106131985_bin.92_contig_000196_5	VFG042739(gb|NP_254019)	crc	VF0082	VFC0001	Adherence
SGB_49	D04_KMJN_T2106131985_bin.92	d__Bacteria;p__Pseudomonadota;c__Gammaproteobacteria;o__Pseudomonadales;f__Pseudomonadaceae;g__Pseudomonas_E;s__	d__Bacteria	p__Pseudomonadota	c__Gammaproteobacteria	o__Pseudomonadales	f__Pseudomonadaceae	g__Pseudomonas_E	s__	D04_KMJN_T2106131985_bin.92_contig_000205_3	VFG016005(gb|NP_251085)	pvdO	VF0094	VFC0272	Nutritional/Metabolic factor
SGB_49	D04_KMJN_T2106131985_bin.92	d__Bacteria;p__Pseudomonadota;c__Gammaproteobacteria;o__Pseudomonadales;f__Pseudomonadaceae;g__Pseudomonas_E;s__	d__Bacteria	p__Pseudomonadota	c__Gammaproteobacteria	o__Pseudomonadales	f__Pseudomonadaceae	g__Pseudomonas_E	s__	D04_KMJN_T2106131985_bin.92_contig_000220_2	VFG015973(gb|NP_251082)	pvdP	VF0094	VFC0272	Nutritional/Metabolic factor
SGB_49	D04_KMJN_T2106131985_bin.92	d__Bacteria;p__Pseudomonadota;c__Gammaproteobacteria;o__Pseudomonadales;f__Pseudomonadaceae;g__Pseudomonas_E;s__	d__Bacteria	p__Pseudomonadota	c__Gammaproteobacteria	o__Pseudomonadales	f__Pseudomonadaceae	g__Pseudomonas_E	s__	D04_KMJN_T2106131985_bin.92_contig_000220_3	VFG015983(gb|NP_251083)	pvdM	VF0094	VFC0272	Nutritional/Metabolic factor
SGB_49	D04_KMJN_T2106131985_bin.92	d__Bacteria;p__Pseudomonadota;c__Gammaproteobacteria;o__Pseudomonadales;f__Pseudomonadaceae;g__Pseudomonas_E;s__	d__Bacteria	p__Pseudomonadota	c__Gammaproteobacteria	o__Pseudomonadales	f__Pseudomonadaceae	g__Pseudomonas_E	s__	D04_KMJN_T2106131985_bin.92_contig_000220_4	VFG015994(gb|NP_251084)	pvdN	VF0094	VFC0272	Nutritional/Metabolic factor
SGB_49	D04_KMJN_T2106131985_bin.92	d__Bacteria;p__Pseudomonadota;c__Gammaproteobacteria;o__Pseudomonadales;f__Pseudomonadaceae;g__Pseudomonas_E;s__	d__Bacteria	p__Pseudomonadota	c__Gammaproteobacteria	o__Pseudomonadales	f__Pseudomonadaceae	g__Pseudomonas_E	s__	D04_KMJN_T2106131985_bin.92_contig_000232_4	VFG002077(gb|NP_248781)	vgrG1a	VF0334	VFC0086	Effector delivery system
SGB_49	D04_KMJN_T2106131985_bin.92	d__Bacteria;p__Pseudomonadota;c__Gammaproteobacteria;o__Pseudomonadales;f__Pseudomonadaceae;g__Pseudomonas_E;s__	d__Bacteria	p__Pseudomonadota	c__Gammaproteobacteria	o__Pseudomonadales	f__Pseudomonadaceae	g__Pseudomonas_E	s__	D04_KMJN_T2106131985_bin.92_contig_000232_4	VFG041011(gb|NP_248785)	vgrG1b	VF0334	VFC0086	Effector delivery system
SGB_49	D04_KMJN_T2106131985_bin.92	d__Bacteria;p__Pseudomonadota;c__Gammaproteobacteria;o__Pseudomonadales;f__Pseudomonadaceae;g__Pseudomonas_E;s__	d__Bacteria	p__Pseudomonadota	c__Gammaproteobacteria	o__Pseudomonadales	f__Pseudomonadaceae	g__Pseudomonas_E	s__	D04_KMJN_T2106131985_bin.92_contig_000232_5	VFG002076(gb|NP_248780)	clpV1	VF0334	VFC0086	Effector delivery system
SGB_49	D04_KMJN_T2106131985_bin.92	d__Bacteria;p__Pseudomonadota;c__Gammaproteobacteria;o__Pseudomonadales;f__Pseudomonadaceae;g__Pseudomonas_E;s__	d__Bacteria	p__Pseudomonadota	c__Gammaproteobacteria	o__Pseudomonadales	f__Pseudomonadaceae	g__Pseudomonas_E	s__	D04_KMJN_T2106131985_bin.92_contig_000232_6	VFG002075(gb|NP_248779)	hsiH1/tssG	VF0334	VFC0086	Effector delivery system
SGB_49	D04_KMJN_T2106131985_bin.92	d__Bacteria;p__Pseudomonadota;c__Gammaproteobacteria;o__Pseudomonadales;f__Pseudomonadaceae;g__Pseudomonas_E;s__	d__Bacteria	p__Pseudomonadota	c__Gammaproteobacteria	o__Pseudomonadales	f__Pseudomonadaceae	g__Pseudomonas_E	s__	D04_KMJN_T2106131985_bin.92_contig_000232_7	VFG002074(gb|NP_248778)	hsiG1/tssF	VF0334	VFC0086	Effector delivery system
SGB_49	D04_KMJN_T2106131985_bin.92	d__Bacteria;p__Pseudomonadota;c__Gammaproteobacteria;o__Pseudomonadales;f__Pseudomonadaceae;g__Pseudomonas_E;s__	d__Bacteria	p__Pseudomonadota	c__Gammaproteobacteria	o__Pseudomonadales	f__Pseudomonadaceae	g__Pseudomonas_E	s__	D04_KMJN_T2106131985_bin.92_contig_000232_8	VFG002073(gb|NP_248777)	hsiF1/tssE	VF0334	VFC0086	Effector delivery system
SGB_49	D04_KMJN_T2106131985_bin.92	d__Bacteria;p__Pseudomonadota;c__Gammaproteobacteria;o__Pseudomonadales;f__Pseudomonadaceae;g__Pseudomonas_E;s__	d__Bacteria	p__Pseudomonadota	c__Gammaproteobacteria	o__Pseudomonadales	f__Pseudomonadaceae	g__Pseudomonas_E	s__	D04_KMJN_T2106131985_bin.92_contig_000232_9	VFG002071(gb|NP_248775)	hcp1	VF0334	VFC0086	Effector delivery system
SGB_49	D04_KMJN_T2106131985_bin.92	d__Bacteria;p__Pseudomonadota;c__Gammaproteobacteria;o__Pseudomonadales;f__Pseudomonadaceae;g__Pseudomonas_E;s__	d__Bacteria	p__Pseudomonadota	c__Gammaproteobacteria	o__Pseudomonadales	f__Pseudomonadaceae	g__Pseudomonas_E	s__	D04_KMJN_T2106131985_bin.92_contig_000232_10	VFG002070(gb|NP_248774)	hsiC1/vipB/tssC	VF0334	VFC0086	Effector delivery system
SGB_49	D04_KMJN_T2106131985_bin.92	d__Bacteria;p__Pseudomonadota;c__Gammaproteobacteria;o__Pseudomonadales;f__Pseudomonadaceae;g__Pseudomonas_E;s__	d__Bacteria	p__Pseudomonadota	c__Gammaproteobacteria	o__Pseudomonadales	f__Pseudomonadaceae	g__Pseudomonas_E	s__	D04_KMJN_T2106131985_bin.92_contig_000232_10	VFG041098(gb|NP_459271)	STM0274	VF0974	VFC0086	Effector delivery system
SGB_49	D04_KMJN_T2106131985_bin.92	d__Bacteria;p__Pseudomonadota;c__Gammaproteobacteria;o__Pseudomonadales;f__Pseudomonadaceae;g__Pseudomonas_E;s__	d__Bacteria	p__Pseudomonadota	c__Gammaproteobacteria	o__Pseudomonadales	f__Pseudomonadaceae	g__Pseudomonas_E	s__	D04_KMJN_T2106131985_bin.92_contig_000232_11	VFG002069(gb|NP_248773)	hsiB1/vipA/tssB	VF0334	VFC0086	Effector delivery system
SGB_49	D04_KMJN_T2106131985_bin.92	d__Bacteria;p__Pseudomonadota;c__Gammaproteobacteria;o__Pseudomonadales;f__Pseudomonadaceae;g__Pseudomonas_E;s__	d__Bacteria	p__Pseudomonadota	c__Gammaproteobacteria	o__Pseudomonadales	f__Pseudomonadaceae	g__Pseudomonas_E	s__	D04_KMJN_T2106131985_bin.92_contig_000232_11	VFG041097(gb|NP_459270)	STM0273	VF0974	VFC0086	Effector delivery system
SGB_49	D04_KMJN_T2106131985_bin.92	d__Bacteria;p__Pseudomonadota;c__Gammaproteobacteria;o__Pseudomonadales;f__Pseudomonadaceae;g__Pseudomonas_E;s__	d__Bacteria	p__Pseudomonadota	c__Gammaproteobacteria	o__Pseudomonadales	f__Pseudomonadaceae	g__Pseudomonas_E	s__	D04_KMJN_T2106131985_bin.92_contig_000233_2	VFG000134(gb|NP_249454)	mucA	VF0091	VFC0271	Biofilm
SGB_49	D04_KMJN_T2106131985_bin.92	d__Bacteria;p__Pseudomonadota;c__Gammaproteobacteria;o__Pseudomonadales;f__Pseudomonadaceae;g__Pseudomonas_E;s__	d__Bacteria	p__Pseudomonadota	c__Gammaproteobacteria	o__Pseudomonadales	f__Pseudomonadaceae	g__Pseudomonas_E	s__	D04_KMJN_T2106131985_bin.92_contig_000233_3	VFG000121(gb|NP_249453)	algU	VF0091	VFC0271	Biofilm
SGB_49	D04_KMJN_T2106131985_bin.92	d__Bacteria;p__Pseudomonadota;c__Gammaproteobacteria;o__Pseudomonadales;f__Pseudomonadaceae;g__Pseudomonas_E;s__	d__Bacteria	p__Pseudomonadota	c__Gammaproteobacteria	o__Pseudomonadales	f__Pseudomonadaceae	g__Pseudomonas_E	s__	D04_KMJN_T2106131985_bin.92_contig_000250_6	VFG001225(gb|NP_249099)	pilG	VF0082	VFC0001	Adherence
SGB_49	D04_KMJN_T2106131985_bin.92	d__Bacteria;p__Pseudomonadota;c__Gammaproteobacteria;o__Pseudomonadales;f__Pseudomonadaceae;g__Pseudomonas_E;s__	d__Bacteria	p__Pseudomonadota	c__Gammaproteobacteria	o__Pseudomonadales	f__Pseudomonadaceae	g__Pseudomonas_E	s__	D04_KMJN_T2106131985_bin.92_contig_000250_6	VFG050625(gb|WP_000389061.1)	pilG	VF1334	VFC0001	Adherence
SGB_49	D04_KMJN_T2106131985_bin.92	d__Bacteria;p__Pseudomonadota;c__Gammaproteobacteria;o__Pseudomonadales;f__Pseudomonadaceae;g__Pseudomonas_E;s__	d__Bacteria	p__Pseudomonadota	c__Gammaproteobacteria	o__Pseudomonadales	f__Pseudomonadaceae	g__Pseudomonas_E	s__	D04_KMJN_T2106131985_bin.92_contig_000250_7	VFG001226(gb|NP_249100)	pilH	VF0082	VFC0001	Adherence
SGB_49	D04_KMJN_T2106131985_bin.92	d__Bacteria;p__Pseudomonadota;c__Gammaproteobacteria;o__Pseudomonadales;f__Pseudomonadaceae;g__Pseudomonas_E;s__	d__Bacteria	p__Pseudomonadota	c__Gammaproteobacteria	o__Pseudomonadales	f__Pseudomonadaceae	g__Pseudomonas_E	s__	D04_KMJN_T2106131985_bin.92_contig_000250_9	VFG001228(gb|NP_249102)	pilJ	VF0082	VFC0001	Adherence
SGB_49	D04_KMJN_T2106131985_bin.92	d__Bacteria;p__Pseudomonadota;c__Gammaproteobacteria;o__Pseudomonadales;f__Pseudomonadaceae;g__Pseudomonas_E;s__	d__Bacteria	p__Pseudomonadota	c__Gammaproteobacteria	o__Pseudomonadales	f__Pseudomonadaceae	g__Pseudomonas_E	s__	D04_KMJN_T2106131985_bin.92_contig_000253_1	VFG000159(gb|NP_251076)	pvdA	VF0094	VFC0272	Nutritional/Metabolic factor
SGB_49	D04_KMJN_T2106131985_bin.92	d__Bacteria;p__Pseudomonadota;c__Gammaproteobacteria;o__Pseudomonadales;f__Pseudomonadaceae;g__Pseudomonas_E;s__	d__Bacteria	p__Pseudomonadota	c__Gammaproteobacteria	o__Pseudomonadales	f__Pseudomonadaceae	g__Pseudomonas_E	s__	D04_KMJN_T2106131985_bin.92_contig_000260_1	VFG001252(gb|NP_249793)	fliG	VF0273	VFC0204	Motility
SGB_49	D04_KMJN_T2106131985_bin.92	d__Bacteria;p__Pseudomonadota;c__Gammaproteobacteria;o__Pseudomonadales;f__Pseudomonadaceae;g__Pseudomonas_E;s__	d__Bacteria	p__Pseudomonadota	c__Gammaproteobacteria	o__Pseudomonadales	f__Pseudomonadaceae	g__Pseudomonas_E	s__	D04_KMJN_T2106131985_bin.92_contig_000260_2	VFG001251(gb|NP_249792)	fliF	VF0273	VFC0204	Motility
SGB_49	D04_KMJN_T2106131985_bin.92	d__Bacteria;p__Pseudomonadota;c__Gammaproteobacteria;o__Pseudomonadales;f__Pseudomonadaceae;g__Pseudomonas_E;s__	d__Bacteria	p__Pseudomonadota	c__Gammaproteobacteria	o__Pseudomonadales	f__Pseudomonadaceae	g__Pseudomonas_E	s__	D04_KMJN_T2106131985_bin.92_contig_000260_3	VFG001250(gb|NP_249791)	fliE	VF0273	VFC0204	Motility
SGB_49	D04_KMJN_T2106131985_bin.92	d__Bacteria;p__Pseudomonadota;c__Gammaproteobacteria;o__Pseudomonadales;f__Pseudomonadaceae;g__Pseudomonas_E;s__	d__Bacteria	p__Pseudomonadota	c__Gammaproteobacteria	o__Pseudomonadales	f__Pseudomonadaceae	g__Pseudomonas_E	s__	D04_KMJN_T2106131985_bin.92_contig_000260_4	VFG001249(gb|NP_249790)	fleR	VF0273	VFC0204	Motility
SGB_49	D04_KMJN_T2106131985_bin.92	d__Bacteria;p__Pseudomonadota;c__Gammaproteobacteria;o__Pseudomonadales;f__Pseudomonadaceae;g__Pseudomonas_E;s__	d__Bacteria	p__Pseudomonadota	c__Gammaproteobacteria	o__Pseudomonadales	f__Pseudomonadaceae	g__Pseudomonas_E	s__	D04_KMJN_T2106131985_bin.92_contig_000260_5	VFG014369(gb|NP_249789)	fleS	VF0273	VFC0204	Motility
SGB_49	D04_KMJN_T2106131985_bin.92	d__Bacteria;p__Pseudomonadota;c__Gammaproteobacteria;o__Pseudomonadales;f__Pseudomonadaceae;g__Pseudomonas_E;s__	d__Bacteria	p__Pseudomonadota	c__Gammaproteobacteria	o__Pseudomonadales	f__Pseudomonadaceae	g__Pseudomonas_E	s__	D04_KMJN_T2106131985_bin.92_contig_000269_1	VFG001269(gb|WP_010929996)	cyaB	VF0028	VFC0235	Exotoxin
SGB_49	D04_KMJN_T2106131985_bin.92	d__Bacteria;p__Pseudomonadota;c__Gammaproteobacteria;o__Pseudomonadales;f__Pseudomonadaceae;g__Pseudomonas_E;s__	d__Bacteria	p__Pseudomonadota	c__Gammaproteobacteria	o__Pseudomonadales	f__Pseudomonadaceae	g__Pseudomonas_E	s__	D04_KMJN_T2106131985_bin.92_contig_000273_1	VFG043017(gb|NP_252038)	PA3348	VF0273	VFC0204	Motility
SGB_49	D04_KMJN_T2106131985_bin.92	d__Bacteria;p__Pseudomonadota;c__Gammaproteobacteria;o__Pseudomonadales;f__Pseudomonadaceae;g__Pseudomonas_E;s__	d__Bacteria	p__Pseudomonadota	c__Gammaproteobacteria	o__Pseudomonadales	f__Pseudomonadaceae	g__Pseudomonas_E	s__	D04_KMJN_T2106131985_bin.92_contig_000273_2	VFG043018(gb|NP_252039)	PA3349	VF0273	VFC0204	Motility
SGB_49	D04_KMJN_T2106131985_bin.92	d__Bacteria;p__Pseudomonadota;c__Gammaproteobacteria;o__Pseudomonadales;f__Pseudomonadaceae;g__Pseudomonas_E;s__	d__Bacteria	p__Pseudomonadota	c__Gammaproteobacteria	o__Pseudomonadales	f__Pseudomonadaceae	g__Pseudomonas_E	s__	D04_KMJN_T2106131985_bin.92_contig_000273_2	VFG038816(gb|WP_011706646)	cheV	VF0473	VFC0204	Motility
SGB_49	D04_KMJN_T2106131985_bin.92	d__Bacteria;p__Pseudomonadota;c__Gammaproteobacteria;o__Pseudomonadales;f__Pseudomonadaceae;g__Pseudomonas_E;s__	d__Bacteria	p__Pseudomonadota	c__Gammaproteobacteria	o__Pseudomonadales	f__Pseudomonadaceae	g__Pseudomonas_E	s__	D04_KMJN_T2106131985_bin.92_contig_000281_1	VFG044088(gb|NP_251102)	mbtH-like	VF0094	VFC0272	Nutritional/Metabolic factor
SGB_49	D04_KMJN_T2106131985_bin.92	d__Bacteria;p__Pseudomonadota;c__Gammaproteobacteria;o__Pseudomonadales;f__Pseudomonadaceae;g__Pseudomonas_E;s__	d__Bacteria	p__Pseudomonadota	c__Gammaproteobacteria	o__Pseudomonadales	f__Pseudomonadaceae	g__Pseudomonas_E	s__	D04_KMJN_T2106131985_bin.92_contig_000291_2	VFG043209(gb|WP_005168769)	cheD	VF0394	VFC0204	Motility
SGB_49	D04_KMJN_T2106131985_bin.92	d__Bacteria;p__Pseudomonadota;c__Gammaproteobacteria;o__Pseudomonadales;f__Pseudomonadaceae;g__Pseudomonas_E;s__	d__Bacteria	p__Pseudomonadota	c__Gammaproteobacteria	o__Pseudomonadales	f__Pseudomonadaceae	g__Pseudomonas_E	s__	D04_KMJN_T2106131985_bin.92_contig_000291_6	VFG002057(gb|NP_248761)	tagR	VF0334	VFC0086	Effector delivery system
SGB_49	D04_KMJN_T2106131985_bin.92	d__Bacteria;p__Pseudomonadota;c__Gammaproteobacteria;o__Pseudomonadales;f__Pseudomonadaceae;g__Pseudomonas_E;s__	d__Bacteria	p__Pseudomonadota	c__Gammaproteobacteria	o__Pseudomonadales	f__Pseudomonadaceae	g__Pseudomonas_E	s__	D04_KMJN_T2106131985_bin.92_contig_000291_7	VFG002058(gb|NP_248762)	tagS	VF0334	VFC0086	Effector delivery system
SGB_49	D04_KMJN_T2106131985_bin.92	d__Bacteria;p__Pseudomonadota;c__Gammaproteobacteria;o__Pseudomonadales;f__Pseudomonadaceae;g__Pseudomonas_E;s__	d__Bacteria	p__Pseudomonadota	c__Gammaproteobacteria	o__Pseudomonadales	f__Pseudomonadaceae	g__Pseudomonas_E	s__	D04_KMJN_T2106131985_bin.92_contig_000291_9	VFG002060(gb|NP_248764)	ppkA	VF0334	VFC0086	Effector delivery system
SGB_49	D04_KMJN_T2106131985_bin.92	d__Bacteria;p__Pseudomonadota;c__Gammaproteobacteria;o__Pseudomonadales;f__Pseudomonadaceae;g__Pseudomonas_E;s__	d__Bacteria	p__Pseudomonadota	c__Gammaproteobacteria	o__Pseudomonadales	f__Pseudomonadaceae	g__Pseudomonas_E	s__	D04_KMJN_T2106131985_bin.92_contig_000295_1	VFG050300(gb|NP_250641)	fapF	VF1191	VFC0001	Adherence
SGB_49	D04_KMJN_T2106131985_bin.92	d__Bacteria;p__Pseudomonadota;c__Gammaproteobacteria;o__Pseudomonadales;f__Pseudomonadaceae;g__Pseudomonas_E;s__	d__Bacteria	p__Pseudomonadota	c__Gammaproteobacteria	o__Pseudomonadales	f__Pseudomonadaceae	g__Pseudomonas_E	s__	D04_KMJN_T2106131985_bin.92_contig_000295_3	VFG050298(gb|NP_250643)	fapD	VF1191	VFC0001	Adherence
SGB_49	D04_KMJN_T2106131985_bin.92	d__Bacteria;p__Pseudomonadota;c__Gammaproteobacteria;o__Pseudomonadales;f__Pseudomonadaceae;g__Pseudomonas_E;s__	d__Bacteria	p__Pseudomonadota	c__Gammaproteobacteria	o__Pseudomonadales	f__Pseudomonadaceae	g__Pseudomonas_E	s__	D04_KMJN_T2106131985_bin.92_contig_000308_1	VFG001263(gb|NP_250143)	flhA	VF0273	VFC0204	Motility
SGB_49	D04_KMJN_T2106131985_bin.92	d__Bacteria;p__Pseudomonadota;c__Gammaproteobacteria;o__Pseudomonadales;f__Pseudomonadaceae;g__Pseudomonas_E;s__	d__Bacteria	p__Pseudomonadota	c__Gammaproteobacteria	o__Pseudomonadales	f__Pseudomonadaceae	g__Pseudomonas_E	s__	D04_KMJN_T2106131985_bin.92_contig_000308_1	VFG038683(gb|WP_016350056)	flhA	VF0473	VFC0204	Motility
SGB_49	D04_KMJN_T2106131985_bin.92	d__Bacteria;p__Pseudomonadota;c__Gammaproteobacteria;o__Pseudomonadales;f__Pseudomonadaceae;g__Pseudomonas_E;s__	d__Bacteria	p__Pseudomonadota	c__Gammaproteobacteria	o__Pseudomonadales	f__Pseudomonadaceae	g__Pseudomonas_E	s__	D04_KMJN_T2106131985_bin.92_contig_000308_1	VFG007592(gb|WP_001881783)	flhA	VF0519	VFC0204	Motility
SGB_49	D04_KMJN_T2106131985_bin.92	d__Bacteria;p__Pseudomonadota;c__Gammaproteobacteria;o__Pseudomonadales;f__Pseudomonadaceae;g__Pseudomonas_E;s__	d__Bacteria	p__Pseudomonadota	c__Gammaproteobacteria	o__Pseudomonadales	f__Pseudomonadaceae	g__Pseudomonas_E	s__	D04_KMJN_T2106131985_bin.92_contig_000332_1	VFG001381(gb|YP_177728)	icl	VF0253	VFC0346	Others
SGB_49	D04_KMJN_T2106131985_bin.92	d__Bacteria;p__Pseudomonadota;c__Gammaproteobacteria;o__Pseudomonadales;f__Pseudomonadaceae;g__Pseudomonas_E;s__	d__Bacteria	p__Pseudomonadota	c__Gammaproteobacteria	o__Pseudomonadales	f__Pseudomonadaceae	g__Pseudomonas_E	s__	D04_KMJN_T2106131985_bin.92_contig_000364_7	VFG014984(gb|NP_253136)	algW	VF0091	VFC0271	Biofilm
SGB_49	D04_KMJN_T2106131985_bin.92	d__Bacteria;p__Pseudomonadota;c__Gammaproteobacteria;o__Pseudomonadales;f__Pseudomonadaceae;g__Pseudomonas_E;s__	d__Bacteria	p__Pseudomonadota	c__Gammaproteobacteria	o__Pseudomonadales	f__Pseudomonadaceae	g__Pseudomonas_E	s__	D04_KMJN_T2106131985_bin.92_contig_000372_1	VFG002061(gb|NP_248765)	pppA	VF0334	VFC0086	Effector delivery system
SGB_49	D04_KMJN_T2106131985_bin.92	d__Bacteria;p__Pseudomonadota;c__Gammaproteobacteria;o__Pseudomonadales;f__Pseudomonadaceae;g__Pseudomonas_E;s__	d__Bacteria	p__Pseudomonadota	c__Gammaproteobacteria	o__Pseudomonadales	f__Pseudomonadaceae	g__Pseudomonas_E	s__	D04_KMJN_T2106131985_bin.92_contig_000372_3	VFG002063(gb|NP_248767)	icmF1/tssM1	VF0334	VFC0086	Effector delivery system
SGB_49	D04_KMJN_T2106131985_bin.92	d__Bacteria;p__Pseudomonadota;c__Gammaproteobacteria;o__Pseudomonadales;f__Pseudomonadaceae;g__Pseudomonas_E;s__	d__Bacteria	p__Pseudomonadota	c__Gammaproteobacteria	o__Pseudomonadales	f__Pseudomonadaceae	g__Pseudomonas_E	s__	D04_KMJN_T2106131985_bin.92_contig_000372_4	VFG002064(gb|NP_248768)	dotU1	VF0334	VFC0086	Effector delivery system
SGB_49	D04_KMJN_T2106131985_bin.92	d__Bacteria;p__Pseudomonadota;c__Gammaproteobacteria;o__Pseudomonadales;f__Pseudomonadaceae;g__Pseudomonas_E;s__	d__Bacteria	p__Pseudomonadota	c__Gammaproteobacteria	o__Pseudomonadales	f__Pseudomonadaceae	g__Pseudomonas_E	s__	D04_KMJN_T2106131985_bin.92_contig_000372_5	VFG002065(gb|NP_248769)	hsiJ1	VF0334	VFC0086	Effector delivery system
SGB_49	D04_KMJN_T2106131985_bin.92	d__Bacteria;p__Pseudomonadota;c__Gammaproteobacteria;o__Pseudomonadales;f__Pseudomonadaceae;g__Pseudomonas_E;s__	d__Bacteria	p__Pseudomonadota	c__Gammaproteobacteria	o__Pseudomonadales	f__Pseudomonadaceae	g__Pseudomonas_E	s__	D04_KMJN_T2106131985_bin.92_contig_000375_1	VFG010906(gb|WP_011213314)	csrA	VF0261	VFC0301	Regulation
SGB_49	D04_KMJN_T2106131985_bin.92	d__Bacteria;p__Pseudomonadota;c__Gammaproteobacteria;o__Pseudomonadales;f__Pseudomonadaceae;g__Pseudomonas_E;s__	d__Bacteria	p__Pseudomonadota	c__Gammaproteobacteria	o__Pseudomonadales	f__Pseudomonadaceae	g__Pseudomonas_E	s__	D04_KMJN_T2106131985_bin.92_contig_000376_4	VFG000143(gb|NP_253699)	waaF	VF0085	VFC0258	Immune modulation
SGB_49	D04_KMJN_T2106131985_bin.92	d__Bacteria;p__Pseudomonadota;c__Gammaproteobacteria;o__Pseudomonadales;f__Pseudomonadaceae;g__Pseudomonas_E;s__	d__Bacteria	p__Pseudomonadota	c__Gammaproteobacteria	o__Pseudomonadales	f__Pseudomonadaceae	g__Pseudomonas_E	s__	D04_KMJN_T2106131985_bin.92_contig_000376_5	VFG000142(gb|NP_253698)	waaC	VF0085	VFC0258	Immune modulation
SGB_49	D04_KMJN_T2106131985_bin.92	d__Bacteria;p__Pseudomonadota;c__Gammaproteobacteria;o__Pseudomonadales;f__Pseudomonadaceae;g__Pseudomonas_E;s__	d__Bacteria	p__Pseudomonadota	c__Gammaproteobacteria	o__Pseudomonadales	f__Pseudomonadaceae	g__Pseudomonas_E	s__	D04_KMJN_T2106131985_bin.92_contig_000376_6	VFG000139(gb|NP_253697)	waaG	VF0085	VFC0258	Immune modulation
SGB_49	D04_KMJN_T2106131985_bin.92	d__Bacteria;p__Pseudomonadota;c__Gammaproteobacteria;o__Pseudomonadales;f__Pseudomonadaceae;g__Pseudomonas_E;s__	d__Bacteria	p__Pseudomonadota	c__Gammaproteobacteria	o__Pseudomonadales	f__Pseudomonadaceae	g__Pseudomonas_E	s__	D04_KMJN_T2106131985_bin.92_contig_000376_7	VFG000140(gb|NP_253696)	waaP	VF0085	VFC0258	Immune modulation
SGB_49	D04_KMJN_T2106131985_bin.92	d__Bacteria;p__Pseudomonadota;c__Gammaproteobacteria;o__Pseudomonadales;f__Pseudomonadaceae;g__Pseudomonas_E;s__	d__Bacteria	p__Pseudomonadota	c__Gammaproteobacteria	o__Pseudomonadales	f__Pseudomonadaceae	g__Pseudomonas_E	s__	D04_KMJN_T2106131985_bin.92_contig_000379_1	VFG049144(gb|WP_002892069)	acrB	VF0568	VFC0325	Antimicrobial activity/Competitive advantage
SGB_49	D04_KMJN_T2106131985_bin.92	d__Bacteria;p__Pseudomonadota;c__Gammaproteobacteria;o__Pseudomonadales;f__Pseudomonadaceae;g__Pseudomonas_E;s__	d__Bacteria	p__Pseudomonadota	c__Gammaproteobacteria	o__Pseudomonadales	f__Pseudomonadaceae	g__Pseudomonas_E	s__	D04_KMJN_T2106131985_bin.92_contig_000380_1	VFG016058(gb|NP_251114)	pvdL	VF0094	VFC0272	Nutritional/Metabolic factor
SGB_49	D04_KMJN_T2106131985_bin.92	d__Bacteria;p__Pseudomonadota;c__Gammaproteobacteria;o__Pseudomonadales;f__Pseudomonadaceae;g__Pseudomonas_E;s__	d__Bacteria	p__Pseudomonadota	c__Gammaproteobacteria	o__Pseudomonadales	f__Pseudomonadaceae	g__Pseudomonas_E	s__	D04_KMJN_T2106131985_bin.92_contig_000385_1	VFG001259(gb|NP_250137)	fliP	VF0273	VFC0204	Motility
SGB_49	D04_KMJN_T2106131985_bin.92	d__Bacteria;p__Pseudomonadota;c__Gammaproteobacteria;o__Pseudomonadales;f__Pseudomonadaceae;g__Pseudomonas_E;s__	d__Bacteria	p__Pseudomonadota	c__Gammaproteobacteria	o__Pseudomonadales	f__Pseudomonadaceae	g__Pseudomonas_E	s__	D04_KMJN_T2106131985_bin.92_contig_000385_1	VFG038667(gb|WP_016350054)	fliP	VF0473	VFC0204	Motility
SGB_49	D04_KMJN_T2106131985_bin.92	d__Bacteria;p__Pseudomonadota;c__Gammaproteobacteria;o__Pseudomonadales;f__Pseudomonadaceae;g__Pseudomonas_E;s__	d__Bacteria	p__Pseudomonadota	c__Gammaproteobacteria	o__Pseudomonadales	f__Pseudomonadaceae	g__Pseudomonas_E	s__	D04_KMJN_T2106131985_bin.92_contig_000385_1	VFG007412(gb|WP_000831828)	fliP	VF0519	VFC0204	Motility
SGB_49	D04_KMJN_T2106131985_bin.92	d__Bacteria;p__Pseudomonadota;c__Gammaproteobacteria;o__Pseudomonadales;f__Pseudomonadaceae;g__Pseudomonas_E;s__	d__Bacteria	p__Pseudomonadota	c__Gammaproteobacteria	o__Pseudomonadales	f__Pseudomonadaceae	g__Pseudomonas_E	s__	D04_KMJN_T2106131985_bin.92_contig_000385_1	VFG038857(gb|WP_005314307)	fliP	VF0474	VFC0204	Motility
SGB_49	D04_KMJN_T2106131985_bin.92	d__Bacteria;p__Pseudomonadota;c__Gammaproteobacteria;o__Pseudomonadales;f__Pseudomonadaceae;g__Pseudomonas_E;s__	d__Bacteria	p__Pseudomonadota	c__Gammaproteobacteria	o__Pseudomonadales	f__Pseudomonadaceae	g__Pseudomonas_E	s__	D04_KMJN_T2106131985_bin.92_contig_000385_1	VFG002016(gb|WP_010947515)	fliP	VF0157	VFC0204	Motility
SGB_49	D04_KMJN_T2106131985_bin.92	d__Bacteria;p__Pseudomonadota;c__Gammaproteobacteria;o__Pseudomonadales;f__Pseudomonadaceae;g__Pseudomonas_E;s__	d__Bacteria	p__Pseudomonadota	c__Gammaproteobacteria	o__Pseudomonadales	f__Pseudomonadaceae	g__Pseudomonas_E	s__	D04_KMJN_T2106131985_bin.92_contig_000385_1	VFG002494(gb|WP_011204732)	fliP	VF0430	VFC0204	Motility
SGB_49	D04_KMJN_T2106131985_bin.92	d__Bacteria;p__Pseudomonadota;c__Gammaproteobacteria;o__Pseudomonadales;f__Pseudomonadaceae;g__Pseudomonas_E;s__	d__Bacteria	p__Pseudomonadota	c__Gammaproteobacteria	o__Pseudomonadales	f__Pseudomonadaceae	g__Pseudomonas_E	s__	D04_KMJN_T2106131985_bin.92_contig_000385_1	VFG002338(gb|WP_042661456)	fliP	VF0394	VFC0204	Motility
SGB_49	D04_KMJN_T2106131985_bin.92	d__Bacteria;p__Pseudomonadota;c__Gammaproteobacteria;o__Pseudomonadales;f__Pseudomonadaceae;g__Pseudomonas_E;s__	d__Bacteria	p__Pseudomonadota	c__Gammaproteobacteria	o__Pseudomonadales	f__Pseudomonadaceae	g__Pseudomonas_E	s__	D04_KMJN_T2106131985_bin.92_contig_000385_1	VFG001915(gb|YP_002344227)	fliP	VF0114	VFC0204	Motility
SGB_49	D04_KMJN_T2106131985_bin.92	d__Bacteria;p__Pseudomonadota;c__Gammaproteobacteria;o__Pseudomonadales;f__Pseudomonadaceae;g__Pseudomonas_E;s__	d__Bacteria	p__Pseudomonadota	c__Gammaproteobacteria	o__Pseudomonadales	f__Pseudomonadaceae	g__Pseudomonas_E	s__	D04_KMJN_T2106131985_bin.92_contig_000385_2	VFG001260(gb|NP_250138)	fliQ	VF0273	VFC0204	Motility
SGB_49	D04_KMJN_T2106131985_bin.92	d__Bacteria;p__Pseudomonadota;c__Gammaproteobacteria;o__Pseudomonadales;f__Pseudomonadaceae;g__Pseudomonas_E;s__	d__Bacteria	p__Pseudomonadota	c__Gammaproteobacteria	o__Pseudomonadales	f__Pseudomonadaceae	g__Pseudomonas_E	s__	D04_KMJN_T2106131985_bin.92_contig_000385_3	VFG001261(gb|NP_250139)	fliR	VF0273	VFC0204	Motility
SGB_49	D04_KMJN_T2106131985_bin.92	d__Bacteria;p__Pseudomonadota;c__Gammaproteobacteria;o__Pseudomonadales;f__Pseudomonadaceae;g__Pseudomonas_E;s__	d__Bacteria	p__Pseudomonadota	c__Gammaproteobacteria	o__Pseudomonadales	f__Pseudomonadaceae	g__Pseudomonas_E	s__	D04_KMJN_T2106131985_bin.92_contig_000385_4	VFG001262(gb|NP_250140)	flhB	VF0273	VFC0204	Motility
SGB_49	D04_KMJN_T2106131985_bin.92	d__Bacteria;p__Pseudomonadota;c__Gammaproteobacteria;o__Pseudomonadales;f__Pseudomonadaceae;g__Pseudomonas_E;s__	d__Bacteria	p__Pseudomonadota	c__Gammaproteobacteria	o__Pseudomonadales	f__Pseudomonadaceae	g__Pseudomonas_E	s__	D04_KMJN_T2106131985_bin.92_contig_000385_4	VFG000397(gb|WP_002212936)	yscU	VF0140	VFC0086	Effector delivery system
SGB_49	D04_KMJN_T2106131985_bin.92	d__Bacteria;p__Pseudomonadota;c__Gammaproteobacteria;o__Pseudomonadales;f__Pseudomonadaceae;g__Pseudomonas_E;s__	d__Bacteria	p__Pseudomonadota	c__Gammaproteobacteria	o__Pseudomonadales	f__Pseudomonadaceae	g__Pseudomonas_E	s__	D04_KMJN_T2106131985_bin.92_contig_000385_4	VFG007165(gb|WP_005477705)	vscU	VF0408	VFC0086	Effector delivery system
SGB_49	D04_KMJN_T2106131985_bin.92	d__Bacteria;p__Pseudomonadota;c__Gammaproteobacteria;o__Pseudomonadales;f__Pseudomonadaceae;g__Pseudomonas_E;s__	d__Bacteria	p__Pseudomonadota	c__Gammaproteobacteria	o__Pseudomonadales	f__Pseudomonadaceae	g__Pseudomonas_E	s__	D04_KMJN_T2106131985_bin.92_contig_000389_5	VFG016058(gb|NP_251114)	pvdL	VF0094	VFC0272	Nutritional/Metabolic factor
SGB_49	D04_KMJN_T2106131985_bin.92	d__Bacteria;p__Pseudomonadota;c__Gammaproteobacteria;o__Pseudomonadales;f__Pseudomonadaceae;g__Pseudomonas_E;s__	d__Bacteria	p__Pseudomonadota	c__Gammaproteobacteria	o__Pseudomonadales	f__Pseudomonadaceae	g__Pseudomonas_E	s__	D04_KMJN_T2106131985_bin.92_contig_000394_1	VFG000160(gb|NP_251087)	pvdE	VF0094	VFC0272	Nutritional/Metabolic factor
SGB_49	D04_KMJN_T2106131985_bin.92	d__Bacteria;p__Pseudomonadota;c__Gammaproteobacteria;o__Pseudomonadales;f__Pseudomonadaceae;g__Pseudomonas_E;s__	d__Bacteria	p__Pseudomonadota	c__Gammaproteobacteria	o__Pseudomonadales	f__Pseudomonadaceae	g__Pseudomonas_E	s__	D04_KMJN_T2106131985_bin.92_contig_000408_1	VFG043378(gb|WP_000467802)	cheV3	VF0051	VFC0204	Motility
SGB_49	D04_KMJN_T2106131985_bin.92	d__Bacteria;p__Pseudomonadota;c__Gammaproteobacteria;o__Pseudomonadales;f__Pseudomonadaceae;g__Pseudomonas_E;s__	d__Bacteria	p__Pseudomonadota	c__Gammaproteobacteria	o__Pseudomonadales	f__Pseudomonadaceae	g__Pseudomonas_E	s__	D04_KMJN_T2106131985_bin.92_contig_000416_1	VFG001243(gb|NP_249776)	flgJ	VF0273	VFC0204	Motility
SGB_49	D04_KMJN_T2106131985_bin.92	d__Bacteria;p__Pseudomonadota;c__Gammaproteobacteria;o__Pseudomonadales;f__Pseudomonadaceae;g__Pseudomonas_E;s__	d__Bacteria	p__Pseudomonadota	c__Gammaproteobacteria	o__Pseudomonadales	f__Pseudomonadaceae	g__Pseudomonas_E	s__	D04_KMJN_T2106131985_bin.92_contig_000418_12	VFG042734(gb|NP_249343)	vfr	VF0082	VFC0001	Adherence
SGB_49	D04_KMJN_T2106131985_bin.92	d__Bacteria;p__Pseudomonadota;c__Gammaproteobacteria;o__Pseudomonadales;f__Pseudomonadaceae;g__Pseudomonas_E;s__	d__Bacteria	p__Pseudomonadota	c__Gammaproteobacteria	o__Pseudomonadales	f__Pseudomonadaceae	g__Pseudomonas_E	s__	D04_KMJN_T2106131985_bin.92_contig_000422_10	VFG039536(gb|NP_820549)	CBU_1566	VF0696	VFC0086	Effector delivery system
SGB_49	D04_KMJN_T2106131985_bin.92	d__Bacteria;p__Pseudomonadota;c__Gammaproteobacteria;o__Pseudomonadales;f__Pseudomonadaceae;g__Pseudomonas_E;s__	d__Bacteria	p__Pseudomonadota	c__Gammaproteobacteria	o__Pseudomonadales	f__Pseudomonadaceae	g__Pseudomonas_E	s__	D04_KMJN_T2106131985_bin.92_contig_000424_1	VFG037720(gb|WP_001027056)	adeG	VF0504	VFC0271	Biofilm
SGB_49	D04_KMJN_T2106131985_bin.92	d__Bacteria;p__Pseudomonadota;c__Gammaproteobacteria;o__Pseudomonadales;f__Pseudomonadaceae;g__Pseudomonas_E;s__	d__Bacteria	p__Pseudomonadota	c__Gammaproteobacteria	o__Pseudomonadales	f__Pseudomonadaceae	g__Pseudomonas_E	s__	D04_KMJN_T2106131985_bin.92_contig_000436_3	VFG046610(gb|WP_003020688)	rpe	VF0543	VFC0258	Immune modulation
SGB_49	D04_KMJN_T2106131985_bin.92	d__Bacteria;p__Pseudomonadota;c__Gammaproteobacteria;o__Pseudomonadales;f__Pseudomonadaceae;g__Pseudomonas_E;s__	d__Bacteria	p__Pseudomonadota	c__Gammaproteobacteria	o__Pseudomonadales	f__Pseudomonadaceae	g__Pseudomonas_E	s__	D04_KMJN_T2106131985_bin.92_contig_000470_2	VFG014681(gb|NP_253640)	motB	VF0273	VFC0204	Motility
SGB_49	D04_KMJN_T2106131985_bin.92	d__Bacteria;p__Pseudomonadota;c__Gammaproteobacteria;o__Pseudomonadales;f__Pseudomonadaceae;g__Pseudomonas_E;s__	d__Bacteria	p__Pseudomonadota	c__Gammaproteobacteria	o__Pseudomonadales	f__Pseudomonadaceae	g__Pseudomonas_E	s__	D04_KMJN_T2106131985_bin.92_contig_000470_3	VFG014694(gb|NP_253641)	motA	VF0273	VFC0204	Motility
SGB_49	D04_KMJN_T2106131985_bin.92	d__Bacteria;p__Pseudomonadota;c__Gammaproteobacteria;o__Pseudomonadales;f__Pseudomonadaceae;g__Pseudomonas_E;s__	d__Bacteria	p__Pseudomonadota	c__Gammaproteobacteria	o__Pseudomonadales	f__Pseudomonadaceae	g__Pseudomonas_E	s__	D04_KMJN_T2106131985_bin.92_contig_000476_3	VFG001867(gb|WP_016357051)	sodB	VF0169	VFC0282	Stress survival
SGB_49	D04_KMJN_T2106131985_bin.92	d__Bacteria;p__Pseudomonadota;c__Gammaproteobacteria;o__Pseudomonadales;f__Pseudomonadaceae;g__Pseudomonas_E;s__	d__Bacteria	p__Pseudomonadota	c__Gammaproteobacteria	o__Pseudomonadales	f__Pseudomonadaceae	g__Pseudomonas_E	s__	D04_KMJN_T2106131985_bin.92_contig_000481_11	VFG000119(gb|NP_253948)	algR	VF0091	VFC0271	Biofilm
SGB_49	D04_KMJN_T2106131985_bin.92	d__Bacteria;p__Pseudomonadota;c__Gammaproteobacteria;o__Pseudomonadales;f__Pseudomonadaceae;g__Pseudomonas_E;s__	d__Bacteria	p__Pseudomonadota	c__Gammaproteobacteria	o__Pseudomonadales	f__Pseudomonadaceae	g__Pseudomonas_E	s__	D04_KMJN_T2106131985_bin.92_contig_000481_30	VFG000574(gb|NP_462662)	mgtB	VF0106	VFC0272	Nutritional/Metabolic factor
SGB_49	D04_KMJN_T2106131985_bin.92	d__Bacteria;p__Pseudomonadota;c__Gammaproteobacteria;o__Pseudomonadales;f__Pseudomonadaceae;g__Pseudomonas_E;s__	d__Bacteria	p__Pseudomonadota	c__Gammaproteobacteria	o__Pseudomonadales	f__Pseudomonadaceae	g__Pseudomonas_E	s__	D04_KMJN_T2106131985_bin.92_contig_000496_2	VFG000077(gb|NP_465991)	clpP	VF0074	VFC0282	Stress survival
SGB_49	D04_KMJN_T2106131985_bin.92	d__Bacteria;p__Pseudomonadota;c__Gammaproteobacteria;o__Pseudomonadales;f__Pseudomonadaceae;g__Pseudomonas_E;s__	d__Bacteria	p__Pseudomonadota	c__Gammaproteobacteria	o__Pseudomonadales	f__Pseudomonadaceae	g__Pseudomonas_E	s__	D04_KMJN_T2106131985_bin.92_contig_000503_1	VFG001239(gb|NP_249772)	flgF	VF0273	VFC0204	Motility
SGB_49	D04_KMJN_T2106131985_bin.92	d__Bacteria;p__Pseudomonadota;c__Gammaproteobacteria;o__Pseudomonadales;f__Pseudomonadaceae;g__Pseudomonas_E;s__	d__Bacteria	p__Pseudomonadota	c__Gammaproteobacteria	o__Pseudomonadales	f__Pseudomonadaceae	g__Pseudomonas_E	s__	D04_KMJN_T2106131985_bin.92_contig_000503_2	VFG001240(gb|NP_249773)	flgG	VF0273	VFC0204	Motility
SGB_49	D04_KMJN_T2106131985_bin.92	d__Bacteria;p__Pseudomonadota;c__Gammaproteobacteria;o__Pseudomonadales;f__Pseudomonadaceae;g__Pseudomonas_E;s__	d__Bacteria	p__Pseudomonadota	c__Gammaproteobacteria	o__Pseudomonadales	f__Pseudomonadaceae	g__Pseudomonas_E	s__	D04_KMJN_T2106131985_bin.92_contig_000503_2	VFG001996(gb|WP_010946953)	flgG	VF0157	VFC0204	Motility
SGB_49	D04_KMJN_T2106131985_bin.92	d__Bacteria;p__Pseudomonadota;c__Gammaproteobacteria;o__Pseudomonadales;f__Pseudomonadaceae;g__Pseudomonas_E;s__	d__Bacteria	p__Pseudomonadota	c__Gammaproteobacteria	o__Pseudomonadales	f__Pseudomonadaceae	g__Pseudomonas_E	s__	D04_KMJN_T2106131985_bin.92_contig_000506_1	VFG016058(gb|NP_251114)	pvdL	VF0094	VFC0272	Nutritional/Metabolic factor
SGB_49	D04_KMJN_T2106131985_bin.92	d__Bacteria;p__Pseudomonadota;c__Gammaproteobacteria;o__Pseudomonadales;f__Pseudomonadaceae;g__Pseudomonas_E;s__	d__Bacteria	p__Pseudomonadota	c__Gammaproteobacteria	o__Pseudomonadales	f__Pseudomonadaceae	g__Pseudomonas_E	s__	D04_KMJN_T2106131985_bin.92_contig_000510_8	VFG016046(gb|NP_251103)	pvdH	VF0094	VFC0272	Nutritional/Metabolic factor
SGB_49	D04_KMJN_T2106131985_bin.92	d__Bacteria;p__Pseudomonadota;c__Gammaproteobacteria;o__Pseudomonadales;f__Pseudomonadaceae;g__Pseudomonas_E;s__	d__Bacteria	p__Pseudomonadota	c__Gammaproteobacteria	o__Pseudomonadales	f__Pseudomonadaceae	g__Pseudomonas_E	s__	D04_KMJN_T2106131985_bin.92_contig_000520_1	VFG038840(gb|WP_005300916)	flmH	VF0473	VFC0204	Motility
SGB_49	D04_KMJN_T2106131985_bin.92	d__Bacteria;p__Pseudomonadota;c__Gammaproteobacteria;o__Pseudomonadales;f__Pseudomonadaceae;g__Pseudomonas_E;s__	d__Bacteria	p__Pseudomonadota	c__Gammaproteobacteria	o__Pseudomonadales	f__Pseudomonadaceae	g__Pseudomonas_E	s__	D04_KMJN_T2106131985_bin.92_contig_000520_2	VFG011430(gb|WP_002963616)	acpXL	VF0367	VFC0258	Immune modulation
SGB_49	D04_KMJN_T2106131985_bin.92	d__Bacteria;p__Pseudomonadota;c__Gammaproteobacteria;o__Pseudomonadales;f__Pseudomonadaceae;g__Pseudomonas_E;s__	d__Bacteria	p__Pseudomonadota	c__Gammaproteobacteria	o__Pseudomonadales	f__Pseudomonadaceae	g__Pseudomonas_E	s__	D04_KMJN_T2106131985_bin.92_contig_000523_7	VFG014950(gb|NP_249457)	mucD	VF0091	VFC0271	Biofilm
SGB_49	D04_KMJN_T2106131985_bin.92	d__Bacteria;p__Pseudomonadota;c__Gammaproteobacteria;o__Pseudomonadales;f__Pseudomonadaceae;g__Pseudomonas_E;s__	d__Bacteria	p__Pseudomonadota	c__Gammaproteobacteria	o__Pseudomonadales	f__Pseudomonadaceae	g__Pseudomonas_E	s__	D04_KMJN_T2106131985_bin.92_contig_000525_1	VFG000162(gb|NP_251116)	pvdS	VF0094	VFC0272	Nutritional/Metabolic factor
SGB_49	D04_KMJN_T2106131985_bin.92	d__Bacteria;p__Pseudomonadota;c__Gammaproteobacteria;o__Pseudomonadales;f__Pseudomonadaceae;g__Pseudomonas_E;s__	d__Bacteria	p__Pseudomonadota	c__Gammaproteobacteria	o__Pseudomonadales	f__Pseudomonadaceae	g__Pseudomonas_E	s__	D04_KMJN_T2106131985_bin.92_contig_000544_1	VFG047708(gb|WP_003022611)	carB	VF0558	VFC0272	Nutritional/Metabolic factor
SGB_49	D04_KMJN_T2106131985_bin.92	d__Bacteria;p__Pseudomonadota;c__Gammaproteobacteria;o__Pseudomonadales;f__Pseudomonadaceae;g__Pseudomonas_E;s__	d__Bacteria	p__Pseudomonadota	c__Gammaproteobacteria	o__Pseudomonadales	f__Pseudomonadaceae	g__Pseudomonas_E	s__	D04_KMJN_T2106131985_bin.92_contig_000557_8	VFG007370(gb|WP_000145786)	cheV	VF0519	VFC0204	Motility
SGB_49	D04_KMJN_T2106131985_bin.92	d__Bacteria;p__Pseudomonadota;c__Gammaproteobacteria;o__Pseudomonadales;f__Pseudomonadaceae;g__Pseudomonas_E;s__	d__Bacteria	p__Pseudomonadota	c__Gammaproteobacteria	o__Pseudomonadales	f__Pseudomonadaceae	g__Pseudomonas_E	s__	D04_KMJN_T2106131985_bin.92_contig_000563_1	VFG013384(gb|WP_010869121)	lpxB	VF0044	VFC0258	Immune modulation
SGB_49	D04_KMJN_T2106131985_bin.92	d__Bacteria;p__Pseudomonadota;c__Gammaproteobacteria;o__Pseudomonadales;f__Pseudomonadaceae;g__Pseudomonas_E;s__	d__Bacteria	p__Pseudomonadota	c__Gammaproteobacteria	o__Pseudomonadales	f__Pseudomonadaceae	g__Pseudomonas_E	s__	D04_KMJN_T2106131985_bin.92_contig_000592_2	VFG014893(gb|NP_254009)	algC	VF0091	VFC0271	Biofilm
SGB_49	D04_KMJN_T2106131985_bin.92	d__Bacteria;p__Pseudomonadota;c__Gammaproteobacteria;o__Pseudomonadales;f__Pseudomonadaceae;g__Pseudomonas_E;s__	d__Bacteria	p__Pseudomonadota	c__Gammaproteobacteria	o__Pseudomonadales	f__Pseudomonadaceae	g__Pseudomonas_E	s__	D04_KMJN_T2106131985_bin.92_contig_000607_3	VFG045340(gb|WP_002964382)	ricA	VF0695	VFC0086	Effector delivery system
SGB_49	D04_KMJN_T2106131985_bin.92	d__Bacteria;p__Pseudomonadota;c__Gammaproteobacteria;o__Pseudomonadales;f__Pseudomonadaceae;g__Pseudomonas_E;s__	d__Bacteria	p__Pseudomonadota	c__Gammaproteobacteria	o__Pseudomonadales	f__Pseudomonadaceae	g__Pseudomonas_E	s__	D04_KMJN_T2106131985_bin.92_contig_000617_1	VFG013248(gb|WP_010868928)	msbA	VF0044	VFC0258	Immune modulation
SGB_49	D04_KMJN_T2106131985_bin.92	d__Bacteria;p__Pseudomonadota;c__Gammaproteobacteria;o__Pseudomonadales;f__Pseudomonadaceae;g__Pseudomonas_E;s__	d__Bacteria	p__Pseudomonadota	c__Gammaproteobacteria	o__Pseudomonadales	f__Pseudomonadaceae	g__Pseudomonas_E	s__	D04_KMJN_T2106131985_bin.92_contig_000617_8	VFG000141(gb|NP_253675)	waaA	VF0085	VFC0258	Immune modulation
SGB_49	D04_KMJN_T2106131985_bin.92	d__Bacteria;p__Pseudomonadota;c__Gammaproteobacteria;o__Pseudomonadales;f__Pseudomonadaceae;g__Pseudomonas_E;s__	d__Bacteria	p__Pseudomonadota	c__Gammaproteobacteria	o__Pseudomonadales	f__Pseudomonadaceae	g__Pseudomonas_E	s__	D04_KMJN_T2106131985_bin.92_contig_000620_8	VFG015000(gb|NP_252339)	mucP	VF0091	VFC0271	Biofilm
SGB_49	D04_KMJN_T2106131985_bin.92	d__Bacteria;p__Pseudomonadota;c__Gammaproteobacteria;o__Pseudomonadales;f__Pseudomonadaceae;g__Pseudomonas_E;s__	d__Bacteria	p__Pseudomonadota	c__Gammaproteobacteria	o__Pseudomonadales	f__Pseudomonadaceae	g__Pseudomonas_E	s__	D04_KMJN_T2106131985_bin.92_contig_000727_3	VFG043648(gb|NP_252312)	rpoS	VF0082	VFC0001	Adherence
SGB_49	D04_KMJN_T2106131985_bin.92	d__Bacteria;p__Pseudomonadota;c__Gammaproteobacteria;o__Pseudomonadales;f__Pseudomonadaceae;g__Pseudomonas_E;s__	d__Bacteria	p__Pseudomonadota	c__Gammaproteobacteria	o__Pseudomonadales	f__Pseudomonadaceae	g__Pseudomonas_E	s__	D04_KMJN_T2106131985_bin.92_contig_000727_3	VFG000477(gb|NP_461845)	rpoS	VF0112	VFC0301	Regulation
SGB_49	D04_KMJN_T2106131985_bin.92	d__Bacteria;p__Pseudomonadota;c__Gammaproteobacteria;o__Pseudomonadales;f__Pseudomonadaceae;g__Pseudomonas_E;s__	d__Bacteria	p__Pseudomonadota	c__Gammaproteobacteria	o__Pseudomonadales	f__Pseudomonadaceae	g__Pseudomonas_E	s__	D04_KMJN_T2106131985_bin.92_contig_000727_3	VFG001866(gb|WP_015444568)	rpoS	VF0166	VFC0301	Regulation
SGB_49	D04_KMJN_T2106131985_bin.92	d__Bacteria;p__Pseudomonadota;c__Gammaproteobacteria;o__Pseudomonadales;f__Pseudomonadaceae;g__Pseudomonas_E;s__	d__Bacteria	p__Pseudomonadota	c__Gammaproteobacteria	o__Pseudomonadales	f__Pseudomonadaceae	g__Pseudomonas_E	s__	D04_KMJN_T2106131985_bin.92_contig_000730_3	VFG001855(gb|WP_197535493)	htpB	VF0159	VFC0001	Adherence
SGB_50	D05_KMJN_T2106131986_bin.101	d__Bacteria;p__Bacteroidota;c__Bacteroidia;o__Bacteroidales;f__Paludibacteraceae;g__RF16;s__	d__Bacteria	p__Bacteroidota	c__Bacteroidia	o__Bacteroidales	f__Paludibacteraceae	g__RF16	s__	D05_KMJN_T2106131986_bin.101_contig_000006_27	VFG046465(gb|WP_003028672)	tufA	VF0460	VFC0001	Adherence
SGB_50	D05_KMJN_T2106131986_bin.101	d__Bacteria;p__Bacteroidota;c__Bacteroidia;o__Bacteroidales;f__Paludibacteraceae;g__RF16;s__	d__Bacteria	p__Bacteroidota	c__Bacteroidia	o__Bacteroidales	f__Paludibacteraceae	g__RF16	s__	D05_KMJN_T2106131986_bin.101_contig_000095_4	VFG046465(gb|WP_003028672)	tufA	VF0460	VFC0001	Adherence
SGB_50	D05_KMJN_T2106131986_bin.101	d__Bacteria;p__Bacteroidota;c__Bacteroidia;o__Bacteroidales;f__Paludibacteraceae;g__RF16;s__	d__Bacteria	p__Bacteroidota	c__Bacteroidia	o__Bacteroidales	f__Paludibacteraceae	g__RF16	s__	D05_KMJN_T2106131986_bin.101_contig_000113_3	VFG047039(gb|WP_003018140)	wbtL	VF0542	VFC0258	Immune modulation
SGB_50	D05_KMJN_T2106131986_bin.101	d__Bacteria;p__Bacteroidota;c__Bacteroidia;o__Bacteroidales;f__Paludibacteraceae;g__RF16;s__	d__Bacteria	p__Bacteroidota	c__Bacteroidia	o__Bacteroidales	f__Paludibacteraceae	g__RF16	s__	D05_KMJN_T2106131986_bin.101_contig_000305_1	VFG002365(gb|WP_005167740)	gmd	VF0392	VFC0258	Immune modulation
SGB_50	D05_KMJN_T2106131986_bin.101	d__Bacteria;p__Bacteroidota;c__Bacteroidia;o__Bacteroidales;f__Paludibacteraceae;g__RF16;s__	d__Bacteria	p__Bacteroidota	c__Bacteroidia	o__Bacteroidales	f__Paludibacteraceae	g__RF16	s__	D05_KMJN_T2106131986_bin.101_contig_000305_1	VFG048885(gb|WP_014907227)	gmd	VF0560	VFC0258	Immune modulation
SGB_50	D05_KMJN_T2106131986_bin.101	d__Bacteria;p__Bacteroidota;c__Bacteroidia;o__Bacteroidales;f__Paludibacteraceae;g__RF16;s__	d__Bacteria	p__Bacteroidota	c__Bacteroidia	o__Bacteroidales	f__Paludibacteraceae	g__RF16	s__	D05_KMJN_T2106131986_bin.101_contig_000305_1	VFG000321(gb|WP_000659810)	rfbD	VF0056	VFC0258	Immune modulation
SGB_50	D05_KMJN_T2106131986_bin.101	d__Bacteria;p__Bacteroidota;c__Bacteroidia;o__Bacteroidales;f__Paludibacteraceae;g__RF16;s__	d__Bacteria	p__Bacteroidota	c__Bacteroidia	o__Bacteroidales	f__Paludibacteraceae	g__RF16	s__	D05_KMJN_T2106131986_bin.101_contig_000305_1	VFG002225(gb|WP_002963680)	gmd	VF0367	VFC0258	Immune modulation
SGB_51	D05_KMJN_T2106131986_bin.121	d__Bacteria;p__Spirochaetota;c__Spirochaetia;o__Treponematales;f__Treponemataceae;g__Treponema_D;s__	d__Bacteria	p__Spirochaetota	c__Spirochaetia	o__Treponematales	f__Treponemataceae	g__Treponema_D	s__	D05_KMJN_T2106131986_bin.121_contig_000005_13	VFG013286(gb|WP_005694325)	galE	VF0044	VFC0258	Immune modulation
SGB_51	D05_KMJN_T2106131986_bin.121	d__Bacteria;p__Spirochaetota;c__Spirochaetia;o__Treponematales;f__Treponemataceae;g__Treponema_D;s__	d__Bacteria	p__Spirochaetota	c__Spirochaetia	o__Treponematales	f__Treponemataceae	g__Treponema_D	s__	D05_KMJN_T2106131986_bin.121_contig_000005_13	VFG002361(gb|WP_011816867)	galE	VF0392	VFC0258	Immune modulation
SGB_51	D05_KMJN_T2106131986_bin.121	d__Bacteria;p__Spirochaetota;c__Spirochaetia;o__Treponematales;f__Treponemataceae;g__Treponema_D;s__	d__Bacteria	p__Spirochaetota	c__Spirochaetia	o__Treponematales	f__Treponemataceae	g__Treponema_D	s__	D05_KMJN_T2106131986_bin.121_contig_000005_13	VFG046645(gb|WP_003020694)	galE	VF0543	VFC0258	Immune modulation
SGB_51	D05_KMJN_T2106131986_bin.121	d__Bacteria;p__Spirochaetota;c__Spirochaetia;o__Treponematales;f__Treponemataceae;g__Treponema_D;s__	d__Bacteria	p__Spirochaetota	c__Spirochaetia	o__Treponematales	f__Treponemataceae	g__Treponema_D	s__	D05_KMJN_T2106131986_bin.121_contig_000079_1	VFG002365(gb|WP_005167740)	gmd	VF0392	VFC0258	Immune modulation
SGB_51	D05_KMJN_T2106131986_bin.121	d__Bacteria;p__Spirochaetota;c__Spirochaetia;o__Treponematales;f__Treponemataceae;g__Treponema_D;s__	d__Bacteria	p__Spirochaetota	c__Spirochaetia	o__Treponematales	f__Treponemataceae	g__Treponema_D	s__	D05_KMJN_T2106131986_bin.121_contig_000079_1	VFG048885(gb|WP_014907227)	gmd	VF0560	VFC0258	Immune modulation
SGB_51	D05_KMJN_T2106131986_bin.121	d__Bacteria;p__Spirochaetota;c__Spirochaetia;o__Treponematales;f__Treponemataceae;g__Treponema_D;s__	d__Bacteria	p__Spirochaetota	c__Spirochaetia	o__Treponematales	f__Treponemataceae	g__Treponema_D	s__	D05_KMJN_T2106131986_bin.121_contig_000079_1	VFG002225(gb|WP_002963680)	gmd	VF0367	VFC0258	Immune modulation
SGB_51	D05_KMJN_T2106131986_bin.121	d__Bacteria;p__Spirochaetota;c__Spirochaetia;o__Treponematales;f__Treponemataceae;g__Treponema_D;s__	d__Bacteria	p__Spirochaetota	c__Spirochaetia	o__Treponematales	f__Treponemataceae	g__Treponema_D	s__	D05_KMJN_T2106131986_bin.121_contig_000079_1	VFG000321(gb|WP_000659810)	rfbD	VF0056	VFC0258	Immune modulation
SGB_51	D05_KMJN_T2106131986_bin.121	d__Bacteria;p__Spirochaetota;c__Spirochaetia;o__Treponematales;f__Treponemataceae;g__Treponema_D;s__	d__Bacteria	p__Spirochaetota	c__Spirochaetia	o__Treponematales	f__Treponemataceae	g__Treponema_D	s__	D05_KMJN_T2106131986_bin.121_contig_000111_1	VFG001915(gb|YP_002344227)	fliP	VF0114	VFC0204	Motility
SGB_51	D05_KMJN_T2106131986_bin.121	d__Bacteria;p__Spirochaetota;c__Spirochaetia;o__Treponematales;f__Treponemataceae;g__Treponema_D;s__	d__Bacteria	p__Spirochaetota	c__Spirochaetia	o__Treponematales	f__Treponemataceae	g__Treponema_D	s__	D05_KMJN_T2106131986_bin.121_contig_000111_1	VFG000188(gb|NP_250384)	pscR	VF0083	VFC0086	Effector delivery system
SGB_51	D05_KMJN_T2106131986_bin.121	d__Bacteria;p__Spirochaetota;c__Spirochaetia;o__Treponematales;f__Treponemataceae;g__Treponema_D;s__	d__Bacteria	p__Spirochaetota	c__Spirochaetia	o__Treponematales	f__Treponemataceae	g__Treponema_D	s__	D05_KMJN_T2106131986_bin.121_contig_000111_1	VFG038352(gb|WP_005320745)	ascR	VF0479	VFC0086	Effector delivery system
SGB_51	D05_KMJN_T2106131986_bin.121	d__Bacteria;p__Spirochaetota;c__Spirochaetia;o__Treponematales;f__Treponemataceae;g__Treponema_D;s__	d__Bacteria	p__Spirochaetota	c__Spirochaetia	o__Treponematales	f__Treponemataceae	g__Treponema_D	s__	D05_KMJN_T2106131986_bin.121_contig_000111_1	VFG002338(gb|WP_042661456)	fliP	VF0394	VFC0204	Motility
SGB_51	D05_KMJN_T2106131986_bin.121	d__Bacteria;p__Spirochaetota;c__Spirochaetia;o__Treponematales;f__Treponemataceae;g__Treponema_D;s__	d__Bacteria	p__Spirochaetota	c__Spirochaetia	o__Treponematales	f__Treponemataceae	g__Treponema_D	s__	D05_KMJN_T2106131986_bin.121_contig_000111_1	VFG000394(gb|WP_002212947)	yscR	VF0140	VFC0086	Effector delivery system
SGB_51	D05_KMJN_T2106131986_bin.121	d__Bacteria;p__Spirochaetota;c__Spirochaetia;o__Treponematales;f__Treponemataceae;g__Treponema_D;s__	d__Bacteria	p__Spirochaetota	c__Spirochaetia	o__Treponematales	f__Treponemataceae	g__Treponema_D	s__	D05_KMJN_T2106131986_bin.121_contig_000111_1	VFG000044(gb|WP_004568087)	bscR	VF0035	VFC0086	Effector delivery system
SGB_51	D05_KMJN_T2106131986_bin.121	d__Bacteria;p__Spirochaetota;c__Spirochaetia;o__Treponematales;f__Treponemataceae;g__Treponema_D;s__	d__Bacteria	p__Spirochaetota	c__Spirochaetia	o__Treponematales	f__Treponemataceae	g__Treponema_D	s__	D05_KMJN_T2106131986_bin.121_contig_000111_1	VFG007162(gb|WP_005377232)	vscR	VF0408	VFC0086	Effector delivery system
SGB_51	D05_KMJN_T2106131986_bin.121	d__Bacteria;p__Spirochaetota;c__Spirochaetia;o__Treponematales;f__Treponemataceae;g__Treponema_D;s__	d__Bacteria	p__Spirochaetota	c__Spirochaetia	o__Treponematales	f__Treponemataceae	g__Treponema_D	s__	D05_KMJN_T2106131986_bin.121_contig_000111_1	VFG002494(gb|WP_011204732)	fliP	VF0430	VFC0204	Motility
SGB_51	D05_KMJN_T2106131986_bin.121	d__Bacteria;p__Spirochaetota;c__Spirochaetia;o__Treponematales;f__Treponemataceae;g__Treponema_D;s__	d__Bacteria	p__Spirochaetota	c__Spirochaetia	o__Treponematales	f__Treponemataceae	g__Treponema_D	s__	D05_KMJN_T2106131986_bin.121_contig_000111_1	VFG007412(gb|WP_000831828)	fliP	VF0519	VFC0204	Motility
SGB_51	D05_KMJN_T2106131986_bin.121	d__Bacteria;p__Spirochaetota;c__Spirochaetia;o__Treponematales;f__Treponemataceae;g__Treponema_D;s__	d__Bacteria	p__Spirochaetota	c__Spirochaetia	o__Treponematales	f__Treponemataceae	g__Treponema_D	s__	D05_KMJN_T2106131986_bin.121_contig_000111_1	VFG003519(gb|WP_032903070)	ysaR	VF1025	VFC0086	Effector delivery system
SGB_51	D05_KMJN_T2106131986_bin.121	d__Bacteria;p__Spirochaetota;c__Spirochaetia;o__Treponematales;f__Treponemataceae;g__Treponema_D;s__	d__Bacteria	p__Spirochaetota	c__Spirochaetia	o__Treponematales	f__Treponemataceae	g__Treponema_D	s__	D05_KMJN_T2106131986_bin.121_contig_000215_1	VFG011430(gb|WP_002963616)	acpXL	VF0367	VFC0258	Immune modulation
SGB_52	D05_KMJN_T2106131986_bin.129	d__Bacteria;p__Bacillota_A;c__Clostridia;o__Lachnospirales;f__Lachnospiraceae;g__UBA1712;s__	d__Bacteria	p__Bacillota_A	c__Clostridia	o__Lachnospirales	f__Lachnospiraceae	g__UBA1712	s__	D05_KMJN_T2106131986_bin.129_contig_000101_1	VFG005978(gb|WP_000686634)	GBS_RS06585	VF0274	VFC0258	Immune modulation
SGB_52	D05_KMJN_T2106131986_bin.129	d__Bacteria;p__Bacillota_A;c__Clostridia;o__Lachnospirales;f__Lachnospiraceae;g__UBA1712;s__	d__Bacteria	p__Bacillota_A	c__Clostridia	o__Lachnospirales	f__Lachnospiraceae	g__UBA1712	s__	D05_KMJN_T2106131986_bin.129_contig_000106_1	VFG002182(gb|WP_002376666)	cpsI	VF0361	VFC0258	Immune modulation
SGB_52	D05_KMJN_T2106131986_bin.129	d__Bacteria;p__Bacillota_A;c__Clostridia;o__Lachnospirales;f__Lachnospiraceae;g__UBA1712;s__	d__Bacteria	p__Bacillota_A	c__Clostridia	o__Lachnospirales	f__Lachnospiraceae	g__UBA1712	s__	D05_KMJN_T2106131986_bin.129_contig_000115_1	VFG002535(gb|WP_004198207)	fliC	VF0430	VFC0204	Motility
SGB_52	D05_KMJN_T2106131986_bin.129	d__Bacteria;p__Bacillota_A;c__Clostridia;o__Lachnospirales;f__Lachnospiraceae;g__UBA1712;s__	d__Bacteria	p__Bacillota_A	c__Clostridia	o__Lachnospirales	f__Lachnospiraceae	g__UBA1712	s__	D05_KMJN_T2106131986_bin.129_contig_000116_1	VFG012095(gb|WP_003435012)	groEL	VF0594	VFC0001	Adherence
SGB_52	D05_KMJN_T2106131986_bin.129	d__Bacteria;p__Bacillota_A;c__Clostridia;o__Lachnospirales;f__Lachnospiraceae;g__UBA1712;s__	d__Bacteria	p__Bacillota_A	c__Clostridia	o__Lachnospirales	f__Lachnospiraceae	g__UBA1712	s__	D05_KMJN_T2106131986_bin.129_contig_000173_3	VFG001405(gb|NP_217219)	sigA/rpoV	VF0257	VFC0301	Regulation
SGB_52	D05_KMJN_T2106131986_bin.129	d__Bacteria;p__Bacillota_A;c__Clostridia;o__Lachnospirales;f__Lachnospiraceae;g__UBA1712;s__	d__Bacteria	p__Bacillota_A	c__Clostridia	o__Lachnospirales	f__Lachnospiraceae	g__UBA1712	s__	D05_KMJN_T2106131986_bin.129_contig_000184_7	VFG006622(gb|WP_000796857)	flhB	VF0051	VFC0204	Motility
SGB_52	D05_KMJN_T2106131986_bin.129	d__Bacteria;p__Bacillota_A;c__Clostridia;o__Lachnospirales;f__Lachnospiraceae;g__UBA1712;s__	d__Bacteria	p__Bacillota_A	c__Clostridia	o__Lachnospirales	f__Lachnospiraceae	g__UBA1712	s__	D05_KMJN_T2106131986_bin.129_contig_000212_3	VFG001300(gb|WP_000940793)	cap8D	VF0003	VFC0258	Immune modulation
SGB_52	D05_KMJN_T2106131986_bin.129	d__Bacteria;p__Bacillota_A;c__Clostridia;o__Lachnospirales;f__Lachnospiraceae;g__UBA1712;s__	d__Bacteria	p__Bacillota_A	c__Clostridia	o__Lachnospirales	f__Lachnospiraceae	g__UBA1712	s__	D05_KMJN_T2106131986_bin.129_contig_000230_1	VFG000077(gb|NP_465991)	clpP	VF0074	VFC0282	Stress survival
SGB_52	D05_KMJN_T2106131986_bin.129	d__Bacteria;p__Bacillota_A;c__Clostridia;o__Lachnospirales;f__Lachnospiraceae;g__UBA1712;s__	d__Bacteria	p__Bacillota_A	c__Clostridia	o__Lachnospirales	f__Lachnospiraceae	g__UBA1712	s__	D05_KMJN_T2106131986_bin.129_contig_000239_2	VFG001374(gb|WP_000077424)	cps4J	VF0144	VFC0258	Immune modulation
SGB_52	D05_KMJN_T2106131986_bin.129	d__Bacteria;p__Bacillota_A;c__Clostridia;o__Lachnospirales;f__Lachnospiraceae;g__UBA1712;s__	d__Bacteria	p__Bacillota_A	c__Clostridia	o__Lachnospirales	f__Lachnospiraceae	g__UBA1712	s__	D05_KMJN_T2106131986_bin.129_contig_000239_2	VFG001301(gb|WP_000459062)	cap8E	VF0003	VFC0258	Immune modulation
SGB_52	D05_KMJN_T2106131986_bin.129	d__Bacteria;p__Bacillota_A;c__Clostridia;o__Lachnospirales;f__Lachnospiraceae;g__UBA1712;s__	d__Bacteria	p__Bacillota_A	c__Clostridia	o__Lachnospirales	f__Lachnospiraceae	g__UBA1712	s__	D05_KMJN_T2106131986_bin.129_contig_000246_6	VFG012095(gb|WP_003435012)	groEL	VF0594	VFC0001	Adherence
SGB_52	D05_KMJN_T2106131986_bin.129	d__Bacteria;p__Bacillota_A;c__Clostridia;o__Lachnospirales;f__Lachnospiraceae;g__UBA1712;s__	d__Bacteria	p__Bacillota_A	c__Clostridia	o__Lachnospirales	f__Lachnospiraceae	g__UBA1712	s__	D05_KMJN_T2106131986_bin.129_contig_000287_2	VFG047162(gb|WP_003022298)	wbtE	VF0542	VFC0258	Immune modulation
SGB_52	D05_KMJN_T2106131986_bin.129	d__Bacteria;p__Bacillota_A;c__Clostridia;o__Lachnospirales;f__Lachnospiraceae;g__UBA1712;s__	d__Bacteria	p__Bacillota_A	c__Clostridia	o__Lachnospirales	f__Lachnospiraceae	g__UBA1712	s__	D05_KMJN_T2106131986_bin.129_contig_000287_3	VFG047149(gb|WP_003029668)	wbtF	VF0542	VFC0258	Immune modulation
SGB_52	D05_KMJN_T2106131986_bin.129	d__Bacteria;p__Bacillota_A;c__Clostridia;o__Lachnospirales;f__Lachnospiraceae;g__UBA1712;s__	d__Bacteria	p__Bacillota_A	c__Clostridia	o__Lachnospirales	f__Lachnospiraceae	g__UBA1712	s__	D05_KMJN_T2106131986_bin.129_contig_000289_3	VFG000077(gb|NP_465991)	clpP	VF0074	VFC0282	Stress survival
SGB_52	D05_KMJN_T2106131986_bin.129	d__Bacteria;p__Bacillota_A;c__Clostridia;o__Lachnospirales;f__Lachnospiraceae;g__UBA1712;s__	d__Bacteria	p__Bacillota_A	c__Clostridia	o__Lachnospirales	f__Lachnospiraceae	g__UBA1712	s__	D05_KMJN_T2106131986_bin.129_contig_000387_1	VFG012095(gb|WP_003435012)	groEL	VF0594	VFC0001	Adherence
SGB_52	D05_KMJN_T2106131986_bin.129	d__Bacteria;p__Bacillota_A;c__Clostridia;o__Lachnospirales;f__Lachnospiraceae;g__UBA1712;s__	d__Bacteria	p__Bacillota_A	c__Clostridia	o__Lachnospirales	f__Lachnospiraceae	g__UBA1712	s__	D05_KMJN_T2106131986_bin.129_contig_000395_3	VFG047039(gb|WP_003018140)	wbtL	VF0542	VFC0258	Immune modulation
SGB_52	D05_KMJN_T2106131986_bin.129	d__Bacteria;p__Bacillota_A;c__Clostridia;o__Lachnospirales;f__Lachnospiraceae;g__UBA1712;s__	d__Bacteria	p__Bacillota_A	c__Clostridia	o__Lachnospirales	f__Lachnospiraceae	g__UBA1712	s__	D05_KMJN_T2106131986_bin.129_contig_000395_3	VFG045308(gb|WP_011213310)	rfbA	VF0171	VFC0258	Immune modulation
SGB_52	D05_KMJN_T2106131986_bin.129	d__Bacteria;p__Bacillota_A;c__Clostridia;o__Lachnospirales;f__Lachnospiraceae;g__UBA1712;s__	d__Bacteria	p__Bacillota_A	c__Clostridia	o__Lachnospirales	f__Lachnospiraceae	g__UBA1712	s__	D05_KMJN_T2106131986_bin.129_contig_000398_2	VFG001942(gb|YP_002344534)	neuB1	VF0326	VFC0258	Immune modulation
SGB_52	D05_KMJN_T2106131986_bin.129	d__Bacteria;p__Bacillota_A;c__Clostridia;o__Lachnospirales;f__Lachnospiraceae;g__UBA1712;s__	d__Bacteria	p__Bacillota_A	c__Clostridia	o__Lachnospirales	f__Lachnospiraceae	g__UBA1712	s__	D05_KMJN_T2106131986_bin.129_contig_000456_9	VFG013286(gb|WP_005694325)	galE	VF0044	VFC0258	Immune modulation
SGB_53	D05_KMJN_T2106131986_bin.134	d__Bacteria;p__Bacillota_A;c__Clostridia;o__Lachnospirales;f__Lachnospiraceae;g__Butyrivibrio_A;s__	d__Bacteria	p__Bacillota_A	c__Clostridia	o__Lachnospirales	f__Lachnospiraceae	g__Butyrivibrio_A	s__	D05_KMJN_T2106131986_bin.134_contig_000042_5	VFG047039(gb|WP_003018140)	wbtL	VF0542	VFC0258	Immune modulation
SGB_53	D05_KMJN_T2106131986_bin.134	d__Bacteria;p__Bacillota_A;c__Clostridia;o__Lachnospirales;f__Lachnospiraceae;g__Butyrivibrio_A;s__	d__Bacteria	p__Bacillota_A	c__Clostridia	o__Lachnospirales	f__Lachnospiraceae	g__Butyrivibrio_A	s__	D05_KMJN_T2106131986_bin.134_contig_000047_32	VFG001405(gb|NP_217219)	sigA/rpoV	VF0257	VFC0301	Regulation
SGB_53	D05_KMJN_T2106131986_bin.134	d__Bacteria;p__Bacillota_A;c__Clostridia;o__Lachnospirales;f__Lachnospiraceae;g__Butyrivibrio_A;s__	d__Bacteria	p__Bacillota_A	c__Clostridia	o__Lachnospirales	f__Lachnospiraceae	g__Butyrivibrio_A	s__	D05_KMJN_T2106131986_bin.134_contig_000070_17	VFG000077(gb|NP_465991)	clpP	VF0074	VFC0282	Stress survival
SGB_53	D05_KMJN_T2106131986_bin.134	d__Bacteria;p__Bacillota_A;c__Clostridia;o__Lachnospirales;f__Lachnospiraceae;g__Butyrivibrio_A;s__	d__Bacteria	p__Bacillota_A	c__Clostridia	o__Lachnospirales	f__Lachnospiraceae	g__Butyrivibrio_A	s__	D05_KMJN_T2106131986_bin.134_contig_000073_17	VFG000252(gb|WP_002215299)	siaC/synC	VF0079	VFC0258	Immune modulation
SGB_53	D05_KMJN_T2106131986_bin.134	d__Bacteria;p__Bacillota_A;c__Clostridia;o__Lachnospirales;f__Lachnospiraceae;g__Butyrivibrio_A;s__	d__Bacteria	p__Bacillota_A	c__Clostridia	o__Lachnospirales	f__Lachnospiraceae	g__Butyrivibrio_A	s__	D05_KMJN_T2106131986_bin.134_contig_000073_17	VFG001942(gb|YP_002344534)	neuB1	VF0326	VFC0258	Immune modulation
SGB_53	D05_KMJN_T2106131986_bin.134	d__Bacteria;p__Bacillota_A;c__Clostridia;o__Lachnospirales;f__Lachnospiraceae;g__Butyrivibrio_A;s__	d__Bacteria	p__Bacillota_A	c__Clostridia	o__Lachnospirales	f__Lachnospiraceae	g__Butyrivibrio_A	s__	D05_KMJN_T2106131986_bin.134_contig_000075_12	VFG013286(gb|WP_005694325)	galE	VF0044	VFC0258	Immune modulation
SGB_53	D05_KMJN_T2106131986_bin.134	d__Bacteria;p__Bacillota_A;c__Clostridia;o__Lachnospirales;f__Lachnospiraceae;g__Butyrivibrio_A;s__	d__Bacteria	p__Bacillota_A	c__Clostridia	o__Lachnospirales	f__Lachnospiraceae	g__Butyrivibrio_A	s__	D05_KMJN_T2106131986_bin.134_contig_000077_66	VFG012095(gb|WP_003435012)	groEL	VF0594	VFC0001	Adherence
SGB_54	D05_KMJN_T2106131986_bin.139	d__Bacteria;p__Bacillota_A;c__Clostridia;o__Peptostreptococcales;f__Anaerovoracaceae;g__CAKQOE01;s__	d__Bacteria	p__Bacillota_A	c__Clostridia	o__Peptostreptococcales	f__Anaerovoracaceae	g__CAKQOE01	s__	D05_KMJN_T2106131986_bin.139_contig_000028_68	VFG000077(gb|NP_465991)	clpP	VF0074	VFC0282	Stress survival
SGB_54	D05_KMJN_T2106131986_bin.139	d__Bacteria;p__Bacillota_A;c__Clostridia;o__Peptostreptococcales;f__Anaerovoracaceae;g__CAKQOE01;s__	d__Bacteria	p__Bacillota_A	c__Clostridia	o__Peptostreptococcales	f__Anaerovoracaceae	g__CAKQOE01	s__	D05_KMJN_T2106131986_bin.139_contig_000031_16	VFG012095(gb|WP_003435012)	groEL	VF0594	VFC0001	Adherence
SGB_54	D05_KMJN_T2106131986_bin.139	d__Bacteria;p__Bacillota_A;c__Clostridia;o__Peptostreptococcales;f__Anaerovoracaceae;g__CAKQOE01;s__	d__Bacteria	p__Bacillota_A	c__Clostridia	o__Peptostreptococcales	f__Anaerovoracaceae	g__CAKQOE01	s__	D05_KMJN_T2106131986_bin.139_contig_000049_8	VFG001405(gb|NP_217219)	sigA/rpoV	VF0257	VFC0301	Regulation
SGB_54	D05_KMJN_T2106131986_bin.139	d__Bacteria;p__Bacillota_A;c__Clostridia;o__Peptostreptococcales;f__Anaerovoracaceae;g__CAKQOE01;s__	d__Bacteria	p__Bacillota_A	c__Clostridia	o__Peptostreptococcales	f__Anaerovoracaceae	g__CAKQOE01	s__	D05_KMJN_T2106131986_bin.139_contig_000069_1	VFG046465(gb|WP_003028672)	tufA	VF0460	VFC0001	Adherence
SGB_54	D05_KMJN_T2106131986_bin.139	d__Bacteria;p__Bacillota_A;c__Clostridia;o__Peptostreptococcales;f__Anaerovoracaceae;g__CAKQOE01;s__	d__Bacteria	p__Bacillota_A	c__Clostridia	o__Peptostreptococcales	f__Anaerovoracaceae	g__CAKQOE01	s__	D05_KMJN_T2106131986_bin.139_contig_000214_1	VFG046465(gb|WP_003028672)	tufA	VF0460	VFC0001	Adherence
SGB_55	D05_KMJN_T2106131986_bin.143	d__Bacteria;p__Bacillota_A;c__Clostridia;o__Oscillospirales;f__Acutalibacteraceae;g__CAG-177;s__	d__Bacteria	p__Bacillota_A	c__Clostridia	o__Oscillospirales	f__Acutalibacteraceae	g__CAG-177	s__	D05_KMJN_T2106131986_bin.143_contig_000007_11	VFG013286(gb|WP_005694325)	galE	VF0044	VFC0258	Immune modulation
SGB_55	D05_KMJN_T2106131986_bin.143	d__Bacteria;p__Bacillota_A;c__Clostridia;o__Oscillospirales;f__Acutalibacteraceae;g__CAG-177;s__	d__Bacteria	p__Bacillota_A	c__Clostridia	o__Oscillospirales	f__Acutalibacteraceae	g__CAG-177	s__	D05_KMJN_T2106131986_bin.143_contig_000021_5	VFG046465(gb|WP_003028672)	tufA	VF0460	VFC0001	Adherence
SGB_55	D05_KMJN_T2106131986_bin.143	d__Bacteria;p__Bacillota_A;c__Clostridia;o__Oscillospirales;f__Acutalibacteraceae;g__CAG-177;s__	d__Bacteria	p__Bacillota_A	c__Clostridia	o__Oscillospirales	f__Acutalibacteraceae	g__CAG-177	s__	D05_KMJN_T2106131986_bin.143_contig_000048_9	VFG047162(gb|WP_003022298)	wbtE	VF0542	VFC0258	Immune modulation
SGB_55	D05_KMJN_T2106131986_bin.143	d__Bacteria;p__Bacillota_A;c__Clostridia;o__Oscillospirales;f__Acutalibacteraceae;g__CAG-177;s__	d__Bacteria	p__Bacillota_A	c__Clostridia	o__Oscillospirales	f__Acutalibacteraceae	g__CAG-177	s__	D05_KMJN_T2106131986_bin.143_contig_000048_10	VFG047149(gb|WP_003029668)	wbtF	VF0542	VFC0258	Immune modulation
SGB_55	D05_KMJN_T2106131986_bin.143	d__Bacteria;p__Bacillota_A;c__Clostridia;o__Oscillospirales;f__Acutalibacteraceae;g__CAG-177;s__	d__Bacteria	p__Bacillota_A	c__Clostridia	o__Oscillospirales	f__Acutalibacteraceae	g__CAG-177	s__	D05_KMJN_T2106131986_bin.143_contig_000059_19	VFG000077(gb|NP_465991)	clpP	VF0074	VFC0282	Stress survival
SGB_55	D05_KMJN_T2106131986_bin.143	d__Bacteria;p__Bacillota_A;c__Clostridia;o__Oscillospirales;f__Acutalibacteraceae;g__CAG-177;s__	d__Bacteria	p__Bacillota_A	c__Clostridia	o__Oscillospirales	f__Acutalibacteraceae	g__CAG-177	s__	D05_KMJN_T2106131986_bin.143_contig_000081_4	VFG012095(gb|WP_003435012)	groEL	VF0594	VFC0001	Adherence
SGB_55	D05_KMJN_T2106131986_bin.143	d__Bacteria;p__Bacillota_A;c__Clostridia;o__Oscillospirales;f__Acutalibacteraceae;g__CAG-177;s__	d__Bacteria	p__Bacillota_A	c__Clostridia	o__Oscillospirales	f__Acutalibacteraceae	g__CAG-177	s__	D05_KMJN_T2106131986_bin.143_contig_000092_3	VFG047039(gb|WP_003018140)	wbtL	VF0542	VFC0258	Immune modulation
SGB_56	D05_KMJN_T2106131986_bin.183	d__Bacteria;p__Bacillota_A;c__Clostridia;o__Oscillospirales;f__Acutalibacteraceae;g__UBA1227;s__	d__Bacteria	p__Bacillota_A	c__Clostridia	o__Oscillospirales	f__Acutalibacteraceae	g__UBA1227	s__	D05_KMJN_T2106131986_bin.183_contig_000007_26	VFG046465(gb|WP_003028672)	tufA	VF0460	VFC0001	Adherence
SGB_56	D05_KMJN_T2106131986_bin.183	d__Bacteria;p__Bacillota_A;c__Clostridia;o__Oscillospirales;f__Acutalibacteraceae;g__UBA1227;s__	d__Bacteria	p__Bacillota_A	c__Clostridia	o__Oscillospirales	f__Acutalibacteraceae	g__UBA1227	s__	D05_KMJN_T2106131986_bin.183_contig_000015_22	VFG012095(gb|WP_003435012)	groEL	VF0594	VFC0001	Adherence
SGB_56	D05_KMJN_T2106131986_bin.183	d__Bacteria;p__Bacillota_A;c__Clostridia;o__Oscillospirales;f__Acutalibacteraceae;g__UBA1227;s__	d__Bacteria	p__Bacillota_A	c__Clostridia	o__Oscillospirales	f__Acutalibacteraceae	g__UBA1227	s__	D05_KMJN_T2106131986_bin.183_contig_000024_12	VFG001967(gb|YP_002344822)	glf	VF0323	VFC0258	Immune modulation
SGB_56	D05_KMJN_T2106131986_bin.183	d__Bacteria;p__Bacillota_A;c__Clostridia;o__Oscillospirales;f__Acutalibacteraceae;g__UBA1227;s__	d__Bacteria	p__Bacillota_A	c__Clostridia	o__Oscillospirales	f__Acutalibacteraceae	g__UBA1227	s__	D05_KMJN_T2106131986_bin.183_contig_000024_12	VFG002182(gb|WP_002376666)	cpsI	VF0361	VFC0258	Immune modulation
SGB_56	D05_KMJN_T2106131986_bin.183	d__Bacteria;p__Bacillota_A;c__Clostridia;o__Oscillospirales;f__Acutalibacteraceae;g__UBA1227;s__	d__Bacteria	p__Bacillota_A	c__Clostridia	o__Oscillospirales	f__Acutalibacteraceae	g__UBA1227	s__	D05_KMJN_T2106131986_bin.183_contig_000024_110	VFG000077(gb|NP_465991)	clpP	VF0074	VFC0282	Stress survival
SGB_57	D05_KMJN_T2106131986_bin.196	d__Bacteria;p__Bacillota_A;c__Clostridia;o__Oscillospirales;f__Oscillospiraceae;g__;s__	d__Bacteria	p__Bacillota_A	c__Clostridia	o__Oscillospirales	f__Oscillospiraceae	g__	s__	D05_KMJN_T2106131986_bin.196_contig_000074_29	VFG000077(gb|NP_465991)	clpP	VF0074	VFC0282	Stress survival
SGB_57	D05_KMJN_T2106131986_bin.196	d__Bacteria;p__Bacillota_A;c__Clostridia;o__Oscillospirales;f__Oscillospiraceae;g__;s__	d__Bacteria	p__Bacillota_A	c__Clostridia	o__Oscillospirales	f__Oscillospiraceae	g__	s__	D05_KMJN_T2106131986_bin.196_contig_000133_2	VFG000079(gb|NP_463763)	clpC	VF0072	VFC0282	Stress survival
SGB_57	D05_KMJN_T2106131986_bin.196	d__Bacteria;p__Bacillota_A;c__Clostridia;o__Oscillospirales;f__Oscillospiraceae;g__;s__	d__Bacteria	p__Bacillota_A	c__Clostridia	o__Oscillospirales	f__Oscillospiraceae	g__	s__	D05_KMJN_T2106131986_bin.196_contig_000145_3	VFG001373(gb|WP_000758382)	cps4I	VF0144	VFC0258	Immune modulation
SGB_57	D05_KMJN_T2106131986_bin.196	d__Bacteria;p__Bacillota_A;c__Clostridia;o__Oscillospirales;f__Oscillospiraceae;g__;s__	d__Bacteria	p__Bacillota_A	c__Clostridia	o__Oscillospirales	f__Oscillospiraceae	g__	s__	D05_KMJN_T2106131986_bin.196_contig_000320_5	VFG000077(gb|NP_465991)	clpP	VF0074	VFC0282	Stress survival
SGB_57	D05_KMJN_T2106131986_bin.196	d__Bacteria;p__Bacillota_A;c__Clostridia;o__Oscillospirales;f__Oscillospiraceae;g__;s__	d__Bacteria	p__Bacillota_A	c__Clostridia	o__Oscillospirales	f__Oscillospiraceae	g__	s__	D05_KMJN_T2106131986_bin.196_contig_000376_3	VFG012095(gb|WP_003435012)	groEL	VF0594	VFC0001	Adherence
SGB_57	D05_KMJN_T2106131986_bin.196	d__Bacteria;p__Bacillota_A;c__Clostridia;o__Oscillospirales;f__Oscillospiraceae;g__;s__	d__Bacteria	p__Bacillota_A	c__Clostridia	o__Oscillospirales	f__Oscillospiraceae	g__	s__	D05_KMJN_T2106131986_bin.196_contig_000437_6	VFG046465(gb|WP_003028672)	tufA	VF0460	VFC0001	Adherence
SGB_58	D05_KMJN_T2106131986_bin.219	d__Bacteria;p__Bacillota_A;c__Clostridia;o__Peptostreptococcales;f__Anaerovoracaceae;g__CAKQOE01;s__	d__Bacteria	p__Bacillota_A	c__Clostridia	o__Peptostreptococcales	f__Anaerovoracaceae	g__CAKQOE01	s__	D05_KMJN_T2106131986_bin.219_contig_000024_3	VFG000077(gb|NP_465991)	clpP	VF0074	VFC0282	Stress survival
SGB_58	D05_KMJN_T2106131986_bin.219	d__Bacteria;p__Bacillota_A;c__Clostridia;o__Peptostreptococcales;f__Anaerovoracaceae;g__CAKQOE01;s__	d__Bacteria	p__Bacillota_A	c__Clostridia	o__Peptostreptococcales	f__Anaerovoracaceae	g__CAKQOE01	s__	D05_KMJN_T2106131986_bin.219_contig_000088_2	VFG012095(gb|WP_003435012)	groEL	VF0594	VFC0001	Adherence
SGB_58	D05_KMJN_T2106131986_bin.219	d__Bacteria;p__Bacillota_A;c__Clostridia;o__Peptostreptococcales;f__Anaerovoracaceae;g__CAKQOE01;s__	d__Bacteria	p__Bacillota_A	c__Clostridia	o__Peptostreptococcales	f__Anaerovoracaceae	g__CAKQOE01	s__	D05_KMJN_T2106131986_bin.219_contig_000339_1	VFG046465(gb|WP_003028672)	tufA	VF0460	VFC0001	Adherence
SGB_58	D05_KMJN_T2106131986_bin.219	d__Bacteria;p__Bacillota_A;c__Clostridia;o__Peptostreptococcales;f__Anaerovoracaceae;g__CAKQOE01;s__	d__Bacteria	p__Bacillota_A	c__Clostridia	o__Peptostreptococcales	f__Anaerovoracaceae	g__CAKQOE01	s__	D05_KMJN_T2106131986_bin.219_contig_000537_5	VFG001405(gb|NP_217219)	sigA/rpoV	VF0257	VFC0301	Regulation
SGB_59	D05_KMJN_T2106131986_bin.257	d__Bacteria;p__Bacteroidota;c__Bacteroidia;o__Bacteroidales;f__UBA932;g__Cryptobacteroides;s__	d__Bacteria	p__Bacteroidota	c__Bacteroidia	o__Bacteroidales	f__UBA932	g__Cryptobacteroides	s__	D05_KMJN_T2106131986_bin.257_contig_000004_20	VFG046465(gb|WP_003028672)	tufA	VF0460	VFC0001	Adherence
SGB_59	D05_KMJN_T2106131986_bin.257	d__Bacteria;p__Bacteroidota;c__Bacteroidia;o__Bacteroidales;f__UBA932;g__Cryptobacteroides;s__	d__Bacteria	p__Bacteroidota	c__Bacteroidia	o__Bacteroidales	f__UBA932	g__Cryptobacteroides	s__	D05_KMJN_T2106131986_bin.257_contig_000005_12	VFG047039(gb|WP_003018140)	wbtL	VF0542	VFC0258	Immune modulation
SGB_59	D05_KMJN_T2106131986_bin.257	d__Bacteria;p__Bacteroidota;c__Bacteroidia;o__Bacteroidales;f__UBA932;g__Cryptobacteroides;s__	d__Bacteria	p__Bacteroidota	c__Bacteroidia	o__Bacteroidales	f__UBA932	g__Cryptobacteroides	s__	D05_KMJN_T2106131986_bin.257_contig_000031_19	VFG001375(gb|WP_000594468)	cps4K	VF0144	VFC0258	Immune modulation
SGB_59	D05_KMJN_T2106131986_bin.257	d__Bacteria;p__Bacteroidota;c__Bacteroidia;o__Bacteroidales;f__UBA932;g__Cryptobacteroides;s__	d__Bacteria	p__Bacteroidota	c__Bacteroidia	o__Bacteroidales	f__UBA932	g__Cryptobacteroides	s__	D05_KMJN_T2106131986_bin.257_contig_000031_20	VFG001376(gb|WP_000695335)	cps4L	VF0144	VFC0258	Immune modulation
SGB_59	D05_KMJN_T2106131986_bin.257	d__Bacteria;p__Bacteroidota;c__Bacteroidia;o__Bacteroidales;f__UBA932;g__Cryptobacteroides;s__	d__Bacteria	p__Bacteroidota	c__Bacteroidia	o__Bacteroidales	f__UBA932	g__Cryptobacteroides	s__	D05_KMJN_T2106131986_bin.257_contig_000031_21	VFG001374(gb|WP_000077424)	cps4J	VF0144	VFC0258	Immune modulation
SGB_59	D05_KMJN_T2106131986_bin.257	d__Bacteria;p__Bacteroidota;c__Bacteroidia;o__Bacteroidales;f__UBA932;g__Cryptobacteroides;s__	d__Bacteria	p__Bacteroidota	c__Bacteroidia	o__Bacteroidales	f__UBA932	g__Cryptobacteroides	s__	D05_KMJN_T2106131986_bin.257_contig_000031_21	VFG001301(gb|WP_000459062)	cap8E	VF0003	VFC0258	Immune modulation
SGB_59	D05_KMJN_T2106131986_bin.257	d__Bacteria;p__Bacteroidota;c__Bacteroidia;o__Bacteroidales;f__UBA932;g__Cryptobacteroides;s__	d__Bacteria	p__Bacteroidota	c__Bacteroidia	o__Bacteroidales	f__UBA932	g__Cryptobacteroides	s__	D05_KMJN_T2106131986_bin.257_contig_000039_14	VFG011430(gb|WP_002963616)	acpXL	VF0367	VFC0258	Immune modulation
SGB_59	D05_KMJN_T2106131986_bin.257	d__Bacteria;p__Bacteroidota;c__Bacteroidia;o__Bacteroidales;f__UBA932;g__Cryptobacteroides;s__	d__Bacteria	p__Bacteroidota	c__Bacteroidia	o__Bacteroidales	f__UBA932	g__Cryptobacteroides	s__	D05_KMJN_T2106131986_bin.257_contig_000039_30	VFG048797(gb|WP_004175261)	ugd	VF0560	VFC0258	Immune modulation
SGB_59	D05_KMJN_T2106131986_bin.257	d__Bacteria;p__Bacteroidota;c__Bacteroidia;o__Bacteroidales;f__UBA932;g__Cryptobacteroides;s__	d__Bacteria	p__Bacteroidota	c__Bacteroidia	o__Bacteroidales	f__UBA932	g__Cryptobacteroides	s__	D05_KMJN_T2106131986_bin.257_contig_000041_23	VFG002225(gb|WP_002963680)	gmd	VF0367	VFC0258	Immune modulation
SGB_59	D05_KMJN_T2106131986_bin.257	d__Bacteria;p__Bacteroidota;c__Bacteroidia;o__Bacteroidales;f__UBA932;g__Cryptobacteroides;s__	d__Bacteria	p__Bacteroidota	c__Bacteroidia	o__Bacteroidales	f__UBA932	g__Cryptobacteroides	s__	D05_KMJN_T2106131986_bin.257_contig_000041_23	VFG002365(gb|WP_005167740)	gmd	VF0392	VFC0258	Immune modulation
SGB_59	D05_KMJN_T2106131986_bin.257	d__Bacteria;p__Bacteroidota;c__Bacteroidia;o__Bacteroidales;f__UBA932;g__Cryptobacteroides;s__	d__Bacteria	p__Bacteroidota	c__Bacteroidia	o__Bacteroidales	f__UBA932	g__Cryptobacteroides	s__	D05_KMJN_T2106131986_bin.257_contig_000044_2	VFG001855(gb|WP_197535493)	htpB	VF0159	VFC0001	Adherence
SGB_59	D05_KMJN_T2106131986_bin.257	d__Bacteria;p__Bacteroidota;c__Bacteroidia;o__Bacteroidales;f__UBA932;g__Cryptobacteroides;s__	d__Bacteria	p__Bacteroidota	c__Bacteroidia	o__Bacteroidales	f__UBA932	g__Cryptobacteroides	s__	D05_KMJN_T2106131986_bin.257_contig_000044_2	VFG012095(gb|WP_003435012)	groEL	VF0594	VFC0001	Adherence
SGB_60	D05_KMJN_T2106131986_bin.259	d__Bacteria;p__Spirochaetota;c__Spirochaetia;o__Treponematales;f__Treponemataceae;g__Treponema_D;s__	d__Bacteria	p__Spirochaetota	c__Spirochaetia	o__Treponematales	f__Treponemataceae	g__Treponema_D	s__	D05_KMJN_T2106131986_bin.259_contig_000292_1	VFG048797(gb|WP_004175261)	ugd	VF0560	VFC0258	Immune modulation
SGB_60	D05_KMJN_T2106131986_bin.259	d__Bacteria;p__Spirochaetota;c__Spirochaetia;o__Treponematales;f__Treponemataceae;g__Treponema_D;s__	d__Bacteria	p__Spirochaetota	c__Spirochaetia	o__Treponematales	f__Treponemataceae	g__Treponema_D	s__	D05_KMJN_T2106131986_bin.259_contig_000292_1	VFG000963(gb|WP_009880737)	hasB	VF0244	VFC0258	Immune modulation
SGB_60	D05_KMJN_T2106131986_bin.259	d__Bacteria;p__Spirochaetota;c__Spirochaetia;o__Treponematales;f__Treponemataceae;g__Treponema_D;s__	d__Bacteria	p__Spirochaetota	c__Spirochaetia	o__Treponematales	f__Treponemataceae	g__Treponema_D	s__	D05_KMJN_T2106131986_bin.259_contig_000395_2	VFG001405(gb|NP_217219)	sigA/rpoV	VF0257	VFC0301	Regulation
SGB_61	D05_KMJN_T2106131986_bin.63	d__Bacteria;p__Bacillota_A;c__Clostridia;o__Oscillospirales;f__Oscillospiraceae;g__CAJOIG01;s__	d__Bacteria	p__Bacillota_A	c__Clostridia	o__Oscillospirales	f__Oscillospiraceae	g__CAJOIG01	s__	D05_KMJN_T2106131986_bin.63_contig_000023_73	VFG047039(gb|WP_003018140)	wbtL	VF0542	VFC0258	Immune modulation
SGB_61	D05_KMJN_T2106131986_bin.63	d__Bacteria;p__Bacillota_A;c__Clostridia;o__Oscillospirales;f__Oscillospiraceae;g__CAJOIG01;s__	d__Bacteria	p__Bacillota_A	c__Clostridia	o__Oscillospirales	f__Oscillospiraceae	g__CAJOIG01	s__	D05_KMJN_T2106131986_bin.63_contig_000025_58	VFG012095(gb|WP_003435012)	groEL	VF0594	VFC0001	Adherence
SGB_61	D05_KMJN_T2106131986_bin.63	d__Bacteria;p__Bacillota_A;c__Clostridia;o__Oscillospirales;f__Oscillospiraceae;g__CAJOIG01;s__	d__Bacteria	p__Bacillota_A	c__Clostridia	o__Oscillospirales	f__Oscillospiraceae	g__CAJOIG01	s__	D05_KMJN_T2106131986_bin.63_contig_000050_1	VFG046465(gb|WP_003028672)	tufA	VF0460	VFC0001	Adherence
SGB_61	D05_KMJN_T2106131986_bin.63	d__Bacteria;p__Bacillota_A;c__Clostridia;o__Oscillospirales;f__Oscillospiraceae;g__CAJOIG01;s__	d__Bacteria	p__Bacillota_A	c__Clostridia	o__Oscillospirales	f__Oscillospiraceae	g__CAJOIG01	s__	D05_KMJN_T2106131986_bin.63_contig_000062_7	VFG001405(gb|NP_217219)	sigA/rpoV	VF0257	VFC0301	Regulation
SGB_61	D05_KMJN_T2106131986_bin.63	d__Bacteria;p__Bacillota_A;c__Clostridia;o__Oscillospirales;f__Oscillospiraceae;g__CAJOIG01;s__	d__Bacteria	p__Bacillota_A	c__Clostridia	o__Oscillospirales	f__Oscillospiraceae	g__CAJOIG01	s__	D05_KMJN_T2106131986_bin.63_contig_000081_60	VFG000077(gb|NP_465991)	clpP	VF0074	VFC0282	Stress survival
SGB_61	D05_KMJN_T2106131986_bin.63	d__Bacteria;p__Bacillota_A;c__Clostridia;o__Oscillospirales;f__Oscillospiraceae;g__CAJOIG01;s__	d__Bacteria	p__Bacillota_A	c__Clostridia	o__Oscillospirales	f__Oscillospiraceae	g__CAJOIG01	s__	D05_KMJN_T2106131986_bin.63_contig_000087_17	VFG001373(gb|WP_000758382)	cps4I	VF0144	VFC0258	Immune modulation
SGB_61	D05_KMJN_T2106131986_bin.63	d__Bacteria;p__Bacillota_A;c__Clostridia;o__Oscillospirales;f__Oscillospiraceae;g__CAJOIG01;s__	d__Bacteria	p__Bacillota_A	c__Clostridia	o__Oscillospirales	f__Oscillospiraceae	g__CAJOIG01	s__	D05_KMJN_T2106131986_bin.63_contig_000090_9	VFG013286(gb|WP_005694325)	galE	VF0044	VFC0258	Immune modulation
SGB_62	D06_KMJN_T2106131987_bin.116	d__Bacteria;p__Bacteroidota;c__Bacteroidia;o__Bacteroidales;f__Bacteroidaceae;g__UBA1179;s__	d__Bacteria	p__Bacteroidota	c__Bacteroidia	o__Bacteroidales	f__Bacteroidaceae	g__UBA1179	s__	D06_KMJN_T2106131987_bin.116_contig_000007_10	VFG047039(gb|WP_003018140)	wbtL	VF0542	VFC0258	Immune modulation
SGB_62	D06_KMJN_T2106131987_bin.116	d__Bacteria;p__Bacteroidota;c__Bacteroidia;o__Bacteroidales;f__Bacteroidaceae;g__UBA1179;s__	d__Bacteria	p__Bacteroidota	c__Bacteroidia	o__Bacteroidales	f__Bacteroidaceae	g__UBA1179	s__	D06_KMJN_T2106131987_bin.116_contig_000007_11	VFG013286(gb|WP_005694325)	galE	VF0044	VFC0258	Immune modulation
SGB_62	D06_KMJN_T2106131987_bin.116	d__Bacteria;p__Bacteroidota;c__Bacteroidia;o__Bacteroidales;f__Bacteroidaceae;g__UBA1179;s__	d__Bacteria	p__Bacteroidota	c__Bacteroidia	o__Bacteroidales	f__Bacteroidaceae	g__UBA1179	s__	D06_KMJN_T2106131987_bin.116_contig_000016_51	VFG046465(gb|WP_003028672)	tufA	VF0460	VFC0001	Adherence
SGB_62	D06_KMJN_T2106131987_bin.116	d__Bacteria;p__Bacteroidota;c__Bacteroidia;o__Bacteroidales;f__Bacteroidaceae;g__UBA1179;s__	d__Bacteria	p__Bacteroidota	c__Bacteroidia	o__Bacteroidales	f__Bacteroidaceae	g__UBA1179	s__	D06_KMJN_T2106131987_bin.116_contig_000016_86	VFG011430(gb|WP_002963616)	acpXL	VF0367	VFC0258	Immune modulation
SGB_62	D06_KMJN_T2106131987_bin.116	d__Bacteria;p__Bacteroidota;c__Bacteroidia;o__Bacteroidales;f__Bacteroidaceae;g__UBA1179;s__	d__Bacteria	p__Bacteroidota	c__Bacteroidia	o__Bacteroidales	f__Bacteroidaceae	g__UBA1179	s__	D06_KMJN_T2106131987_bin.116_contig_000035_10	VFG001855(gb|WP_197535493)	htpB	VF0159	VFC0001	Adherence
SGB_62	D06_KMJN_T2106131987_bin.116	d__Bacteria;p__Bacteroidota;c__Bacteroidia;o__Bacteroidales;f__Bacteroidaceae;g__UBA1179;s__	d__Bacteria	p__Bacteroidota	c__Bacteroidia	o__Bacteroidales	f__Bacteroidaceae	g__UBA1179	s__	D06_KMJN_T2106131987_bin.116_contig_000044_6	VFG001374(gb|WP_000077424)	cps4J	VF0144	VFC0258	Immune modulation
SGB_62	D06_KMJN_T2106131987_bin.116	d__Bacteria;p__Bacteroidota;c__Bacteroidia;o__Bacteroidales;f__Bacteroidaceae;g__UBA1179;s__	d__Bacteria	p__Bacteroidota	c__Bacteroidia	o__Bacteroidales	f__Bacteroidaceae	g__UBA1179	s__	D06_KMJN_T2106131987_bin.116_contig_000044_6	VFG001301(gb|WP_000459062)	cap8E	VF0003	VFC0258	Immune modulation
SGB_62	D06_KMJN_T2106131987_bin.116	d__Bacteria;p__Bacteroidota;c__Bacteroidia;o__Bacteroidales;f__Bacteroidaceae;g__UBA1179;s__	d__Bacteria	p__Bacteroidota	c__Bacteroidia	o__Bacteroidales	f__Bacteroidaceae	g__UBA1179	s__	D06_KMJN_T2106131987_bin.116_contig_000044_7	VFG001376(gb|WP_000695335)	cps4L	VF0144	VFC0258	Immune modulation
SGB_62	D06_KMJN_T2106131987_bin.116	d__Bacteria;p__Bacteroidota;c__Bacteroidia;o__Bacteroidales;f__Bacteroidaceae;g__UBA1179;s__	d__Bacteria	p__Bacteroidota	c__Bacteroidia	o__Bacteroidales	f__Bacteroidaceae	g__UBA1179	s__	D06_KMJN_T2106131987_bin.116_contig_000044_9	VFG001375(gb|WP_000594468)	cps4K	VF0144	VFC0258	Immune modulation
SGB_62	D06_KMJN_T2106131987_bin.116	d__Bacteria;p__Bacteroidota;c__Bacteroidia;o__Bacteroidales;f__Bacteroidaceae;g__UBA1179;s__	d__Bacteria	p__Bacteroidota	c__Bacteroidia	o__Bacteroidales	f__Bacteroidaceae	g__UBA1179	s__	D06_KMJN_T2106131987_bin.116_contig_000053_41	VFG002225(gb|WP_002963680)	gmd	VF0367	VFC0258	Immune modulation
SGB_62	D06_KMJN_T2106131987_bin.116	d__Bacteria;p__Bacteroidota;c__Bacteroidia;o__Bacteroidales;f__Bacteroidaceae;g__UBA1179;s__	d__Bacteria	p__Bacteroidota	c__Bacteroidia	o__Bacteroidales	f__Bacteroidaceae	g__UBA1179	s__	D06_KMJN_T2106131987_bin.116_contig_000058_25	VFG001952(gb|YP_002344807)	gmhA2	VF0323	VFC0258	Immune modulation
SGB_64	D06_KMJN_T2106131987_bin.189	d__Bacteria;p__Patescibacteria;c__Saccharimonadia;o__Saccharimonadales;f__Nanosyncoccaceae;g__Nanosyncoccus;s__	d__Bacteria	p__Patescibacteria	c__Saccharimonadia	o__Saccharimonadales	f__Nanosyncoccaceae	g__Nanosyncoccus	s__	D06_KMJN_T2106131987_bin.189_contig_000025_5	VFG001223(gb|NP_249086)	pilT	VF0082	VFC0001	Adherence
SGB_64	D06_KMJN_T2106131987_bin.189	d__Bacteria;p__Patescibacteria;c__Saccharimonadia;o__Saccharimonadales;f__Nanosyncoccaceae;g__Nanosyncoccus;s__	d__Bacteria	p__Patescibacteria	c__Saccharimonadia	o__Saccharimonadales	f__Nanosyncoccaceae	g__Nanosyncoccus	s__	D06_KMJN_T2106131987_bin.189_contig_000025_5	VFG038464(gb|WP_011707389)	tapT	VF0475	VFC0001	Adherence
SGB_64	D06_KMJN_T2106131987_bin.189	d__Bacteria;p__Patescibacteria;c__Saccharimonadia;o__Saccharimonadales;f__Nanosyncoccaceae;g__Nanosyncoccus;s__	d__Bacteria	p__Patescibacteria	c__Saccharimonadia	o__Saccharimonadales	f__Nanosyncoccaceae	g__Nanosyncoccus	s__	D06_KMJN_T2106131987_bin.189_contig_000025_5	VFG050386(gb|WP_000355489.1)	pilT	VF1334	VFC0001	Adherence
SGB_64	D06_KMJN_T2106131987_bin.189	d__Bacteria;p__Patescibacteria;c__Saccharimonadia;o__Saccharimonadales;f__Nanosyncoccaceae;g__Nanosyncoccus;s__	d__Bacteria	p__Patescibacteria	c__Saccharimonadia	o__Saccharimonadales	f__Nanosyncoccaceae	g__Nanosyncoccus	s__	D06_KMJN_T2106131987_bin.189_contig_000025_5	VFG000232(gb|WP_002218487)	pilT	VF0075	VFC0001	Adherence
SGB_64	D06_KMJN_T2106131987_bin.189	d__Bacteria;p__Patescibacteria;c__Saccharimonadia;o__Saccharimonadales;f__Nanosyncoccaceae;g__Nanosyncoccus;s__	d__Bacteria	p__Patescibacteria	c__Saccharimonadia	o__Saccharimonadales	f__Nanosyncoccaceae	g__Nanosyncoccus	s__	D06_KMJN_T2106131987_bin.189_contig_000029_1	VFG046645(gb|WP_003020694)	galE	VF0543	VFC0258	Immune modulation
SGB_64	D06_KMJN_T2106131987_bin.189	d__Bacteria;p__Patescibacteria;c__Saccharimonadia;o__Saccharimonadales;f__Nanosyncoccaceae;g__Nanosyncoccus;s__	d__Bacteria	p__Patescibacteria	c__Saccharimonadia	o__Saccharimonadales	f__Nanosyncoccaceae	g__Nanosyncoccus	s__	D06_KMJN_T2106131987_bin.189_contig_000029_1	VFG038144(gb|WP_001062908)	galE	VF0465	VFC0258	Immune modulation
SGB_64	D06_KMJN_T2106131987_bin.189	d__Bacteria;p__Patescibacteria;c__Saccharimonadia;o__Saccharimonadales;f__Nanosyncoccaceae;g__Nanosyncoccus;s__	d__Bacteria	p__Patescibacteria	c__Saccharimonadia	o__Saccharimonadales	f__Nanosyncoccaceae	g__Nanosyncoccus	s__	D06_KMJN_T2106131987_bin.189_contig_000030_5	VFG046465(gb|WP_003028672)	tufA	VF0460	VFC0001	Adherence
SGB_64	D06_KMJN_T2106131987_bin.189	d__Bacteria;p__Patescibacteria;c__Saccharimonadia;o__Saccharimonadales;f__Nanosyncoccaceae;g__Nanosyncoccus;s__	d__Bacteria	p__Patescibacteria	c__Saccharimonadia	o__Saccharimonadales	f__Nanosyncoccaceae	g__Nanosyncoccus	s__	D06_KMJN_T2106131987_bin.189_contig_000047_3	VFG001301(gb|WP_000459062)	cap8E	VF0003	VFC0258	Immune modulation
SGB_64	D06_KMJN_T2106131987_bin.189	d__Bacteria;p__Patescibacteria;c__Saccharimonadia;o__Saccharimonadales;f__Nanosyncoccaceae;g__Nanosyncoccus;s__	d__Bacteria	p__Patescibacteria	c__Saccharimonadia	o__Saccharimonadales	f__Nanosyncoccaceae	g__Nanosyncoccus	s__	D06_KMJN_T2106131987_bin.189_contig_000047_3	VFG001374(gb|WP_000077424)	cps4J	VF0144	VFC0258	Immune modulation
SGB_64	D06_KMJN_T2106131987_bin.189	d__Bacteria;p__Patescibacteria;c__Saccharimonadia;o__Saccharimonadales;f__Nanosyncoccaceae;g__Nanosyncoccus;s__	d__Bacteria	p__Patescibacteria	c__Saccharimonadia	o__Saccharimonadales	f__Nanosyncoccaceae	g__Nanosyncoccus	s__	D06_KMJN_T2106131987_bin.189_contig_000047_5	VFG001303(gb|WP_000413169)	cap8G	VF0003	VFC0258	Immune modulation
SGB_65	D06_KMJN_T2106131987_bin.192	d__Bacteria;p__Bacillota_A;c__Clostridia;o__Oscillospirales;f__Oscillospiraceae;g__Limivicinus;s__	d__Bacteria	p__Bacillota_A	c__Clostridia	o__Oscillospirales	f__Oscillospiraceae	g__Limivicinus	s__	D06_KMJN_T2106131987_bin.192_contig_000001_44	VFG046465(gb|WP_003028672)	tufA	VF0460	VFC0001	Adherence
SGB_65	D06_KMJN_T2106131987_bin.192	d__Bacteria;p__Bacillota_A;c__Clostridia;o__Oscillospirales;f__Oscillospiraceae;g__Limivicinus;s__	d__Bacteria	p__Bacillota_A	c__Clostridia	o__Oscillospirales	f__Oscillospiraceae	g__Limivicinus	s__	D06_KMJN_T2106131987_bin.192_contig_000003_20	VFG001373(gb|WP_000758382)	cps4I	VF0144	VFC0258	Immune modulation
SGB_65	D06_KMJN_T2106131987_bin.192	d__Bacteria;p__Bacillota_A;c__Clostridia;o__Oscillospirales;f__Oscillospiraceae;g__Limivicinus;s__	d__Bacteria	p__Bacillota_A	c__Clostridia	o__Oscillospirales	f__Oscillospiraceae	g__Limivicinus	s__	D06_KMJN_T2106131987_bin.192_contig_000023_13	VFG000077(gb|NP_465991)	clpP	VF0074	VFC0282	Stress survival
SGB_65	D06_KMJN_T2106131987_bin.192	d__Bacteria;p__Bacillota_A;c__Clostridia;o__Oscillospirales;f__Oscillospiraceae;g__Limivicinus;s__	d__Bacteria	p__Bacillota_A	c__Clostridia	o__Oscillospirales	f__Oscillospiraceae	g__Limivicinus	s__	D06_KMJN_T2106131987_bin.192_contig_000045_61	VFG012095(gb|WP_003435012)	groEL	VF0594	VFC0001	Adherence
SGB_65	D06_KMJN_T2106131987_bin.192	d__Bacteria;p__Bacillota_A;c__Clostridia;o__Oscillospirales;f__Oscillospiraceae;g__Limivicinus;s__	d__Bacteria	p__Bacillota_A	c__Clostridia	o__Oscillospirales	f__Oscillospiraceae	g__Limivicinus	s__	D06_KMJN_T2106131987_bin.192_contig_000055_19	VFG013286(gb|WP_005694325)	galE	VF0044	VFC0258	Immune modulation
SGB_66	D06_KMJN_T2106131987_bin.221	d__Bacteria;p__Bacillota_A;c__Clostridia;o__Oscillospirales;f__Oscillospiraceae;g__Limivicinus;s__	d__Bacteria	p__Bacillota_A	c__Clostridia	o__Oscillospirales	f__Oscillospiraceae	g__Limivicinus	s__	D06_KMJN_T2106131987_bin.221_contig_000029_5	VFG013286(gb|WP_005694325)	galE	VF0044	VFC0258	Immune modulation
SGB_66	D06_KMJN_T2106131987_bin.221	d__Bacteria;p__Bacillota_A;c__Clostridia;o__Oscillospirales;f__Oscillospiraceae;g__Limivicinus;s__	d__Bacteria	p__Bacillota_A	c__Clostridia	o__Oscillospirales	f__Oscillospiraceae	g__Limivicinus	s__	D06_KMJN_T2106131987_bin.221_contig_000316_1	VFG046465(gb|WP_003028672)	tufA	VF0460	VFC0001	Adherence
SGB_66	D06_KMJN_T2106131987_bin.221	d__Bacteria;p__Bacillota_A;c__Clostridia;o__Oscillospirales;f__Oscillospiraceae;g__Limivicinus;s__	d__Bacteria	p__Bacillota_A	c__Clostridia	o__Oscillospirales	f__Oscillospiraceae	g__Limivicinus	s__	D06_KMJN_T2106131987_bin.221_contig_000320_6	VFG046465(gb|WP_003028672)	tufA	VF0460	VFC0001	Adherence
SGB_66	D06_KMJN_T2106131987_bin.221	d__Bacteria;p__Bacillota_A;c__Clostridia;o__Oscillospirales;f__Oscillospiraceae;g__Limivicinus;s__	d__Bacteria	p__Bacillota_A	c__Clostridia	o__Oscillospirales	f__Oscillospiraceae	g__Limivicinus	s__	D06_KMJN_T2106131987_bin.221_contig_000387_5	VFG000077(gb|NP_465991)	clpP	VF0074	VFC0282	Stress survival
SGB_66	D06_KMJN_T2106131987_bin.221	d__Bacteria;p__Bacillota_A;c__Clostridia;o__Oscillospirales;f__Oscillospiraceae;g__Limivicinus;s__	d__Bacteria	p__Bacillota_A	c__Clostridia	o__Oscillospirales	f__Oscillospiraceae	g__Limivicinus	s__	D06_KMJN_T2106131987_bin.221_contig_000438_3	VFG045302(gb|WP_010946491)	LPG_RS03740	VF0171	VFC0258	Immune modulation
SGB_66	D06_KMJN_T2106131987_bin.221	d__Bacteria;p__Bacillota_A;c__Clostridia;o__Oscillospirales;f__Oscillospiraceae;g__Limivicinus;s__	d__Bacteria	p__Bacillota_A	c__Clostridia	o__Oscillospirales	f__Oscillospiraceae	g__Limivicinus	s__	D06_KMJN_T2106131987_bin.221_contig_000444_7	VFG001405(gb|NP_217219)	sigA/rpoV	VF0257	VFC0301	Regulation
SGB_66	D06_KMJN_T2106131987_bin.221	d__Bacteria;p__Bacillota_A;c__Clostridia;o__Oscillospirales;f__Oscillospiraceae;g__Limivicinus;s__	d__Bacteria	p__Bacillota_A	c__Clostridia	o__Oscillospirales	f__Oscillospiraceae	g__Limivicinus	s__	D06_KMJN_T2106131987_bin.221_contig_000475_2	VFG047039(gb|WP_003018140)	wbtL	VF0542	VFC0258	Immune modulation
SGB_67	D06_KMJN_T2106131987_bin.235	d__Bacteria;p__Bacillota_A;c__Clostridia;o__Oscillospirales;f__Oscillospiraceae;g__Limivicinus;s__	d__Bacteria	p__Bacillota_A	c__Clostridia	o__Oscillospirales	f__Oscillospiraceae	g__Limivicinus	s__	D06_KMJN_T2106131987_bin.235_contig_000012_12	VFG012095(gb|WP_003435012)	groEL	VF0594	VFC0001	Adherence
SGB_67	D06_KMJN_T2106131987_bin.235	d__Bacteria;p__Bacillota_A;c__Clostridia;o__Oscillospirales;f__Oscillospiraceae;g__Limivicinus;s__	d__Bacteria	p__Bacillota_A	c__Clostridia	o__Oscillospirales	f__Oscillospiraceae	g__Limivicinus	s__	D06_KMJN_T2106131987_bin.235_contig_000012_13	VFG012095(gb|WP_003435012)	groEL	VF0594	VFC0001	Adherence
SGB_67	D06_KMJN_T2106131987_bin.235	d__Bacteria;p__Bacillota_A;c__Clostridia;o__Oscillospirales;f__Oscillospiraceae;g__Limivicinus;s__	d__Bacteria	p__Bacillota_A	c__Clostridia	o__Oscillospirales	f__Oscillospiraceae	g__Limivicinus	s__	D06_KMJN_T2106131987_bin.235_contig_000167_4	VFG046465(gb|WP_003028672)	tufA	VF0460	VFC0001	Adherence
SGB_67	D06_KMJN_T2106131987_bin.235	d__Bacteria;p__Bacillota_A;c__Clostridia;o__Oscillospirales;f__Oscillospiraceae;g__Limivicinus;s__	d__Bacteria	p__Bacillota_A	c__Clostridia	o__Oscillospirales	f__Oscillospiraceae	g__Limivicinus	s__	D06_KMJN_T2106131987_bin.235_contig_000258_1	VFG001405(gb|NP_217219)	sigA/rpoV	VF0257	VFC0301	Regulation
SGB_68	D06_KMJN_T2106131987_bin.241	d__Bacteria;p__Bacteroidota;c__Bacteroidia;o__Bacteroidales;f__UBA932;g__Cryptobacteroides;s__	d__Bacteria	p__Bacteroidota	c__Bacteroidia	o__Bacteroidales	f__UBA932	g__Cryptobacteroides	s__	D06_KMJN_T2106131987_bin.241_contig_000003_1	VFG001855(gb|WP_197535493)	htpB	VF0159	VFC0001	Adherence
SGB_68	D06_KMJN_T2106131987_bin.241	d__Bacteria;p__Bacteroidota;c__Bacteroidia;o__Bacteroidales;f__UBA932;g__Cryptobacteroides;s__	d__Bacteria	p__Bacteroidota	c__Bacteroidia	o__Bacteroidales	f__UBA932	g__Cryptobacteroides	s__	D06_KMJN_T2106131987_bin.241_contig_000031_13	VFG047039(gb|WP_003018140)	wbtL	VF0542	VFC0258	Immune modulation
SGB_68	D06_KMJN_T2106131987_bin.241	d__Bacteria;p__Bacteroidota;c__Bacteroidia;o__Bacteroidales;f__UBA932;g__Cryptobacteroides;s__	d__Bacteria	p__Bacteroidota	c__Bacteroidia	o__Bacteroidales	f__UBA932	g__Cryptobacteroides	s__	D06_KMJN_T2106131987_bin.241_contig_000031_13	VFG045308(gb|WP_011213310)	rfbA	VF0171	VFC0258	Immune modulation
SGB_68	D06_KMJN_T2106131987_bin.241	d__Bacteria;p__Bacteroidota;c__Bacteroidia;o__Bacteroidales;f__UBA932;g__Cryptobacteroides;s__	d__Bacteria	p__Bacteroidota	c__Bacteroidia	o__Bacteroidales	f__UBA932	g__Cryptobacteroides	s__	D06_KMJN_T2106131987_bin.241_contig_000042_4	VFG001374(gb|WP_000077424)	cps4J	VF0144	VFC0258	Immune modulation
SGB_68	D06_KMJN_T2106131987_bin.241	d__Bacteria;p__Bacteroidota;c__Bacteroidia;o__Bacteroidales;f__UBA932;g__Cryptobacteroides;s__	d__Bacteria	p__Bacteroidota	c__Bacteroidia	o__Bacteroidales	f__UBA932	g__Cryptobacteroides	s__	D06_KMJN_T2106131987_bin.241_contig_000042_4	VFG001301(gb|WP_000459062)	cap8E	VF0003	VFC0258	Immune modulation
SGB_68	D06_KMJN_T2106131987_bin.241	d__Bacteria;p__Bacteroidota;c__Bacteroidia;o__Bacteroidales;f__UBA932;g__Cryptobacteroides;s__	d__Bacteria	p__Bacteroidota	c__Bacteroidia	o__Bacteroidales	f__UBA932	g__Cryptobacteroides	s__	D06_KMJN_T2106131987_bin.241_contig_000061_6	VFG047039(gb|WP_003018140)	wbtL	VF0542	VFC0258	Immune modulation
SGB_68	D06_KMJN_T2106131987_bin.241	d__Bacteria;p__Bacteroidota;c__Bacteroidia;o__Bacteroidales;f__UBA932;g__Cryptobacteroides;s__	d__Bacteria	p__Bacteroidota	c__Bacteroidia	o__Bacteroidales	f__UBA932	g__Cryptobacteroides	s__	D06_KMJN_T2106131987_bin.241_contig_000118_1	VFG046465(gb|WP_003028672)	tufA	VF0460	VFC0001	Adherence
SGB_69	D06_KMJN_T2106131987_bin.269	d__Bacteria;p__Bacillota_A;c__Clostridia;o__Lachnospirales;f__Lachnospiraceae;g__NC2004;s__	d__Bacteria	p__Bacillota_A	c__Clostridia	o__Lachnospirales	f__Lachnospiraceae	g__NC2004	s__	D06_KMJN_T2106131987_bin.269_contig_000122_6	VFG013286(gb|WP_005694325)	galE	VF0044	VFC0258	Immune modulation
SGB_69	D06_KMJN_T2106131987_bin.269	d__Bacteria;p__Bacillota_A;c__Clostridia;o__Lachnospirales;f__Lachnospiraceae;g__NC2004;s__	d__Bacteria	p__Bacillota_A	c__Clostridia	o__Lachnospirales	f__Lachnospiraceae	g__NC2004	s__	D06_KMJN_T2106131987_bin.269_contig_000150_2	VFG000077(gb|NP_465991)	clpP	VF0074	VFC0282	Stress survival
SGB_69	D06_KMJN_T2106131987_bin.269	d__Bacteria;p__Bacillota_A;c__Clostridia;o__Lachnospirales;f__Lachnospiraceae;g__NC2004;s__	d__Bacteria	p__Bacillota_A	c__Clostridia	o__Lachnospirales	f__Lachnospiraceae	g__NC2004	s__	D06_KMJN_T2106131987_bin.269_contig_000227_1	VFG001894(gb|YP_002343525)	fliA	VF0114	VFC0204	Motility
SGB_69	D06_KMJN_T2106131987_bin.269	d__Bacteria;p__Bacillota_A;c__Clostridia;o__Lachnospirales;f__Lachnospiraceae;g__NC2004;s__	d__Bacteria	p__Bacillota_A	c__Clostridia	o__Lachnospirales	f__Lachnospiraceae	g__NC2004	s__	D06_KMJN_T2106131987_bin.269_contig_000227_1	VFG007574(gb|WP_001030417)	fliA	VF0519	VFC0204	Motility
SGB_69	D06_KMJN_T2106131987_bin.269	d__Bacteria;p__Bacillota_A;c__Clostridia;o__Lachnospirales;f__Lachnospiraceae;g__NC2004;s__	d__Bacteria	p__Bacillota_A	c__Clostridia	o__Lachnospirales	f__Lachnospiraceae	g__NC2004	s__	D06_KMJN_T2106131987_bin.269_contig_000227_1	VFG014629(gb|NP_250146)	fliA	VF0273	VFC0204	Motility
SGB_69	D06_KMJN_T2106131987_bin.269	d__Bacteria;p__Bacillota_A;c__Clostridia;o__Lachnospirales;f__Lachnospiraceae;g__NC2004;s__	d__Bacteria	p__Bacillota_A	c__Clostridia	o__Lachnospirales	f__Lachnospiraceae	g__NC2004	s__	D06_KMJN_T2106131987_bin.269_contig_000227_1	VFG042203(gb|NP_219564)	CT_061	VF0711	VFC0086	Effector delivery system
SGB_69	D06_KMJN_T2106131987_bin.269	d__Bacteria;p__Bacillota_A;c__Clostridia;o__Lachnospirales;f__Lachnospiraceae;g__NC2004;s__	d__Bacteria	p__Bacillota_A	c__Clostridia	o__Lachnospirales	f__Lachnospiraceae	g__NC2004	s__	D06_KMJN_T2106131987_bin.269_contig_000297_1	VFG001376(gb|WP_000695335)	cps4L	VF0144	VFC0258	Immune modulation
SGB_69	D06_KMJN_T2106131987_bin.269	d__Bacteria;p__Bacillota_A;c__Clostridia;o__Lachnospirales;f__Lachnospiraceae;g__NC2004;s__	d__Bacteria	p__Bacillota_A	c__Clostridia	o__Lachnospirales	f__Lachnospiraceae	g__NC2004	s__	D06_KMJN_T2106131987_bin.269_contig_000297_2	VFG001375(gb|WP_000594468)	cps4K	VF0144	VFC0258	Immune modulation
SGB_69	D06_KMJN_T2106131987_bin.269	d__Bacteria;p__Bacillota_A;c__Clostridia;o__Lachnospirales;f__Lachnospiraceae;g__NC2004;s__	d__Bacteria	p__Bacillota_A	c__Clostridia	o__Lachnospirales	f__Lachnospiraceae	g__NC2004	s__	D06_KMJN_T2106131987_bin.269_contig_000439_1	VFG001405(gb|NP_217219)	sigA/rpoV	VF0257	VFC0301	Regulation
SGB_69	D06_KMJN_T2106131987_bin.269	d__Bacteria;p__Bacillota_A;c__Clostridia;o__Lachnospirales;f__Lachnospiraceae;g__NC2004;s__	d__Bacteria	p__Bacillota_A	c__Clostridia	o__Lachnospirales	f__Lachnospiraceae	g__NC2004	s__	D06_KMJN_T2106131987_bin.269_contig_000445_2	VFG047039(gb|WP_003018140)	wbtL	VF0542	VFC0258	Immune modulation
SGB_69	D06_KMJN_T2106131987_bin.269	d__Bacteria;p__Bacillota_A;c__Clostridia;o__Lachnospirales;f__Lachnospiraceae;g__NC2004;s__	d__Bacteria	p__Bacillota_A	c__Clostridia	o__Lachnospirales	f__Lachnospiraceae	g__NC2004	s__	D06_KMJN_T2106131987_bin.269_contig_000482_7	VFG001967(gb|YP_002344822)	glf	VF0323	VFC0258	Immune modulation
SGB_69	D06_KMJN_T2106131987_bin.269	d__Bacteria;p__Bacillota_A;c__Clostridia;o__Lachnospirales;f__Lachnospiraceae;g__NC2004;s__	d__Bacteria	p__Bacillota_A	c__Clostridia	o__Lachnospirales	f__Lachnospiraceae	g__NC2004	s__	D06_KMJN_T2106131987_bin.269_contig_000482_7	VFG002182(gb|WP_002376666)	cpsI	VF0361	VFC0258	Immune modulation
SGB_69	D06_KMJN_T2106131987_bin.269	d__Bacteria;p__Bacillota_A;c__Clostridia;o__Lachnospirales;f__Lachnospiraceae;g__NC2004;s__	d__Bacteria	p__Bacillota_A	c__Clostridia	o__Lachnospirales	f__Lachnospiraceae	g__NC2004	s__	D06_KMJN_T2106131987_bin.269_contig_000584_1	VFG012095(gb|WP_003435012)	groEL	VF0594	VFC0001	Adherence
SGB_69	D06_KMJN_T2106131987_bin.269	d__Bacteria;p__Bacillota_A;c__Clostridia;o__Lachnospirales;f__Lachnospiraceae;g__NC2004;s__	d__Bacteria	p__Bacillota_A	c__Clostridia	o__Lachnospirales	f__Lachnospiraceae	g__NC2004	s__	D06_KMJN_T2106131987_bin.269_contig_000584_1	VFG001855(gb|WP_197535493)	htpB	VF0159	VFC0001	Adherence
SGB_69	D06_KMJN_T2106131987_bin.269	d__Bacteria;p__Bacillota_A;c__Clostridia;o__Lachnospirales;f__Lachnospiraceae;g__NC2004;s__	d__Bacteria	p__Bacillota_A	c__Clostridia	o__Lachnospirales	f__Lachnospiraceae	g__NC2004	s__	D06_KMJN_T2106131987_bin.269_contig_000623_4	VFG016772(gb|WP_005767770)	flgG	VF0373	VFC0204	Motility
SGB_70	D06_KMJN_T2106131987_bin.45	d__Bacteria;p__Bacteroidota;c__Bacteroidia;o__Bacteroidales;f__UBA932;g__Cryptobacteroides;s__	d__Bacteria	p__Bacteroidota	c__Bacteroidia	o__Bacteroidales	f__UBA932	g__Cryptobacteroides	s__	D06_KMJN_T2106131987_bin.45_contig_000041_3	VFG047039(gb|WP_003018140)	wbtL	VF0542	VFC0258	Immune modulation
SGB_70	D06_KMJN_T2106131987_bin.45	d__Bacteria;p__Bacteroidota;c__Bacteroidia;o__Bacteroidales;f__UBA932;g__Cryptobacteroides;s__	d__Bacteria	p__Bacteroidota	c__Bacteroidia	o__Bacteroidales	f__UBA932	g__Cryptobacteroides	s__	D06_KMJN_T2106131987_bin.45_contig_000069_20	VFG046465(gb|WP_003028672)	tufA	VF0460	VFC0001	Adherence
SGB_70	D06_KMJN_T2106131987_bin.45	d__Bacteria;p__Bacteroidota;c__Bacteroidia;o__Bacteroidales;f__UBA932;g__Cryptobacteroides;s__	d__Bacteria	p__Bacteroidota	c__Bacteroidia	o__Bacteroidales	f__UBA932	g__Cryptobacteroides	s__	D06_KMJN_T2106131987_bin.45_contig_000112_2	VFG048797(gb|WP_004175261)	ugd	VF0560	VFC0258	Immune modulation
SGB_70	D06_KMJN_T2106131987_bin.45	d__Bacteria;p__Bacteroidota;c__Bacteroidia;o__Bacteroidales;f__UBA932;g__Cryptobacteroides;s__	d__Bacteria	p__Bacteroidota	c__Bacteroidia	o__Bacteroidales	f__UBA932	g__Cryptobacteroides	s__	D06_KMJN_T2106131987_bin.45_contig_000115_9	VFG012095(gb|WP_003435012)	groEL	VF0594	VFC0001	Adherence
SGB_70	D06_KMJN_T2106131987_bin.45	d__Bacteria;p__Bacteroidota;c__Bacteroidia;o__Bacteroidales;f__UBA932;g__Cryptobacteroides;s__	d__Bacteria	p__Bacteroidota	c__Bacteroidia	o__Bacteroidales	f__UBA932	g__Cryptobacteroides	s__	D06_KMJN_T2106131987_bin.45_contig_000115_9	VFG001855(gb|WP_197535493)	htpB	VF0159	VFC0001	Adherence
SGB_71	D06_KMJN_T2106131987_bin.86	d__Bacteria;p__Bacillota_A;c__Clostridia;o__Oscillospirales;f__Oscillospiraceae;g__F23-B02;s__	d__Bacteria	p__Bacillota_A	c__Clostridia	o__Oscillospirales	f__Oscillospiraceae	g__F23-B02	s__	D06_KMJN_T2106131987_bin.86_contig_000001_29	VFG047039(gb|WP_003018140)	wbtL	VF0542	VFC0258	Immune modulation
SGB_71	D06_KMJN_T2106131987_bin.86	d__Bacteria;p__Bacillota_A;c__Clostridia;o__Oscillospirales;f__Oscillospiraceae;g__F23-B02;s__	d__Bacteria	p__Bacillota_A	c__Clostridia	o__Oscillospirales	f__Oscillospiraceae	g__F23-B02	s__	D06_KMJN_T2106131987_bin.86_contig_000019_9	VFG001405(gb|NP_217219)	sigA/rpoV	VF0257	VFC0301	Regulation
SGB_71	D06_KMJN_T2106131987_bin.86	d__Bacteria;p__Bacillota_A;c__Clostridia;o__Oscillospirales;f__Oscillospiraceae;g__F23-B02;s__	d__Bacteria	p__Bacillota_A	c__Clostridia	o__Oscillospirales	f__Oscillospiraceae	g__F23-B02	s__	D06_KMJN_T2106131987_bin.86_contig_000047_11	VFG013286(gb|WP_005694325)	galE	VF0044	VFC0258	Immune modulation
SGB_71	D06_KMJN_T2106131987_bin.86	d__Bacteria;p__Bacillota_A;c__Clostridia;o__Oscillospirales;f__Oscillospiraceae;g__F23-B02;s__	d__Bacteria	p__Bacillota_A	c__Clostridia	o__Oscillospirales	f__Oscillospiraceae	g__F23-B02	s__	D06_KMJN_T2106131987_bin.86_contig_000084_1	VFG000080(gb|NP_464522)	clpE	VF0073	VFC0282	Stress survival
SGB_71	D06_KMJN_T2106131987_bin.86	d__Bacteria;p__Bacillota_A;c__Clostridia;o__Oscillospirales;f__Oscillospiraceae;g__F23-B02;s__	d__Bacteria	p__Bacillota_A	c__Clostridia	o__Oscillospirales	f__Oscillospiraceae	g__F23-B02	s__	D06_KMJN_T2106131987_bin.86_contig_000097_3	VFG000077(gb|NP_465991)	clpP	VF0074	VFC0282	Stress survival
SGB_71	D06_KMJN_T2106131987_bin.86	d__Bacteria;p__Bacillota_A;c__Clostridia;o__Oscillospirales;f__Oscillospiraceae;g__F23-B02;s__	d__Bacteria	p__Bacillota_A	c__Clostridia	o__Oscillospirales	f__Oscillospiraceae	g__F23-B02	s__	D06_KMJN_T2106131987_bin.86_contig_000106_19	VFG012095(gb|WP_003435012)	groEL	VF0594	VFC0001	Adherence
SGB_71	D06_KMJN_T2106131987_bin.86	d__Bacteria;p__Bacillota_A;c__Clostridia;o__Oscillospirales;f__Oscillospiraceae;g__F23-B02;s__	d__Bacteria	p__Bacillota_A	c__Clostridia	o__Oscillospirales	f__Oscillospiraceae	g__F23-B02	s__	D06_KMJN_T2106131987_bin.86_contig_000180_5	VFG046465(gb|WP_003028672)	tufA	VF0460	VFC0001	Adherence
SGB_72	D07_KMJN_T2106131988_bin.102	d__Bacteria;p__Bacteroidota;c__Bacteroidia;o__Bacteroidales;f__UBA932;g__Cryptobacteroides;s__	d__Bacteria	p__Bacteroidota	c__Bacteroidia	o__Bacteroidales	f__UBA932	g__Cryptobacteroides	s__	D07_KMJN_T2106131988_bin.102_contig_000005_8	VFG002365(gb|WP_005167740)	gmd	VF0392	VFC0258	Immune modulation
SGB_72	D07_KMJN_T2106131988_bin.102	d__Bacteria;p__Bacteroidota;c__Bacteroidia;o__Bacteroidales;f__UBA932;g__Cryptobacteroides;s__	d__Bacteria	p__Bacteroidota	c__Bacteroidia	o__Bacteroidales	f__UBA932	g__Cryptobacteroides	s__	D07_KMJN_T2106131988_bin.102_contig_000005_8	VFG002225(gb|WP_002963680)	gmd	VF0367	VFC0258	Immune modulation
SGB_72	D07_KMJN_T2106131988_bin.102	d__Bacteria;p__Bacteroidota;c__Bacteroidia;o__Bacteroidales;f__UBA932;g__Cryptobacteroides;s__	d__Bacteria	p__Bacteroidota	c__Bacteroidia	o__Bacteroidales	f__UBA932	g__Cryptobacteroides	s__	D07_KMJN_T2106131988_bin.102_contig_000030_3	VFG048797(gb|WP_004175261)	ugd	VF0560	VFC0258	Immune modulation
SGB_72	D07_KMJN_T2106131988_bin.102	d__Bacteria;p__Bacteroidota;c__Bacteroidia;o__Bacteroidales;f__UBA932;g__Cryptobacteroides;s__	d__Bacteria	p__Bacteroidota	c__Bacteroidia	o__Bacteroidales	f__UBA932	g__Cryptobacteroides	s__	D07_KMJN_T2106131988_bin.102_contig_000035_38	VFG012095(gb|WP_003435012)	groEL	VF0594	VFC0001	Adherence
SGB_72	D07_KMJN_T2106131988_bin.102	d__Bacteria;p__Bacteroidota;c__Bacteroidia;o__Bacteroidales;f__UBA932;g__Cryptobacteroides;s__	d__Bacteria	p__Bacteroidota	c__Bacteroidia	o__Bacteroidales	f__UBA932	g__Cryptobacteroides	s__	D07_KMJN_T2106131988_bin.102_contig_000035_38	VFG001855(gb|WP_197535493)	htpB	VF0159	VFC0001	Adherence
SGB_72	D07_KMJN_T2106131988_bin.102	d__Bacteria;p__Bacteroidota;c__Bacteroidia;o__Bacteroidales;f__UBA932;g__Cryptobacteroides;s__	d__Bacteria	p__Bacteroidota	c__Bacteroidia	o__Bacteroidales	f__UBA932	g__Cryptobacteroides	s__	D07_KMJN_T2106131988_bin.102_contig_000042_3	VFG001376(gb|WP_000695335)	cps4L	VF0144	VFC0258	Immune modulation
SGB_72	D07_KMJN_T2106131988_bin.102	d__Bacteria;p__Bacteroidota;c__Bacteroidia;o__Bacteroidales;f__UBA932;g__Cryptobacteroides;s__	d__Bacteria	p__Bacteroidota	c__Bacteroidia	o__Bacteroidales	f__UBA932	g__Cryptobacteroides	s__	D07_KMJN_T2106131988_bin.102_contig_000050_19	VFG047039(gb|WP_003018140)	wbtL	VF0542	VFC0258	Immune modulation
SGB_72	D07_KMJN_T2106131988_bin.102	d__Bacteria;p__Bacteroidota;c__Bacteroidia;o__Bacteroidales;f__UBA932;g__Cryptobacteroides;s__	d__Bacteria	p__Bacteroidota	c__Bacteroidia	o__Bacteroidales	f__UBA932	g__Cryptobacteroides	s__	D07_KMJN_T2106131988_bin.102_contig_000054_15	VFG046465(gb|WP_003028672)	tufA	VF0460	VFC0001	Adherence
SGB_72	D07_KMJN_T2106131988_bin.102	d__Bacteria;p__Bacteroidota;c__Bacteroidia;o__Bacteroidales;f__UBA932;g__Cryptobacteroides;s__	d__Bacteria	p__Bacteroidota	c__Bacteroidia	o__Bacteroidales	f__UBA932	g__Cryptobacteroides	s__	D07_KMJN_T2106131988_bin.102_contig_000056_1	VFG001375(gb|WP_000594468)	cps4K	VF0144	VFC0258	Immune modulation
SGB_72	D07_KMJN_T2106131988_bin.102	d__Bacteria;p__Bacteroidota;c__Bacteroidia;o__Bacteroidales;f__UBA932;g__Cryptobacteroides;s__	d__Bacteria	p__Bacteroidota	c__Bacteroidia	o__Bacteroidales	f__UBA932	g__Cryptobacteroides	s__	D07_KMJN_T2106131988_bin.102_contig_000056_2	VFG001374(gb|WP_000077424)	cps4J	VF0144	VFC0258	Immune modulation
SGB_72	D07_KMJN_T2106131988_bin.102	d__Bacteria;p__Bacteroidota;c__Bacteroidia;o__Bacteroidales;f__UBA932;g__Cryptobacteroides;s__	d__Bacteria	p__Bacteroidota	c__Bacteroidia	o__Bacteroidales	f__UBA932	g__Cryptobacteroides	s__	D07_KMJN_T2106131988_bin.102_contig_000069_1	VFG046465(gb|WP_003028672)	tufA	VF0460	VFC0001	Adherence
SGB_73	D07_KMJN_T2106131988_bin.11	d__Bacteria;p__Bacteroidota;c__Bacteroidia;o__Bacteroidales;f__UBA3663;g__UBA3663;s__	d__Bacteria	p__Bacteroidota	c__Bacteroidia	o__Bacteroidales	f__UBA3663	g__UBA3663	s__	D07_KMJN_T2106131988_bin.11_contig_000123_1	VFG001375(gb|WP_000594468)	cps4K	VF0144	VFC0258	Immune modulation
SGB_73	D07_KMJN_T2106131988_bin.11	d__Bacteria;p__Bacteroidota;c__Bacteroidia;o__Bacteroidales;f__UBA3663;g__UBA3663;s__	d__Bacteria	p__Bacteroidota	c__Bacteroidia	o__Bacteroidales	f__UBA3663	g__UBA3663	s__	D07_KMJN_T2106131988_bin.11_contig_000187_1	VFG001303(gb|WP_000413169)	cap8G	VF0003	VFC0258	Immune modulation
SGB_73	D07_KMJN_T2106131988_bin.11	d__Bacteria;p__Bacteroidota;c__Bacteroidia;o__Bacteroidales;f__UBA3663;g__UBA3663;s__	d__Bacteria	p__Bacteroidota	c__Bacteroidia	o__Bacteroidales	f__UBA3663	g__UBA3663	s__	D07_KMJN_T2106131988_bin.11_contig_000187_1	VFG001376(gb|WP_000695335)	cps4L	VF0144	VFC0258	Immune modulation
SGB_73	D07_KMJN_T2106131988_bin.11	d__Bacteria;p__Bacteroidota;c__Bacteroidia;o__Bacteroidales;f__UBA3663;g__UBA3663;s__	d__Bacteria	p__Bacteroidota	c__Bacteroidia	o__Bacteroidales	f__UBA3663	g__UBA3663	s__	D07_KMJN_T2106131988_bin.11_contig_000187_3	VFG001374(gb|WP_000077424)	cps4J	VF0144	VFC0258	Immune modulation
SGB_73	D07_KMJN_T2106131988_bin.11	d__Bacteria;p__Bacteroidota;c__Bacteroidia;o__Bacteroidales;f__UBA3663;g__UBA3663;s__	d__Bacteria	p__Bacteroidota	c__Bacteroidia	o__Bacteroidales	f__UBA3663	g__UBA3663	s__	D07_KMJN_T2106131988_bin.11_contig_000244_6	VFG046465(gb|WP_003028672)	tufA	VF0460	VFC0001	Adherence
SGB_73	D07_KMJN_T2106131988_bin.11	d__Bacteria;p__Bacteroidota;c__Bacteroidia;o__Bacteroidales;f__UBA3663;g__UBA3663;s__	d__Bacteria	p__Bacteroidota	c__Bacteroidia	o__Bacteroidales	f__UBA3663	g__UBA3663	s__	D07_KMJN_T2106131988_bin.11_contig_000301_1	VFG005766(gb|WP_000861302)	cylG	VF0279	VFC0235	Exotoxin
SGB_73	D07_KMJN_T2106131988_bin.11	d__Bacteria;p__Bacteroidota;c__Bacteroidia;o__Bacteroidales;f__UBA3663;g__UBA3663;s__	d__Bacteria	p__Bacteroidota	c__Bacteroidia	o__Bacteroidales	f__UBA3663	g__UBA3663	s__	D07_KMJN_T2106131988_bin.11_contig_000369_5	VFG011430(gb|WP_002963616)	acpXL	VF0367	VFC0258	Immune modulation
SGB_73	D07_KMJN_T2106131988_bin.11	d__Bacteria;p__Bacteroidota;c__Bacteroidia;o__Bacteroidales;f__UBA3663;g__UBA3663;s__	d__Bacteria	p__Bacteroidota	c__Bacteroidia	o__Bacteroidales	f__UBA3663	g__UBA3663	s__	D07_KMJN_T2106131988_bin.11_contig_000516_2	VFG013286(gb|WP_005694325)	galE	VF0044	VFC0258	Immune modulation
SGB_73	D07_KMJN_T2106131988_bin.11	d__Bacteria;p__Bacteroidota;c__Bacteroidia;o__Bacteroidales;f__UBA3663;g__UBA3663;s__	d__Bacteria	p__Bacteroidota	c__Bacteroidia	o__Bacteroidales	f__UBA3663	g__UBA3663	s__	D07_KMJN_T2106131988_bin.11_contig_000575_3	VFG002225(gb|WP_002963680)	gmd	VF0367	VFC0258	Immune modulation
SGB_73	D07_KMJN_T2106131988_bin.11	d__Bacteria;p__Bacteroidota;c__Bacteroidia;o__Bacteroidales;f__UBA3663;g__UBA3663;s__	d__Bacteria	p__Bacteroidota	c__Bacteroidia	o__Bacteroidales	f__UBA3663	g__UBA3663	s__	D07_KMJN_T2106131988_bin.11_contig_000738_2	VFG047039(gb|WP_003018140)	wbtL	VF0542	VFC0258	Immune modulation
SGB_74	D07_KMJN_T2106131988_bin.134	d__Bacteria;p__Bacillota_A;c__Clostridia;o__Lachnospirales;f__Lachnospiraceae;g__AC2028;s__	d__Bacteria	p__Bacillota_A	c__Clostridia	o__Lachnospirales	f__Lachnospiraceae	g__AC2028	s__	D07_KMJN_T2106131988_bin.134_contig_000028_1	VFG002365(gb|WP_005167740)	gmd	VF0392	VFC0258	Immune modulation
SGB_74	D07_KMJN_T2106131988_bin.134	d__Bacteria;p__Bacillota_A;c__Clostridia;o__Lachnospirales;f__Lachnospiraceae;g__AC2028;s__	d__Bacteria	p__Bacillota_A	c__Clostridia	o__Lachnospirales	f__Lachnospiraceae	g__AC2028	s__	D07_KMJN_T2106131988_bin.134_contig_000028_1	VFG048885(gb|WP_014907227)	gmd	VF0560	VFC0258	Immune modulation
SGB_74	D07_KMJN_T2106131988_bin.134	d__Bacteria;p__Bacillota_A;c__Clostridia;o__Lachnospirales;f__Lachnospiraceae;g__AC2028;s__	d__Bacteria	p__Bacillota_A	c__Clostridia	o__Lachnospirales	f__Lachnospiraceae	g__AC2028	s__	D07_KMJN_T2106131988_bin.134_contig_000028_1	VFG002225(gb|WP_002963680)	gmd	VF0367	VFC0258	Immune modulation
SGB_74	D07_KMJN_T2106131988_bin.134	d__Bacteria;p__Bacillota_A;c__Clostridia;o__Lachnospirales;f__Lachnospiraceae;g__AC2028;s__	d__Bacteria	p__Bacillota_A	c__Clostridia	o__Lachnospirales	f__Lachnospiraceae	g__AC2028	s__	D07_KMJN_T2106131988_bin.134_contig_000028_1	VFG000321(gb|WP_000659810)	rfbD	VF0056	VFC0258	Immune modulation
SGB_74	D07_KMJN_T2106131988_bin.134	d__Bacteria;p__Bacillota_A;c__Clostridia;o__Lachnospirales;f__Lachnospiraceae;g__AC2028;s__	d__Bacteria	p__Bacillota_A	c__Clostridia	o__Lachnospirales	f__Lachnospiraceae	g__AC2028	s__	D07_KMJN_T2106131988_bin.134_contig_000054_29	VFG013286(gb|WP_005694325)	galE	VF0044	VFC0258	Immune modulation
SGB_74	D07_KMJN_T2106131988_bin.134	d__Bacteria;p__Bacillota_A;c__Clostridia;o__Lachnospirales;f__Lachnospiraceae;g__AC2028;s__	d__Bacteria	p__Bacillota_A	c__Clostridia	o__Lachnospirales	f__Lachnospiraceae	g__AC2028	s__	D07_KMJN_T2106131988_bin.134_contig_000138_10	VFG012095(gb|WP_003435012)	groEL	VF0594	VFC0001	Adherence
SGB_74	D07_KMJN_T2106131988_bin.134	d__Bacteria;p__Bacillota_A;c__Clostridia;o__Lachnospirales;f__Lachnospiraceae;g__AC2028;s__	d__Bacteria	p__Bacillota_A	c__Clostridia	o__Lachnospirales	f__Lachnospiraceae	g__AC2028	s__	D07_KMJN_T2106131988_bin.134_contig_000183_1	VFG046465(gb|WP_003028672)	tufA	VF0460	VFC0001	Adherence
SGB_74	D07_KMJN_T2106131988_bin.134	d__Bacteria;p__Bacillota_A;c__Clostridia;o__Lachnospirales;f__Lachnospiraceae;g__AC2028;s__	d__Bacteria	p__Bacillota_A	c__Clostridia	o__Lachnospirales	f__Lachnospiraceae	g__AC2028	s__	D07_KMJN_T2106131988_bin.134_contig_000206_2	VFG048797(gb|WP_004175261)	ugd	VF0560	VFC0258	Immune modulation
SGB_74	D07_KMJN_T2106131988_bin.134	d__Bacteria;p__Bacillota_A;c__Clostridia;o__Lachnospirales;f__Lachnospiraceae;g__AC2028;s__	d__Bacteria	p__Bacillota_A	c__Clostridia	o__Lachnospirales	f__Lachnospiraceae	g__AC2028	s__	D07_KMJN_T2106131988_bin.134_contig_000282_8	VFG001374(gb|WP_000077424)	cps4J	VF0144	VFC0258	Immune modulation
SGB_74	D07_KMJN_T2106131988_bin.134	d__Bacteria;p__Bacillota_A;c__Clostridia;o__Lachnospirales;f__Lachnospiraceae;g__AC2028;s__	d__Bacteria	p__Bacillota_A	c__Clostridia	o__Lachnospirales	f__Lachnospiraceae	g__AC2028	s__	D07_KMJN_T2106131988_bin.134_contig_000282_8	VFG001301(gb|WP_000459062)	cap8E	VF0003	VFC0258	Immune modulation
SGB_74	D07_KMJN_T2106131988_bin.134	d__Bacteria;p__Bacillota_A;c__Clostridia;o__Lachnospirales;f__Lachnospiraceae;g__AC2028;s__	d__Bacteria	p__Bacillota_A	c__Clostridia	o__Lachnospirales	f__Lachnospiraceae	g__AC2028	s__	D07_KMJN_T2106131988_bin.134_contig_000316_12	VFG000077(gb|NP_465991)	clpP	VF0074	VFC0282	Stress survival
SGB_74	D07_KMJN_T2106131988_bin.134	d__Bacteria;p__Bacillota_A;c__Clostridia;o__Lachnospirales;f__Lachnospiraceae;g__AC2028;s__	d__Bacteria	p__Bacillota_A	c__Clostridia	o__Lachnospirales	f__Lachnospiraceae	g__AC2028	s__	D07_KMJN_T2106131988_bin.134_contig_000346_5	VFG047039(gb|WP_003018140)	wbtL	VF0542	VFC0258	Immune modulation
SGB_74	D07_KMJN_T2106131988_bin.134	d__Bacteria;p__Bacillota_A;c__Clostridia;o__Lachnospirales;f__Lachnospiraceae;g__AC2028;s__	d__Bacteria	p__Bacillota_A	c__Clostridia	o__Lachnospirales	f__Lachnospiraceae	g__AC2028	s__	D07_KMJN_T2106131988_bin.134_contig_000377_4	VFG001405(gb|NP_217219)	sigA/rpoV	VF0257	VFC0301	Regulation
SGB_75	D07_KMJN_T2106131988_bin.145	d__Bacteria;p__Spirochaetota;c__Spirochaetia;o__Treponematales;f__Treponemataceae;g__Treponema_D;s__	d__Bacteria	p__Spirochaetota	c__Spirochaetia	o__Treponematales	f__Treponemataceae	g__Treponema_D	s__	D07_KMJN_T2106131988_bin.145_contig_000358_3	VFG001405(gb|NP_217219)	sigA/rpoV	VF0257	VFC0301	Regulation
SGB_75	D07_KMJN_T2106131988_bin.145	d__Bacteria;p__Spirochaetota;c__Spirochaetia;o__Treponematales;f__Treponemataceae;g__Treponema_D;s__	d__Bacteria	p__Spirochaetota	c__Spirochaetia	o__Treponematales	f__Treponemataceae	g__Treponema_D	s__	D07_KMJN_T2106131988_bin.145_contig_000424_1	VFG001826(gb|NP_217099)	relA	VF0287	VFC0301	Regulation
SGB_76	D07_KMJN_T2106131988_bin.158	d__Bacteria;p__Bacillota_A;c__Clostridia;o__Lachnospirales;f__Lachnospiraceae;g__AC2028;s__	d__Bacteria	p__Bacillota_A	c__Clostridia	o__Lachnospirales	f__Lachnospiraceae	g__AC2028	s__	D07_KMJN_T2106131988_bin.158_contig_000005_15	VFG000077(gb|NP_465991)	clpP	VF0074	VFC0282	Stress survival
SGB_76	D07_KMJN_T2106131988_bin.158	d__Bacteria;p__Bacillota_A;c__Clostridia;o__Lachnospirales;f__Lachnospiraceae;g__AC2028;s__	d__Bacteria	p__Bacillota_A	c__Clostridia	o__Lachnospirales	f__Lachnospiraceae	g__AC2028	s__	D07_KMJN_T2106131988_bin.158_contig_000009_12	VFG012095(gb|WP_003435012)	groEL	VF0594	VFC0001	Adherence
SGB_76	D07_KMJN_T2106131988_bin.158	d__Bacteria;p__Bacillota_A;c__Clostridia;o__Lachnospirales;f__Lachnospiraceae;g__AC2028;s__	d__Bacteria	p__Bacillota_A	c__Clostridia	o__Lachnospirales	f__Lachnospiraceae	g__AC2028	s__	D07_KMJN_T2106131988_bin.158_contig_000016_6	VFG047204(gb|WP_003025211)	wbtB	VF0542	VFC0258	Immune modulation
SGB_76	D07_KMJN_T2106131988_bin.158	d__Bacteria;p__Bacillota_A;c__Clostridia;o__Lachnospirales;f__Lachnospiraceae;g__AC2028;s__	d__Bacteria	p__Bacillota_A	c__Clostridia	o__Lachnospirales	f__Lachnospiraceae	g__AC2028	s__	D07_KMJN_T2106131988_bin.158_contig_000016_6	VFG001369(gb|WP_010963212)	cps4E	VF0144	VFC0258	Immune modulation
SGB_76	D07_KMJN_T2106131988_bin.158	d__Bacteria;p__Bacillota_A;c__Clostridia;o__Lachnospirales;f__Lachnospiraceae;g__AC2028;s__	d__Bacteria	p__Bacillota_A	c__Clostridia	o__Lachnospirales	f__Lachnospiraceae	g__AC2028	s__	D07_KMJN_T2106131988_bin.158_contig_000026_40	VFG001405(gb|NP_217219)	sigA/rpoV	VF0257	VFC0301	Regulation
SGB_76	D07_KMJN_T2106131988_bin.158	d__Bacteria;p__Bacillota_A;c__Clostridia;o__Lachnospirales;f__Lachnospiraceae;g__AC2028;s__	d__Bacteria	p__Bacillota_A	c__Clostridia	o__Lachnospirales	f__Lachnospiraceae	g__AC2028	s__	D07_KMJN_T2106131988_bin.158_contig_000061_8	VFG047039(gb|WP_003018140)	wbtL	VF0542	VFC0258	Immune modulation
SGB_76	D07_KMJN_T2106131988_bin.158	d__Bacteria;p__Bacillota_A;c__Clostridia;o__Lachnospirales;f__Lachnospiraceae;g__AC2028;s__	d__Bacteria	p__Bacillota_A	c__Clostridia	o__Lachnospirales	f__Lachnospiraceae	g__AC2028	s__	D07_KMJN_T2106131988_bin.158_contig_000074_10	VFG001967(gb|YP_002344822)	glf	VF0323	VFC0258	Immune modulation
SGB_76	D07_KMJN_T2106131988_bin.158	d__Bacteria;p__Bacillota_A;c__Clostridia;o__Lachnospirales;f__Lachnospiraceae;g__AC2028;s__	d__Bacteria	p__Bacillota_A	c__Clostridia	o__Lachnospirales	f__Lachnospiraceae	g__AC2028	s__	D07_KMJN_T2106131988_bin.158_contig_000074_18	VFG013286(gb|WP_005694325)	galE	VF0044	VFC0258	Immune modulation
SGB_76	D07_KMJN_T2106131988_bin.158	d__Bacteria;p__Bacillota_A;c__Clostridia;o__Lachnospirales;f__Lachnospiraceae;g__AC2028;s__	d__Bacteria	p__Bacillota_A	c__Clostridia	o__Lachnospirales	f__Lachnospiraceae	g__AC2028	s__	D07_KMJN_T2106131988_bin.158_contig_000083_1	VFG046465(gb|WP_003028672)	tufA	VF0460	VFC0001	Adherence
SGB_76	D07_KMJN_T2106131988_bin.158	d__Bacteria;p__Bacillota_A;c__Clostridia;o__Lachnospirales;f__Lachnospiraceae;g__AC2028;s__	d__Bacteria	p__Bacillota_A	c__Clostridia	o__Lachnospirales	f__Lachnospiraceae	g__AC2028	s__	D07_KMJN_T2106131988_bin.158_contig_000095_9	VFG037912(gb|WP_000939040)	pseB	VF0465	VFC0258	Immune modulation
SGB_76	D07_KMJN_T2106131988_bin.158	d__Bacteria;p__Bacillota_A;c__Clostridia;o__Lachnospirales;f__Lachnospiraceae;g__AC2028;s__	d__Bacteria	p__Bacillota_A	c__Clostridia	o__Lachnospirales	f__Lachnospiraceae	g__AC2028	s__	D07_KMJN_T2106131988_bin.158_contig_000112_5	VFG048797(gb|WP_004175261)	ugd	VF0560	VFC0258	Immune modulation
SGB_76	D07_KMJN_T2106131988_bin.158	d__Bacteria;p__Bacillota_A;c__Clostridia;o__Lachnospirales;f__Lachnospiraceae;g__AC2028;s__	d__Bacteria	p__Bacillota_A	c__Clostridia	o__Lachnospirales	f__Lachnospiraceae	g__AC2028	s__	D07_KMJN_T2106131988_bin.158_contig_000112_5	VFG000963(gb|WP_009880737)	hasB	VF0244	VFC0258	Immune modulation
SGB_76	D07_KMJN_T2106131988_bin.158	d__Bacteria;p__Bacillota_A;c__Clostridia;o__Lachnospirales;f__Lachnospiraceae;g__AC2028;s__	d__Bacteria	p__Bacillota_A	c__Clostridia	o__Lachnospirales	f__Lachnospiraceae	g__AC2028	s__	D07_KMJN_T2106131988_bin.158_contig_000114_1	VFG048797(gb|WP_004175261)	ugd	VF0560	VFC0258	Immune modulation
SGB_77	D07_KMJN_T2106131988_bin.159	d__Bacteria;p__Bacteroidota;c__Bacteroidia;o__Bacteroidales;f__UBA932;g__Bact-11;s__	d__Bacteria	p__Bacteroidota	c__Bacteroidia	o__Bacteroidales	f__UBA932	g__Bact-11	s__	D07_KMJN_T2106131988_bin.159_contig_000006_2	VFG002225(gb|WP_002963680)	gmd	VF0367	VFC0258	Immune modulation
SGB_77	D07_KMJN_T2106131988_bin.159	d__Bacteria;p__Bacteroidota;c__Bacteroidia;o__Bacteroidales;f__UBA932;g__Bact-11;s__	d__Bacteria	p__Bacteroidota	c__Bacteroidia	o__Bacteroidales	f__UBA932	g__Bact-11	s__	D07_KMJN_T2106131988_bin.159_contig_000006_2	VFG048885(gb|WP_014907227)	gmd	VF0560	VFC0258	Immune modulation
SGB_77	D07_KMJN_T2106131988_bin.159	d__Bacteria;p__Bacteroidota;c__Bacteroidia;o__Bacteroidales;f__UBA932;g__Bact-11;s__	d__Bacteria	p__Bacteroidota	c__Bacteroidia	o__Bacteroidales	f__UBA932	g__Bact-11	s__	D07_KMJN_T2106131988_bin.159_contig_000006_2	VFG002365(gb|WP_005167740)	gmd	VF0392	VFC0258	Immune modulation
SGB_77	D07_KMJN_T2106131988_bin.159	d__Bacteria;p__Bacteroidota;c__Bacteroidia;o__Bacteroidales;f__UBA932;g__Bact-11;s__	d__Bacteria	p__Bacteroidota	c__Bacteroidia	o__Bacteroidales	f__UBA932	g__Bact-11	s__	D07_KMJN_T2106131988_bin.159_contig_000014_26	VFG012095(gb|WP_003435012)	groEL	VF0594	VFC0001	Adherence
SGB_77	D07_KMJN_T2106131988_bin.159	d__Bacteria;p__Bacteroidota;c__Bacteroidia;o__Bacteroidales;f__UBA932;g__Bact-11;s__	d__Bacteria	p__Bacteroidota	c__Bacteroidia	o__Bacteroidales	f__UBA932	g__Bact-11	s__	D07_KMJN_T2106131988_bin.159_contig_000014_26	VFG001855(gb|WP_197535493)	htpB	VF0159	VFC0001	Adherence
SGB_77	D07_KMJN_T2106131988_bin.159	d__Bacteria;p__Bacteroidota;c__Bacteroidia;o__Bacteroidales;f__UBA932;g__Bact-11;s__	d__Bacteria	p__Bacteroidota	c__Bacteroidia	o__Bacteroidales	f__UBA932	g__Bact-11	s__	D07_KMJN_T2106131988_bin.159_contig_000023_3	VFG001375(gb|WP_000594468)	cps4K	VF0144	VFC0258	Immune modulation
SGB_77	D07_KMJN_T2106131988_bin.159	d__Bacteria;p__Bacteroidota;c__Bacteroidia;o__Bacteroidales;f__UBA932;g__Bact-11;s__	d__Bacteria	p__Bacteroidota	c__Bacteroidia	o__Bacteroidales	f__UBA932	g__Bact-11	s__	D07_KMJN_T2106131988_bin.159_contig_000023_4	VFG001374(gb|WP_000077424)	cps4J	VF0144	VFC0258	Immune modulation
SGB_77	D07_KMJN_T2106131988_bin.159	d__Bacteria;p__Bacteroidota;c__Bacteroidia;o__Bacteroidales;f__UBA932;g__Bact-11;s__	d__Bacteria	p__Bacteroidota	c__Bacteroidia	o__Bacteroidales	f__UBA932	g__Bact-11	s__	D07_KMJN_T2106131988_bin.159_contig_000023_4	VFG001301(gb|WP_000459062)	cap8E	VF0003	VFC0258	Immune modulation
SGB_77	D07_KMJN_T2106131988_bin.159	d__Bacteria;p__Bacteroidota;c__Bacteroidia;o__Bacteroidales;f__UBA932;g__Bact-11;s__	d__Bacteria	p__Bacteroidota	c__Bacteroidia	o__Bacteroidales	f__UBA932	g__Bact-11	s__	D07_KMJN_T2106131988_bin.159_contig_000023_5	VFG001376(gb|WP_000695335)	cps4L	VF0144	VFC0258	Immune modulation
SGB_77	D07_KMJN_T2106131988_bin.159	d__Bacteria;p__Bacteroidota;c__Bacteroidia;o__Bacteroidales;f__UBA932;g__Bact-11;s__	d__Bacteria	p__Bacteroidota	c__Bacteroidia	o__Bacteroidales	f__UBA932	g__Bact-11	s__	D07_KMJN_T2106131988_bin.159_contig_000025_38	VFG013286(gb|WP_005694325)	galE	VF0044	VFC0258	Immune modulation
SGB_77	D07_KMJN_T2106131988_bin.159	d__Bacteria;p__Bacteroidota;c__Bacteroidia;o__Bacteroidales;f__UBA932;g__Bact-11;s__	d__Bacteria	p__Bacteroidota	c__Bacteroidia	o__Bacteroidales	f__UBA932	g__Bact-11	s__	D07_KMJN_T2106131988_bin.159_contig_000046_64	VFG047039(gb|WP_003018140)	wbtL	VF0542	VFC0258	Immune modulation
SGB_77	D07_KMJN_T2106131988_bin.159	d__Bacteria;p__Bacteroidota;c__Bacteroidia;o__Bacteroidales;f__UBA932;g__Bact-11;s__	d__Bacteria	p__Bacteroidota	c__Bacteroidia	o__Bacteroidales	f__UBA932	g__Bact-11	s__	D07_KMJN_T2106131988_bin.159_contig_000052_12	VFG046465(gb|WP_003028672)	tufA	VF0460	VFC0001	Adherence
SGB_78	D07_KMJN_T2106131988_bin.190	d__Bacteria;p__Bacteroidota;c__Bacteroidia;o__Bacteroidales;f__Bacteroidaceae;g__Prevotella;s__	d__Bacteria	p__Bacteroidota	c__Bacteroidia	o__Bacteroidales	f__Bacteroidaceae	g__Prevotella	s__	D07_KMJN_T2106131988_bin.190_contig_000099_5	VFG013286(gb|WP_005694325)	galE	VF0044	VFC0258	Immune modulation
SGB_78	D07_KMJN_T2106131988_bin.190	d__Bacteria;p__Bacteroidota;c__Bacteroidia;o__Bacteroidales;f__Bacteroidaceae;g__Prevotella;s__	d__Bacteria	p__Bacteroidota	c__Bacteroidia	o__Bacteroidales	f__Bacteroidaceae	g__Prevotella	s__	D07_KMJN_T2106131988_bin.190_contig_000122_12	VFG001855(gb|WP_197535493)	htpB	VF0159	VFC0001	Adherence
SGB_78	D07_KMJN_T2106131988_bin.190	d__Bacteria;p__Bacteroidota;c__Bacteroidia;o__Bacteroidales;f__Bacteroidaceae;g__Prevotella;s__	d__Bacteria	p__Bacteroidota	c__Bacteroidia	o__Bacteroidales	f__Bacteroidaceae	g__Prevotella	s__	D07_KMJN_T2106131988_bin.190_contig_000217_4	VFG038533(gb|WP_016350152)	flpF	VF0476	VFC0001	Adherence
SGB_78	D07_KMJN_T2106131988_bin.190	d__Bacteria;p__Bacteroidota;c__Bacteroidia;o__Bacteroidales;f__Bacteroidaceae;g__Prevotella;s__	d__Bacteria	p__Bacteroidota	c__Bacteroidia	o__Bacteroidales	f__Bacteroidaceae	g__Prevotella	s__	D07_KMJN_T2106131988_bin.190_contig_000249_2	VFG001376(gb|WP_000695335)	cps4L	VF0144	VFC0258	Immune modulation
SGB_78	D07_KMJN_T2106131988_bin.190	d__Bacteria;p__Bacteroidota;c__Bacteroidia;o__Bacteroidales;f__Bacteroidaceae;g__Prevotella;s__	d__Bacteria	p__Bacteroidota	c__Bacteroidia	o__Bacteroidales	f__Bacteroidaceae	g__Prevotella	s__	D07_KMJN_T2106131988_bin.190_contig_000289_22	VFG000079(gb|NP_463763)	clpC	VF0072	VFC0282	Stress survival
SGB_78	D07_KMJN_T2106131988_bin.190	d__Bacteria;p__Bacteroidota;c__Bacteroidia;o__Bacteroidales;f__Bacteroidaceae;g__Prevotella;s__	d__Bacteria	p__Bacteroidota	c__Bacteroidia	o__Bacteroidales	f__Bacteroidaceae	g__Prevotella	s__	D07_KMJN_T2106131988_bin.190_contig_000289_22	VFG041020(gb|NP_250353)	tssH	VF0943	VFC0086	Effector delivery system
SGB_78	D07_KMJN_T2106131988_bin.190	d__Bacteria;p__Bacteroidota;c__Bacteroidia;o__Bacteroidales;f__Bacteroidaceae;g__Prevotella;s__	d__Bacteria	p__Bacteroidota	c__Bacteroidia	o__Bacteroidales	f__Bacteroidaceae	g__Prevotella	s__	D07_KMJN_T2106131988_bin.190_contig_000289_22	VFG002076(gb|NP_248780)	clpV1	VF0334	VFC0086	Effector delivery system
SGB_78	D07_KMJN_T2106131988_bin.190	d__Bacteria;p__Bacteroidota;c__Bacteroidia;o__Bacteroidales;f__Bacteroidaceae;g__Prevotella;s__	d__Bacteria	p__Bacteroidota	c__Bacteroidia	o__Bacteroidales	f__Bacteroidaceae	g__Prevotella	s__	D07_KMJN_T2106131988_bin.190_contig_000314_10	VFG012095(gb|WP_003435012)	groEL	VF0594	VFC0001	Adherence
SGB_78	D07_KMJN_T2106131988_bin.190	d__Bacteria;p__Bacteroidota;c__Bacteroidia;o__Bacteroidales;f__Bacteroidaceae;g__Prevotella;s__	d__Bacteria	p__Bacteroidota	c__Bacteroidia	o__Bacteroidales	f__Bacteroidaceae	g__Prevotella	s__	D07_KMJN_T2106131988_bin.190_contig_000314_10	VFG001855(gb|WP_197535493)	htpB	VF0159	VFC0001	Adherence
SGB_78	D07_KMJN_T2106131988_bin.190	d__Bacteria;p__Bacteroidota;c__Bacteroidia;o__Bacteroidales;f__Bacteroidaceae;g__Prevotella;s__	d__Bacteria	p__Bacteroidota	c__Bacteroidia	o__Bacteroidales	f__Bacteroidaceae	g__Prevotella	s__	D07_KMJN_T2106131988_bin.190_contig_000347_2	VFG047039(gb|WP_003018140)	wbtL	VF0542	VFC0258	Immune modulation
SGB_79	D07_KMJN_T2106131988_bin.237	d__Bacteria;p__Bacillota;c__Bacilli;o__RFN20;f__CAG-826;g__UBA3207;s__	d__Bacteria	p__Bacillota	c__Bacilli	o__RFN20	f__CAG-826	g__UBA3207	s__	D07_KMJN_T2106131988_bin.237_contig_000033_21	VFG013286(gb|WP_005694325)	galE	VF0044	VFC0258	Immune modulation
SGB_79	D07_KMJN_T2106131988_bin.237	d__Bacteria;p__Bacillota;c__Bacilli;o__RFN20;f__CAG-826;g__UBA3207;s__	d__Bacteria	p__Bacillota	c__Bacilli	o__RFN20	f__CAG-826	g__UBA3207	s__	D07_KMJN_T2106131988_bin.237_contig_000047_2	VFG001301(gb|WP_000459062)	cap8E	VF0003	VFC0258	Immune modulation
SGB_79	D07_KMJN_T2106131988_bin.237	d__Bacteria;p__Bacillota;c__Bacilli;o__RFN20;f__CAG-826;g__UBA3207;s__	d__Bacteria	p__Bacillota	c__Bacilli	o__RFN20	f__CAG-826	g__UBA3207	s__	D07_KMJN_T2106131988_bin.237_contig_000084_10	VFG001376(gb|WP_000695335)	cps4L	VF0144	VFC0258	Immune modulation
SGB_80	D07_KMJN_T2106131988_bin.60	d__Bacteria;p__Bacillota_A;c__Clostridia;o__Lachnospirales;f__Lachnospiraceae;g__RGIG3528;s__	d__Bacteria	p__Bacillota_A	c__Clostridia	o__Lachnospirales	f__Lachnospiraceae	g__RGIG3528	s__	D07_KMJN_T2106131988_bin.60_contig_000044_5	VFG001405(gb|NP_217219)	sigA/rpoV	VF0257	VFC0301	Regulation
SGB_80	D07_KMJN_T2106131988_bin.60	d__Bacteria;p__Bacillota_A;c__Clostridia;o__Lachnospirales;f__Lachnospiraceae;g__RGIG3528;s__	d__Bacteria	p__Bacillota_A	c__Clostridia	o__Lachnospirales	f__Lachnospiraceae	g__RGIG3528	s__	D07_KMJN_T2106131988_bin.60_contig_000052_3	VFG013286(gb|WP_005694325)	galE	VF0044	VFC0258	Immune modulation
SGB_80	D07_KMJN_T2106131988_bin.60	d__Bacteria;p__Bacillota_A;c__Clostridia;o__Lachnospirales;f__Lachnospiraceae;g__RGIG3528;s__	d__Bacteria	p__Bacillota_A	c__Clostridia	o__Lachnospirales	f__Lachnospiraceae	g__RGIG3528	s__	D07_KMJN_T2106131988_bin.60_contig_000052_3	VFG046645(gb|WP_003020694)	galE	VF0543	VFC0258	Immune modulation
SGB_80	D07_KMJN_T2106131988_bin.60	d__Bacteria;p__Bacillota_A;c__Clostridia;o__Lachnospirales;f__Lachnospiraceae;g__RGIG3528;s__	d__Bacteria	p__Bacillota_A	c__Clostridia	o__Lachnospirales	f__Lachnospiraceae	g__RGIG3528	s__	D07_KMJN_T2106131988_bin.60_contig_000149_1	VFG000165(gb|NP_252915)	pchF	VF0095	VFC0272	Nutritional/Metabolic factor
SGB_80	D07_KMJN_T2106131988_bin.60	d__Bacteria;p__Bacillota_A;c__Clostridia;o__Lachnospirales;f__Lachnospiraceae;g__RGIG3528;s__	d__Bacteria	p__Bacillota_A	c__Clostridia	o__Lachnospirales	f__Lachnospiraceae	g__RGIG3528	s__	D07_KMJN_T2106131988_bin.60_contig_000149_1	VFG050038(gb|WP_001133934)	dhbF	VF0586	VFC0272	Nutritional/Metabolic factor
SGB_80	D07_KMJN_T2106131988_bin.60	d__Bacteria;p__Bacillota_A;c__Clostridia;o__Lachnospirales;f__Lachnospiraceae;g__RGIG3528;s__	d__Bacteria	p__Bacillota_A	c__Clostridia	o__Lachnospirales	f__Lachnospiraceae	g__RGIG3528	s__	D07_KMJN_T2106131988_bin.60_contig_000314_1	VFG047039(gb|WP_003018140)	wbtL	VF0542	VFC0258	Immune modulation
SGB_80	D07_KMJN_T2106131988_bin.60	d__Bacteria;p__Bacillota_A;c__Clostridia;o__Lachnospirales;f__Lachnospiraceae;g__RGIG3528;s__	d__Bacteria	p__Bacillota_A	c__Clostridia	o__Lachnospirales	f__Lachnospiraceae	g__RGIG3528	s__	D07_KMJN_T2106131988_bin.60_contig_000314_5	VFG048797(gb|WP_004175261)	ugd	VF0560	VFC0258	Immune modulation
SGB_80	D07_KMJN_T2106131988_bin.60	d__Bacteria;p__Bacillota_A;c__Clostridia;o__Lachnospirales;f__Lachnospiraceae;g__RGIG3528;s__	d__Bacteria	p__Bacillota_A	c__Clostridia	o__Lachnospirales	f__Lachnospiraceae	g__RGIG3528	s__	D07_KMJN_T2106131988_bin.60_contig_000404_3	VFG012095(gb|WP_003435012)	groEL	VF0594	VFC0001	Adherence
SGB_80	D07_KMJN_T2106131988_bin.60	d__Bacteria;p__Bacillota_A;c__Clostridia;o__Lachnospirales;f__Lachnospiraceae;g__RGIG3528;s__	d__Bacteria	p__Bacillota_A	c__Clostridia	o__Lachnospirales	f__Lachnospiraceae	g__RGIG3528	s__	D07_KMJN_T2106131988_bin.60_contig_000412_3	VFG000077(gb|NP_465991)	clpP	VF0074	VFC0282	Stress survival
SGB_81	D07_KMJN_T2106131988_bin.67	d__Bacteria;p__Spirochaetota;c__Spirochaetia;o__Treponematales;f__Treponemataceae;g__Treponema_D;s__	d__Bacteria	p__Spirochaetota	c__Spirochaetia	o__Treponematales	f__Treponemataceae	g__Treponema_D	s__	D07_KMJN_T2106131988_bin.67_contig_000019_28	VFG046465(gb|WP_003028672)	tufA	VF0460	VFC0001	Adherence
SGB_81	D07_KMJN_T2106131988_bin.67	d__Bacteria;p__Spirochaetota;c__Spirochaetia;o__Treponematales;f__Treponemataceae;g__Treponema_D;s__	d__Bacteria	p__Spirochaetota	c__Spirochaetia	o__Treponematales	f__Treponemataceae	g__Treponema_D	s__	D07_KMJN_T2106131988_bin.67_contig_000447_2	VFG000274(gb|WP_000238762)	ureG	VF0050	VFC0282	Stress survival
SGB_81	D07_KMJN_T2106131988_bin.67	d__Bacteria;p__Spirochaetota;c__Spirochaetia;o__Treponematales;f__Treponemataceae;g__Treponema_D;s__	d__Bacteria	p__Spirochaetota	c__Spirochaetia	o__Treponematales	f__Treponemataceae	g__Treponema_D	s__	D07_KMJN_T2106131988_bin.67_contig_000447_5	VFG000270(gb|WP_000724295)	ureB	VF0050	VFC0282	Stress survival
SGB_81	D07_KMJN_T2106131988_bin.67	d__Bacteria;p__Spirochaetota;c__Spirochaetia;o__Treponematales;f__Treponemataceae;g__Treponema_D;s__	d__Bacteria	p__Spirochaetota	c__Spirochaetia	o__Treponematales	f__Treponemataceae	g__Treponema_D	s__	D07_KMJN_T2106131988_bin.67_contig_000447_7	VFG000269(gb|WP_000779223)	ureA	VF0050	VFC0282	Stress survival
SGB_81	D07_KMJN_T2106131988_bin.67	d__Bacteria;p__Spirochaetota;c__Spirochaetia;o__Treponematales;f__Treponemataceae;g__Treponema_D;s__	d__Bacteria	p__Spirochaetota	c__Spirochaetia	o__Treponematales	f__Treponemataceae	g__Treponema_D	s__	D07_KMJN_T2106131988_bin.67_contig_000547_1	VFG001405(gb|NP_217219)	sigA/rpoV	VF0257	VFC0301	Regulation
SGB_82	D07_KMJN_T2106131988_bin.8	d__Bacteria;p__Bacteroidota;c__Bacteroidia;o__Bacteroidales;f__Paludibacteraceae;g__RF16;s__	d__Bacteria	p__Bacteroidota	c__Bacteroidia	o__Bacteroidales	f__Paludibacteraceae	g__RF16	s__	D07_KMJN_T2106131988_bin.8_contig_000040_12	VFG048797(gb|WP_004175261)	ugd	VF0560	VFC0258	Immune modulation
SGB_82	D07_KMJN_T2106131988_bin.8	d__Bacteria;p__Bacteroidota;c__Bacteroidia;o__Bacteroidales;f__Paludibacteraceae;g__RF16;s__	d__Bacteria	p__Bacteroidota	c__Bacteroidia	o__Bacteroidales	f__Paludibacteraceae	g__RF16	s__	D07_KMJN_T2106131988_bin.8_contig_000050_83	VFG048885(gb|WP_014907227)	gmd	VF0560	VFC0258	Immune modulation
SGB_82	D07_KMJN_T2106131988_bin.8	d__Bacteria;p__Bacteroidota;c__Bacteroidia;o__Bacteroidales;f__Paludibacteraceae;g__RF16;s__	d__Bacteria	p__Bacteroidota	c__Bacteroidia	o__Bacteroidales	f__Paludibacteraceae	g__RF16	s__	D07_KMJN_T2106131988_bin.8_contig_000050_83	VFG002365(gb|WP_005167740)	gmd	VF0392	VFC0258	Immune modulation
SGB_82	D07_KMJN_T2106131988_bin.8	d__Bacteria;p__Bacteroidota;c__Bacteroidia;o__Bacteroidales;f__Paludibacteraceae;g__RF16;s__	d__Bacteria	p__Bacteroidota	c__Bacteroidia	o__Bacteroidales	f__Paludibacteraceae	g__RF16	s__	D07_KMJN_T2106131988_bin.8_contig_000050_83	VFG002225(gb|WP_002963680)	gmd	VF0367	VFC0258	Immune modulation
SGB_82	D07_KMJN_T2106131988_bin.8	d__Bacteria;p__Bacteroidota;c__Bacteroidia;o__Bacteroidales;f__Paludibacteraceae;g__RF16;s__	d__Bacteria	p__Bacteroidota	c__Bacteroidia	o__Bacteroidales	f__Paludibacteraceae	g__RF16	s__	D07_KMJN_T2106131988_bin.8_contig_000053_9	VFG046465(gb|WP_003028672)	tufA	VF0460	VFC0001	Adherence
SGB_82	D07_KMJN_T2106131988_bin.8	d__Bacteria;p__Bacteroidota;c__Bacteroidia;o__Bacteroidales;f__Paludibacteraceae;g__RF16;s__	d__Bacteria	p__Bacteroidota	c__Bacteroidia	o__Bacteroidales	f__Paludibacteraceae	g__RF16	s__	D07_KMJN_T2106131988_bin.8_contig_000070_34	VFG047039(gb|WP_003018140)	wbtL	VF0542	VFC0258	Immune modulation
SGB_82	D07_KMJN_T2106131988_bin.8	d__Bacteria;p__Bacteroidota;c__Bacteroidia;o__Bacteroidales;f__Paludibacteraceae;g__RF16;s__	d__Bacteria	p__Bacteroidota	c__Bacteroidia	o__Bacteroidales	f__Paludibacteraceae	g__RF16	s__	D07_KMJN_T2106131988_bin.8_contig_000074_9	VFG012095(gb|WP_003435012)	groEL	VF0594	VFC0001	Adherence
SGB_82	D07_KMJN_T2106131988_bin.8	d__Bacteria;p__Bacteroidota;c__Bacteroidia;o__Bacteroidales;f__Paludibacteraceae;g__RF16;s__	d__Bacteria	p__Bacteroidota	c__Bacteroidia	o__Bacteroidales	f__Paludibacteraceae	g__RF16	s__	D07_KMJN_T2106131988_bin.8_contig_000074_9	VFG001855(gb|WP_197535493)	htpB	VF0159	VFC0001	Adherence
SGB_83	D07_KMJN_T2106131988_bin.92	d__Bacteria;p__Bacteroidota;c__Bacteroidia;o__Bacteroidales;f__Paludibacteraceae;g__UBA1723;s__	d__Bacteria	p__Bacteroidota	c__Bacteroidia	o__Bacteroidales	f__Paludibacteraceae	g__UBA1723	s__	D07_KMJN_T2106131988_bin.92_contig_000011_10	VFG047039(gb|WP_003018140)	wbtL	VF0542	VFC0258	Immune modulation
SGB_83	D07_KMJN_T2106131988_bin.92	d__Bacteria;p__Bacteroidota;c__Bacteroidia;o__Bacteroidales;f__Paludibacteraceae;g__UBA1723;s__	d__Bacteria	p__Bacteroidota	c__Bacteroidia	o__Bacteroidales	f__Paludibacteraceae	g__UBA1723	s__	D07_KMJN_T2106131988_bin.92_contig_000017_9	VFG001855(gb|WP_197535493)	htpB	VF0159	VFC0001	Adherence
SGB_83	D07_KMJN_T2106131988_bin.92	d__Bacteria;p__Bacteroidota;c__Bacteroidia;o__Bacteroidales;f__Paludibacteraceae;g__UBA1723;s__	d__Bacteria	p__Bacteroidota	c__Bacteroidia	o__Bacteroidales	f__Paludibacteraceae	g__UBA1723	s__	D07_KMJN_T2106131988_bin.92_contig_000017_9	VFG012095(gb|WP_003435012)	groEL	VF0594	VFC0001	Adherence
SGB_83	D07_KMJN_T2106131988_bin.92	d__Bacteria;p__Bacteroidota;c__Bacteroidia;o__Bacteroidales;f__Paludibacteraceae;g__UBA1723;s__	d__Bacteria	p__Bacteroidota	c__Bacteroidia	o__Bacteroidales	f__Paludibacteraceae	g__UBA1723	s__	D07_KMJN_T2106131988_bin.92_contig_000039_105	VFG046465(gb|WP_003028672)	tufA	VF0460	VFC0001	Adherence
SGB_83	D07_KMJN_T2106131988_bin.92	d__Bacteria;p__Bacteroidota;c__Bacteroidia;o__Bacteroidales;f__Paludibacteraceae;g__UBA1723;s__	d__Bacteria	p__Bacteroidota	c__Bacteroidia	o__Bacteroidales	f__Paludibacteraceae	g__UBA1723	s__	D07_KMJN_T2106131988_bin.92_contig_000042_59	VFG011430(gb|WP_002963616)	acpXL	VF0367	VFC0258	Immune modulation
SGB_83	D07_KMJN_T2106131988_bin.92	d__Bacteria;p__Bacteroidota;c__Bacteroidia;o__Bacteroidales;f__Paludibacteraceae;g__UBA1723;s__	d__Bacteria	p__Bacteroidota	c__Bacteroidia	o__Bacteroidales	f__Paludibacteraceae	g__UBA1723	s__	D07_KMJN_T2106131988_bin.92_contig_000048_29	VFG002225(gb|WP_002963680)	gmd	VF0367	VFC0258	Immune modulation
SGB_83	D07_KMJN_T2106131988_bin.92	d__Bacteria;p__Bacteroidota;c__Bacteroidia;o__Bacteroidales;f__Paludibacteraceae;g__UBA1723;s__	d__Bacteria	p__Bacteroidota	c__Bacteroidia	o__Bacteroidales	f__Paludibacteraceae	g__UBA1723	s__	D07_KMJN_T2106131988_bin.92_contig_000048_29	VFG002365(gb|WP_005167740)	gmd	VF0392	VFC0258	Immune modulation
SGB_84	D08_KMJN_T2106131989_bin.101	d__Archaea;p__Halobacteriota;c__Methanomicrobia;o__Methanomicrobiales;f__Methanocorpusculaceae;g__Methanocorpusculum;s__	d__Archaea	p__Halobacteriota	c__Methanomicrobia	o__Methanomicrobiales	f__Methanocorpusculaceae	g__Methanocorpusculum	s__	D08_KMJN_T2106131989_bin.101_contig_000124_8	VFG047149(gb|WP_003029668)	wbtF	VF0542	VFC0258	Immune modulation
SGB_85	D08_KMJN_T2106131989_bin.154	d__Bacteria;p__Verrucomicrobiota;c__Verrucomicrobiae;o__Verrucomicrobiales;f__Akkermansiaceae;g__Akkermansia;s__	d__Bacteria	p__Verrucomicrobiota	c__Verrucomicrobiae	o__Verrucomicrobiales	f__Akkermansiaceae	g__Akkermansia	s__	D08_KMJN_T2106131989_bin.154_contig_000011_6	VFG002225(gb|WP_002963680)	gmd	VF0367	VFC0258	Immune modulation
SGB_85	D08_KMJN_T2106131989_bin.154	d__Bacteria;p__Verrucomicrobiota;c__Verrucomicrobiae;o__Verrucomicrobiales;f__Akkermansiaceae;g__Akkermansia;s__	d__Bacteria	p__Verrucomicrobiota	c__Verrucomicrobiae	o__Verrucomicrobiales	f__Akkermansiaceae	g__Akkermansia	s__	D08_KMJN_T2106131989_bin.154_contig_000011_6	VFG002365(gb|WP_005167740)	gmd	VF0392	VFC0258	Immune modulation
SGB_85	D08_KMJN_T2106131989_bin.154	d__Bacteria;p__Verrucomicrobiota;c__Verrucomicrobiae;o__Verrucomicrobiales;f__Akkermansiaceae;g__Akkermansia;s__	d__Bacteria	p__Verrucomicrobiota	c__Verrucomicrobiae	o__Verrucomicrobiales	f__Akkermansiaceae	g__Akkermansia	s__	D08_KMJN_T2106131989_bin.154_contig_000011_6	VFG048885(gb|WP_014907227)	gmd	VF0560	VFC0258	Immune modulation
SGB_85	D08_KMJN_T2106131989_bin.154	d__Bacteria;p__Verrucomicrobiota;c__Verrucomicrobiae;o__Verrucomicrobiales;f__Akkermansiaceae;g__Akkermansia;s__	d__Bacteria	p__Verrucomicrobiota	c__Verrucomicrobiae	o__Verrucomicrobiales	f__Akkermansiaceae	g__Akkermansia	s__	D08_KMJN_T2106131989_bin.154_contig_000026_15	VFG046465(gb|WP_003028672)	tufA	VF0460	VFC0001	Adherence
SGB_85	D08_KMJN_T2106131989_bin.154	d__Bacteria;p__Verrucomicrobiota;c__Verrucomicrobiae;o__Verrucomicrobiales;f__Akkermansiaceae;g__Akkermansia;s__	d__Bacteria	p__Verrucomicrobiota	c__Verrucomicrobiae	o__Verrucomicrobiales	f__Akkermansiaceae	g__Akkermansia	s__	D08_KMJN_T2106131989_bin.154_contig_000049_75	VFG013286(gb|WP_005694325)	galE	VF0044	VFC0258	Immune modulation
SGB_85	D08_KMJN_T2106131989_bin.154	d__Bacteria;p__Verrucomicrobiota;c__Verrucomicrobiae;o__Verrucomicrobiales;f__Akkermansiaceae;g__Akkermansia;s__	d__Bacteria	p__Verrucomicrobiota	c__Verrucomicrobiae	o__Verrucomicrobiales	f__Akkermansiaceae	g__Akkermansia	s__	D08_KMJN_T2106131989_bin.154_contig_000050_6	VFG012095(gb|WP_003435012)	groEL	VF0594	VFC0001	Adherence
SGB_85	D08_KMJN_T2106131989_bin.154	d__Bacteria;p__Verrucomicrobiota;c__Verrucomicrobiae;o__Verrucomicrobiales;f__Akkermansiaceae;g__Akkermansia;s__	d__Bacteria	p__Verrucomicrobiota	c__Verrucomicrobiae	o__Verrucomicrobiales	f__Akkermansiaceae	g__Akkermansia	s__	D08_KMJN_T2106131989_bin.154_contig_000050_6	VFG001855(gb|WP_197535493)	htpB	VF0159	VFC0001	Adherence
SGB_85	D08_KMJN_T2106131989_bin.154	d__Bacteria;p__Verrucomicrobiota;c__Verrucomicrobiae;o__Verrucomicrobiales;f__Akkermansiaceae;g__Akkermansia;s__	d__Bacteria	p__Verrucomicrobiota	c__Verrucomicrobiae	o__Verrucomicrobiales	f__Akkermansiaceae	g__Akkermansia	s__	D08_KMJN_T2106131989_bin.154_contig_000065_36	VFG001374(gb|WP_000077424)	cps4J	VF0144	VFC0258	Immune modulation
SGB_85	D08_KMJN_T2106131989_bin.154	d__Bacteria;p__Verrucomicrobiota;c__Verrucomicrobiae;o__Verrucomicrobiales;f__Akkermansiaceae;g__Akkermansia;s__	d__Bacteria	p__Verrucomicrobiota	c__Verrucomicrobiae	o__Verrucomicrobiales	f__Akkermansiaceae	g__Akkermansia	s__	D08_KMJN_T2106131989_bin.154_contig_000065_36	VFG001301(gb|WP_000459062)	cap8E	VF0003	VFC0258	Immune modulation
SGB_85	D08_KMJN_T2106131989_bin.154	d__Bacteria;p__Verrucomicrobiota;c__Verrucomicrobiae;o__Verrucomicrobiales;f__Akkermansiaceae;g__Akkermansia;s__	d__Bacteria	p__Verrucomicrobiota	c__Verrucomicrobiae	o__Verrucomicrobiales	f__Akkermansiaceae	g__Akkermansia	s__	D08_KMJN_T2106131989_bin.154_contig_000065_37	VFG001375(gb|WP_000594468)	cps4K	VF0144	VFC0258	Immune modulation
SGB_85	D08_KMJN_T2106131989_bin.154	d__Bacteria;p__Verrucomicrobiota;c__Verrucomicrobiae;o__Verrucomicrobiales;f__Akkermansiaceae;g__Akkermansia;s__	d__Bacteria	p__Verrucomicrobiota	c__Verrucomicrobiae	o__Verrucomicrobiales	f__Akkermansiaceae	g__Akkermansia	s__	D08_KMJN_T2106131989_bin.154_contig_000065_38	VFG001376(gb|WP_000695335)	cps4L	VF0144	VFC0258	Immune modulation
SGB_86	D08_KMJN_T2106131989_bin.156	d__Bacteria;p__Bacteroidota;c__Bacteroidia;o__Bacteroidales;f__UBA932;g__Bact-11;s__	d__Bacteria	p__Bacteroidota	c__Bacteroidia	o__Bacteroidales	f__UBA932	g__Bact-11	s__	D08_KMJN_T2106131989_bin.156_contig_000016_9	VFG013286(gb|WP_005694325)	galE	VF0044	VFC0258	Immune modulation
SGB_86	D08_KMJN_T2106131989_bin.156	d__Bacteria;p__Bacteroidota;c__Bacteroidia;o__Bacteroidales;f__UBA932;g__Bact-11;s__	d__Bacteria	p__Bacteroidota	c__Bacteroidia	o__Bacteroidales	f__UBA932	g__Bact-11	s__	D08_KMJN_T2106131989_bin.156_contig_000021_6	VFG002365(gb|WP_005167740)	gmd	VF0392	VFC0258	Immune modulation
SGB_86	D08_KMJN_T2106131989_bin.156	d__Bacteria;p__Bacteroidota;c__Bacteroidia;o__Bacteroidales;f__UBA932;g__Bact-11;s__	d__Bacteria	p__Bacteroidota	c__Bacteroidia	o__Bacteroidales	f__UBA932	g__Bact-11	s__	D08_KMJN_T2106131989_bin.156_contig_000021_6	VFG048885(gb|WP_014907227)	gmd	VF0560	VFC0258	Immune modulation
SGB_86	D08_KMJN_T2106131989_bin.156	d__Bacteria;p__Bacteroidota;c__Bacteroidia;o__Bacteroidales;f__UBA932;g__Bact-11;s__	d__Bacteria	p__Bacteroidota	c__Bacteroidia	o__Bacteroidales	f__UBA932	g__Bact-11	s__	D08_KMJN_T2106131989_bin.156_contig_000021_6	VFG002225(gb|WP_002963680)	gmd	VF0367	VFC0258	Immune modulation
SGB_86	D08_KMJN_T2106131989_bin.156	d__Bacteria;p__Bacteroidota;c__Bacteroidia;o__Bacteroidales;f__UBA932;g__Bact-11;s__	d__Bacteria	p__Bacteroidota	c__Bacteroidia	o__Bacteroidales	f__UBA932	g__Bact-11	s__	D08_KMJN_T2106131989_bin.156_contig_000021_6	VFG000321(gb|WP_000659810)	rfbD	VF0056	VFC0258	Immune modulation
SGB_86	D08_KMJN_T2106131989_bin.156	d__Bacteria;p__Bacteroidota;c__Bacteroidia;o__Bacteroidales;f__UBA932;g__Bact-11;s__	d__Bacteria	p__Bacteroidota	c__Bacteroidia	o__Bacteroidales	f__UBA932	g__Bact-11	s__	D08_KMJN_T2106131989_bin.156_contig_000029_4	VFG001855(gb|WP_197535493)	htpB	VF0159	VFC0001	Adherence
SGB_86	D08_KMJN_T2106131989_bin.156	d__Bacteria;p__Bacteroidota;c__Bacteroidia;o__Bacteroidales;f__UBA932;g__Bact-11;s__	d__Bacteria	p__Bacteroidota	c__Bacteroidia	o__Bacteroidales	f__UBA932	g__Bact-11	s__	D08_KMJN_T2106131989_bin.156_contig_000029_4	VFG012095(gb|WP_003435012)	groEL	VF0594	VFC0001	Adherence
SGB_86	D08_KMJN_T2106131989_bin.156	d__Bacteria;p__Bacteroidota;c__Bacteroidia;o__Bacteroidales;f__UBA932;g__Bact-11;s__	d__Bacteria	p__Bacteroidota	c__Bacteroidia	o__Bacteroidales	f__UBA932	g__Bact-11	s__	D08_KMJN_T2106131989_bin.156_contig_000044_16	VFG047039(gb|WP_003018140)	wbtL	VF0542	VFC0258	Immune modulation
SGB_86	D08_KMJN_T2106131989_bin.156	d__Bacteria;p__Bacteroidota;c__Bacteroidia;o__Bacteroidales;f__UBA932;g__Bact-11;s__	d__Bacteria	p__Bacteroidota	c__Bacteroidia	o__Bacteroidales	f__UBA932	g__Bact-11	s__	D08_KMJN_T2106131989_bin.156_contig_000054_26	VFG002555(gb|WP_004194045)	wcbL	VF0436	VFC0258	Immune modulation
SGB_86	D08_KMJN_T2106131989_bin.156	d__Bacteria;p__Bacteroidota;c__Bacteroidia;o__Bacteroidales;f__UBA932;g__Bact-11;s__	d__Bacteria	p__Bacteroidota	c__Bacteroidia	o__Bacteroidales	f__UBA932	g__Bact-11	s__	D08_KMJN_T2106131989_bin.156_contig_000081_2	VFG001376(gb|WP_000695335)	cps4L	VF0144	VFC0258	Immune modulation
SGB_87	D08_KMJN_T2106131989_bin.205	d__Bacteria;p__Bacteroidota;c__Bacteroidia;o__Bacteroidales;f__UBA932;g__Bact-11;s__	d__Bacteria	p__Bacteroidota	c__Bacteroidia	o__Bacteroidales	f__UBA932	g__Bact-11	s__	D08_KMJN_T2106131989_bin.205_contig_000009_1	VFG047039(gb|WP_003018140)	wbtL	VF0542	VFC0258	Immune modulation
SGB_87	D08_KMJN_T2106131989_bin.205	d__Bacteria;p__Bacteroidota;c__Bacteroidia;o__Bacteroidales;f__UBA932;g__Bact-11;s__	d__Bacteria	p__Bacteroidota	c__Bacteroidia	o__Bacteroidales	f__UBA932	g__Bact-11	s__	D08_KMJN_T2106131989_bin.205_contig_000009_1	VFG045308(gb|WP_011213310)	rfbA	VF0171	VFC0258	Immune modulation
SGB_87	D08_KMJN_T2106131989_bin.205	d__Bacteria;p__Bacteroidota;c__Bacteroidia;o__Bacteroidales;f__UBA932;g__Bact-11;s__	d__Bacteria	p__Bacteroidota	c__Bacteroidia	o__Bacteroidales	f__UBA932	g__Bact-11	s__	D08_KMJN_T2106131989_bin.205_contig_000021_13	VFG002225(gb|WP_002963680)	gmd	VF0367	VFC0258	Immune modulation
SGB_87	D08_KMJN_T2106131989_bin.205	d__Bacteria;p__Bacteroidota;c__Bacteroidia;o__Bacteroidales;f__UBA932;g__Bact-11;s__	d__Bacteria	p__Bacteroidota	c__Bacteroidia	o__Bacteroidales	f__UBA932	g__Bact-11	s__	D08_KMJN_T2106131989_bin.205_contig_000021_13	VFG002365(gb|WP_005167740)	gmd	VF0392	VFC0258	Immune modulation
SGB_87	D08_KMJN_T2106131989_bin.205	d__Bacteria;p__Bacteroidota;c__Bacteroidia;o__Bacteroidales;f__UBA932;g__Bact-11;s__	d__Bacteria	p__Bacteroidota	c__Bacteroidia	o__Bacteroidales	f__UBA932	g__Bact-11	s__	D08_KMJN_T2106131989_bin.205_contig_000033_5	VFG001374(gb|WP_000077424)	cps4J	VF0144	VFC0258	Immune modulation
SGB_87	D08_KMJN_T2106131989_bin.205	d__Bacteria;p__Bacteroidota;c__Bacteroidia;o__Bacteroidales;f__UBA932;g__Bact-11;s__	d__Bacteria	p__Bacteroidota	c__Bacteroidia	o__Bacteroidales	f__UBA932	g__Bact-11	s__	D08_KMJN_T2106131989_bin.205_contig_000033_5	VFG001301(gb|WP_000459062)	cap8E	VF0003	VFC0258	Immune modulation
SGB_87	D08_KMJN_T2106131989_bin.205	d__Bacteria;p__Bacteroidota;c__Bacteroidia;o__Bacteroidales;f__UBA932;g__Bact-11;s__	d__Bacteria	p__Bacteroidota	c__Bacteroidia	o__Bacteroidales	f__UBA932	g__Bact-11	s__	D08_KMJN_T2106131989_bin.205_contig_000035_5	VFG046465(gb|WP_003028672)	tufA	VF0460	VFC0001	Adherence
SGB_87	D08_KMJN_T2106131989_bin.205	d__Bacteria;p__Bacteroidota;c__Bacteroidia;o__Bacteroidales;f__UBA932;g__Bact-11;s__	d__Bacteria	p__Bacteroidota	c__Bacteroidia	o__Bacteroidales	f__UBA932	g__Bact-11	s__	D08_KMJN_T2106131989_bin.205_contig_000083_4	VFG012095(gb|WP_003435012)	groEL	VF0594	VFC0001	Adherence
SGB_87	D08_KMJN_T2106131989_bin.205	d__Bacteria;p__Bacteroidota;c__Bacteroidia;o__Bacteroidales;f__UBA932;g__Bact-11;s__	d__Bacteria	p__Bacteroidota	c__Bacteroidia	o__Bacteroidales	f__UBA932	g__Bact-11	s__	D08_KMJN_T2106131989_bin.205_contig_000083_4	VFG001855(gb|WP_197535493)	htpB	VF0159	VFC0001	Adherence
SGB_87	D08_KMJN_T2106131989_bin.205	d__Bacteria;p__Bacteroidota;c__Bacteroidia;o__Bacteroidales;f__UBA932;g__Bact-11;s__	d__Bacteria	p__Bacteroidota	c__Bacteroidia	o__Bacteroidales	f__UBA932	g__Bact-11	s__	D08_KMJN_T2106131989_bin.205_contig_000179_2	VFG001376(gb|WP_000695335)	cps4L	VF0144	VFC0258	Immune modulation
SGB_87	D08_KMJN_T2106131989_bin.205	d__Bacteria;p__Bacteroidota;c__Bacteroidia;o__Bacteroidales;f__UBA932;g__Bact-11;s__	d__Bacteria	p__Bacteroidota	c__Bacteroidia	o__Bacteroidales	f__UBA932	g__Bact-11	s__	D08_KMJN_T2106131989_bin.205_contig_000179_3	VFG001375(gb|WP_000594468)	cps4K	VF0144	VFC0258	Immune modulation
SGB_87	D08_KMJN_T2106131989_bin.205	d__Bacteria;p__Bacteroidota;c__Bacteroidia;o__Bacteroidales;f__UBA932;g__Bact-11;s__	d__Bacteria	p__Bacteroidota	c__Bacteroidia	o__Bacteroidales	f__UBA932	g__Bact-11	s__	D08_KMJN_T2106131989_bin.205_contig_000180_1	VFG046465(gb|WP_003028672)	tufA	VF0460	VFC0001	Adherence
SGB_88	D08_KMJN_T2106131989_bin.31	d__Bacteria;p__Bacteroidota;c__Bacteroidia;o__Bacteroidales;f__P3;g__RUG11139;s__	d__Bacteria	p__Bacteroidota	c__Bacteroidia	o__Bacteroidales	f__P3	g__RUG11139	s__	D08_KMJN_T2106131989_bin.31_contig_000006_42	VFG002225(gb|WP_002963680)	gmd	VF0367	VFC0258	Immune modulation
SGB_88	D08_KMJN_T2106131989_bin.31	d__Bacteria;p__Bacteroidota;c__Bacteroidia;o__Bacteroidales;f__P3;g__RUG11139;s__	d__Bacteria	p__Bacteroidota	c__Bacteroidia	o__Bacteroidales	f__P3	g__RUG11139	s__	D08_KMJN_T2106131989_bin.31_contig_000006_42	VFG048885(gb|WP_014907227)	gmd	VF0560	VFC0258	Immune modulation
SGB_88	D08_KMJN_T2106131989_bin.31	d__Bacteria;p__Bacteroidota;c__Bacteroidia;o__Bacteroidales;f__P3;g__RUG11139;s__	d__Bacteria	p__Bacteroidota	c__Bacteroidia	o__Bacteroidales	f__P3	g__RUG11139	s__	D08_KMJN_T2106131989_bin.31_contig_000006_42	VFG002365(gb|WP_005167740)	gmd	VF0392	VFC0258	Immune modulation
SGB_88	D08_KMJN_T2106131989_bin.31	d__Bacteria;p__Bacteroidota;c__Bacteroidia;o__Bacteroidales;f__P3;g__RUG11139;s__	d__Bacteria	p__Bacteroidota	c__Bacteroidia	o__Bacteroidales	f__P3	g__RUG11139	s__	D08_KMJN_T2106131989_bin.31_contig_000010_48	VFG001855(gb|WP_197535493)	htpB	VF0159	VFC0001	Adherence
SGB_88	D08_KMJN_T2106131989_bin.31	d__Bacteria;p__Bacteroidota;c__Bacteroidia;o__Bacteroidales;f__P3;g__RUG11139;s__	d__Bacteria	p__Bacteroidota	c__Bacteroidia	o__Bacteroidales	f__P3	g__RUG11139	s__	D08_KMJN_T2106131989_bin.31_contig_000011_11	VFG013286(gb|WP_005694325)	galE	VF0044	VFC0258	Immune modulation
SGB_88	D08_KMJN_T2106131989_bin.31	d__Bacteria;p__Bacteroidota;c__Bacteroidia;o__Bacteroidales;f__P3;g__RUG11139;s__	d__Bacteria	p__Bacteroidota	c__Bacteroidia	o__Bacteroidales	f__P3	g__RUG11139	s__	D08_KMJN_T2106131989_bin.31_contig_000013_26	VFG002027(gb|YP_002344541)	hldE	VF0326	VFC0258	Immune modulation
SGB_88	D08_KMJN_T2106131989_bin.31	d__Bacteria;p__Bacteroidota;c__Bacteroidia;o__Bacteroidales;f__P3;g__RUG11139;s__	d__Bacteria	p__Bacteroidota	c__Bacteroidia	o__Bacteroidales	f__P3	g__RUG11139	s__	D08_KMJN_T2106131989_bin.31_contig_000025_1	VFG046465(gb|WP_003028672)	tufA	VF0460	VFC0001	Adherence
SGB_88	D08_KMJN_T2106131989_bin.31	d__Bacteria;p__Bacteroidota;c__Bacteroidia;o__Bacteroidales;f__P3;g__RUG11139;s__	d__Bacteria	p__Bacteroidota	c__Bacteroidia	o__Bacteroidales	f__P3	g__RUG11139	s__	D08_KMJN_T2106131989_bin.31_contig_000025_52	VFG011430(gb|WP_002963616)	acpXL	VF0367	VFC0258	Immune modulation
SGB_88	D08_KMJN_T2106131989_bin.31	d__Bacteria;p__Bacteroidota;c__Bacteroidia;o__Bacteroidales;f__P3;g__RUG11139;s__	d__Bacteria	p__Bacteroidota	c__Bacteroidia	o__Bacteroidales	f__P3	g__RUG11139	s__	D08_KMJN_T2106131989_bin.31_contig_000042_10	VFG047039(gb|WP_003018140)	wbtL	VF0542	VFC0258	Immune modulation
SGB_88	D08_KMJN_T2106131989_bin.31	d__Bacteria;p__Bacteroidota;c__Bacteroidia;o__Bacteroidales;f__P3;g__RUG11139;s__	d__Bacteria	p__Bacteroidota	c__Bacteroidia	o__Bacteroidales	f__P3	g__RUG11139	s__	D08_KMJN_T2106131989_bin.31_contig_000042_15	VFG000037(gb|WP_003807114)	bplB	VF0033	VFC0258	Immune modulation
SGB_88	D08_KMJN_T2106131989_bin.31	d__Bacteria;p__Bacteroidota;c__Bacteroidia;o__Bacteroidales;f__P3;g__RUG11139;s__	d__Bacteria	p__Bacteroidota	c__Bacteroidia	o__Bacteroidales	f__P3	g__RUG11139	s__	D08_KMJN_T2106131989_bin.31_contig_000059_51	VFG046465(gb|WP_003028672)	tufA	VF0460	VFC0001	Adherence
SGB_89	D08_KMJN_T2106131989_bin.35	d__Bacteria;p__Bacillota_A;c__Clostridia;o__Oscillospirales;f__Oscillospiraceae;g__UBA1774;s__	d__Bacteria	p__Bacillota_A	c__Clostridia	o__Oscillospirales	f__Oscillospiraceae	g__UBA1774	s__	D08_KMJN_T2106131989_bin.35_contig_000020_20	VFG012095(gb|WP_003435012)	groEL	VF0594	VFC0001	Adherence
SGB_89	D08_KMJN_T2106131989_bin.35	d__Bacteria;p__Bacillota_A;c__Clostridia;o__Oscillospirales;f__Oscillospiraceae;g__UBA1774;s__	d__Bacteria	p__Bacillota_A	c__Clostridia	o__Oscillospirales	f__Oscillospiraceae	g__UBA1774	s__	D08_KMJN_T2106131989_bin.35_contig_000082_22	VFG047039(gb|WP_003018140)	wbtL	VF0542	VFC0258	Immune modulation
SGB_89	D08_KMJN_T2106131989_bin.35	d__Bacteria;p__Bacillota_A;c__Clostridia;o__Oscillospirales;f__Oscillospiraceae;g__UBA1774;s__	d__Bacteria	p__Bacillota_A	c__Clostridia	o__Oscillospirales	f__Oscillospiraceae	g__UBA1774	s__	D08_KMJN_T2106131989_bin.35_contig_000089_22	VFG000077(gb|NP_465991)	clpP	VF0074	VFC0282	Stress survival
SGB_89	D08_KMJN_T2106131989_bin.35	d__Bacteria;p__Bacillota_A;c__Clostridia;o__Oscillospirales;f__Oscillospiraceae;g__UBA1774;s__	d__Bacteria	p__Bacillota_A	c__Clostridia	o__Oscillospirales	f__Oscillospiraceae	g__UBA1774	s__	D08_KMJN_T2106131989_bin.35_contig_000133_15	VFG001373(gb|WP_000758382)	cps4I	VF0144	VFC0258	Immune modulation
SGB_90	D08_KMJN_T2106131989_bin.36	d__Bacteria;p__Bacteroidota;c__Bacteroidia;o__Bacteroidales;f__UBA932;g__Cryptobacteroides;s__	d__Bacteria	p__Bacteroidota	c__Bacteroidia	o__Bacteroidales	f__UBA932	g__Cryptobacteroides	s__	D08_KMJN_T2106131989_bin.36_contig_000049_6	VFG002189(gb|WP_002359680)	cpsB/cdsA	VF0361	VFC0258	Immune modulation
SGB_90	D08_KMJN_T2106131989_bin.36	d__Bacteria;p__Bacteroidota;c__Bacteroidia;o__Bacteroidales;f__UBA932;g__Cryptobacteroides;s__	d__Bacteria	p__Bacteroidota	c__Bacteroidia	o__Bacteroidales	f__UBA932	g__Cryptobacteroides	s__	D08_KMJN_T2106131989_bin.36_contig_000062_4	VFG013286(gb|WP_005694325)	galE	VF0044	VFC0258	Immune modulation
SGB_90	D08_KMJN_T2106131989_bin.36	d__Bacteria;p__Bacteroidota;c__Bacteroidia;o__Bacteroidales;f__UBA932;g__Cryptobacteroides;s__	d__Bacteria	p__Bacteroidota	c__Bacteroidia	o__Bacteroidales	f__UBA932	g__Cryptobacteroides	s__	D08_KMJN_T2106131989_bin.36_contig_000096_6	VFG000079(gb|NP_463763)	clpC	VF0072	VFC0282	Stress survival
SGB_90	D08_KMJN_T2106131989_bin.36	d__Bacteria;p__Bacteroidota;c__Bacteroidia;o__Bacteroidales;f__UBA932;g__Cryptobacteroides;s__	d__Bacteria	p__Bacteroidota	c__Bacteroidia	o__Bacteroidales	f__UBA932	g__Cryptobacteroides	s__	D08_KMJN_T2106131989_bin.36_contig_000124_12	VFG012095(gb|WP_003435012)	groEL	VF0594	VFC0001	Adherence
SGB_90	D08_KMJN_T2106131989_bin.36	d__Bacteria;p__Bacteroidota;c__Bacteroidia;o__Bacteroidales;f__UBA932;g__Cryptobacteroides;s__	d__Bacteria	p__Bacteroidota	c__Bacteroidia	o__Bacteroidales	f__UBA932	g__Cryptobacteroides	s__	D08_KMJN_T2106131989_bin.36_contig_000124_12	VFG001855(gb|WP_197535493)	htpB	VF0159	VFC0001	Adherence
SGB_90	D08_KMJN_T2106131989_bin.36	d__Bacteria;p__Bacteroidota;c__Bacteroidia;o__Bacteroidales;f__UBA932;g__Cryptobacteroides;s__	d__Bacteria	p__Bacteroidota	c__Bacteroidia	o__Bacteroidales	f__UBA932	g__Cryptobacteroides	s__	D08_KMJN_T2106131989_bin.36_contig_000210_1	VFG002363(gb|WP_005167742)	YE_RS15420	VF0392	VFC0258	Immune modulation
SGB_90	D08_KMJN_T2106131989_bin.36	d__Bacteria;p__Bacteroidota;c__Bacteroidia;o__Bacteroidales;f__UBA932;g__Cryptobacteroides;s__	d__Bacteria	p__Bacteroidota	c__Bacteroidia	o__Bacteroidales	f__UBA932	g__Cryptobacteroides	s__	D08_KMJN_T2106131989_bin.36_contig_000210_1	VFG011528(gb|WP_004681680)	manCcore	VF0367	VFC0258	Immune modulation
SGB_90	D08_KMJN_T2106131989_bin.36	d__Bacteria;p__Bacteroidota;c__Bacteroidia;o__Bacteroidales;f__UBA932;g__Cryptobacteroides;s__	d__Bacteria	p__Bacteroidota	c__Bacteroidia	o__Bacteroidales	f__UBA932	g__Cryptobacteroides	s__	D08_KMJN_T2106131989_bin.36_contig_000260_5	VFG047039(gb|WP_003018140)	wbtL	VF0542	VFC0258	Immune modulation
SGB_90	D08_KMJN_T2106131989_bin.36	d__Bacteria;p__Bacteroidota;c__Bacteroidia;o__Bacteroidales;f__UBA932;g__Cryptobacteroides;s__	d__Bacteria	p__Bacteroidota	c__Bacteroidia	o__Bacteroidales	f__UBA932	g__Cryptobacteroides	s__	D08_KMJN_T2106131989_bin.36_contig_000273_11	VFG043383(gb|WP_001863409)	pseB	VF0608	VFC0204	Motility
SGB_90	D08_KMJN_T2106131989_bin.36	d__Bacteria;p__Bacteroidota;c__Bacteroidia;o__Bacteroidales;f__UBA932;g__Cryptobacteroides;s__	d__Bacteria	p__Bacteroidota	c__Bacteroidia	o__Bacteroidales	f__UBA932	g__Cryptobacteroides	s__	D08_KMJN_T2106131989_bin.36_contig_000273_11	VFG012002(gb|YP_002344683)	pseB	VF0114	VFC0204	Motility
SGB_91	D08_KMJN_T2106131989_bin.63	d__Bacteria;p__Bacillota_A;c__Clostridia;o__Oscillospirales;f__Acutalibacteraceae;g__UBA737;s__UBA737 sp002315685	d__Bacteria	p__Bacillota_A	c__Clostridia	o__Oscillospirales	f__Acutalibacteraceae	g__UBA737	s__UBA737 sp002315685	D08_KMJN_T2106131989_bin.63_contig_000006_10	VFG046465(gb|WP_003028672)	tufA	VF0460	VFC0001	Adherence
SGB_91	D08_KMJN_T2106131989_bin.63	d__Bacteria;p__Bacillota_A;c__Clostridia;o__Oscillospirales;f__Acutalibacteraceae;g__UBA737;s__UBA737 sp002315685	d__Bacteria	p__Bacillota_A	c__Clostridia	o__Oscillospirales	f__Acutalibacteraceae	g__UBA737	s__UBA737 sp002315685	D08_KMJN_T2106131989_bin.63_contig_000051_1	VFG001374(gb|WP_000077424)	cps4J	VF0144	VFC0258	Immune modulation
SGB_91	D08_KMJN_T2106131989_bin.63	d__Bacteria;p__Bacillota_A;c__Clostridia;o__Oscillospirales;f__Acutalibacteraceae;g__UBA737;s__UBA737 sp002315685	d__Bacteria	p__Bacillota_A	c__Clostridia	o__Oscillospirales	f__Acutalibacteraceae	g__UBA737	s__UBA737 sp002315685	D08_KMJN_T2106131989_bin.63_contig_000051_1	VFG001301(gb|WP_000459062)	cap8E	VF0003	VFC0258	Immune modulation
SGB_91	D08_KMJN_T2106131989_bin.63	d__Bacteria;p__Bacillota_A;c__Clostridia;o__Oscillospirales;f__Acutalibacteraceae;g__UBA737;s__UBA737 sp002315685	d__Bacteria	p__Bacillota_A	c__Clostridia	o__Oscillospirales	f__Acutalibacteraceae	g__UBA737	s__UBA737 sp002315685	D08_KMJN_T2106131989_bin.63_contig_000058_1	VFG001375(gb|WP_000594468)	cps4K	VF0144	VFC0258	Immune modulation
SGB_91	D08_KMJN_T2106131989_bin.63	d__Bacteria;p__Bacillota_A;c__Clostridia;o__Oscillospirales;f__Acutalibacteraceae;g__UBA737;s__UBA737 sp002315685	d__Bacteria	p__Bacillota_A	c__Clostridia	o__Oscillospirales	f__Acutalibacteraceae	g__UBA737	s__UBA737 sp002315685	D08_KMJN_T2106131989_bin.63_contig_000107_2	VFG046465(gb|WP_003028672)	tufA	VF0460	VFC0001	Adherence
SGB_91	D08_KMJN_T2106131989_bin.63	d__Bacteria;p__Bacillota_A;c__Clostridia;o__Oscillospirales;f__Acutalibacteraceae;g__UBA737;s__UBA737 sp002315685	d__Bacteria	p__Bacillota_A	c__Clostridia	o__Oscillospirales	f__Acutalibacteraceae	g__UBA737	s__UBA737 sp002315685	D08_KMJN_T2106131989_bin.63_contig_000116_3	VFG047039(gb|WP_003018140)	wbtL	VF0542	VFC0258	Immune modulation
SGB_91	D08_KMJN_T2106131989_bin.63	d__Bacteria;p__Bacillota_A;c__Clostridia;o__Oscillospirales;f__Acutalibacteraceae;g__UBA737;s__UBA737 sp002315685	d__Bacteria	p__Bacillota_A	c__Clostridia	o__Oscillospirales	f__Acutalibacteraceae	g__UBA737	s__UBA737 sp002315685	D08_KMJN_T2106131989_bin.63_contig_000197_1	VFG012095(gb|WP_003435012)	groEL	VF0594	VFC0001	Adherence
SGB_91	D08_KMJN_T2106131989_bin.63	d__Bacteria;p__Bacillota_A;c__Clostridia;o__Oscillospirales;f__Acutalibacteraceae;g__UBA737;s__UBA737 sp002315685	d__Bacteria	p__Bacillota_A	c__Clostridia	o__Oscillospirales	f__Acutalibacteraceae	g__UBA737	s__UBA737 sp002315685	D08_KMJN_T2106131989_bin.63_contig_000197_1	VFG001855(gb|WP_197535493)	htpB	VF0159	VFC0001	Adherence
SGB_91	D08_KMJN_T2106131989_bin.63	d__Bacteria;p__Bacillota_A;c__Clostridia;o__Oscillospirales;f__Acutalibacteraceae;g__UBA737;s__UBA737 sp002315685	d__Bacteria	p__Bacillota_A	c__Clostridia	o__Oscillospirales	f__Acutalibacteraceae	g__UBA737	s__UBA737 sp002315685	D08_KMJN_T2106131989_bin.63_contig_000233_4	VFG000077(gb|NP_465991)	clpP	VF0074	VFC0282	Stress survival
SGB_92	D08_KMJN_T2106131989_bin.65	d__Bacteria;p__Bacillota_A;c__Clostridia;o__Oscillospirales;f__Acutalibacteraceae;g__UBA1227;s__	d__Bacteria	p__Bacillota_A	c__Clostridia	o__Oscillospirales	f__Acutalibacteraceae	g__UBA1227	s__	D08_KMJN_T2106131989_bin.65_contig_000014_27	VFG012095(gb|WP_003435012)	groEL	VF0594	VFC0001	Adherence
SGB_92	D08_KMJN_T2106131989_bin.65	d__Bacteria;p__Bacillota_A;c__Clostridia;o__Oscillospirales;f__Acutalibacteraceae;g__UBA1227;s__	d__Bacteria	p__Bacillota_A	c__Clostridia	o__Oscillospirales	f__Acutalibacteraceae	g__UBA1227	s__	D08_KMJN_T2106131989_bin.65_contig_000026_169	VFG001374(gb|WP_000077424)	cps4J	VF0144	VFC0258	Immune modulation
SGB_92	D08_KMJN_T2106131989_bin.65	d__Bacteria;p__Bacillota_A;c__Clostridia;o__Oscillospirales;f__Acutalibacteraceae;g__UBA1227;s__	d__Bacteria	p__Bacillota_A	c__Clostridia	o__Oscillospirales	f__Acutalibacteraceae	g__UBA1227	s__	D08_KMJN_T2106131989_bin.65_contig_000026_169	VFG001301(gb|WP_000459062)	cap8E	VF0003	VFC0258	Immune modulation
SGB_92	D08_KMJN_T2106131989_bin.65	d__Bacteria;p__Bacillota_A;c__Clostridia;o__Oscillospirales;f__Acutalibacteraceae;g__UBA1227;s__	d__Bacteria	p__Bacillota_A	c__Clostridia	o__Oscillospirales	f__Acutalibacteraceae	g__UBA1227	s__	D08_KMJN_T2106131989_bin.65_contig_000026_170	VFG001375(gb|WP_000594468)	cps4K	VF0144	VFC0258	Immune modulation
SGB_92	D08_KMJN_T2106131989_bin.65	d__Bacteria;p__Bacillota_A;c__Clostridia;o__Oscillospirales;f__Acutalibacteraceae;g__UBA1227;s__	d__Bacteria	p__Bacillota_A	c__Clostridia	o__Oscillospirales	f__Acutalibacteraceae	g__UBA1227	s__	D08_KMJN_T2106131989_bin.65_contig_000026_171	VFG001376(gb|WP_000695335)	cps4L	VF0144	VFC0258	Immune modulation
SGB_92	D08_KMJN_T2106131989_bin.65	d__Bacteria;p__Bacillota_A;c__Clostridia;o__Oscillospirales;f__Acutalibacteraceae;g__UBA1227;s__	d__Bacteria	p__Bacillota_A	c__Clostridia	o__Oscillospirales	f__Acutalibacteraceae	g__UBA1227	s__	D08_KMJN_T2106131989_bin.65_contig_000026_196	VFG047162(gb|WP_003022298)	wbtE	VF0542	VFC0258	Immune modulation
SGB_92	D08_KMJN_T2106131989_bin.65	d__Bacteria;p__Bacillota_A;c__Clostridia;o__Oscillospirales;f__Acutalibacteraceae;g__UBA1227;s__	d__Bacteria	p__Bacillota_A	c__Clostridia	o__Oscillospirales	f__Acutalibacteraceae	g__UBA1227	s__	D08_KMJN_T2106131989_bin.65_contig_000026_197	VFG047149(gb|WP_003029668)	wbtF	VF0542	VFC0258	Immune modulation
SGB_92	D08_KMJN_T2106131989_bin.65	d__Bacteria;p__Bacillota_A;c__Clostridia;o__Oscillospirales;f__Acutalibacteraceae;g__UBA1227;s__	d__Bacteria	p__Bacillota_A	c__Clostridia	o__Oscillospirales	f__Acutalibacteraceae	g__UBA1227	s__	D08_KMJN_T2106131989_bin.65_contig_000026_219	VFG048797(gb|WP_004175261)	ugd	VF0560	VFC0258	Immune modulation
SGB_92	D08_KMJN_T2106131989_bin.65	d__Bacteria;p__Bacillota_A;c__Clostridia;o__Oscillospirales;f__Acutalibacteraceae;g__UBA1227;s__	d__Bacteria	p__Bacillota_A	c__Clostridia	o__Oscillospirales	f__Acutalibacteraceae	g__UBA1227	s__	D08_KMJN_T2106131989_bin.65_contig_000034_5	VFG046465(gb|WP_003028672)	tufA	VF0460	VFC0001	Adherence
[truncated: 16,166 more rows]
