# Supplementary material for: Comprehensive catalog of gut microbial genomes in Asian elephants: insights from shotgun metagenomics
Source: Anim Microbiome. 2026 Mar 3;8:40. doi: 10.1186/s42523-026-00533-0 (PMC13064403; doi:10.1186/s42523-026-00533-0)
Supplement: Supplementary file 2 — Supplementary Material 2 [file 42523_2026_533_MOESM2_ESM.zip › Supplementary Table 8. Summary of CAZymes annotated in all SGBs.xlsx]

## Sheet: TableS8
Supplementary Table 8. Summary of CAZymes annotated in all SGBs.
SGB ID	SGBs	GTDB taxonomy	Kingdom	Phylum	Class	Order	Family	Genus	Species	ORF ID	dbCAN subfam	Subfam composition	Subfam EC	Substrate
SGB_1	D01_KMJN_T2106131982_bin.102	d__Bacteria;p__Bacillota_A;c__Clostridia;o__HGM11514;f__HGM11514;g__CAKSKB01;s__	d__Bacteria	p__Bacillota_A	c__Clostridia	o__HGM11514	f__HGM11514	g__CAKSKB01	s__	D01_KMJN_T2106131982_bin.102_contig_000004_1_1	GH141_e20	GH141:24|CBM32:1|CBM6:1	-	-
SGB_1	D01_KMJN_T2106131982_bin.102	d__Bacteria;p__Bacillota_A;c__Clostridia;o__HGM11514;f__HGM11514;g__CAKSKB01;s__	d__Bacteria	p__Bacillota_A	c__Clostridia	o__HGM11514	f__HGM11514	g__CAKSKB01	s__	D01_KMJN_T2106131982_bin.102_contig_000006_2_1	CE17_e0	CE17:15|CBM32:2	3.1.1.-:1	beta-mannan
SGB_1	D01_KMJN_T2106131982_bin.102	d__Bacteria;p__Bacillota_A;c__Clostridia;o__HGM11514;f__HGM11514;g__CAKSKB01;s__	d__Bacteria	p__Bacillota_A	c__Clostridia	o__HGM11514	f__HGM11514	g__CAKSKB01	s__	D01_KMJN_T2106131982_bin.102_contig_000013_2_1	CE14_e20	CE14:6	-	-
SGB_1	D01_KMJN_T2106131982_bin.102	d__Bacteria;p__Bacillota_A;c__Clostridia;o__HGM11514;f__HGM11514;g__CAKSKB01;s__	d__Bacteria	p__Bacillota_A	c__Clostridia	o__HGM11514	f__HGM11514	g__CAKSKB01	s__	D01_KMJN_T2106131982_bin.102_contig_000019_2_1	GH29_e30	GH29:1257|CBM32:104|CBM0:3|GH33:3|CBM6:1|CBM9:1|CE3:1|GH136:1|GH0:1|CBM47:1|GT1:1	3.2.1.111:8|3.2.1.51:3	host glycan, host glycan
SGB_1	D01_KMJN_T2106131982_bin.102	d__Bacteria;p__Bacillota_A;c__Clostridia;o__HGM11514;f__HGM11514;g__CAKSKB01;s__	d__Bacteria	p__Bacillota_A	c__Clostridia	o__HGM11514	f__HGM11514	g__CAKSKB01	s__	D01_KMJN_T2106131982_bin.102_contig_000030_2_1	GH29_e17	GH29:320|GH89:1	3.2.1.51:3	host glycan
SGB_1	D01_KMJN_T2106131982_bin.102	d__Bacteria;p__Bacillota_A;c__Clostridia;o__HGM11514;f__HGM11514;g__CAKSKB01;s__	d__Bacteria	p__Bacillota_A	c__Clostridia	o__HGM11514	f__HGM11514	g__CAKSKB01	s__	D01_KMJN_T2106131982_bin.102_contig_000032_2_1	GT14_e13	GT14:16	-	-
SGB_1	D01_KMJN_T2106131982_bin.102	d__Bacteria;p__Bacillota_A;c__Clostridia;o__HGM11514;f__HGM11514;g__CAKSKB01;s__	d__Bacteria	p__Bacillota_A	c__Clostridia	o__HGM11514	f__HGM11514	g__CAKSKB01	s__	D01_KMJN_T2106131982_bin.102_contig_000033_3_1	GH141_e24	GH141:42	-	-
SGB_1	D01_KMJN_T2106131982_bin.102	d__Bacteria;p__Bacillota_A;c__Clostridia;o__HGM11514;f__HGM11514;g__CAKSKB01;s__	d__Bacteria	p__Bacillota_A	c__Clostridia	o__HGM11514	f__HGM11514	g__CAKSKB01	s__	D01_KMJN_T2106131982_bin.102_contig_000034_2_1	GH141_e24	GH141:42	-	-
SGB_1	D01_KMJN_T2106131982_bin.102	d__Bacteria;p__Bacillota_A;c__Clostridia;o__HGM11514;f__HGM11514;g__CAKSKB01;s__	d__Bacteria	p__Bacillota_A	c__Clostridia	o__HGM11514	f__HGM11514	g__CAKSKB01	s__	D01_KMJN_T2106131982_bin.102_contig_000042_1_1	PL27_e0	PL27:44	4.2.2.-:3	-
SGB_1	D01_KMJN_T2106131982_bin.102	d__Bacteria;p__Bacillota_A;c__Clostridia;o__HGM11514;f__HGM11514;g__CAKSKB01;s__	d__Bacteria	p__Bacillota_A	c__Clostridia	o__HGM11514	f__HGM11514	g__CAKSKB01	s__	D01_KMJN_T2106131982_bin.102_contig_000048_2_1	GH141_e20	GH141:24|CBM32:1|CBM6:1	-	-
SGB_1	D01_KMJN_T2106131982_bin.102	d__Bacteria;p__Bacillota_A;c__Clostridia;o__HGM11514;f__HGM11514;g__CAKSKB01;s__	d__Bacteria	p__Bacillota_A	c__Clostridia	o__HGM11514	f__HGM11514	g__CAKSKB01	s__	D01_KMJN_T2106131982_bin.102_contig_000051_4_1	GT4_e673	GT4:92	-	-
SGB_1	D01_KMJN_T2106131982_bin.102	d__Bacteria;p__Bacillota_A;c__Clostridia;o__HGM11514;f__HGM11514;g__CAKSKB01;s__	d__Bacteria	p__Bacillota_A	c__Clostridia	o__HGM11514	f__HGM11514	g__CAKSKB01	s__	D01_KMJN_T2106131982_bin.102_contig_000051_5_1	GT4_e2647	GT4:7	-	-
SGB_1	D01_KMJN_T2106131982_bin.102	d__Bacteria;p__Bacillota_A;c__Clostridia;o__HGM11514;f__HGM11514;g__CAKSKB01;s__	d__Bacteria	p__Bacillota_A	c__Clostridia	o__HGM11514	f__HGM11514	g__CAKSKB01	s__	D01_KMJN_T2106131982_bin.102_contig_000051_6_1	GT4_e673	GT4:92	-	-
SGB_1	D01_KMJN_T2106131982_bin.102	d__Bacteria;p__Bacillota_A;c__Clostridia;o__HGM11514;f__HGM11514;g__CAKSKB01;s__	d__Bacteria	p__Bacillota_A	c__Clostridia	o__HGM11514	f__HGM11514	g__CAKSKB01	s__	D01_KMJN_T2106131982_bin.102_contig_000051_7_1	GT2	GT2:109	-	-
SGB_1	D01_KMJN_T2106131982_bin.102	d__Bacteria;p__Bacillota_A;c__Clostridia;o__HGM11514;f__HGM11514;g__CAKSKB01;s__	d__Bacteria	p__Bacillota_A	c__Clostridia	o__HGM11514	f__HGM11514	g__CAKSKB01	s__	D01_KMJN_T2106131982_bin.102_contig_000054_2_1	GH141_e18	GH141:9|CBM32:3|CBM13:1	-	-
SGB_1	D01_KMJN_T2106131982_bin.102	d__Bacteria;p__Bacillota_A;c__Clostridia;o__HGM11514;f__HGM11514;g__CAKSKB01;s__	d__Bacteria	p__Bacillota_A	c__Clostridia	o__HGM11514	f__HGM11514	g__CAKSKB01	s__	D01_KMJN_T2106131982_bin.102_contig_000062_2_1	GH141_e20	GH141:24|CBM32:1|CBM6:1	-	-
SGB_1	D01_KMJN_T2106131982_bin.102	d__Bacteria;p__Bacillota_A;c__Clostridia;o__HGM11514;f__HGM11514;g__CAKSKB01;s__	d__Bacteria	p__Bacillota_A	c__Clostridia	o__HGM11514	f__HGM11514	g__CAKSKB01	s__	D01_KMJN_T2106131982_bin.102_contig_000074_6_1	GH3_e199	GH3:620	3.2.1.52:4	chitin
SGB_1	D01_KMJN_T2106131982_bin.102	d__Bacteria;p__Bacillota_A;c__Clostridia;o__HGM11514;f__HGM11514;g__CAKSKB01;s__	d__Bacteria	p__Bacillota_A	c__Clostridia	o__HGM11514	f__HGM11514	g__CAKSKB01	s__	D01_KMJN_T2106131982_bin.102_contig_000075_3_1	GT2	GT2:41|GT8:12	-	-
SGB_1	D01_KMJN_T2106131982_bin.102	d__Bacteria;p__Bacillota_A;c__Clostridia;o__HGM11514;f__HGM11514;g__CAKSKB01;s__	d__Bacteria	p__Bacillota_A	c__Clostridia	o__HGM11514	f__HGM11514	g__CAKSKB01	s__	D01_KMJN_T2106131982_bin.102_contig_000083_5_1	GT2	GT2:13	-	-
SGB_1	D01_KMJN_T2106131982_bin.102	d__Bacteria;p__Bacillota_A;c__Clostridia;o__HGM11514;f__HGM11514;g__CAKSKB01;s__	d__Bacteria	p__Bacillota_A	c__Clostridia	o__HGM11514	f__HGM11514	g__CAKSKB01	s__	D01_KMJN_T2106131982_bin.102_contig_000111_7_1	GH141_e14	GH141:18	-	-
SGB_1	D01_KMJN_T2106131982_bin.102	d__Bacteria;p__Bacillota_A;c__Clostridia;o__HGM11514;f__HGM11514;g__CAKSKB01;s__	d__Bacteria	p__Bacillota_A	c__Clostridia	o__HGM11514	f__HGM11514	g__CAKSKB01	s__	D01_KMJN_T2106131982_bin.102_contig_000116_13_1	GH109_e7	GH109:31	-	-
SGB_1	D01_KMJN_T2106131982_bin.102	d__Bacteria;p__Bacillota_A;c__Clostridia;o__HGM11514;f__HGM11514;g__CAKSKB01;s__	d__Bacteria	p__Bacillota_A	c__Clostridia	o__HGM11514	f__HGM11514	g__CAKSKB01	s__	D01_KMJN_T2106131982_bin.102_contig_000116_19_1	GH78_e76	GH78:27|CBM67:7	-	-
SGB_1	D01_KMJN_T2106131982_bin.102	d__Bacteria;p__Bacillota_A;c__Clostridia;o__HGM11514;f__HGM11514;g__CAKSKB01;s__	d__Bacteria	p__Bacillota_A	c__Clostridia	o__HGM11514	f__HGM11514	g__CAKSKB01	s__	D01_KMJN_T2106131982_bin.102_contig_000116_7_1	GH130_e29	GH130:10	-	-
SGB_1	D01_KMJN_T2106131982_bin.102	d__Bacteria;p__Bacillota_A;c__Clostridia;o__HGM11514;f__HGM11514;g__CAKSKB01;s__	d__Bacteria	p__Bacillota_A	c__Clostridia	o__HGM11514	f__HGM11514	g__CAKSKB01	s__	D01_KMJN_T2106131982_bin.102_contig_000119_1_1	GH2_e104	GH2:483	3.2.1.23:6|3.2.1.31:2	beta-galactan, beta-glucuronan
SGB_1	D01_KMJN_T2106131982_bin.102	d__Bacteria;p__Bacillota_A;c__Clostridia;o__HGM11514;f__HGM11514;g__CAKSKB01;s__	d__Bacteria	p__Bacillota_A	c__Clostridia	o__HGM11514	f__HGM11514	g__CAKSKB01	s__	D01_KMJN_T2106131982_bin.102_contig_000128_4_1	GH123_e14	GH123:5	-	-
SGB_1	D01_KMJN_T2106131982_bin.102	d__Bacteria;p__Bacillota_A;c__Clostridia;o__HGM11514;f__HGM11514;g__CAKSKB01;s__	d__Bacteria	p__Bacillota_A	c__Clostridia	o__HGM11514	f__HGM11514	g__CAKSKB01	s__	D01_KMJN_T2106131982_bin.102_contig_000140_2_1	GH38_e18	GH38:784|CBM32:2	3.2.1.24:1	host glycan
SGB_1	D01_KMJN_T2106131982_bin.102	d__Bacteria;p__Bacillota_A;c__Clostridia;o__HGM11514;f__HGM11514;g__CAKSKB01;s__	d__Bacteria	p__Bacillota_A	c__Clostridia	o__HGM11514	f__HGM11514	g__CAKSKB01	s__	D01_KMJN_T2106131982_bin.102_contig_000155_1_1	GH151_e0	GH151:114	3.2.1.51:3	human milk polysaccharide
SGB_1	D01_KMJN_T2106131982_bin.102	d__Bacteria;p__Bacillota_A;c__Clostridia;o__HGM11514;f__HGM11514;g__CAKSKB01;s__	d__Bacteria	p__Bacillota_A	c__Clostridia	o__HGM11514	f__HGM11514	g__CAKSKB01	s__	D01_KMJN_T2106131982_bin.102_contig_000173_1_1	CBM54_e13	CBM54:6	-	xylan, beta-glucan, chitin
SGB_1	D01_KMJN_T2106131982_bin.102	d__Bacteria;p__Bacillota_A;c__Clostridia;o__HGM11514;f__HGM11514;g__CAKSKB01;s__	d__Bacteria	p__Bacillota_A	c__Clostridia	o__HGM11514	f__HGM11514	g__CAKSKB01	s__	D01_KMJN_T2106131982_bin.102_contig_000182_1_1	GT4_e150	GT4:11	-	-
SGB_1	D01_KMJN_T2106131982_bin.102	d__Bacteria;p__Bacillota_A;c__Clostridia;o__HGM11514;f__HGM11514;g__CAKSKB01;s__	d__Bacteria	p__Bacillota_A	c__Clostridia	o__HGM11514	f__HGM11514	g__CAKSKB01	s__	D01_KMJN_T2106131982_bin.102_contig_000182_2_1	GT4_e4058	GT4:11	-	-
SGB_1	D01_KMJN_T2106131982_bin.102	d__Bacteria;p__Bacillota_A;c__Clostridia;o__HGM11514;f__HGM11514;g__CAKSKB01;s__	d__Bacteria	p__Bacillota_A	c__Clostridia	o__HGM11514	f__HGM11514	g__CAKSKB01	s__	D01_KMJN_T2106131982_bin.102_contig_000186_2_1	GH2_e34	GH2:97	-	-
SGB_1	D01_KMJN_T2106131982_bin.102	d__Bacteria;p__Bacillota_A;c__Clostridia;o__HGM11514;f__HGM11514;g__CAKSKB01;s__	d__Bacteria	p__Bacillota_A	c__Clostridia	o__HGM11514	f__HGM11514	g__CAKSKB01	s__	D01_KMJN_T2106131982_bin.102_contig_000189_13_1	GT51_e152	GT51:13	-	-
SGB_1	D01_KMJN_T2106131982_bin.102	d__Bacteria;p__Bacillota_A;c__Clostridia;o__HGM11514;f__HGM11514;g__CAKSKB01;s__	d__Bacteria	p__Bacillota_A	c__Clostridia	o__HGM11514	f__HGM11514	g__CAKSKB01	s__	D01_KMJN_T2106131982_bin.102_contig_000189_14_1	GH141_e20	GH141:24|CBM32:1|CBM6:1	-	-
SGB_1	D01_KMJN_T2106131982_bin.102	d__Bacteria;p__Bacillota_A;c__Clostridia;o__HGM11514;f__HGM11514;g__CAKSKB01;s__	d__Bacteria	p__Bacillota_A	c__Clostridia	o__HGM11514	f__HGM11514	g__CAKSKB01	s__	D01_KMJN_T2106131982_bin.102_contig_000191_2_1	GH95_e1	GH95:1763|CBM13:26|CBM2:14|CE6:11|CBM6:7|CBM32:5|CE8:2|GH29:1|CE12:1|CBM5:1|GH1:1	3.2.1.-:3|3.2.1.63:2	pectin, xylan, xyloglucan, host glycan
SGB_1	D01_KMJN_T2106131982_bin.102	d__Bacteria;p__Bacillota_A;c__Clostridia;o__HGM11514;f__HGM11514;g__CAKSKB01;s__	d__Bacteria	p__Bacillota_A	c__Clostridia	o__HGM11514	f__HGM11514	g__CAKSKB01	s__	D01_KMJN_T2106131982_bin.102_contig_000191_4_1	GH146_e15	GH146:11	-	-
SGB_1	D01_KMJN_T2106131982_bin.102	d__Bacteria;p__Bacillota_A;c__Clostridia;o__HGM11514;f__HGM11514;g__CAKSKB01;s__	d__Bacteria	p__Bacillota_A	c__Clostridia	o__HGM11514	f__HGM11514	g__CAKSKB01	s__	D01_KMJN_T2106131982_bin.102_contig_000191_6_1	GH109_e7	GH109:31	-	-
SGB_1	D01_KMJN_T2106131982_bin.102	d__Bacteria;p__Bacillota_A;c__Clostridia;o__HGM11514;f__HGM11514;g__CAKSKB01;s__	d__Bacteria	p__Bacillota_A	c__Clostridia	o__HGM11514	f__HGM11514	g__CAKSKB01	s__	D01_KMJN_T2106131982_bin.102_contig_000203_3_1	PL33_e9	PL33_1:45|PL33_2:1	-	-
SGB_1	D01_KMJN_T2106131982_bin.102	d__Bacteria;p__Bacillota_A;c__Clostridia;o__HGM11514;f__HGM11514;g__CAKSKB01;s__	d__Bacteria	p__Bacillota_A	c__Clostridia	o__HGM11514	f__HGM11514	g__CAKSKB01	s__	D01_KMJN_T2106131982_bin.102_contig_000206_2_1	CE17_e0	CE17:15|CBM32:2	3.1.1.-:1	beta-mannan
SGB_1	D01_KMJN_T2106131982_bin.102	d__Bacteria;p__Bacillota_A;c__Clostridia;o__HGM11514;f__HGM11514;g__CAKSKB01;s__	d__Bacteria	p__Bacillota_A	c__Clostridia	o__HGM11514	f__HGM11514	g__CAKSKB01	s__	D01_KMJN_T2106131982_bin.102_contig_000212_6_1	GH88_e10	GH88:146	-	-
SGB_1	D01_KMJN_T2106131982_bin.102	d__Bacteria;p__Bacillota_A;c__Clostridia;o__HGM11514;f__HGM11514;g__CAKSKB01;s__	d__Bacteria	p__Bacillota_A	c__Clostridia	o__HGM11514	f__HGM11514	g__CAKSKB01	s__	D01_KMJN_T2106131982_bin.102_contig_000212_7_1	CE17_e0	CE17:15|CBM32:2	3.1.1.-:1	beta-mannan
SGB_1	D01_KMJN_T2106131982_bin.102	d__Bacteria;p__Bacillota_A;c__Clostridia;o__HGM11514;f__HGM11514;g__CAKSKB01;s__	d__Bacteria	p__Bacillota_A	c__Clostridia	o__HGM11514	f__HGM11514	g__CAKSKB01	s__	D01_KMJN_T2106131982_bin.102_contig_000214_1_1	GH29_e81	GH29:191|CBM47:2	3.2.1.51:3	host glycan
SGB_1	D01_KMJN_T2106131982_bin.102	d__Bacteria;p__Bacillota_A;c__Clostridia;o__HGM11514;f__HGM11514;g__CAKSKB01;s__	d__Bacteria	p__Bacillota_A	c__Clostridia	o__HGM11514	f__HGM11514	g__CAKSKB01	s__	D01_KMJN_T2106131982_bin.102_contig_000220_5_1	GH109_e7	GH109:31	-	-
SGB_1	D01_KMJN_T2106131982_bin.102	d__Bacteria;p__Bacillota_A;c__Clostridia;o__HGM11514;f__HGM11514;g__CAKSKB01;s__	d__Bacteria	p__Bacillota_A	c__Clostridia	o__HGM11514	f__HGM11514	g__CAKSKB01	s__	D01_KMJN_T2106131982_bin.102_contig_000229_4_1	GH20_e50	GH20:30	-	-
SGB_1	D01_KMJN_T2106131982_bin.102	d__Bacteria;p__Bacillota_A;c__Clostridia;o__HGM11514;f__HGM11514;g__CAKSKB01;s__	d__Bacteria	p__Bacillota_A	c__Clostridia	o__HGM11514	f__HGM11514	g__CAKSKB01	s__	D01_KMJN_T2106131982_bin.102_contig_000235_7_1	GH106_e28	GH106:20	3.2.1.40:2	pectin
SGB_1	D01_KMJN_T2106131982_bin.102	d__Bacteria;p__Bacillota_A;c__Clostridia;o__HGM11514;f__HGM11514;g__CAKSKB01;s__	d__Bacteria	p__Bacillota_A	c__Clostridia	o__HGM11514	f__HGM11514	g__CAKSKB01	s__	D01_KMJN_T2106131982_bin.102_contig_000238_5_1	GH88_e25	GH88:72	-	-
SGB_1	D01_KMJN_T2106131982_bin.102	d__Bacteria;p__Bacillota_A;c__Clostridia;o__HGM11514;f__HGM11514;g__CAKSKB01;s__	d__Bacteria	p__Bacillota_A	c__Clostridia	o__HGM11514	f__HGM11514	g__CAKSKB01	s__	D01_KMJN_T2106131982_bin.102_contig_000241_2_1	GH94_e15	GH94:14	-	-
SGB_1	D01_KMJN_T2106131982_bin.102	d__Bacteria;p__Bacillota_A;c__Clostridia;o__HGM11514;f__HGM11514;g__CAKSKB01;s__	d__Bacteria	p__Bacillota_A	c__Clostridia	o__HGM11514	f__HGM11514	g__CAKSKB01	s__	D01_KMJN_T2106131982_bin.102_contig_000252_1_1	GH3_e229	GH3:321	-	-
SGB_1	D01_KMJN_T2106131982_bin.102	d__Bacteria;p__Bacillota_A;c__Clostridia;o__HGM11514;f__HGM11514;g__CAKSKB01;s__	d__Bacteria	p__Bacillota_A	c__Clostridia	o__HGM11514	f__HGM11514	g__CAKSKB01	s__	D01_KMJN_T2106131982_bin.102_contig_000261_2_1	GT4_e1610	GT4:24|GT2:1	-	-
SGB_1	D01_KMJN_T2106131982_bin.102	d__Bacteria;p__Bacillota_A;c__Clostridia;o__HGM11514;f__HGM11514;g__CAKSKB01;s__	d__Bacteria	p__Bacillota_A	c__Clostridia	o__HGM11514	f__HGM11514	g__CAKSKB01	s__	D01_KMJN_T2106131982_bin.102_contig_000263_2_1	GT4_e939	GT4:9	-	-
SGB_1	D01_KMJN_T2106131982_bin.102	d__Bacteria;p__Bacillota_A;c__Clostridia;o__HGM11514;f__HGM11514;g__CAKSKB01;s__	d__Bacteria	p__Bacillota_A	c__Clostridia	o__HGM11514	f__HGM11514	g__CAKSKB01	s__	D01_KMJN_T2106131982_bin.102_contig_000265_2_1	GT2	GT2:13	-	-
SGB_1	D01_KMJN_T2106131982_bin.102	d__Bacteria;p__Bacillota_A;c__Clostridia;o__HGM11514;f__HGM11514;g__CAKSKB01;s__	d__Bacteria	p__Bacillota_A	c__Clostridia	o__HGM11514	f__HGM11514	g__CAKSKB01	s__	D01_KMJN_T2106131982_bin.102_contig_000265_4_1	GT2	GT2:13	-	-
SGB_1	D01_KMJN_T2106131982_bin.102	d__Bacteria;p__Bacillota_A;c__Clostridia;o__HGM11514;f__HGM11514;g__CAKSKB01;s__	d__Bacteria	p__Bacillota_A	c__Clostridia	o__HGM11514	f__HGM11514	g__CAKSKB01	s__	D01_KMJN_T2106131982_bin.102_contig_000265_7_1	GT4_e150	GT4:11	-	-
SGB_1	D01_KMJN_T2106131982_bin.102	d__Bacteria;p__Bacillota_A;c__Clostridia;o__HGM11514;f__HGM11514;g__CAKSKB01;s__	d__Bacteria	p__Bacillota_A	c__Clostridia	o__HGM11514	f__HGM11514	g__CAKSKB01	s__	D01_KMJN_T2106131982_bin.102_contig_000265_7_1	GT4_e150	GT4:11	-	-
SGB_1	D01_KMJN_T2106131982_bin.102	d__Bacteria;p__Bacillota_A;c__Clostridia;o__HGM11514;f__HGM11514;g__CAKSKB01;s__	d__Bacteria	p__Bacillota_A	c__Clostridia	o__HGM11514	f__HGM11514	g__CAKSKB01	s__	D01_KMJN_T2106131982_bin.102_contig_000265_8_1	GT4_e150	GT4:11	-	-
SGB_1	D01_KMJN_T2106131982_bin.102	d__Bacteria;p__Bacillota_A;c__Clostridia;o__HGM11514;f__HGM11514;g__CAKSKB01;s__	d__Bacteria	p__Bacillota_A	c__Clostridia	o__HGM11514	f__HGM11514	g__CAKSKB01	s__	D01_KMJN_T2106131982_bin.102_contig_000265_9_1	GT4_e2130	GT4:25	-	-
SGB_1	D01_KMJN_T2106131982_bin.102	d__Bacteria;p__Bacillota_A;c__Clostridia;o__HGM11514;f__HGM11514;g__CAKSKB01;s__	d__Bacteria	p__Bacillota_A	c__Clostridia	o__HGM11514	f__HGM11514	g__CAKSKB01	s__	D01_KMJN_T2106131982_bin.102_contig_000268_1_1	GH88_e25	GH88:72	-	-
SGB_1	D01_KMJN_T2106131982_bin.102	d__Bacteria;p__Bacillota_A;c__Clostridia;o__HGM11514;f__HGM11514;g__CAKSKB01;s__	d__Bacteria	p__Bacillota_A	c__Clostridia	o__HGM11514	f__HGM11514	g__CAKSKB01	s__	D01_KMJN_T2106131982_bin.102_contig_000292_3_1	GH2_e111	GH2:146	3.2.1.25:9	beta-mannan
SGB_1	D01_KMJN_T2106131982_bin.102	d__Bacteria;p__Bacillota_A;c__Clostridia;o__HGM11514;f__HGM11514;g__CAKSKB01;s__	d__Bacteria	p__Bacillota_A	c__Clostridia	o__HGM11514	f__HGM11514	g__CAKSKB01	s__	D01_KMJN_T2106131982_bin.102_contig_000294_1_1	GH151_e0	GH151:114	3.2.1.51:3	human milk polysaccharide
SGB_1	D01_KMJN_T2106131982_bin.102	d__Bacteria;p__Bacillota_A;c__Clostridia;o__HGM11514;f__HGM11514;g__CAKSKB01;s__	d__Bacteria	p__Bacillota_A	c__Clostridia	o__HGM11514	f__HGM11514	g__CAKSKB01	s__	D01_KMJN_T2106131982_bin.102_contig_000295_2_1	GH141_e24	GH141:42	-	-
SGB_1	D01_KMJN_T2106131982_bin.102	d__Bacteria;p__Bacillota_A;c__Clostridia;o__HGM11514;f__HGM11514;g__CAKSKB01;s__	d__Bacteria	p__Bacillota_A	c__Clostridia	o__HGM11514	f__HGM11514	g__CAKSKB01	s__	D01_KMJN_T2106131982_bin.102_contig_000295_4_1	CE15_e13	CE15:18	-	-
SGB_1	D01_KMJN_T2106131982_bin.102	d__Bacteria;p__Bacillota_A;c__Clostridia;o__HGM11514;f__HGM11514;g__CAKSKB01;s__	d__Bacteria	p__Bacillota_A	c__Clostridia	o__HGM11514	f__HGM11514	g__CAKSKB01	s__	D01_KMJN_T2106131982_bin.102_contig_000299_1_1	GH95_e0	GH95:552|CBM51:45|CBM32:26|CBM13:1|CBM47:1	3.2.1.63:5|3.2.1.51:1	xyloglucan, host glycan, host glycan
SGB_1	D01_KMJN_T2106131982_bin.102	d__Bacteria;p__Bacillota_A;c__Clostridia;o__HGM11514;f__HGM11514;g__CAKSKB01;s__	d__Bacteria	p__Bacillota_A	c__Clostridia	o__HGM11514	f__HGM11514	g__CAKSKB01	s__	D01_KMJN_T2106131982_bin.102_contig_000008_1_1	GH141_e20	GH141:24|CBM32:1|CBM6:1	-	-
SGB_1	D01_KMJN_T2106131982_bin.102	d__Bacteria;p__Bacillota_A;c__Clostridia;o__HGM11514;f__HGM11514;g__CAKSKB01;s__	d__Bacteria	p__Bacillota_A	c__Clostridia	o__HGM11514	f__HGM11514	g__CAKSKB01	s__	D01_KMJN_T2106131982_bin.102_contig_000038_1_1	GH141_e20	GH141:24|CBM32:1|CBM6:1	-	-
SGB_1	D01_KMJN_T2106131982_bin.102	d__Bacteria;p__Bacillota_A;c__Clostridia;o__HGM11514;f__HGM11514;g__CAKSKB01;s__	d__Bacteria	p__Bacillota_A	c__Clostridia	o__HGM11514	f__HGM11514	g__CAKSKB01	s__	D01_KMJN_T2106131982_bin.102_contig_000046_7_1	CE9_e78	CE9:112	-	-
SGB_1	D01_KMJN_T2106131982_bin.102	d__Bacteria;p__Bacillota_A;c__Clostridia;o__HGM11514;f__HGM11514;g__CAKSKB01;s__	d__Bacteria	p__Bacillota_A	c__Clostridia	o__HGM11514	f__HGM11514	g__CAKSKB01	s__	D01_KMJN_T2106131982_bin.102_contig_000048_1_1	GH141_e24	GH141:42	-	-
SGB_1	D01_KMJN_T2106131982_bin.102	d__Bacteria;p__Bacillota_A;c__Clostridia;o__HGM11514;f__HGM11514;g__CAKSKB01;s__	d__Bacteria	p__Bacillota_A	c__Clostridia	o__HGM11514	f__HGM11514	g__CAKSKB01	s__	D01_KMJN_T2106131982_bin.102_contig_000048_7_1	GH141_e24	GH141:42	-	-
SGB_1	D01_KMJN_T2106131982_bin.102	d__Bacteria;p__Bacillota_A;c__Clostridia;o__HGM11514;f__HGM11514;g__CAKSKB01;s__	d__Bacteria	p__Bacillota_A	c__Clostridia	o__HGM11514	f__HGM11514	g__CAKSKB01	s__	D01_KMJN_T2106131982_bin.102_contig_000051_2_1	GT2	GT2:6|GT4:1	-	-
SGB_1	D01_KMJN_T2106131982_bin.102	d__Bacteria;p__Bacillota_A;c__Clostridia;o__HGM11514;f__HGM11514;g__CAKSKB01;s__	d__Bacteria	p__Bacillota_A	c__Clostridia	o__HGM11514	f__HGM11514	g__CAKSKB01	s__	D01_KMJN_T2106131982_bin.102_contig_000063_5_1	GH36_e19	GH36:240	3.2.1.22:16	alpha-galactan
SGB_1	D01_KMJN_T2106131982_bin.102	d__Bacteria;p__Bacillota_A;c__Clostridia;o__HGM11514;f__HGM11514;g__CAKSKB01;s__	d__Bacteria	p__Bacillota_A	c__Clostridia	o__HGM11514	f__HGM11514	g__CAKSKB01	s__	D01_KMJN_T2106131982_bin.102_contig_000063_5_1	GH36_e13	GH36:56	-	-
SGB_1	D01_KMJN_T2106131982_bin.102	d__Bacteria;p__Bacillota_A;c__Clostridia;o__HGM11514;f__HGM11514;g__CAKSKB01;s__	d__Bacteria	p__Bacillota_A	c__Clostridia	o__HGM11514	f__HGM11514	g__CAKSKB01	s__	D01_KMJN_T2106131982_bin.102_contig_000065_2_1	GH129_e0	GH129:116	3.2.1.49:1	host glycan
SGB_1	D01_KMJN_T2106131982_bin.102	d__Bacteria;p__Bacillota_A;c__Clostridia;o__HGM11514;f__HGM11514;g__CAKSKB01;s__	d__Bacteria	p__Bacillota_A	c__Clostridia	o__HGM11514	f__HGM11514	g__CAKSKB01	s__	D01_KMJN_T2106131982_bin.102_contig_000078_6_1	GH141_e24	GH141:42	-	-
SGB_1	D01_KMJN_T2106131982_bin.102	d__Bacteria;p__Bacillota_A;c__Clostridia;o__HGM11514;f__HGM11514;g__CAKSKB01;s__	d__Bacteria	p__Bacillota_A	c__Clostridia	o__HGM11514	f__HGM11514	g__CAKSKB01	s__	D01_KMJN_T2106131982_bin.102_contig_000086_7_1	GT4_e276	GT4:21	-	-
SGB_1	D01_KMJN_T2106131982_bin.102	d__Bacteria;p__Bacillota_A;c__Clostridia;o__HGM11514;f__HGM11514;g__CAKSKB01;s__	d__Bacteria	p__Bacillota_A	c__Clostridia	o__HGM11514	f__HGM11514	g__CAKSKB01	s__	D01_KMJN_T2106131982_bin.102_contig_000111_5_1	GH38_e19	GH38:79|GH36:1	-	-
SGB_1	D01_KMJN_T2106131982_bin.102	d__Bacteria;p__Bacillota_A;c__Clostridia;o__HGM11514;f__HGM11514;g__CAKSKB01;s__	d__Bacteria	p__Bacillota_A	c__Clostridia	o__HGM11514	f__HGM11514	g__CAKSKB01	s__	D01_KMJN_T2106131982_bin.102_contig_000111_9_1	CBM67_e3	CBM67:11|GH78:11	-	rhamnose
SGB_1	D01_KMJN_T2106131982_bin.102	d__Bacteria;p__Bacillota_A;c__Clostridia;o__HGM11514;f__HGM11514;g__CAKSKB01;s__	d__Bacteria	p__Bacillota_A	c__Clostridia	o__HGM11514	f__HGM11514	g__CAKSKB01	s__	D01_KMJN_T2106131982_bin.102_contig_000111_9_1	GH78_e28	GH78:32	-	-
SGB_1	D01_KMJN_T2106131982_bin.102	d__Bacteria;p__Bacillota_A;c__Clostridia;o__HGM11514;f__HGM11514;g__CAKSKB01;s__	d__Bacteria	p__Bacillota_A	c__Clostridia	o__HGM11514	f__HGM11514	g__CAKSKB01	s__	D01_KMJN_T2106131982_bin.102_contig_000116_16_1	CE9_e44	CE9:51	-	-
SGB_1	D01_KMJN_T2106131982_bin.102	d__Bacteria;p__Bacillota_A;c__Clostridia;o__HGM11514;f__HGM11514;g__CAKSKB01;s__	d__Bacteria	p__Bacillota_A	c__Clostridia	o__HGM11514	f__HGM11514	g__CAKSKB01	s__	D01_KMJN_T2106131982_bin.102_contig_000134_3_1	GH3_e15	GH3:143	-	-
SGB_1	D01_KMJN_T2106131982_bin.102	d__Bacteria;p__Bacillota_A;c__Clostridia;o__HGM11514;f__HGM11514;g__CAKSKB01;s__	d__Bacteria	p__Bacillota_A	c__Clostridia	o__HGM11514	f__HGM11514	g__CAKSKB01	s__	D01_KMJN_T2106131982_bin.102_contig_000135_8_1	GH109_e6	GH109:17	-	-
SGB_1	D01_KMJN_T2106131982_bin.102	d__Bacteria;p__Bacillota_A;c__Clostridia;o__HGM11514;f__HGM11514;g__CAKSKB01;s__	d__Bacteria	p__Bacillota_A	c__Clostridia	o__HGM11514	f__HGM11514	g__CAKSKB01	s__	D01_KMJN_T2106131982_bin.102_contig_000146_5_1	GH3_e220	GH3:10	-	-
SGB_1	D01_KMJN_T2106131982_bin.102	d__Bacteria;p__Bacillota_A;c__Clostridia;o__HGM11514;f__HGM11514;g__CAKSKB01;s__	d__Bacteria	p__Bacillota_A	c__Clostridia	o__HGM11514	f__HGM11514	g__CAKSKB01	s__	D01_KMJN_T2106131982_bin.102_contig_000158_4_1	GH130_e32	GH130:50	-	-
SGB_1	D01_KMJN_T2106131982_bin.102	d__Bacteria;p__Bacillota_A;c__Clostridia;o__HGM11514;f__HGM11514;g__CAKSKB01;s__	d__Bacteria	p__Bacillota_A	c__Clostridia	o__HGM11514	f__HGM11514	g__CAKSKB01	s__	D01_KMJN_T2106131982_bin.102_contig_000169_24_1	GH165_e5	GH165:63	-	-
SGB_1	D01_KMJN_T2106131982_bin.102	d__Bacteria;p__Bacillota_A;c__Clostridia;o__HGM11514;f__HGM11514;g__CAKSKB01;s__	d__Bacteria	p__Bacillota_A	c__Clostridia	o__HGM11514	f__HGM11514	g__CAKSKB01	s__	D01_KMJN_T2106131982_bin.102_contig_000174_5_1	GH109_e7	GH109:31	-	-
SGB_1	D01_KMJN_T2106131982_bin.102	d__Bacteria;p__Bacillota_A;c__Clostridia;o__HGM11514;f__HGM11514;g__CAKSKB01;s__	d__Bacteria	p__Bacillota_A	c__Clostridia	o__HGM11514	f__HGM11514	g__CAKSKB01	s__	D01_KMJN_T2106131982_bin.102_contig_000175_1_1	GH3_e210	GH3:7	-	-
SGB_1	D01_KMJN_T2106131982_bin.102	d__Bacteria;p__Bacillota_A;c__Clostridia;o__HGM11514;f__HGM11514;g__CAKSKB01;s__	d__Bacteria	p__Bacillota_A	c__Clostridia	o__HGM11514	f__HGM11514	g__CAKSKB01	s__	D01_KMJN_T2106131982_bin.102_contig_000178_7_1	GT28_e1	GT28:2579|CE4:1	-	-
SGB_1	D01_KMJN_T2106131982_bin.102	d__Bacteria;p__Bacillota_A;c__Clostridia;o__HGM11514;f__HGM11514;g__CAKSKB01;s__	d__Bacteria	p__Bacillota_A	c__Clostridia	o__HGM11514	f__HGM11514	g__CAKSKB01	s__	D01_KMJN_T2106131982_bin.102_contig_000179_2_1	GH141_e24	GH141:42	-	-
SGB_1	D01_KMJN_T2106131982_bin.102	d__Bacteria;p__Bacillota_A;c__Clostridia;o__HGM11514;f__HGM11514;g__CAKSKB01;s__	d__Bacteria	p__Bacillota_A	c__Clostridia	o__HGM11514	f__HGM11514	g__CAKSKB01	s__	D01_KMJN_T2106131982_bin.102_contig_000182_4_1	GT2	GT2:53	-	-
SGB_1	D01_KMJN_T2106131982_bin.102	d__Bacteria;p__Bacillota_A;c__Clostridia;o__HGM11514;f__HGM11514;g__CAKSKB01;s__	d__Bacteria	p__Bacillota_A	c__Clostridia	o__HGM11514	f__HGM11514	g__CAKSKB01	s__	D01_KMJN_T2106131982_bin.102_contig_000183_1_1	CBM67_e3	CBM67:11|GH78:11	-	rhamnose
SGB_1	D01_KMJN_T2106131982_bin.102	d__Bacteria;p__Bacillota_A;c__Clostridia;o__HGM11514;f__HGM11514;g__CAKSKB01;s__	d__Bacteria	p__Bacillota_A	c__Clostridia	o__HGM11514	f__HGM11514	g__CAKSKB01	s__	D01_KMJN_T2106131982_bin.102_contig_000183_1_1	GH78_e29	GH78:133|CBM67:9	-	-
SGB_1	D01_KMJN_T2106131982_bin.102	d__Bacteria;p__Bacillota_A;c__Clostridia;o__HGM11514;f__HGM11514;g__CAKSKB01;s__	d__Bacteria	p__Bacillota_A	c__Clostridia	o__HGM11514	f__HGM11514	g__CAKSKB01	s__	D01_KMJN_T2106131982_bin.102_contig_000188_5_1	GH141_e18	GH141:9|CBM32:3|CBM13:1	-	-
SGB_1	D01_KMJN_T2106131982_bin.102	d__Bacteria;p__Bacillota_A;c__Clostridia;o__HGM11514;f__HGM11514;g__CAKSKB01;s__	d__Bacteria	p__Bacillota_A	c__Clostridia	o__HGM11514	f__HGM11514	g__CAKSKB01	s__	D01_KMJN_T2106131982_bin.102_contig_000189_3_1	GH141_e24	GH141:42	-	-
SGB_1	D01_KMJN_T2106131982_bin.102	d__Bacteria;p__Bacillota_A;c__Clostridia;o__HGM11514;f__HGM11514;g__CAKSKB01;s__	d__Bacteria	p__Bacillota_A	c__Clostridia	o__HGM11514	f__HGM11514	g__CAKSKB01	s__	D01_KMJN_T2106131982_bin.102_contig_000197_1_1	GH4_e17	GH4:1013	3.2.1.22:9	raffinose
SGB_1	D01_KMJN_T2106131982_bin.102	d__Bacteria;p__Bacillota_A;c__Clostridia;o__HGM11514;f__HGM11514;g__CAKSKB01;s__	d__Bacteria	p__Bacillota_A	c__Clostridia	o__HGM11514	f__HGM11514	g__CAKSKB01	s__	D01_KMJN_T2106131982_bin.102_contig_000200_2_1	GH116_e5	GH116:19	-	-
SGB_1	D01_KMJN_T2106131982_bin.102	d__Bacteria;p__Bacillota_A;c__Clostridia;o__HGM11514;f__HGM11514;g__CAKSKB01;s__	d__Bacteria	p__Bacillota_A	c__Clostridia	o__HGM11514	f__HGM11514	g__CAKSKB01	s__	D01_KMJN_T2106131982_bin.102_contig_000203_1_1	PL33_e9	PL33_1:45|PL33_2:1	-	-
SGB_1	D01_KMJN_T2106131982_bin.102	d__Bacteria;p__Bacillota_A;c__Clostridia;o__HGM11514;f__HGM11514;g__CAKSKB01;s__	d__Bacteria	p__Bacillota_A	c__Clostridia	o__HGM11514	f__HGM11514	g__CAKSKB01	s__	D01_KMJN_T2106131982_bin.102_contig_000205_8_1	GT26_e130	GT26:8	-	-
SGB_1	D01_KMJN_T2106131982_bin.102	d__Bacteria;p__Bacillota_A;c__Clostridia;o__HGM11514;f__HGM11514;g__CAKSKB01;s__	d__Bacteria	p__Bacillota_A	c__Clostridia	o__HGM11514	f__HGM11514	g__CAKSKB01	s__	D01_KMJN_T2106131982_bin.102_contig_000217_5_1	GT4_e2972	GT4:13	-	-
SGB_1	D01_KMJN_T2106131982_bin.102	d__Bacteria;p__Bacillota_A;c__Clostridia;o__HGM11514;f__HGM11514;g__CAKSKB01;s__	d__Bacteria	p__Bacillota_A	c__Clostridia	o__HGM11514	f__HGM11514	g__CAKSKB01	s__	D01_KMJN_T2106131982_bin.102_contig_000217_6_1	GT4_e2034	GT4:18	-	-
SGB_1	D01_KMJN_T2106131982_bin.102	d__Bacteria;p__Bacillota_A;c__Clostridia;o__HGM11514;f__HGM11514;g__CAKSKB01;s__	d__Bacteria	p__Bacillota_A	c__Clostridia	o__HGM11514	f__HGM11514	g__CAKSKB01	s__	D01_KMJN_T2106131982_bin.102_contig_000224_2_1	GH31_e48	GH31:16	-	-
SGB_1	D01_KMJN_T2106131982_bin.102	d__Bacteria;p__Bacillota_A;c__Clostridia;o__HGM11514;f__HGM11514;g__CAKSKB01;s__	d__Bacteria	p__Bacillota_A	c__Clostridia	o__HGM11514	f__HGM11514	g__CAKSKB01	s__	D01_KMJN_T2106131982_bin.102_contig_000233_1_1	GH2_e88	GH2:9	-	-
SGB_1	D01_KMJN_T2106131982_bin.102	d__Bacteria;p__Bacillota_A;c__Clostridia;o__HGM11514;f__HGM11514;g__CAKSKB01;s__	d__Bacteria	p__Bacillota_A	c__Clostridia	o__HGM11514	f__HGM11514	g__CAKSKB01	s__	D01_KMJN_T2106131982_bin.102_contig_000262_2_1	GH141_e24	GH141:42	-	-
SGB_1	D01_KMJN_T2106131982_bin.102	d__Bacteria;p__Bacillota_A;c__Clostridia;o__HGM11514;f__HGM11514;g__CAKSKB01;s__	d__Bacteria	p__Bacillota_A	c__Clostridia	o__HGM11514	f__HGM11514	g__CAKSKB01	s__	D01_KMJN_T2106131982_bin.102_contig_000262_3_1	GH36_e0	GH36:2202	3.2.1.22:25	alpha-galactan
SGB_1	D01_KMJN_T2106131982_bin.102	d__Bacteria;p__Bacillota_A;c__Clostridia;o__HGM11514;f__HGM11514;g__CAKSKB01;s__	d__Bacteria	p__Bacillota_A	c__Clostridia	o__HGM11514	f__HGM11514	g__CAKSKB01	s__	D01_KMJN_T2106131982_bin.102_contig_000265_3_1	GT2	GT2:13	-	-
SGB_1	D01_KMJN_T2106131982_bin.102	d__Bacteria;p__Bacillota_A;c__Clostridia;o__HGM11514;f__HGM11514;g__CAKSKB01;s__	d__Bacteria	p__Bacillota_A	c__Clostridia	o__HGM11514	f__HGM11514	g__CAKSKB01	s__	D01_KMJN_T2106131982_bin.102_contig_000265_5_1	GT2	GT2:13	-	-
SGB_1	D01_KMJN_T2106131982_bin.102	d__Bacteria;p__Bacillota_A;c__Clostridia;o__HGM11514;f__HGM11514;g__CAKSKB01;s__	d__Bacteria	p__Bacillota_A	c__Clostridia	o__HGM11514	f__HGM11514	g__CAKSKB01	s__	D01_KMJN_T2106131982_bin.102_contig_000285_4_1	GH2_e34	GH2:97	-	-
SGB_1	D01_KMJN_T2106131982_bin.102	d__Bacteria;p__Bacillota_A;c__Clostridia;o__HGM11514;f__HGM11514;g__CAKSKB01;s__	d__Bacteria	p__Bacillota_A	c__Clostridia	o__HGM11514	f__HGM11514	g__CAKSKB01	s__	D01_KMJN_T2106131982_bin.102_contig_000292_1_1	GH141_e20	GH141:24|CBM32:1|CBM6:1	-	-
SGB_1	D01_KMJN_T2106131982_bin.102	d__Bacteria;p__Bacillota_A;c__Clostridia;o__HGM11514;f__HGM11514;g__CAKSKB01;s__	d__Bacteria	p__Bacillota_A	c__Clostridia	o__HGM11514	f__HGM11514	g__CAKSKB01	s__	D01_KMJN_T2106131982_bin.102_contig_000293_1_1	GT4_e2263	GT4:11	-	-
SGB_1	D01_KMJN_T2106131982_bin.102	d__Bacteria;p__Bacillota_A;c__Clostridia;o__HGM11514;f__HGM11514;g__CAKSKB01;s__	d__Bacteria	p__Bacillota_A	c__Clostridia	o__HGM11514	f__HGM11514	g__CAKSKB01	s__	D01_KMJN_T2106131982_bin.102_contig_000293_2_1	GT4_e3990	GT4:16	-	-
SGB_1	D01_KMJN_T2106131982_bin.102	d__Bacteria;p__Bacillota_A;c__Clostridia;o__HGM11514;f__HGM11514;g__CAKSKB01;s__	d__Bacteria	p__Bacillota_A	c__Clostridia	o__HGM11514	f__HGM11514	g__CAKSKB01	s__	D01_KMJN_T2106131982_bin.102_contig_000295_5_1	CE15_e13	CE15:18	-	-
SGB_1	D01_KMJN_T2106131982_bin.102	d__Bacteria;p__Bacillota_A;c__Clostridia;o__HGM11514;f__HGM11514;g__CAKSKB01;s__	d__Bacteria	p__Bacillota_A	c__Clostridia	o__HGM11514	f__HGM11514	g__CAKSKB01	s__	D01_KMJN_T2106131982_bin.102_contig_000297_2_1	GH109_e7	GH109:31	-	-
SGB_1	D01_KMJN_T2106131982_bin.102	d__Bacteria;p__Bacillota_A;c__Clostridia;o__HGM11514;f__HGM11514;g__CAKSKB01;s__	d__Bacteria	p__Bacillota_A	c__Clostridia	o__HGM11514	f__HGM11514	g__CAKSKB01	s__	D01_KMJN_T2106131982_bin.102_contig_000297_4_1	GH109_e7	GH109:31	-	-
SGB_2	D01_KMJN_T2106131982_bin.113	d__Bacteria;p__Verrucomicrobiota;c__Verrucomicrobiae;o__Pedosphaerales;f__UBA1412;g__;s__	d__Bacteria	p__Verrucomicrobiota	c__Verrucomicrobiae	o__Pedosphaerales	f__UBA1412	g__	s__	D01_KMJN_T2106131982_bin.113_contig_000004_2_1	GH127_e1	GH127:332|CBM51:1	-	-
SGB_2	D01_KMJN_T2106131982_bin.113	d__Bacteria;p__Verrucomicrobiota;c__Verrucomicrobiae;o__Pedosphaerales;f__UBA1412;g__;s__	d__Bacteria	p__Verrucomicrobiota	c__Verrucomicrobiae	o__Pedosphaerales	f__UBA1412	g__	s__	D01_KMJN_T2106131982_bin.113_contig_000007_10_1	GT2	GT2:11	-	-
SGB_2	D01_KMJN_T2106131982_bin.113	d__Bacteria;p__Verrucomicrobiota;c__Verrucomicrobiae;o__Pedosphaerales;f__UBA1412;g__;s__	d__Bacteria	p__Verrucomicrobiota	c__Verrucomicrobiae	o__Pedosphaerales	f__UBA1412	g__	s__	D01_KMJN_T2106131982_bin.113_contig_000008_7_1	GH163_e14	GH163:6	-	-
SGB_2	D01_KMJN_T2106131982_bin.113	d__Bacteria;p__Verrucomicrobiota;c__Verrucomicrobiae;o__Pedosphaerales;f__UBA1412;g__;s__	d__Bacteria	p__Verrucomicrobiota	c__Verrucomicrobiae	o__Pedosphaerales	f__UBA1412	g__	s__	D01_KMJN_T2106131982_bin.113_contig_000024_2_1	GT83_e58	GT83:710	-	-
SGB_2	D01_KMJN_T2106131982_bin.113	d__Bacteria;p__Verrucomicrobiota;c__Verrucomicrobiae;o__Pedosphaerales;f__UBA1412;g__;s__	d__Bacteria	p__Verrucomicrobiota	c__Verrucomicrobiae	o__Pedosphaerales	f__UBA1412	g__	s__	D01_KMJN_T2106131982_bin.113_contig_000036_1_1	GT4_e875	GT4:12	-	-
SGB_2	D01_KMJN_T2106131982_bin.113	d__Bacteria;p__Verrucomicrobiota;c__Verrucomicrobiae;o__Pedosphaerales;f__UBA1412;g__;s__	d__Bacteria	p__Verrucomicrobiota	c__Verrucomicrobiae	o__Pedosphaerales	f__UBA1412	g__	s__	D01_KMJN_T2106131982_bin.113_contig_000036_2_1	GT4_e2130	GT4:25	-	-
SGB_2	D01_KMJN_T2106131982_bin.113	d__Bacteria;p__Verrucomicrobiota;c__Verrucomicrobiae;o__Pedosphaerales;f__UBA1412;g__;s__	d__Bacteria	p__Verrucomicrobiota	c__Verrucomicrobiae	o__Pedosphaerales	f__UBA1412	g__	s__	D01_KMJN_T2106131982_bin.113_contig_000058_37_1	GT2	GT2:106	-	-
SGB_2	D01_KMJN_T2106131982_bin.113	d__Bacteria;p__Verrucomicrobiota;c__Verrucomicrobiae;o__Pedosphaerales;f__UBA1412;g__;s__	d__Bacteria	p__Verrucomicrobiota	c__Verrucomicrobiae	o__Pedosphaerales	f__UBA1412	g__	s__	D01_KMJN_T2106131982_bin.113_contig_000058_58_1	CBM67_e18	CBM67:7|GH78:7	-	rhamnose
SGB_2	D01_KMJN_T2106131982_bin.113	d__Bacteria;p__Verrucomicrobiota;c__Verrucomicrobiae;o__Pedosphaerales;f__UBA1412;g__;s__	d__Bacteria	p__Verrucomicrobiota	c__Verrucomicrobiae	o__Pedosphaerales	f__UBA1412	g__	s__	D01_KMJN_T2106131982_bin.113_contig_000058_58_1	GH78_e50	GH78:8|CBM67:7	-	-
SGB_2	D01_KMJN_T2106131982_bin.113	d__Bacteria;p__Verrucomicrobiota;c__Verrucomicrobiae;o__Pedosphaerales;f__UBA1412;g__;s__	d__Bacteria	p__Verrucomicrobiota	c__Verrucomicrobiae	o__Pedosphaerales	f__UBA1412	g__	s__	D01_KMJN_T2106131982_bin.113_contig_000065_8_1	CE15_e17	CE15:7|CE0:4	-	-
SGB_2	D01_KMJN_T2106131982_bin.113	d__Bacteria;p__Verrucomicrobiota;c__Verrucomicrobiae;o__Pedosphaerales;f__UBA1412;g__;s__	d__Bacteria	p__Verrucomicrobiota	c__Verrucomicrobiae	o__Pedosphaerales	f__UBA1412	g__	s__	D01_KMJN_T2106131982_bin.113_contig_000067_4_1	GH2_e14	GH2:396|GH43:2|GH43_26:1|CBM35:1|GH43_10:1	-	-
SGB_2	D01_KMJN_T2106131982_bin.113	d__Bacteria;p__Verrucomicrobiota;c__Verrucomicrobiae;o__Pedosphaerales;f__UBA1412;g__;s__	d__Bacteria	p__Verrucomicrobiota	c__Verrucomicrobiae	o__Pedosphaerales	f__UBA1412	g__	s__	D01_KMJN_T2106131982_bin.113_contig_000069_2_1	GH109_e1	GH109:434	3.2.1.49:3	host glycan
SGB_2	D01_KMJN_T2106131982_bin.113	d__Bacteria;p__Verrucomicrobiota;c__Verrucomicrobiae;o__Pedosphaerales;f__UBA1412;g__;s__	d__Bacteria	p__Verrucomicrobiota	c__Verrucomicrobiae	o__Pedosphaerales	f__UBA1412	g__	s__	D01_KMJN_T2106131982_bin.113_contig_000071_2_1	GH127_e1	GH127:332|CBM51:1	-	-
SGB_2	D01_KMJN_T2106131982_bin.113	d__Bacteria;p__Verrucomicrobiota;c__Verrucomicrobiae;o__Pedosphaerales;f__UBA1412;g__;s__	d__Bacteria	p__Verrucomicrobiota	c__Verrucomicrobiae	o__Pedosphaerales	f__UBA1412	g__	s__	D01_KMJN_T2106131982_bin.113_contig_000073_2_1	GH2_e14	GH2:396|GH43:2|GH43_26:1|CBM35:1|GH43_10:1	-	-
SGB_2	D01_KMJN_T2106131982_bin.113	d__Bacteria;p__Verrucomicrobiota;c__Verrucomicrobiae;o__Pedosphaerales;f__UBA1412;g__;s__	d__Bacteria	p__Verrucomicrobiota	c__Verrucomicrobiae	o__Pedosphaerales	f__UBA1412	g__	s__	D01_KMJN_T2106131982_bin.113_contig_000075_3_1	GH13_e43	GH13:20|GH133:18	-	sucrose
SGB_2	D01_KMJN_T2106131982_bin.113	d__Bacteria;p__Verrucomicrobiota;c__Verrucomicrobiae;o__Pedosphaerales;f__UBA1412;g__;s__	d__Bacteria	p__Verrucomicrobiota	c__Verrucomicrobiae	o__Pedosphaerales	f__UBA1412	g__	s__	D01_KMJN_T2106131982_bin.113_contig_000075_3_1	GH133_e6	GH13:21|GH133:21	-	-
SGB_2	D01_KMJN_T2106131982_bin.113	d__Bacteria;p__Verrucomicrobiota;c__Verrucomicrobiae;o__Pedosphaerales;f__UBA1412;g__;s__	d__Bacteria	p__Verrucomicrobiota	c__Verrucomicrobiae	o__Pedosphaerales	f__UBA1412	g__	s__	D01_KMJN_T2106131982_bin.113_contig_000085_2_1	GH127_e4	GH127:210	3.2.1.185:1	arabinogalactan protein
SGB_2	D01_KMJN_T2106131982_bin.113	d__Bacteria;p__Verrucomicrobiota;c__Verrucomicrobiae;o__Pedosphaerales;f__UBA1412;g__;s__	d__Bacteria	p__Verrucomicrobiota	c__Verrucomicrobiae	o__Pedosphaerales	f__UBA1412	g__	s__	D01_KMJN_T2106131982_bin.113_contig_000085_8_1	CE14_e20	CE14:6	-	-
SGB_2	D01_KMJN_T2106131982_bin.113	d__Bacteria;p__Verrucomicrobiota;c__Verrucomicrobiae;o__Pedosphaerales;f__UBA1412;g__;s__	d__Bacteria	p__Verrucomicrobiota	c__Verrucomicrobiae	o__Pedosphaerales	f__UBA1412	g__	s__	D01_KMJN_T2106131982_bin.113_contig_000097_10_1	GH2_e30	GH2:674|CBM51:7|CBM67:1	-	-
SGB_2	D01_KMJN_T2106131982_bin.113	d__Bacteria;p__Verrucomicrobiota;c__Verrucomicrobiae;o__Pedosphaerales;f__UBA1412;g__;s__	d__Bacteria	p__Verrucomicrobiota	c__Verrucomicrobiae	o__Pedosphaerales	f__UBA1412	g__	s__	D01_KMJN_T2106131982_bin.113_contig_000100_1_1	CBM67_e28	CBM67:192|GH78:190|CBM0:1|CBM66:1	3.2.1.40:1	rhamnose
SGB_2	D01_KMJN_T2106131982_bin.113	d__Bacteria;p__Verrucomicrobiota;c__Verrucomicrobiae;o__Pedosphaerales;f__UBA1412;g__;s__	d__Bacteria	p__Verrucomicrobiota	c__Verrucomicrobiae	o__Pedosphaerales	f__UBA1412	g__	s__	D01_KMJN_T2106131982_bin.113_contig_000100_1_1	GH78_e63	GH78:14|CBM67:2|GH160:1	-	-
SGB_2	D01_KMJN_T2106131982_bin.113	d__Bacteria;p__Verrucomicrobiota;c__Verrucomicrobiae;o__Pedosphaerales;f__UBA1412;g__;s__	d__Bacteria	p__Verrucomicrobiota	c__Verrucomicrobiae	o__Pedosphaerales	f__UBA1412	g__	s__	D01_KMJN_T2106131982_bin.113_contig_000105_2_1	GH29_e30	GH29:1257|CBM32:104|CBM0:3|GH33:3|CBM6:1|CBM9:1|CE3:1|GH136:1|GH0:1|CBM47:1|GT1:1	3.2.1.111:8|3.2.1.51:3	host glycan, host glycan
SGB_2	D01_KMJN_T2106131982_bin.113	d__Bacteria;p__Verrucomicrobiota;c__Verrucomicrobiae;o__Pedosphaerales;f__UBA1412;g__;s__	d__Bacteria	p__Verrucomicrobiota	c__Verrucomicrobiae	o__Pedosphaerales	f__UBA1412	g__	s__	D01_KMJN_T2106131982_bin.113_contig_000105_2_1	CBM32_e126	CBM32:138|GH29:132|CBM6:1|CBM9:1|CE3:1|GH136:1	-	host glycan
SGB_2	D01_KMJN_T2106131982_bin.113	d__Bacteria;p__Verrucomicrobiota;c__Verrucomicrobiae;o__Pedosphaerales;f__UBA1412;g__;s__	d__Bacteria	p__Verrucomicrobiota	c__Verrucomicrobiae	o__Pedosphaerales	f__UBA1412	g__	s__	D01_KMJN_T2106131982_bin.113_contig_000112_4_1	CE20_e1	CE20:285	-	-
SGB_2	D01_KMJN_T2106131982_bin.113	d__Bacteria;p__Verrucomicrobiota;c__Verrucomicrobiae;o__Pedosphaerales;f__UBA1412;g__;s__	d__Bacteria	p__Verrucomicrobiota	c__Verrucomicrobiae	o__Pedosphaerales	f__UBA1412	g__	s__	D01_KMJN_T2106131982_bin.113_contig_000113_5_1	GH32_e16	GH32:1098|CBM66:301|CBM38:114	3.2.1.80:10|3.2.1.65:10|3.2.1.26:7|3.2.1.153:5|3.2.1.64:3|2.4.1.99:3	fructan, fructan, fructan, fructan, fructan, fructan
SGB_2	D01_KMJN_T2106131982_bin.113	d__Bacteria;p__Verrucomicrobiota;c__Verrucomicrobiae;o__Pedosphaerales;f__UBA1412;g__;s__	d__Bacteria	p__Verrucomicrobiota	c__Verrucomicrobiae	o__Pedosphaerales	f__UBA1412	g__	s__	D01_KMJN_T2106131982_bin.113_contig_000119_3_1	GT2	GT2:29	-	-
SGB_2	D01_KMJN_T2106131982_bin.113	d__Bacteria;p__Verrucomicrobiota;c__Verrucomicrobiae;o__Pedosphaerales;f__UBA1412;g__;s__	d__Bacteria	p__Verrucomicrobiota	c__Verrucomicrobiae	o__Pedosphaerales	f__UBA1412	g__	s__	D01_KMJN_T2106131982_bin.113_contig_000119_4_1	GT2	GT2:19|GT4:1	-	-
SGB_2	D01_KMJN_T2106131982_bin.113	d__Bacteria;p__Verrucomicrobiota;c__Verrucomicrobiae;o__Pedosphaerales;f__UBA1412;g__;s__	d__Bacteria	p__Verrucomicrobiota	c__Verrucomicrobiae	o__Pedosphaerales	f__UBA1412	g__	s__	D01_KMJN_T2106131982_bin.113_contig_000135_2_1	GT4_e1098	GT4:75	-	-
SGB_2	D01_KMJN_T2106131982_bin.113	d__Bacteria;p__Verrucomicrobiota;c__Verrucomicrobiae;o__Pedosphaerales;f__UBA1412;g__;s__	d__Bacteria	p__Verrucomicrobiota	c__Verrucomicrobiae	o__Pedosphaerales	f__UBA1412	g__	s__	D01_KMJN_T2106131982_bin.113_contig_000150_1_1	GH109_e2	GH109:143	-	-
SGB_2	D01_KMJN_T2106131982_bin.113	d__Bacteria;p__Verrucomicrobiota;c__Verrucomicrobiae;o__Pedosphaerales;f__UBA1412;g__;s__	d__Bacteria	p__Verrucomicrobiota	c__Verrucomicrobiae	o__Pedosphaerales	f__UBA1412	g__	s__	D01_KMJN_T2106131982_bin.113_contig_000151_13_1	GH39_e101	GH39:15|CBM9:7	-	-
SGB_2	D01_KMJN_T2106131982_bin.113	d__Bacteria;p__Verrucomicrobiota;c__Verrucomicrobiae;o__Pedosphaerales;f__UBA1412;g__;s__	d__Bacteria	p__Verrucomicrobiota	c__Verrucomicrobiae	o__Pedosphaerales	f__UBA1412	g__	s__	D01_KMJN_T2106131982_bin.113_contig_000173_4_1	CBM48_e68	CBM48:192|CE0:190|CE6:12|GH10:3|CE1:2|GH62:1	3.1.1.73:1|3.2.1.55:1|3.2.1.8:1	glycogen
SGB_2	D01_KMJN_T2106131982_bin.113	d__Bacteria;p__Verrucomicrobiota;c__Verrucomicrobiae;o__Pedosphaerales;f__UBA1412;g__;s__	d__Bacteria	p__Verrucomicrobiota	c__Verrucomicrobiae	o__Pedosphaerales	f__UBA1412	g__	s__	D01_KMJN_T2106131982_bin.113_contig_000173_4_1	CE1_e22	CE1:6|CBM48:2|CE0:2	-	-
SGB_2	D01_KMJN_T2106131982_bin.113	d__Bacteria;p__Verrucomicrobiota;c__Verrucomicrobiae;o__Pedosphaerales;f__UBA1412;g__;s__	d__Bacteria	p__Verrucomicrobiota	c__Verrucomicrobiae	o__Pedosphaerales	f__UBA1412	g__	s__	D01_KMJN_T2106131982_bin.113_contig_000173_5_1	GH116_e4	GH116:54	-	-
SGB_2	D01_KMJN_T2106131982_bin.113	d__Bacteria;p__Verrucomicrobiota;c__Verrucomicrobiae;o__Pedosphaerales;f__UBA1412;g__;s__	d__Bacteria	p__Verrucomicrobiota	c__Verrucomicrobiae	o__Pedosphaerales	f__UBA1412	g__	s__	D01_KMJN_T2106131982_bin.113_contig_000177_15_1	GH5_e250	GH5:22	-	-
SGB_2	D01_KMJN_T2106131982_bin.113	d__Bacteria;p__Verrucomicrobiota;c__Verrucomicrobiae;o__Pedosphaerales;f__UBA1412;g__;s__	d__Bacteria	p__Verrucomicrobiota	c__Verrucomicrobiae	o__Pedosphaerales	f__UBA1412	g__	s__	D01_KMJN_T2106131982_bin.113_contig_000178_2_1	GH23_e335	GH23:1146|CBM50:10	3.2.1.17:12|4.2.2.n1:6	peptidoglycan, peptidoglycan
SGB_2	D01_KMJN_T2106131982_bin.113	d__Bacteria;p__Verrucomicrobiota;c__Verrucomicrobiae;o__Pedosphaerales;f__UBA1412;g__;s__	d__Bacteria	p__Verrucomicrobiota	c__Verrucomicrobiae	o__Pedosphaerales	f__UBA1412	g__	s__	D01_KMJN_T2106131982_bin.113_contig_000179_3_1	GT21_e33	GT21:54	-	-
SGB_2	D01_KMJN_T2106131982_bin.113	d__Bacteria;p__Verrucomicrobiota;c__Verrucomicrobiae;o__Pedosphaerales;f__UBA1412;g__;s__	d__Bacteria	p__Verrucomicrobiota	c__Verrucomicrobiae	o__Pedosphaerales	f__UBA1412	g__	s__	D01_KMJN_T2106131982_bin.113_contig_000202_1_1	CBM67_e28	CBM67:192|GH78:190|CBM0:1|CBM66:1	3.2.1.40:1	rhamnose
SGB_2	D01_KMJN_T2106131982_bin.113	d__Bacteria;p__Verrucomicrobiota;c__Verrucomicrobiae;o__Pedosphaerales;f__UBA1412;g__;s__	d__Bacteria	p__Verrucomicrobiota	c__Verrucomicrobiae	o__Pedosphaerales	f__UBA1412	g__	s__	D01_KMJN_T2106131982_bin.113_contig_000202_1_1	GH78_e29	GH78:133|CBM67:9	-	-
SGB_2	D01_KMJN_T2106131982_bin.113	d__Bacteria;p__Verrucomicrobiota;c__Verrucomicrobiae;o__Pedosphaerales;f__UBA1412;g__;s__	d__Bacteria	p__Verrucomicrobiota	c__Verrucomicrobiae	o__Pedosphaerales	f__UBA1412	g__	s__	D01_KMJN_T2106131982_bin.113_contig_000205_17_1	CE17_e0	CE17:15|CBM32:2	3.1.1.-:1	beta-mannan
SGB_2	D01_KMJN_T2106131982_bin.113	d__Bacteria;p__Verrucomicrobiota;c__Verrucomicrobiae;o__Pedosphaerales;f__UBA1412;g__;s__	d__Bacteria	p__Verrucomicrobiota	c__Verrucomicrobiae	o__Pedosphaerales	f__UBA1412	g__	s__	D01_KMJN_T2106131982_bin.113_contig_000208_4_1	GH43_e195	GH43_18:14|CE12:1|GH43:1	-	-
SGB_2	D01_KMJN_T2106131982_bin.113	d__Bacteria;p__Verrucomicrobiota;c__Verrucomicrobiae;o__Pedosphaerales;f__UBA1412;g__;s__	d__Bacteria	p__Verrucomicrobiota	c__Verrucomicrobiae	o__Pedosphaerales	f__UBA1412	g__	s__	D01_KMJN_T2106131982_bin.113_contig_000214_5_1	GT19_e7	GT19:11	-	-
SGB_2	D01_KMJN_T2106131982_bin.113	d__Bacteria;p__Verrucomicrobiota;c__Verrucomicrobiae;o__Pedosphaerales;f__UBA1412;g__;s__	d__Bacteria	p__Verrucomicrobiota	c__Verrucomicrobiae	o__Pedosphaerales	f__UBA1412	g__	s__	D01_KMJN_T2106131982_bin.113_contig_000214_7_1	GH43_e281	GH43:9|GH43_18:7	-	-
SGB_2	D01_KMJN_T2106131982_bin.113	d__Bacteria;p__Verrucomicrobiota;c__Verrucomicrobiae;o__Pedosphaerales;f__UBA1412;g__;s__	d__Bacteria	p__Verrucomicrobiota	c__Verrucomicrobiae	o__Pedosphaerales	f__UBA1412	g__	s__	D01_KMJN_T2106131982_bin.113_contig_000220_1_1	GH106_e37	GH106:16	-	-
SGB_2	D01_KMJN_T2106131982_bin.113	d__Bacteria;p__Verrucomicrobiota;c__Verrucomicrobiae;o__Pedosphaerales;f__UBA1412;g__;s__	d__Bacteria	p__Verrucomicrobiota	c__Verrucomicrobiae	o__Pedosphaerales	f__UBA1412	g__	s__	D01_KMJN_T2106131982_bin.113_contig_000221_5_1	GT4_e1957	GT4:62	-	-
SGB_2	D01_KMJN_T2106131982_bin.113	d__Bacteria;p__Verrucomicrobiota;c__Verrucomicrobiae;o__Pedosphaerales;f__UBA1412;g__;s__	d__Bacteria	p__Verrucomicrobiota	c__Verrucomicrobiae	o__Pedosphaerales	f__UBA1412	g__	s__	D01_KMJN_T2106131982_bin.113_contig_000222_11_1	GT35_e7	GT35:1062|GT3:53	2.4.1.1:9	-
SGB_2	D01_KMJN_T2106131982_bin.113	d__Bacteria;p__Verrucomicrobiota;c__Verrucomicrobiae;o__Pedosphaerales;f__UBA1412;g__;s__	d__Bacteria	p__Verrucomicrobiota	c__Verrucomicrobiae	o__Pedosphaerales	f__UBA1412	g__	s__	D01_KMJN_T2106131982_bin.113_contig_000225_2_1	CE15_e10	CE15:113|GH78:2|CE0:1	3.2.1.40:2	-
SGB_2	D01_KMJN_T2106131982_bin.113	d__Bacteria;p__Verrucomicrobiota;c__Verrucomicrobiae;o__Pedosphaerales;f__UBA1412;g__;s__	d__Bacteria	p__Verrucomicrobiota	c__Verrucomicrobiae	o__Pedosphaerales	f__UBA1412	g__	s__	D01_KMJN_T2106131982_bin.113_contig_000234_18_1	GT30_e35	GT30:43	-	-
SGB_2	D01_KMJN_T2106131982_bin.113	d__Bacteria;p__Verrucomicrobiota;c__Verrucomicrobiae;o__Pedosphaerales;f__UBA1412;g__;s__	d__Bacteria	p__Verrucomicrobiota	c__Verrucomicrobiae	o__Pedosphaerales	f__UBA1412	g__	s__	D01_KMJN_T2106131982_bin.113_contig_000241_5_1	GH43_e91	GH43_31:43	3.2.1.146:1	beta-galactan
SGB_2	D01_KMJN_T2106131982_bin.113	d__Bacteria;p__Verrucomicrobiota;c__Verrucomicrobiae;o__Pedosphaerales;f__UBA1412;g__;s__	d__Bacteria	p__Verrucomicrobiota	c__Verrucomicrobiae	o__Pedosphaerales	f__UBA1412	g__	s__	D01_KMJN_T2106131982_bin.113_contig_000242_11_1	GH148_e2	GH148:10|CBM4:4	3.2.1.-:1	beta-glucan
SGB_2	D01_KMJN_T2106131982_bin.113	d__Bacteria;p__Verrucomicrobiota;c__Verrucomicrobiae;o__Pedosphaerales;f__UBA1412;g__;s__	d__Bacteria	p__Verrucomicrobiota	c__Verrucomicrobiae	o__Pedosphaerales	f__UBA1412	g__	s__	D01_KMJN_T2106131982_bin.113_contig_000242_11_1	CBM4_e18	CBM4:7|GH148:7	3.2.1.4:1	xylan, beta-glucan
SGB_2	D01_KMJN_T2106131982_bin.113	d__Bacteria;p__Verrucomicrobiota;c__Verrucomicrobiae;o__Pedosphaerales;f__UBA1412;g__;s__	d__Bacteria	p__Verrucomicrobiota	c__Verrucomicrobiae	o__Pedosphaerales	f__UBA1412	g__	s__	D01_KMJN_T2106131982_bin.113_contig_000242_11_1	GH148_e5	GH148:8|CBM4:7	3.2.1.4:1	beta-mannan
SGB_2	D01_KMJN_T2106131982_bin.113	d__Bacteria;p__Verrucomicrobiota;c__Verrucomicrobiae;o__Pedosphaerales;f__UBA1412;g__;s__	d__Bacteria	p__Verrucomicrobiota	c__Verrucomicrobiae	o__Pedosphaerales	f__UBA1412	g__	s__	D01_KMJN_T2106131982_bin.113_contig_000242_7_1	GH109_e2	GH109:143	-	-
SGB_2	D01_KMJN_T2106131982_bin.113	d__Bacteria;p__Verrucomicrobiota;c__Verrucomicrobiae;o__Pedosphaerales;f__UBA1412;g__;s__	d__Bacteria	p__Verrucomicrobiota	c__Verrucomicrobiae	o__Pedosphaerales	f__UBA1412	g__	s__	D01_KMJN_T2106131982_bin.113_contig_000248_2_1	GH78_e14	GH78:99	-	-
SGB_2	D01_KMJN_T2106131982_bin.113	d__Bacteria;p__Verrucomicrobiota;c__Verrucomicrobiae;o__Pedosphaerales;f__UBA1412;g__;s__	d__Bacteria	p__Verrucomicrobiota	c__Verrucomicrobiae	o__Pedosphaerales	f__UBA1412	g__	s__	D01_KMJN_T2106131982_bin.113_contig_000250_1_1	GH171_e8	GH171:64	-	-
SGB_2	D01_KMJN_T2106131982_bin.113	d__Bacteria;p__Verrucomicrobiota;c__Verrucomicrobiae;o__Pedosphaerales;f__UBA1412;g__;s__	d__Bacteria	p__Verrucomicrobiota	c__Verrucomicrobiae	o__Pedosphaerales	f__UBA1412	g__	s__	D01_KMJN_T2106131982_bin.113_contig_000255_1_1	GT2	GT2:11	-	-
SGB_2	D01_KMJN_T2106131982_bin.113	d__Bacteria;p__Verrucomicrobiota;c__Verrucomicrobiae;o__Pedosphaerales;f__UBA1412;g__;s__	d__Bacteria	p__Verrucomicrobiota	c__Verrucomicrobiae	o__Pedosphaerales	f__UBA1412	g__	s__	D01_KMJN_T2106131982_bin.113_contig_000260_4_1	GH172_e5	GH172:24|CBM84:3	-	-
SGB_2	D01_KMJN_T2106131982_bin.113	d__Bacteria;p__Verrucomicrobiota;c__Verrucomicrobiae;o__Pedosphaerales;f__UBA1412;g__;s__	d__Bacteria	p__Verrucomicrobiota	c__Verrucomicrobiae	o__Pedosphaerales	f__UBA1412	g__	s__	D01_KMJN_T2106131982_bin.113_contig_000266_2_1	GH16_e279	GH16_3:35|CBM6:2|CBM13:1	3.2.1.73:1|3.2.1.39:1	beta-glucan, beta-glucan
SGB_2	D01_KMJN_T2106131982_bin.113	d__Bacteria;p__Verrucomicrobiota;c__Verrucomicrobiae;o__Pedosphaerales;f__UBA1412;g__;s__	d__Bacteria	p__Verrucomicrobiota	c__Verrucomicrobiae	o__Pedosphaerales	f__UBA1412	g__	s__	D01_KMJN_T2106131982_bin.113_contig_000267_7_1	GH23_e1021	GH23:6	-	-
SGB_2	D01_KMJN_T2106131982_bin.113	d__Bacteria;p__Verrucomicrobiota;c__Verrucomicrobiae;o__Pedosphaerales;f__UBA1412;g__;s__	d__Bacteria	p__Verrucomicrobiota	c__Verrucomicrobiae	o__Pedosphaerales	f__UBA1412	g__	s__	D01_KMJN_T2106131982_bin.113_contig_000268_6_1	GT2	GT2:21	-	-
SGB_2	D01_KMJN_T2106131982_bin.113	d__Bacteria;p__Verrucomicrobiota;c__Verrucomicrobiae;o__Pedosphaerales;f__UBA1412;g__;s__	d__Bacteria	p__Verrucomicrobiota	c__Verrucomicrobiae	o__Pedosphaerales	f__UBA1412	g__	s__	D01_KMJN_T2106131982_bin.113_contig_000268_8_1	CE15_e17	CE15:7|CE0:4	-	-
SGB_2	D01_KMJN_T2106131982_bin.113	d__Bacteria;p__Verrucomicrobiota;c__Verrucomicrobiae;o__Pedosphaerales;f__UBA1412;g__;s__	d__Bacteria	p__Verrucomicrobiota	c__Verrucomicrobiae	o__Pedosphaerales	f__UBA1412	g__	s__	D01_KMJN_T2106131982_bin.113_contig_000274_1_1	GH95_e1	GH95:1763|CBM13:26|CBM2:14|CE6:11|CBM6:7|CBM32:5|CE8:2|GH29:1|CE12:1|CBM5:1|GH1:1	3.2.1.-:3|3.2.1.63:2	pectin, xylan, xyloglucan, host glycan
SGB_2	D01_KMJN_T2106131982_bin.113	d__Bacteria;p__Verrucomicrobiota;c__Verrucomicrobiae;o__Pedosphaerales;f__UBA1412;g__;s__	d__Bacteria	p__Verrucomicrobiota	c__Verrucomicrobiae	o__Pedosphaerales	f__UBA1412	g__	s__	D01_KMJN_T2106131982_bin.113_contig_000285_1_1	GT28_e59	GT28:14	-	-
SGB_2	D01_KMJN_T2106131982_bin.113	d__Bacteria;p__Verrucomicrobiota;c__Verrucomicrobiae;o__Pedosphaerales;f__UBA1412;g__;s__	d__Bacteria	p__Verrucomicrobiota	c__Verrucomicrobiae	o__Pedosphaerales	f__UBA1412	g__	s__	D01_KMJN_T2106131982_bin.113_contig_000286_2_1	GH5_e300	GH5_25:17|CBM85:3|CBM6:1	3.2.1.4:1	beta-glucan
SGB_2	D01_KMJN_T2106131982_bin.113	d__Bacteria;p__Verrucomicrobiota;c__Verrucomicrobiae;o__Pedosphaerales;f__UBA1412;g__;s__	d__Bacteria	p__Verrucomicrobiota	c__Verrucomicrobiae	o__Pedosphaerales	f__UBA1412	g__	s__	D01_KMJN_T2106131982_bin.113_contig_000288_12_1	GH109_e7	GH109:31	-	-
SGB_2	D01_KMJN_T2106131982_bin.113	d__Bacteria;p__Verrucomicrobiota;c__Verrucomicrobiae;o__Pedosphaerales;f__UBA1412;g__;s__	d__Bacteria	p__Verrucomicrobiota	c__Verrucomicrobiae	o__Pedosphaerales	f__UBA1412	g__	s__	D01_KMJN_T2106131982_bin.113_contig_000289_7_1	GH29_e70	GH29:194	3.2.1.51:58	host glycan
SGB_2	D01_KMJN_T2106131982_bin.113	d__Bacteria;p__Verrucomicrobiota;c__Verrucomicrobiae;o__Pedosphaerales;f__UBA1412;g__;s__	d__Bacteria	p__Verrucomicrobiota	c__Verrucomicrobiae	o__Pedosphaerales	f__UBA1412	g__	s__	D01_KMJN_T2106131982_bin.113_contig_000300_5_1	GH43_e131	GH43_18:26	-	-
SGB_2	D01_KMJN_T2106131982_bin.113	d__Bacteria;p__Verrucomicrobiota;c__Verrucomicrobiae;o__Pedosphaerales;f__UBA1412;g__;s__	d__Bacteria	p__Verrucomicrobiota	c__Verrucomicrobiae	o__Pedosphaerales	f__UBA1412	g__	s__	D01_KMJN_T2106131982_bin.113_contig_000300_7_1	GH38_e32	GH38:9	-	-
SGB_2	D01_KMJN_T2106131982_bin.113	d__Bacteria;p__Verrucomicrobiota;c__Verrucomicrobiae;o__Pedosphaerales;f__UBA1412;g__;s__	d__Bacteria	p__Verrucomicrobiota	c__Verrucomicrobiae	o__Pedosphaerales	f__UBA1412	g__	s__	D01_KMJN_T2106131982_bin.113_contig_000300_8_1	CE11_e15	CE11:16	-	-
SGB_2	D01_KMJN_T2106131982_bin.113	d__Bacteria;p__Verrucomicrobiota;c__Verrucomicrobiae;o__Pedosphaerales;f__UBA1412;g__;s__	d__Bacteria	p__Verrucomicrobiota	c__Verrucomicrobiae	o__Pedosphaerales	f__UBA1412	g__	s__	D01_KMJN_T2106131982_bin.113_contig_000306_30_1	GH29_e72	GH29:80|GH117:1	-	-
SGB_2	D01_KMJN_T2106131982_bin.113	d__Bacteria;p__Verrucomicrobiota;c__Verrucomicrobiae;o__Pedosphaerales;f__UBA1412;g__;s__	d__Bacteria	p__Verrucomicrobiota	c__Verrucomicrobiae	o__Pedosphaerales	f__UBA1412	g__	s__	D01_KMJN_T2106131982_bin.113_contig_000309_4_1	AA4_e1	AA4:19	-	-
SGB_2	D01_KMJN_T2106131982_bin.113	d__Bacteria;p__Verrucomicrobiota;c__Verrucomicrobiae;o__Pedosphaerales;f__UBA1412;g__;s__	d__Bacteria	p__Verrucomicrobiota	c__Verrucomicrobiae	o__Pedosphaerales	f__UBA1412	g__	s__	D01_KMJN_T2106131982_bin.113_contig_000314_1_1	GT4_e3820	GT4:58	-	-
SGB_2	D01_KMJN_T2106131982_bin.113	d__Bacteria;p__Verrucomicrobiota;c__Verrucomicrobiae;o__Pedosphaerales;f__UBA1412;g__;s__	d__Bacteria	p__Verrucomicrobiota	c__Verrucomicrobiae	o__Pedosphaerales	f__UBA1412	g__	s__	D01_KMJN_T2106131982_bin.113_contig_000317_5_1	GH76_e19	GH76:45|CBM6:1	-	-
SGB_2	D01_KMJN_T2106131982_bin.113	d__Bacteria;p__Verrucomicrobiota;c__Verrucomicrobiae;o__Pedosphaerales;f__UBA1412;g__;s__	d__Bacteria	p__Verrucomicrobiota	c__Verrucomicrobiae	o__Pedosphaerales	f__UBA1412	g__	s__	D01_KMJN_T2106131982_bin.113_contig_000333_2_1	GH95_e19	GH95:153|GH43_18:1	-	-
SGB_2	D01_KMJN_T2106131982_bin.113	d__Bacteria;p__Verrucomicrobiota;c__Verrucomicrobiae;o__Pedosphaerales;f__UBA1412;g__;s__	d__Bacteria	p__Verrucomicrobiota	c__Verrucomicrobiae	o__Pedosphaerales	f__UBA1412	g__	s__	D01_KMJN_T2106131982_bin.113_contig_000341_2_1	CE4_e233	CE4:27|GT4:1	-	-
SGB_2	D01_KMJN_T2106131982_bin.113	d__Bacteria;p__Verrucomicrobiota;c__Verrucomicrobiae;o__Pedosphaerales;f__UBA1412;g__;s__	d__Bacteria	p__Verrucomicrobiota	c__Verrucomicrobiae	o__Pedosphaerales	f__UBA1412	g__	s__	D01_KMJN_T2106131982_bin.113_contig_000002_3_1	GH106_e18	GH106:34|GH43_26:7	-	-
SGB_2	D01_KMJN_T2106131982_bin.113	d__Bacteria;p__Verrucomicrobiota;c__Verrucomicrobiae;o__Pedosphaerales;f__UBA1412;g__;s__	d__Bacteria	p__Verrucomicrobiota	c__Verrucomicrobiae	o__Pedosphaerales	f__UBA1412	g__	s__	D01_KMJN_T2106131982_bin.113_contig_000011_3_1	CBM67_e27	CBM67:9|GH78:9	-	rhamnose
SGB_2	D01_KMJN_T2106131982_bin.113	d__Bacteria;p__Verrucomicrobiota;c__Verrucomicrobiae;o__Pedosphaerales;f__UBA1412;g__;s__	d__Bacteria	p__Verrucomicrobiota	c__Verrucomicrobiae	o__Pedosphaerales	f__UBA1412	g__	s__	D01_KMJN_T2106131982_bin.113_contig_000011_3_1	GH78_e56	GH78:12	-	-
SGB_2	D01_KMJN_T2106131982_bin.113	d__Bacteria;p__Verrucomicrobiota;c__Verrucomicrobiae;o__Pedosphaerales;f__UBA1412;g__;s__	d__Bacteria	p__Verrucomicrobiota	c__Verrucomicrobiae	o__Pedosphaerales	f__UBA1412	g__	s__	D01_KMJN_T2106131982_bin.113_contig_000011_6_1	GH78_e1	GH78:419	3.2.1.40:3	alpha-rhamnoside
SGB_2	D01_KMJN_T2106131982_bin.113	d__Bacteria;p__Verrucomicrobiota;c__Verrucomicrobiae;o__Pedosphaerales;f__UBA1412;g__;s__	d__Bacteria	p__Verrucomicrobiota	c__Verrucomicrobiae	o__Pedosphaerales	f__UBA1412	g__	s__	D01_KMJN_T2106131982_bin.113_contig_000021_2_1	GT2	GT2:24	-	-
SGB_2	D01_KMJN_T2106131982_bin.113	d__Bacteria;p__Verrucomicrobiota;c__Verrucomicrobiae;o__Pedosphaerales;f__UBA1412;g__;s__	d__Bacteria	p__Verrucomicrobiota	c__Verrucomicrobiae	o__Pedosphaerales	f__UBA1412	g__	s__	D01_KMJN_T2106131982_bin.113_contig_000025_17_1	GT9_e84	GT9:7143|GT2:1	2.4.99.-:11	-
SGB_2	D01_KMJN_T2106131982_bin.113	d__Bacteria;p__Verrucomicrobiota;c__Verrucomicrobiae;o__Pedosphaerales;f__UBA1412;g__;s__	d__Bacteria	p__Verrucomicrobiota	c__Verrucomicrobiae	o__Pedosphaerales	f__UBA1412	g__	s__	D01_KMJN_T2106131982_bin.113_contig_000025_24_1	GH127_e1	GH127:332|CBM51:1	-	-
SGB_2	D01_KMJN_T2106131982_bin.113	d__Bacteria;p__Verrucomicrobiota;c__Verrucomicrobiae;o__Pedosphaerales;f__UBA1412;g__;s__	d__Bacteria	p__Verrucomicrobiota	c__Verrucomicrobiae	o__Pedosphaerales	f__UBA1412	g__	s__	D01_KMJN_T2106131982_bin.113_contig_000025_3_1	CBM51_e35	CBM51:42|GH27:41|CBM40:1|GH33:1	-	host glycan
SGB_2	D01_KMJN_T2106131982_bin.113	d__Bacteria;p__Verrucomicrobiota;c__Verrucomicrobiae;o__Pedosphaerales;f__UBA1412;g__;s__	d__Bacteria	p__Verrucomicrobiota	c__Verrucomicrobiae	o__Pedosphaerales	f__UBA1412	g__	s__	D01_KMJN_T2106131982_bin.113_contig_000025_3_1	GH36_e43	GH36:11|CBM51:1	-	-
SGB_2	D01_KMJN_T2106131982_bin.113	d__Bacteria;p__Verrucomicrobiota;c__Verrucomicrobiae;o__Pedosphaerales;f__UBA1412;g__;s__	d__Bacteria	p__Verrucomicrobiota	c__Verrucomicrobiae	o__Pedosphaerales	f__UBA1412	g__	s__	D01_KMJN_T2106131982_bin.113_contig_000034_4_1	GH127_e1	GH127:332|CBM51:1	-	-
SGB_2	D01_KMJN_T2106131982_bin.113	d__Bacteria;p__Verrucomicrobiota;c__Verrucomicrobiae;o__Pedosphaerales;f__UBA1412;g__;s__	d__Bacteria	p__Verrucomicrobiota	c__Verrucomicrobiae	o__Pedosphaerales	f__UBA1412	g__	s__	D01_KMJN_T2106131982_bin.113_contig_000046_4_1	GH51_e33	GH51:16|GH43_19:1	-	-
SGB_2	D01_KMJN_T2106131982_bin.113	d__Bacteria;p__Verrucomicrobiota;c__Verrucomicrobiae;o__Pedosphaerales;f__UBA1412;g__;s__	d__Bacteria	p__Verrucomicrobiota	c__Verrucomicrobiae	o__Pedosphaerales	f__UBA1412	g__	s__	D01_KMJN_T2106131982_bin.113_contig_000054_2_1	CBM67_e9	CBM67:31	-	rhamnose
SGB_2	D01_KMJN_T2106131982_bin.113	d__Bacteria;p__Verrucomicrobiota;c__Verrucomicrobiae;o__Pedosphaerales;f__UBA1412;g__;s__	d__Bacteria	p__Verrucomicrobiota	c__Verrucomicrobiae	o__Pedosphaerales	f__UBA1412	g__	s__	D01_KMJN_T2106131982_bin.113_contig_000054_2_1	CBM67_e27	CBM67:9|GH78:9	-	rhamnose
SGB_2	D01_KMJN_T2106131982_bin.113	d__Bacteria;p__Verrucomicrobiota;c__Verrucomicrobiae;o__Pedosphaerales;f__UBA1412;g__;s__	d__Bacteria	p__Verrucomicrobiota	c__Verrucomicrobiae	o__Pedosphaerales	f__UBA1412	g__	s__	D01_KMJN_T2106131982_bin.113_contig_000054_2_1	GH78_e43	GH78:163|CBM67:8|GH137:1	3.2.1.40:1	alpha-rhamnoside
SGB_2	D01_KMJN_T2106131982_bin.113	d__Bacteria;p__Verrucomicrobiota;c__Verrucomicrobiae;o__Pedosphaerales;f__UBA1412;g__;s__	d__Bacteria	p__Verrucomicrobiota	c__Verrucomicrobiae	o__Pedosphaerales	f__UBA1412	g__	s__	D01_KMJN_T2106131982_bin.113_contig_000058_32_1	GT9_e214	GT9:10	-	-
SGB_2	D01_KMJN_T2106131982_bin.113	d__Bacteria;p__Verrucomicrobiota;c__Verrucomicrobiae;o__Pedosphaerales;f__UBA1412;g__;s__	d__Bacteria	p__Verrucomicrobiota	c__Verrucomicrobiae	o__Pedosphaerales	f__UBA1412	g__	s__	D01_KMJN_T2106131982_bin.113_contig_000058_40_1	CE4_e198	CE4:5	-	-
SGB_2	D01_KMJN_T2106131982_bin.113	d__Bacteria;p__Verrucomicrobiota;c__Verrucomicrobiae;o__Pedosphaerales;f__UBA1412;g__;s__	d__Bacteria	p__Verrucomicrobiota	c__Verrucomicrobiae	o__Pedosphaerales	f__UBA1412	g__	s__	D01_KMJN_T2106131982_bin.113_contig_000058_55_1	GH78_e59	GH78:11|CBM67:1	-	-
SGB_2	D01_KMJN_T2106131982_bin.113	d__Bacteria;p__Verrucomicrobiota;c__Verrucomicrobiae;o__Pedosphaerales;f__UBA1412;g__;s__	d__Bacteria	p__Verrucomicrobiota	c__Verrucomicrobiae	o__Pedosphaerales	f__UBA1412	g__	s__	D01_KMJN_T2106131982_bin.113_contig_000062_1_1	GT4_e3636	GT4:32	-	-
SGB_2	D01_KMJN_T2106131982_bin.113	d__Bacteria;p__Verrucomicrobiota;c__Verrucomicrobiae;o__Pedosphaerales;f__UBA1412;g__;s__	d__Bacteria	p__Verrucomicrobiota	c__Verrucomicrobiae	o__Pedosphaerales	f__UBA1412	g__	s__	D01_KMJN_T2106131982_bin.113_contig_000064_4_1	GH141_e24	GH141:42	-	-
SGB_2	D01_KMJN_T2106131982_bin.113	d__Bacteria;p__Verrucomicrobiota;c__Verrucomicrobiae;o__Pedosphaerales;f__UBA1412;g__;s__	d__Bacteria	p__Verrucomicrobiota	c__Verrucomicrobiae	o__Pedosphaerales	f__UBA1412	g__	s__	D01_KMJN_T2106131982_bin.113_contig_000069_4_1	GT9_e261	GT9:11	-	-
SGB_2	D01_KMJN_T2106131982_bin.113	d__Bacteria;p__Verrucomicrobiota;c__Verrucomicrobiae;o__Pedosphaerales;f__UBA1412;g__;s__	d__Bacteria	p__Verrucomicrobiota	c__Verrucomicrobiae	o__Pedosphaerales	f__UBA1412	g__	s__	D01_KMJN_T2106131982_bin.113_contig_000070_4_1	GH171_e0	GH171:861|CE4:21|GH3:2	3.2.1.92:6	peptidoglycan
SGB_2	D01_KMJN_T2106131982_bin.113	d__Bacteria;p__Verrucomicrobiota;c__Verrucomicrobiae;o__Pedosphaerales;f__UBA1412;g__;s__	d__Bacteria	p__Verrucomicrobiota	c__Verrucomicrobiae	o__Pedosphaerales	f__UBA1412	g__	s__	D01_KMJN_T2106131982_bin.113_contig_000080_3_1	GT4_e1014	GT4:7	-	-
SGB_2	D01_KMJN_T2106131982_bin.113	d__Bacteria;p__Verrucomicrobiota;c__Verrucomicrobiae;o__Pedosphaerales;f__UBA1412;g__;s__	d__Bacteria	p__Verrucomicrobiota	c__Verrucomicrobiae	o__Pedosphaerales	f__UBA1412	g__	s__	D01_KMJN_T2106131982_bin.113_contig_000085_1_1	GH106_e46	GH106:55	-	-
SGB_2	D01_KMJN_T2106131982_bin.113	d__Bacteria;p__Verrucomicrobiota;c__Verrucomicrobiae;o__Pedosphaerales;f__UBA1412;g__;s__	d__Bacteria	p__Verrucomicrobiota	c__Verrucomicrobiae	o__Pedosphaerales	f__UBA1412	g__	s__	D01_KMJN_T2106131982_bin.113_contig_000085_9_1	GH51_e0	GH51:2271	3.2.1.55:37	arabinan
SGB_2	D01_KMJN_T2106131982_bin.113	d__Bacteria;p__Verrucomicrobiota;c__Verrucomicrobiae;o__Pedosphaerales;f__UBA1412;g__;s__	d__Bacteria	p__Verrucomicrobiota	c__Verrucomicrobiae	o__Pedosphaerales	f__UBA1412	g__	s__	D01_KMJN_T2106131982_bin.113_contig_000117_1_1	GH43_e12	GH43_26:59|CBM35:28|CBM32:6|CBM13:4	-	-
SGB_2	D01_KMJN_T2106131982_bin.113	d__Bacteria;p__Verrucomicrobiota;c__Verrucomicrobiae;o__Pedosphaerales;f__UBA1412;g__;s__	d__Bacteria	p__Verrucomicrobiota	c__Verrucomicrobiae	o__Pedosphaerales	f__UBA1412	g__	s__	D01_KMJN_T2106131982_bin.113_contig_000118_4_1	GT28_e19	GT28:155	-	-
SGB_2	D01_KMJN_T2106131982_bin.113	d__Bacteria;p__Verrucomicrobiota;c__Verrucomicrobiae;o__Pedosphaerales;f__UBA1412;g__;s__	d__Bacteria	p__Verrucomicrobiota	c__Verrucomicrobiae	o__Pedosphaerales	f__UBA1412	g__	s__	D01_KMJN_T2106131982_bin.113_contig_000130_10_1	CE9_e98	CE9:10	-	-
SGB_2	D01_KMJN_T2106131982_bin.113	d__Bacteria;p__Verrucomicrobiota;c__Verrucomicrobiae;o__Pedosphaerales;f__UBA1412;g__;s__	d__Bacteria	p__Verrucomicrobiota	c__Verrucomicrobiae	o__Pedosphaerales	f__UBA1412	g__	s__	D01_KMJN_T2106131982_bin.113_contig_000143_1_1	GH141_e24	GH141:42	-	-
SGB_2	D01_KMJN_T2106131982_bin.113	d__Bacteria;p__Verrucomicrobiota;c__Verrucomicrobiae;o__Pedosphaerales;f__UBA1412;g__;s__	d__Bacteria	p__Verrucomicrobiota	c__Verrucomicrobiae	o__Pedosphaerales	f__UBA1412	g__	s__	D01_KMJN_T2106131982_bin.113_contig_000143_8_1	CE17_e0	CE17:15|CBM32:2	3.1.1.-:1	beta-mannan
SGB_2	D01_KMJN_T2106131982_bin.113	d__Bacteria;p__Verrucomicrobiota;c__Verrucomicrobiae;o__Pedosphaerales;f__UBA1412;g__;s__	d__Bacteria	p__Verrucomicrobiota	c__Verrucomicrobiae	o__Pedosphaerales	f__UBA1412	g__	s__	D01_KMJN_T2106131982_bin.113_contig_000145_6_1	GT2	GT2:14|GT4:1	-	-
SGB_2	D01_KMJN_T2106131982_bin.113	d__Bacteria;p__Verrucomicrobiota;c__Verrucomicrobiae;o__Pedosphaerales;f__UBA1412;g__;s__	d__Bacteria	p__Verrucomicrobiota	c__Verrucomicrobiae	o__Pedosphaerales	f__UBA1412	g__	s__	D01_KMJN_T2106131982_bin.113_contig_000151_29_1	AA4_e1	AA4:19	-	-
SGB_2	D01_KMJN_T2106131982_bin.113	d__Bacteria;p__Verrucomicrobiota;c__Verrucomicrobiae;o__Pedosphaerales;f__UBA1412;g__;s__	d__Bacteria	p__Verrucomicrobiota	c__Verrucomicrobiae	o__Pedosphaerales	f__UBA1412	g__	s__	D01_KMJN_T2106131982_bin.113_contig_000155_3_1	CBM48_e2	CBM48:14087|GH13_9:14033|GH77:8|GH13:5|GT5:2|GH13_3:1|GH0:1	2.4.1.18:57	glycogen
SGB_2	D01_KMJN_T2106131982_bin.113	d__Bacteria;p__Verrucomicrobiota;c__Verrucomicrobiae;o__Pedosphaerales;f__UBA1412;g__;s__	d__Bacteria	p__Verrucomicrobiota	c__Verrucomicrobiae	o__Pedosphaerales	f__UBA1412	g__	s__	D01_KMJN_T2106131982_bin.113_contig_000155_3_1	GH13_e200	GH13_9:2874|CBM48:2782|GH77:10|GH13:7|GH13_3:5|GH0:1|GT5:1|GH13_1:1	2.4.1.18:14	sucrose, alpha-glucan
SGB_2	D01_KMJN_T2106131982_bin.113	d__Bacteria;p__Verrucomicrobiota;c__Verrucomicrobiae;o__Pedosphaerales;f__UBA1412;g__;s__	d__Bacteria	p__Verrucomicrobiota	c__Verrucomicrobiae	o__Pedosphaerales	f__UBA1412	g__	s__	D01_KMJN_T2106131982_bin.113_contig_000155_7_1	CE15_e10	CE15:113|GH78:2|CE0:1	3.2.1.40:2	-
SGB_2	D01_KMJN_T2106131982_bin.113	d__Bacteria;p__Verrucomicrobiota;c__Verrucomicrobiae;o__Pedosphaerales;f__UBA1412;g__;s__	d__Bacteria	p__Verrucomicrobiota	c__Verrucomicrobiae	o__Pedosphaerales	f__UBA1412	g__	s__	D01_KMJN_T2106131982_bin.113_contig_000163_9_1	GT2	GT2:15	-	-
SGB_2	D01_KMJN_T2106131982_bin.113	d__Bacteria;p__Verrucomicrobiota;c__Verrucomicrobiae;o__Pedosphaerales;f__UBA1412;g__;s__	d__Bacteria	p__Verrucomicrobiota	c__Verrucomicrobiae	o__Pedosphaerales	f__UBA1412	g__	s__	D01_KMJN_T2106131982_bin.113_contig_000164_7_1	GH29_e82	GH29:196	-	-
SGB_2	D01_KMJN_T2106131982_bin.113	d__Bacteria;p__Verrucomicrobiota;c__Verrucomicrobiae;o__Pedosphaerales;f__UBA1412;g__;s__	d__Bacteria	p__Verrucomicrobiota	c__Verrucomicrobiae	o__Pedosphaerales	f__UBA1412	g__	s__	D01_KMJN_T2106131982_bin.113_contig_000164_7_1	CE1_e22	CE1:6|CBM48:2|CE0:2	-	-
SGB_2	D01_KMJN_T2106131982_bin.113	d__Bacteria;p__Verrucomicrobiota;c__Verrucomicrobiae;o__Pedosphaerales;f__UBA1412;g__;s__	d__Bacteria	p__Verrucomicrobiota	c__Verrucomicrobiae	o__Pedosphaerales	f__UBA1412	g__	s__	D01_KMJN_T2106131982_bin.113_contig_000197_9_1	GT2	GT2:444	-	-
SGB_2	D01_KMJN_T2106131982_bin.113	d__Bacteria;p__Verrucomicrobiota;c__Verrucomicrobiae;o__Pedosphaerales;f__UBA1412;g__;s__	d__Bacteria	p__Verrucomicrobiota	c__Verrucomicrobiae	o__Pedosphaerales	f__UBA1412	g__	s__	D01_KMJN_T2106131982_bin.113_contig_000205_19_1	CBM67_e9	CBM67:31	-	rhamnose
SGB_2	D01_KMJN_T2106131982_bin.113	d__Bacteria;p__Verrucomicrobiota;c__Verrucomicrobiae;o__Pedosphaerales;f__UBA1412;g__;s__	d__Bacteria	p__Verrucomicrobiota	c__Verrucomicrobiae	o__Pedosphaerales	f__UBA1412	g__	s__	D01_KMJN_T2106131982_bin.113_contig_000205_19_1	CBM67_e27	CBM67:9|GH78:9	-	rhamnose
SGB_2	D01_KMJN_T2106131982_bin.113	d__Bacteria;p__Verrucomicrobiota;c__Verrucomicrobiae;o__Pedosphaerales;f__UBA1412;g__;s__	d__Bacteria	p__Verrucomicrobiota	c__Verrucomicrobiae	o__Pedosphaerales	f__UBA1412	g__	s__	D01_KMJN_T2106131982_bin.113_contig_000205_19_1	GH78_e2	GH78:144|GH33:56|CBM67:6	3.2.1.40:1|3.2.1.-:1	alpha-rhamnoside
SGB_2	D01_KMJN_T2106131982_bin.113	d__Bacteria;p__Verrucomicrobiota;c__Verrucomicrobiae;o__Pedosphaerales;f__UBA1412;g__;s__	d__Bacteria	p__Verrucomicrobiota	c__Verrucomicrobiae	o__Pedosphaerales	f__UBA1412	g__	s__	D01_KMJN_T2106131982_bin.113_contig_000215_5_1	GH106_e10	GH106:20|GH28:16	-	-
SGB_2	D01_KMJN_T2106131982_bin.113	d__Bacteria;p__Verrucomicrobiota;c__Verrucomicrobiae;o__Pedosphaerales;f__UBA1412;g__;s__	d__Bacteria	p__Verrucomicrobiota	c__Verrucomicrobiae	o__Pedosphaerales	f__UBA1412	g__	s__	D01_KMJN_T2106131982_bin.113_contig_000223_7_1	GH78_e79	GH78:6|CBM67:1	-	-
SGB_2	D01_KMJN_T2106131982_bin.113	d__Bacteria;p__Verrucomicrobiota;c__Verrucomicrobiae;o__Pedosphaerales;f__UBA1412;g__;s__	d__Bacteria	p__Verrucomicrobiota	c__Verrucomicrobiae	o__Pedosphaerales	f__UBA1412	g__	s__	D01_KMJN_T2106131982_bin.113_contig_000230_3_1	GT5_e37	GT5:98	-	-
SGB_2	D01_KMJN_T2106131982_bin.113	d__Bacteria;p__Verrucomicrobiota;c__Verrucomicrobiae;o__Pedosphaerales;f__UBA1412;g__;s__	d__Bacteria	p__Verrucomicrobiota	c__Verrucomicrobiae	o__Pedosphaerales	f__UBA1412	g__	s__	D01_KMJN_T2106131982_bin.113_contig_000234_6_1	GT4_e94	GT4:87	-	-
SGB_2	D01_KMJN_T2106131982_bin.113	d__Bacteria;p__Verrucomicrobiota;c__Verrucomicrobiae;o__Pedosphaerales;f__UBA1412;g__;s__	d__Bacteria	p__Verrucomicrobiota	c__Verrucomicrobiae	o__Pedosphaerales	f__UBA1412	g__	s__	D01_KMJN_T2106131982_bin.113_contig_000236_2_1	GH78_e82	GH78:82	-	-
SGB_2	D01_KMJN_T2106131982_bin.113	d__Bacteria;p__Verrucomicrobiota;c__Verrucomicrobiae;o__Pedosphaerales;f__UBA1412;g__;s__	d__Bacteria	p__Verrucomicrobiota	c__Verrucomicrobiae	o__Pedosphaerales	f__UBA1412	g__	s__	D01_KMJN_T2106131982_bin.113_contig_000242_14_1	GT83_e87	GT83:7|GT2:1	-	-
SGB_2	D01_KMJN_T2106131982_bin.113	d__Bacteria;p__Verrucomicrobiota;c__Verrucomicrobiae;o__Pedosphaerales;f__UBA1412;g__;s__	d__Bacteria	p__Verrucomicrobiota	c__Verrucomicrobiae	o__Pedosphaerales	f__UBA1412	g__	s__	D01_KMJN_T2106131982_bin.113_contig_000255_2_1	GH159_e1	GH159:13	-	-
SGB_2	D01_KMJN_T2106131982_bin.113	d__Bacteria;p__Verrucomicrobiota;c__Verrucomicrobiae;o__Pedosphaerales;f__UBA1412;g__;s__	d__Bacteria	p__Verrucomicrobiota	c__Verrucomicrobiae	o__Pedosphaerales	f__UBA1412	g__	s__	D01_KMJN_T2106131982_bin.113_contig_000257_3_1	GT2	GT2:20	-	-
SGB_2	D01_KMJN_T2106131982_bin.113	d__Bacteria;p__Verrucomicrobiota;c__Verrucomicrobiae;o__Pedosphaerales;f__UBA1412;g__;s__	d__Bacteria	p__Verrucomicrobiota	c__Verrucomicrobiae	o__Pedosphaerales	f__UBA1412	g__	s__	D01_KMJN_T2106131982_bin.113_contig_000262_8_1	GH129_e0	GH129:116	3.2.1.49:1	host glycan
SGB_2	D01_KMJN_T2106131982_bin.113	d__Bacteria;p__Verrucomicrobiota;c__Verrucomicrobiae;o__Pedosphaerales;f__UBA1412;g__;s__	d__Bacteria	p__Verrucomicrobiota	c__Verrucomicrobiae	o__Pedosphaerales	f__UBA1412	g__	s__	D01_KMJN_T2106131982_bin.113_contig_000268_5_1	CBM67_e28	CBM67:192|GH78:190|CBM0:1|CBM66:1	3.2.1.40:1	rhamnose
SGB_2	D01_KMJN_T2106131982_bin.113	d__Bacteria;p__Verrucomicrobiota;c__Verrucomicrobiae;o__Pedosphaerales;f__UBA1412;g__;s__	d__Bacteria	p__Verrucomicrobiota	c__Verrucomicrobiae	o__Pedosphaerales	f__UBA1412	g__	s__	D01_KMJN_T2106131982_bin.113_contig_000268_5_1	GH78_e63	GH78:14|CBM67:2|GH160:1	-	-
SGB_2	D01_KMJN_T2106131982_bin.113	d__Bacteria;p__Verrucomicrobiota;c__Verrucomicrobiae;o__Pedosphaerales;f__UBA1412;g__;s__	d__Bacteria	p__Verrucomicrobiota	c__Verrucomicrobiae	o__Pedosphaerales	f__UBA1412	g__	s__	D01_KMJN_T2106131982_bin.113_contig_000278_2_1	GH29_e2	GH29:245	3.2.1.51:1	host glycan
SGB_2	D01_KMJN_T2106131982_bin.113	d__Bacteria;p__Verrucomicrobiota;c__Verrucomicrobiae;o__Pedosphaerales;f__UBA1412;g__;s__	d__Bacteria	p__Verrucomicrobiota	c__Verrucomicrobiae	o__Pedosphaerales	f__UBA1412	g__	s__	D01_KMJN_T2106131982_bin.113_contig_000300_1_1	GT4_e508	GT4:18	-	-
SGB_2	D01_KMJN_T2106131982_bin.113	d__Bacteria;p__Verrucomicrobiota;c__Verrucomicrobiae;o__Pedosphaerales;f__UBA1412;g__;s__	d__Bacteria	p__Verrucomicrobiota	c__Verrucomicrobiae	o__Pedosphaerales	f__UBA1412	g__	s__	D01_KMJN_T2106131982_bin.113_contig_000300_2_1	GT2	GT2:7|GT4:1	-	-
SGB_2	D01_KMJN_T2106131982_bin.113	d__Bacteria;p__Verrucomicrobiota;c__Verrucomicrobiae;o__Pedosphaerales;f__UBA1412;g__;s__	d__Bacteria	p__Verrucomicrobiota	c__Verrucomicrobiae	o__Pedosphaerales	f__UBA1412	g__	s__	D01_KMJN_T2106131982_bin.113_contig_000300_6_1	GT2	GT2:20	-	-
SGB_2	D01_KMJN_T2106131982_bin.113	d__Bacteria;p__Verrucomicrobiota;c__Verrucomicrobiae;o__Pedosphaerales;f__UBA1412;g__;s__	d__Bacteria	p__Verrucomicrobiota	c__Verrucomicrobiae	o__Pedosphaerales	f__UBA1412	g__	s__	D01_KMJN_T2106131982_bin.113_contig_000317_3_1	GH2_e40	GH2:16	-	-
SGB_3	D01_KMJN_T2106131982_bin.133	d__Bacteria;p__Verrucomicrobiota;c__Kiritimatiellia;o__RFP12;f__UBA1067;g__UBA1067;s__	d__Bacteria	p__Verrucomicrobiota	c__Kiritimatiellia	o__RFP12	f__UBA1067	g__UBA1067	s__	D01_KMJN_T2106131982_bin.133_contig_000023_7_1	GT35_e0	GT35:17065|GH77:18|GH13_39:1	2.4.1.1:158	-
SGB_3	D01_KMJN_T2106131982_bin.133	d__Bacteria;p__Verrucomicrobiota;c__Kiritimatiellia;o__RFP12;f__UBA1067;g__UBA1067;s__	d__Bacteria	p__Verrucomicrobiota	c__Kiritimatiellia	o__RFP12	f__UBA1067	g__UBA1067	s__	D01_KMJN_T2106131982_bin.133_contig_000043_2_1	GH20_e106	GH20:152|CBM32:18	-	-
SGB_3	D01_KMJN_T2106131982_bin.133	d__Bacteria;p__Verrucomicrobiota;c__Kiritimatiellia;o__RFP12;f__UBA1067;g__UBA1067;s__	d__Bacteria	p__Verrucomicrobiota	c__Kiritimatiellia	o__RFP12	f__UBA1067	g__UBA1067	s__	D01_KMJN_T2106131982_bin.133_contig_000070_11_1	CBM48_e59	CBM48:53|GH57:3	-	glycogen
SGB_3	D01_KMJN_T2106131982_bin.133	d__Bacteria;p__Verrucomicrobiota;c__Kiritimatiellia;o__RFP12;f__UBA1067;g__UBA1067;s__	d__Bacteria	p__Verrucomicrobiota	c__Kiritimatiellia	o__RFP12	f__UBA1067	g__UBA1067	s__	D01_KMJN_T2106131982_bin.133_contig_000070_1_1	GH20_e18	GH20:121|CBM32:19|CBM62:1	3.2.1.52:2	host glycan
SGB_3	D01_KMJN_T2106131982_bin.133	d__Bacteria;p__Verrucomicrobiota;c__Kiritimatiellia;o__RFP12;f__UBA1067;g__UBA1067;s__	d__Bacteria	p__Verrucomicrobiota	c__Kiritimatiellia	o__RFP12	f__UBA1067	g__UBA1067	s__	D01_KMJN_T2106131982_bin.133_contig_000078_2_1	GH3_e1	GH3:5872|GH16:4|CBM6:2|GH144:1	3.2.1.21:20|3.2.1.-:6	beta-glucan, beta-glucan
SGB_3	D01_KMJN_T2106131982_bin.133	d__Bacteria;p__Verrucomicrobiota;c__Kiritimatiellia;o__RFP12;f__UBA1067;g__UBA1067;s__	d__Bacteria	p__Verrucomicrobiota	c__Kiritimatiellia	o__RFP12	f__UBA1067	g__UBA1067	s__	D01_KMJN_T2106131982_bin.133_contig_000078_3_1	GH16_e156	GH16_3:8	-	-
SGB_3	D01_KMJN_T2106131982_bin.133	d__Bacteria;p__Verrucomicrobiota;c__Kiritimatiellia;o__RFP12;f__UBA1067;g__UBA1067;s__	d__Bacteria	p__Verrucomicrobiota	c__Kiritimatiellia	o__RFP12	f__UBA1067	g__UBA1067	s__	D01_KMJN_T2106131982_bin.133_contig_000087_2_1	GH109_e5	GH109:463	-	-
SGB_3	D01_KMJN_T2106131982_bin.133	d__Bacteria;p__Verrucomicrobiota;c__Kiritimatiellia;o__RFP12;f__UBA1067;g__UBA1067;s__	d__Bacteria	p__Verrucomicrobiota	c__Kiritimatiellia	o__RFP12	f__UBA1067	g__UBA1067	s__	D01_KMJN_T2106131982_bin.133_contig_000090_2_1	GT2	GT2:12	-	-
SGB_3	D01_KMJN_T2106131982_bin.133	d__Bacteria;p__Verrucomicrobiota;c__Kiritimatiellia;o__RFP12;f__UBA1067;g__UBA1067;s__	d__Bacteria	p__Verrucomicrobiota	c__Kiritimatiellia	o__RFP12	f__UBA1067	g__UBA1067	s__	D01_KMJN_T2106131982_bin.133_contig_000097_7_1	GH89_e4	GH89:110	-	-
SGB_3	D01_KMJN_T2106131982_bin.133	d__Bacteria;p__Verrucomicrobiota;c__Kiritimatiellia;o__RFP12;f__UBA1067;g__UBA1067;s__	d__Bacteria	p__Verrucomicrobiota	c__Kiritimatiellia	o__RFP12	f__UBA1067	g__UBA1067	s__	D01_KMJN_T2106131982_bin.133_contig_000104_1_1	GH84_e9	GH84:335|CBM32:3	3.2.1.169:1	host glycan
SGB_3	D01_KMJN_T2106131982_bin.133	d__Bacteria;p__Verrucomicrobiota;c__Kiritimatiellia;o__RFP12;f__UBA1067;g__UBA1067;s__	d__Bacteria	p__Verrucomicrobiota	c__Kiritimatiellia	o__RFP12	f__UBA1067	g__UBA1067	s__	D01_KMJN_T2106131982_bin.133_contig_000133_18_1	GH20_e38	GH20:114|CBM51:1	-	-
SGB_3	D01_KMJN_T2106131982_bin.133	d__Bacteria;p__Verrucomicrobiota;c__Kiritimatiellia;o__RFP12;f__UBA1067;g__UBA1067;s__	d__Bacteria	p__Verrucomicrobiota	c__Kiritimatiellia	o__RFP12	f__UBA1067	g__UBA1067	s__	D01_KMJN_T2106131982_bin.133_contig_000133_2_1	GT30_e35	GT30:43	-	-
SGB_3	D01_KMJN_T2106131982_bin.133	d__Bacteria;p__Verrucomicrobiota;c__Kiritimatiellia;o__RFP12;f__UBA1067;g__UBA1067;s__	d__Bacteria	p__Verrucomicrobiota	c__Kiritimatiellia	o__RFP12	f__UBA1067	g__UBA1067	s__	D01_KMJN_T2106131982_bin.133_contig_000137_3_1	GH97_e1	GH97:229	3.2.1.22:1	alpha-glucan
SGB_3	D01_KMJN_T2106131982_bin.133	d__Bacteria;p__Verrucomicrobiota;c__Kiritimatiellia;o__RFP12;f__UBA1067;g__UBA1067;s__	d__Bacteria	p__Verrucomicrobiota	c__Kiritimatiellia	o__RFP12	f__UBA1067	g__UBA1067	s__	D01_KMJN_T2106131982_bin.133_contig_000151_1_1	GH95_e0	GH95:552|CBM51:45|CBM32:26|CBM13:1|CBM47:1	3.2.1.63:5|3.2.1.51:1	xyloglucan, host glycan, host glycan
SGB_3	D01_KMJN_T2106131982_bin.133	d__Bacteria;p__Verrucomicrobiota;c__Kiritimatiellia;o__RFP12;f__UBA1067;g__UBA1067;s__	d__Bacteria	p__Verrucomicrobiota	c__Kiritimatiellia	o__RFP12	f__UBA1067	g__UBA1067	s__	D01_KMJN_T2106131982_bin.133_contig_000153_2_1	GH35_e43	GH35:828|CBM32:242|GH43_24:11	3.2.1.23:3	pectin
SGB_3	D01_KMJN_T2106131982_bin.133	d__Bacteria;p__Verrucomicrobiota;c__Kiritimatiellia;o__RFP12;f__UBA1067;g__UBA1067;s__	d__Bacteria	p__Verrucomicrobiota	c__Kiritimatiellia	o__RFP12	f__UBA1067	g__UBA1067	s__	D01_KMJN_T2106131982_bin.133_contig_000153_2_1	CBM32_e42	CBM32:247|GH35:243|GH43_24:9	-	host glycan
SGB_3	D01_KMJN_T2106131982_bin.133	d__Bacteria;p__Verrucomicrobiota;c__Kiritimatiellia;o__RFP12;f__UBA1067;g__UBA1067;s__	d__Bacteria	p__Verrucomicrobiota	c__Kiritimatiellia	o__RFP12	f__UBA1067	g__UBA1067	s__	D01_KMJN_T2106131982_bin.133_contig_000161_2_1	GT4_e3117	GT4:31	-	-
SGB_3	D01_KMJN_T2106131982_bin.133	d__Bacteria;p__Verrucomicrobiota;c__Kiritimatiellia;o__RFP12;f__UBA1067;g__UBA1067;s__	d__Bacteria	p__Verrucomicrobiota	c__Kiritimatiellia	o__RFP12	f__UBA1067	g__UBA1067	s__	D01_KMJN_T2106131982_bin.133_contig_000167_2_1	GT8_e2	GT8:359	-	-
SGB_3	D01_KMJN_T2106131982_bin.133	d__Bacteria;p__Verrucomicrobiota;c__Kiritimatiellia;o__RFP12;f__UBA1067;g__UBA1067;s__	d__Bacteria	p__Verrucomicrobiota	c__Kiritimatiellia	o__RFP12	f__UBA1067	g__UBA1067	s__	D01_KMJN_T2106131982_bin.133_contig_000167_4_1	GT2	GT2:20	-	-
SGB_3	D01_KMJN_T2106131982_bin.133	d__Bacteria;p__Verrucomicrobiota;c__Kiritimatiellia;o__RFP12;f__UBA1067;g__UBA1067;s__	d__Bacteria	p__Verrucomicrobiota	c__Kiritimatiellia	o__RFP12	f__UBA1067	g__UBA1067	s__	D01_KMJN_T2106131982_bin.133_contig_000173_13_1	GT2	GT2:10	-	-
SGB_3	D01_KMJN_T2106131982_bin.133	d__Bacteria;p__Verrucomicrobiota;c__Kiritimatiellia;o__RFP12;f__UBA1067;g__UBA1067;s__	d__Bacteria	p__Verrucomicrobiota	c__Kiritimatiellia	o__RFP12	f__UBA1067	g__UBA1067	s__	D01_KMJN_T2106131982_bin.133_contig_000173_22_1	GT2	GT2:8	-	-
SGB_3	D01_KMJN_T2106131982_bin.133	d__Bacteria;p__Verrucomicrobiota;c__Kiritimatiellia;o__RFP12;f__UBA1067;g__UBA1067;s__	d__Bacteria	p__Verrucomicrobiota	c__Kiritimatiellia	o__RFP12	f__UBA1067	g__UBA1067	s__	D01_KMJN_T2106131982_bin.133_contig_000173_24_1	GT2	GT2:12|GT4:1	-	-
SGB_3	D01_KMJN_T2106131982_bin.133	d__Bacteria;p__Verrucomicrobiota;c__Kiritimatiellia;o__RFP12;f__UBA1067;g__UBA1067;s__	d__Bacteria	p__Verrucomicrobiota	c__Kiritimatiellia	o__RFP12	f__UBA1067	g__UBA1067	s__	D01_KMJN_T2106131982_bin.133_contig_000187_1_1	GH16_e155	GH16_3:29|GH16:1	-	-
SGB_3	D01_KMJN_T2106131982_bin.133	d__Bacteria;p__Verrucomicrobiota;c__Kiritimatiellia;o__RFP12;f__UBA1067;g__UBA1067;s__	d__Bacteria	p__Verrucomicrobiota	c__Kiritimatiellia	o__RFP12	f__UBA1067	g__UBA1067	s__	D01_KMJN_T2106131982_bin.133_contig_000187_1_1	GH18_e96	GH18:108|CBM13:51|CBM5:22|CBM6:3|CBM61:3|CBM12:1|CBM32:1	3.2.1.14:1	chitin
SGB_3	D01_KMJN_T2106131982_bin.133	d__Bacteria;p__Verrucomicrobiota;c__Kiritimatiellia;o__RFP12;f__UBA1067;g__UBA1067;s__	d__Bacteria	p__Verrucomicrobiota	c__Kiritimatiellia	o__RFP12	f__UBA1067	g__UBA1067	s__	D01_KMJN_T2106131982_bin.133_contig_000188_17_1	GT2	GT2:30	-	-
SGB_3	D01_KMJN_T2106131982_bin.133	d__Bacteria;p__Verrucomicrobiota;c__Kiritimatiellia;o__RFP12;f__UBA1067;g__UBA1067;s__	d__Bacteria	p__Verrucomicrobiota	c__Kiritimatiellia	o__RFP12	f__UBA1067	g__UBA1067	s__	D01_KMJN_T2106131982_bin.133_contig_000188_20_1	GT2	GT2:6	-	-
SGB_3	D01_KMJN_T2106131982_bin.133	d__Bacteria;p__Verrucomicrobiota;c__Kiritimatiellia;o__RFP12;f__UBA1067;g__UBA1067;s__	d__Bacteria	p__Verrucomicrobiota	c__Kiritimatiellia	o__RFP12	f__UBA1067	g__UBA1067	s__	D01_KMJN_T2106131982_bin.133_contig_000202_3_1	GT4_e1924	GT4:21	-	-
SGB_3	D01_KMJN_T2106131982_bin.133	d__Bacteria;p__Verrucomicrobiota;c__Kiritimatiellia;o__RFP12;f__UBA1067;g__UBA1067;s__	d__Bacteria	p__Verrucomicrobiota	c__Kiritimatiellia	o__RFP12	f__UBA1067	g__UBA1067	s__	D01_KMJN_T2106131982_bin.133_contig_000206_1_1	CE20_e16	CE20:217|CE0:1|GH33:1|CE3:1	-	-
SGB_3	D01_KMJN_T2106131982_bin.133	d__Bacteria;p__Verrucomicrobiota;c__Kiritimatiellia;o__RFP12;f__UBA1067;g__UBA1067;s__	d__Bacteria	p__Verrucomicrobiota	c__Kiritimatiellia	o__RFP12	f__UBA1067	g__UBA1067	s__	D01_KMJN_T2106131982_bin.133_contig_000218_1_1	CE11_e28	CE11:12	-	-
SGB_3	D01_KMJN_T2106131982_bin.133	d__Bacteria;p__Verrucomicrobiota;c__Kiritimatiellia;o__RFP12;f__UBA1067;g__UBA1067;s__	d__Bacteria	p__Verrucomicrobiota	c__Kiritimatiellia	o__RFP12	f__UBA1067	g__UBA1067	s__	D01_KMJN_T2106131982_bin.133_contig_000220_3_1	GT83_e58	GT83:710	-	-
SGB_3	D01_KMJN_T2106131982_bin.133	d__Bacteria;p__Verrucomicrobiota;c__Kiritimatiellia;o__RFP12;f__UBA1067;g__UBA1067;s__	d__Bacteria	p__Verrucomicrobiota	c__Kiritimatiellia	o__RFP12	f__UBA1067	g__UBA1067	s__	D01_KMJN_T2106131982_bin.133_contig_000231_7_1	GH110_e12	GH110:219|CBM51:100|CBM16:1|CBM22:1	3.2.1.-:2	host glycan
SGB_3	D01_KMJN_T2106131982_bin.133	d__Bacteria;p__Verrucomicrobiota;c__Kiritimatiellia;o__RFP12;f__UBA1067;g__UBA1067;s__	d__Bacteria	p__Verrucomicrobiota	c__Kiritimatiellia	o__RFP12	f__UBA1067	g__UBA1067	s__	D01_KMJN_T2106131982_bin.133_contig_000240_10_1	GT2	GT2:7	-	-
SGB_3	D01_KMJN_T2106131982_bin.133	d__Bacteria;p__Verrucomicrobiota;c__Kiritimatiellia;o__RFP12;f__UBA1067;g__UBA1067;s__	d__Bacteria	p__Verrucomicrobiota	c__Kiritimatiellia	o__RFP12	f__UBA1067	g__UBA1067	s__	D01_KMJN_T2106131982_bin.133_contig_000240_2_1	GH31_e29	GH31:141|CBM51:109|CBM32:95|CBM0:2	-	-
SGB_3	D01_KMJN_T2106131982_bin.133	d__Bacteria;p__Verrucomicrobiota;c__Kiritimatiellia;o__RFP12;f__UBA1067;g__UBA1067;s__	d__Bacteria	p__Verrucomicrobiota	c__Kiritimatiellia	o__RFP12	f__UBA1067	g__UBA1067	s__	D01_KMJN_T2106131982_bin.133_contig_000260_6_1	GH16_e321	GH16_3:114|GH16:2|CBM16:1	3.2.1.-:1	carrageenan
SGB_3	D01_KMJN_T2106131982_bin.133	d__Bacteria;p__Verrucomicrobiota;c__Kiritimatiellia;o__RFP12;f__UBA1067;g__UBA1067;s__	d__Bacteria	p__Verrucomicrobiota	c__Kiritimatiellia	o__RFP12	f__UBA1067	g__UBA1067	s__	D01_KMJN_T2106131982_bin.133_contig_000003_1_1	GT5_e27	GT5:33|GH57:1	-	-
SGB_3	D01_KMJN_T2106131982_bin.133	d__Bacteria;p__Verrucomicrobiota;c__Kiritimatiellia;o__RFP12;f__UBA1067;g__UBA1067;s__	d__Bacteria	p__Verrucomicrobiota	c__Kiritimatiellia	o__RFP12	f__UBA1067	g__UBA1067	s__	D01_KMJN_T2106131982_bin.133_contig_000003_4_1	GH109_e5	GH109:463	-	-
SGB_3	D01_KMJN_T2106131982_bin.133	d__Bacteria;p__Verrucomicrobiota;c__Kiritimatiellia;o__RFP12;f__UBA1067;g__UBA1067;s__	d__Bacteria	p__Verrucomicrobiota	c__Kiritimatiellia	o__RFP12	f__UBA1067	g__UBA1067	s__	D01_KMJN_T2106131982_bin.133_contig_000009_11_1	GT17_e11	GT17:17|CBM47:1|GT2:1|GT4:1	-	-
SGB_3	D01_KMJN_T2106131982_bin.133	d__Bacteria;p__Verrucomicrobiota;c__Kiritimatiellia;o__RFP12;f__UBA1067;g__UBA1067;s__	d__Bacteria	p__Verrucomicrobiota	c__Kiritimatiellia	o__RFP12	f__UBA1067	g__UBA1067	s__	D01_KMJN_T2106131982_bin.133_contig_000009_8_1	GT17_e11	GT17:17|CBM47:1|GT2:1|GT4:1	-	-
SGB_3	D01_KMJN_T2106131982_bin.133	d__Bacteria;p__Verrucomicrobiota;c__Kiritimatiellia;o__RFP12;f__UBA1067;g__UBA1067;s__	d__Bacteria	p__Verrucomicrobiota	c__Kiritimatiellia	o__RFP12	f__UBA1067	g__UBA1067	s__	D01_KMJN_T2106131982_bin.133_contig_000028_1_1	CBM48_e32	CBM48:1020|GH13_8:992|GH13:3|GT4:2|GH28:2	2.4.1.18:166	glycogen
SGB_3	D01_KMJN_T2106131982_bin.133	d__Bacteria;p__Verrucomicrobiota;c__Kiritimatiellia;o__RFP12;f__UBA1067;g__UBA1067;s__	d__Bacteria	p__Verrucomicrobiota	c__Kiritimatiellia	o__RFP12	f__UBA1067	g__UBA1067	s__	D01_KMJN_T2106131982_bin.133_contig_000028_1_1	GH13_e20	GH13_8:470|CBM48:339|GH13:16|GT4:1|GH28:1	2.4.1.18:50	sucrose, alpha-glucan
SGB_3	D01_KMJN_T2106131982_bin.133	d__Bacteria;p__Verrucomicrobiota;c__Kiritimatiellia;o__RFP12;f__UBA1067;g__UBA1067;s__	d__Bacteria	p__Verrucomicrobiota	c__Kiritimatiellia	o__RFP12	f__UBA1067	g__UBA1067	s__	D01_KMJN_T2106131982_bin.133_contig_000041_6_1	CE9_e97	CE9:99	-	-
SGB_3	D01_KMJN_T2106131982_bin.133	d__Bacteria;p__Verrucomicrobiota;c__Kiritimatiellia;o__RFP12;f__UBA1067;g__UBA1067;s__	d__Bacteria	p__Verrucomicrobiota	c__Kiritimatiellia	o__RFP12	f__UBA1067	g__UBA1067	s__	D01_KMJN_T2106131982_bin.133_contig_000041_7_1	GH20_e75	GH20:46	-	-
SGB_3	D01_KMJN_T2106131982_bin.133	d__Bacteria;p__Verrucomicrobiota;c__Kiritimatiellia;o__RFP12;f__UBA1067;g__UBA1067;s__	d__Bacteria	p__Verrucomicrobiota	c__Kiritimatiellia	o__RFP12	f__UBA1067	g__UBA1067	s__	D01_KMJN_T2106131982_bin.133_contig_000046_3_1	GT19_e29	GT19:187	-	-
SGB_3	D01_KMJN_T2106131982_bin.133	d__Bacteria;p__Verrucomicrobiota;c__Kiritimatiellia;o__RFP12;f__UBA1067;g__UBA1067;s__	d__Bacteria	p__Verrucomicrobiota	c__Kiritimatiellia	o__RFP12	f__UBA1067	g__UBA1067	s__	D01_KMJN_T2106131982_bin.133_contig_000049_2_1	GT51_e67	GT51:23	-	-
SGB_3	D01_KMJN_T2106131982_bin.133	d__Bacteria;p__Verrucomicrobiota;c__Kiritimatiellia;o__RFP12;f__UBA1067;g__UBA1067;s__	d__Bacteria	p__Verrucomicrobiota	c__Kiritimatiellia	o__RFP12	f__UBA1067	g__UBA1067	s__	D01_KMJN_T2106131982_bin.133_contig_000060_6_1	GH16_e307	GH16:7|GH43_24:1	-	-
SGB_3	D01_KMJN_T2106131982_bin.133	d__Bacteria;p__Verrucomicrobiota;c__Kiritimatiellia;o__RFP12;f__UBA1067;g__UBA1067;s__	d__Bacteria	p__Verrucomicrobiota	c__Kiritimatiellia	o__RFP12	f__UBA1067	g__UBA1067	s__	D01_KMJN_T2106131982_bin.133_contig_000087_1_1	GT2	GT2:29	-	-
SGB_3	D01_KMJN_T2106131982_bin.133	d__Bacteria;p__Verrucomicrobiota;c__Kiritimatiellia;o__RFP12;f__UBA1067;g__UBA1067;s__	d__Bacteria	p__Verrucomicrobiota	c__Kiritimatiellia	o__RFP12	f__UBA1067	g__UBA1067	s__	D01_KMJN_T2106131982_bin.133_contig_000087_8_1	GH171_e0	GH171:861|CE4:21|GH3:2	3.2.1.92:6	peptidoglycan
SGB_3	D01_KMJN_T2106131982_bin.133	d__Bacteria;p__Verrucomicrobiota;c__Kiritimatiellia;o__RFP12;f__UBA1067;g__UBA1067;s__	d__Bacteria	p__Verrucomicrobiota	c__Kiritimatiellia	o__RFP12	f__UBA1067	g__UBA1067	s__	D01_KMJN_T2106131982_bin.133_contig_000091_1_1	GT4_e2690	GT4:7	-	-
SGB_3	D01_KMJN_T2106131982_bin.133	d__Bacteria;p__Verrucomicrobiota;c__Kiritimatiellia;o__RFP12;f__UBA1067;g__UBA1067;s__	d__Bacteria	p__Verrucomicrobiota	c__Kiritimatiellia	o__RFP12	f__UBA1067	g__UBA1067	s__	D01_KMJN_T2106131982_bin.133_contig_000113_2_1	GH95_e1	GH95:1763|CBM13:26|CBM2:14|CE6:11|CBM6:7|CBM32:5|CE8:2|GH29:1|CE12:1|CBM5:1|GH1:1	3.2.1.-:3|3.2.1.63:2	pectin, xylan, xyloglucan, host glycan
SGB_3	D01_KMJN_T2106131982_bin.133	d__Bacteria;p__Verrucomicrobiota;c__Kiritimatiellia;o__RFP12;f__UBA1067;g__UBA1067;s__	d__Bacteria	p__Verrucomicrobiota	c__Kiritimatiellia	o__RFP12	f__UBA1067	g__UBA1067	s__	D01_KMJN_T2106131982_bin.133_contig_000123_1_1	GT5_e27	GT5:33|GH57:1	-	-
SGB_3	D01_KMJN_T2106131982_bin.133	d__Bacteria;p__Verrucomicrobiota;c__Kiritimatiellia;o__RFP12;f__UBA1067;g__UBA1067;s__	d__Bacteria	p__Verrucomicrobiota	c__Kiritimatiellia	o__RFP12	f__UBA1067	g__UBA1067	s__	D01_KMJN_T2106131982_bin.133_contig_000126_1_1	GH33_e50	GH33:13	-	-
SGB_3	D01_KMJN_T2106131982_bin.133	d__Bacteria;p__Verrucomicrobiota;c__Kiritimatiellia;o__RFP12;f__UBA1067;g__UBA1067;s__	d__Bacteria	p__Verrucomicrobiota	c__Kiritimatiellia	o__RFP12	f__UBA1067	g__UBA1067	s__	D01_KMJN_T2106131982_bin.133_contig_000137_1_1	GH2_e1	GH2:1541|CBM32:15|CBM51:13|CBM13:8|GH106:2|CBM67:2|GH33:1	3.2.1.23:35	beta-galactan
SGB_3	D01_KMJN_T2106131982_bin.133	d__Bacteria;p__Verrucomicrobiota;c__Kiritimatiellia;o__RFP12;f__UBA1067;g__UBA1067;s__	d__Bacteria	p__Verrucomicrobiota	c__Kiritimatiellia	o__RFP12	f__UBA1067	g__UBA1067	s__	D01_KMJN_T2106131982_bin.133_contig_000152_4_1	CBM32_e167	CBM32:52|GH2:46|GH59:1	-	host glycan
SGB_3	D01_KMJN_T2106131982_bin.133	d__Bacteria;p__Verrucomicrobiota;c__Kiritimatiellia;o__RFP12;f__UBA1067;g__UBA1067;s__	d__Bacteria	p__Verrucomicrobiota	c__Kiritimatiellia	o__RFP12	f__UBA1067	g__UBA1067	s__	D01_KMJN_T2106131982_bin.133_contig_000157_5_1	GH29_e63	GH29:296|CBM13:1	3.2.1.63:1|3.2.1.51:1	host glycan, host glycan
SGB_3	D01_KMJN_T2106131982_bin.133	d__Bacteria;p__Verrucomicrobiota;c__Kiritimatiellia;o__RFP12;f__UBA1067;g__UBA1067;s__	d__Bacteria	p__Verrucomicrobiota	c__Kiritimatiellia	o__RFP12	f__UBA1067	g__UBA1067	s__	D01_KMJN_T2106131982_bin.133_contig_000170_2_1	GH29_e30	GH29:1257|CBM32:104|CBM0:3|GH33:3|CBM6:1|CBM9:1|CE3:1|GH136:1|GH0:1|CBM47:1|GT1:1	3.2.1.111:8|3.2.1.51:3	host glycan, host glycan
SGB_3	D01_KMJN_T2106131982_bin.133	d__Bacteria;p__Verrucomicrobiota;c__Kiritimatiellia;o__RFP12;f__UBA1067;g__UBA1067;s__	d__Bacteria	p__Verrucomicrobiota	c__Kiritimatiellia	o__RFP12	f__UBA1067	g__UBA1067	s__	D01_KMJN_T2106131982_bin.133_contig_000173_19_1	GT4_e2900	GT4:9	-	-
SGB_3	D01_KMJN_T2106131982_bin.133	d__Bacteria;p__Verrucomicrobiota;c__Kiritimatiellia;o__RFP12;f__UBA1067;g__UBA1067;s__	d__Bacteria	p__Verrucomicrobiota	c__Kiritimatiellia	o__RFP12	f__UBA1067	g__UBA1067	s__	D01_KMJN_T2106131982_bin.133_contig_000173_5_1	GT2	GT2:8	-	-
SGB_3	D01_KMJN_T2106131982_bin.133	d__Bacteria;p__Verrucomicrobiota;c__Kiritimatiellia;o__RFP12;f__UBA1067;g__UBA1067;s__	d__Bacteria	p__Verrucomicrobiota	c__Kiritimatiellia	o__RFP12	f__UBA1067	g__UBA1067	s__	D01_KMJN_T2106131982_bin.133_contig_000173_6_1	GT8_e165	GT8:142	-	-
SGB_3	D01_KMJN_T2106131982_bin.133	d__Bacteria;p__Verrucomicrobiota;c__Kiritimatiellia;o__RFP12;f__UBA1067;g__UBA1067;s__	d__Bacteria	p__Verrucomicrobiota	c__Kiritimatiellia	o__RFP12	f__UBA1067	g__UBA1067	s__	D01_KMJN_T2106131982_bin.133_contig_000173_8_1	GT4_e2267	GT4:20	-	-
SGB_3	D01_KMJN_T2106131982_bin.133	d__Bacteria;p__Verrucomicrobiota;c__Kiritimatiellia;o__RFP12;f__UBA1067;g__UBA1067;s__	d__Bacteria	p__Verrucomicrobiota	c__Kiritimatiellia	o__RFP12	f__UBA1067	g__UBA1067	s__	D01_KMJN_T2106131982_bin.133_contig_000179_6_1	GH33_e6	GH33:26	-	-
SGB_3	D01_KMJN_T2106131982_bin.133	d__Bacteria;p__Verrucomicrobiota;c__Kiritimatiellia;o__RFP12;f__UBA1067;g__UBA1067;s__	d__Bacteria	p__Verrucomicrobiota	c__Kiritimatiellia	o__RFP12	f__UBA1067	g__UBA1067	s__	D01_KMJN_T2106131982_bin.133_contig_000188_11_1	GT25_e110	GT25:16	-	-
SGB_3	D01_KMJN_T2106131982_bin.133	d__Bacteria;p__Verrucomicrobiota;c__Kiritimatiellia;o__RFP12;f__UBA1067;g__UBA1067;s__	d__Bacteria	p__Verrucomicrobiota	c__Kiritimatiellia	o__RFP12	f__UBA1067	g__UBA1067	s__	D01_KMJN_T2106131982_bin.133_contig_000188_19_1	GT8_e99	GT8:25|GT111:1	-	-
SGB_3	D01_KMJN_T2106131982_bin.133	d__Bacteria;p__Verrucomicrobiota;c__Kiritimatiellia;o__RFP12;f__UBA1067;g__UBA1067;s__	d__Bacteria	p__Verrucomicrobiota	c__Kiritimatiellia	o__RFP12	f__UBA1067	g__UBA1067	s__	D01_KMJN_T2106131982_bin.133_contig_000188_25_1	GT2	GT2:21|GT4:1	-	-
SGB_3	D01_KMJN_T2106131982_bin.133	d__Bacteria;p__Verrucomicrobiota;c__Kiritimatiellia;o__RFP12;f__UBA1067;g__UBA1067;s__	d__Bacteria	p__Verrucomicrobiota	c__Kiritimatiellia	o__RFP12	f__UBA1067	g__UBA1067	s__	D01_KMJN_T2106131982_bin.133_contig_000188_26_2	GT2	GT2:8	-	-
SGB_3	D01_KMJN_T2106131982_bin.133	d__Bacteria;p__Verrucomicrobiota;c__Kiritimatiellia;o__RFP12;f__UBA1067;g__UBA1067;s__	d__Bacteria	p__Verrucomicrobiota	c__Kiritimatiellia	o__RFP12	f__UBA1067	g__UBA1067	s__	D01_KMJN_T2106131982_bin.133_contig_000188_6_1	GH13_e43	GH13:20|GH133:18	-	sucrose
SGB_3	D01_KMJN_T2106131982_bin.133	d__Bacteria;p__Verrucomicrobiota;c__Kiritimatiellia;o__RFP12;f__UBA1067;g__UBA1067;s__	d__Bacteria	p__Verrucomicrobiota	c__Kiritimatiellia	o__RFP12	f__UBA1067	g__UBA1067	s__	D01_KMJN_T2106131982_bin.133_contig_000188_6_1	GH133_e6	GH13:21|GH133:21	-	-
SGB_3	D01_KMJN_T2106131982_bin.133	d__Bacteria;p__Verrucomicrobiota;c__Kiritimatiellia;o__RFP12;f__UBA1067;g__UBA1067;s__	d__Bacteria	p__Verrucomicrobiota	c__Kiritimatiellia	o__RFP12	f__UBA1067	g__UBA1067	s__	D01_KMJN_T2106131982_bin.133_contig_000193_4_1	GH33_e121	GH33:131	3.2.1.18:6	sialic acid
SGB_3	D01_KMJN_T2106131982_bin.133	d__Bacteria;p__Verrucomicrobiota;c__Kiritimatiellia;o__RFP12;f__UBA1067;g__UBA1067;s__	d__Bacteria	p__Verrucomicrobiota	c__Kiritimatiellia	o__RFP12	f__UBA1067	g__UBA1067	s__	D01_KMJN_T2106131982_bin.133_contig_000214_8_1	GH163_e14	GH163:6	-	-
SGB_3	D01_KMJN_T2106131982_bin.133	d__Bacteria;p__Verrucomicrobiota;c__Kiritimatiellia;o__RFP12;f__UBA1067;g__UBA1067;s__	d__Bacteria	p__Verrucomicrobiota	c__Kiritimatiellia	o__RFP12	f__UBA1067	g__UBA1067	s__	D01_KMJN_T2106131982_bin.133_contig_000239_1_1	GH36_e18	GH36:101	-	-
SGB_3	D01_KMJN_T2106131982_bin.133	d__Bacteria;p__Verrucomicrobiota;c__Kiritimatiellia;o__RFP12;f__UBA1067;g__UBA1067;s__	d__Bacteria	p__Verrucomicrobiota	c__Kiritimatiellia	o__RFP12	f__UBA1067	g__UBA1067	s__	D01_KMJN_T2106131982_bin.133_contig_000247_3_1	GT83_e58	GT83:710	-	-
SGB_3	D01_KMJN_T2106131982_bin.133	d__Bacteria;p__Verrucomicrobiota;c__Kiritimatiellia;o__RFP12;f__UBA1067;g__UBA1067;s__	d__Bacteria	p__Verrucomicrobiota	c__Kiritimatiellia	o__RFP12	f__UBA1067	g__UBA1067	s__	D01_KMJN_T2106131982_bin.133_contig_000251_7_1	GH123_e16	GH123:156	3.2.1.53:2|3.2.1.-:1	host glycan, host glycan
SGB_3	D01_KMJN_T2106131982_bin.133	d__Bacteria;p__Verrucomicrobiota;c__Kiritimatiellia;o__RFP12;f__UBA1067;g__UBA1067;s__	d__Bacteria	p__Verrucomicrobiota	c__Kiritimatiellia	o__RFP12	f__UBA1067	g__UBA1067	s__	D01_KMJN_T2106131982_bin.133_contig_000264_2_1	GT28_e53	GT28:85	-	-
SGB_3	D01_KMJN_T2106131982_bin.133	d__Bacteria;p__Verrucomicrobiota;c__Kiritimatiellia;o__RFP12;f__UBA1067;g__UBA1067;s__	d__Bacteria	p__Verrucomicrobiota	c__Kiritimatiellia	o__RFP12	f__UBA1067	g__UBA1067	s__	D01_KMJN_T2106131982_bin.133_contig_000279_7_1	GT2	GT2:21|GT4:1	-	-
SGB_3	D01_KMJN_T2106131982_bin.133	d__Bacteria;p__Verrucomicrobiota;c__Kiritimatiellia;o__RFP12;f__UBA1067;g__UBA1067;s__	d__Bacteria	p__Verrucomicrobiota	c__Kiritimatiellia	o__RFP12	f__UBA1067	g__UBA1067	s__	D01_KMJN_T2106131982_bin.133_contig_000279_7_1	GT2	GT2:19|GT4:1	-	-
SGB_3	D01_KMJN_T2106131982_bin.133	d__Bacteria;p__Verrucomicrobiota;c__Kiritimatiellia;o__RFP12;f__UBA1067;g__UBA1067;s__	d__Bacteria	p__Verrucomicrobiota	c__Kiritimatiellia	o__RFP12	f__UBA1067	g__UBA1067	s__	D01_KMJN_T2106131982_bin.133_contig_000297_22_1	GH97_e1	GH97:229	3.2.1.22:1	alpha-glucan
SGB_3	D01_KMJN_T2106131982_bin.133	d__Bacteria;p__Verrucomicrobiota;c__Kiritimatiellia;o__RFP12;f__UBA1067;g__UBA1067;s__	d__Bacteria	p__Verrucomicrobiota	c__Kiritimatiellia	o__RFP12	f__UBA1067	g__UBA1067	s__	D01_KMJN_T2106131982_bin.133_contig_000297_23_1	GH116_e4	GH116:54	-	-
SGB_4	D01_KMJN_T2106131982_bin.153	d__Bacteria;p__Bacillota_A;c__Clostridia;o__Lachnospirales;f__Lachnospiraceae;g__;s__	d__Bacteria	p__Bacillota_A	c__Clostridia	o__Lachnospirales	f__Lachnospiraceae	g__	s__	D01_KMJN_T2106131982_bin.153_contig_000001_1_1	GH5_e26	GH5_4:18|CBM65:7|CBM13:1	3.2.1.4:1|3.2.1.73:1|3.2.1.8:1	beta-glucan, beta-glucan, xylan
SGB_4	D01_KMJN_T2106131982_bin.153	d__Bacteria;p__Bacillota_A;c__Clostridia;o__Lachnospirales;f__Lachnospiraceae;g__;s__	d__Bacteria	p__Bacillota_A	c__Clostridia	o__Lachnospirales	f__Lachnospiraceae	g__	s__	D01_KMJN_T2106131982_bin.153_contig_000017_1_1	GT4_e3605	GT4:10|GT2:8	-	-
SGB_4	D01_KMJN_T2106131982_bin.153	d__Bacteria;p__Bacillota_A;c__Clostridia;o__Lachnospirales;f__Lachnospiraceae;g__;s__	d__Bacteria	p__Bacillota_A	c__Clostridia	o__Lachnospirales	f__Lachnospiraceae	g__	s__	D01_KMJN_T2106131982_bin.153_contig_000078_1_1	GT8_e203	GT8:9|GT2:1	-	-
SGB_4	D01_KMJN_T2106131982_bin.153	d__Bacteria;p__Bacillota_A;c__Clostridia;o__Lachnospirales;f__Lachnospiraceae;g__;s__	d__Bacteria	p__Bacillota_A	c__Clostridia	o__Lachnospirales	f__Lachnospiraceae	g__	s__	D01_KMJN_T2106131982_bin.153_contig_000088_1_1	GH28_e123	GH28:54	-	-
SGB_4	D01_KMJN_T2106131982_bin.153	d__Bacteria;p__Bacillota_A;c__Clostridia;o__Lachnospirales;f__Lachnospiraceae;g__;s__	d__Bacteria	p__Bacillota_A	c__Clostridia	o__Lachnospirales	f__Lachnospiraceae	g__	s__	D01_KMJN_T2106131982_bin.153_contig_000101_7_1	GH16_e336	CBM4:32|GH16_3:31|GH16:2	-	-
SGB_4	D01_KMJN_T2106131982_bin.153	d__Bacteria;p__Bacillota_A;c__Clostridia;o__Lachnospirales;f__Lachnospiraceae;g__;s__	d__Bacteria	p__Bacillota_A	c__Clostridia	o__Lachnospirales	f__Lachnospiraceae	g__	s__	D01_KMJN_T2106131982_bin.153_contig_000101_7_1	CBM4_e27	CBM4:33|GH16_3:31|GH16:1	-	xylan, beta-glucan
SGB_4	D01_KMJN_T2106131982_bin.153	d__Bacteria;p__Bacillota_A;c__Clostridia;o__Lachnospirales;f__Lachnospiraceae;g__;s__	d__Bacteria	p__Bacillota_A	c__Clostridia	o__Lachnospirales	f__Lachnospiraceae	g__	s__	D01_KMJN_T2106131982_bin.153_contig_000111_3_1	GT28_e30	GT28:2065	-	-
SGB_4	D01_KMJN_T2106131982_bin.153	d__Bacteria;p__Bacillota_A;c__Clostridia;o__Lachnospirales;f__Lachnospiraceae;g__;s__	d__Bacteria	p__Bacillota_A	c__Clostridia	o__Lachnospirales	f__Lachnospiraceae	g__	s__	D01_KMJN_T2106131982_bin.153_contig_000112_3_1	GT2	GT2:11	-	-
SGB_4	D01_KMJN_T2106131982_bin.153	d__Bacteria;p__Bacillota_A;c__Clostridia;o__Lachnospirales;f__Lachnospiraceae;g__;s__	d__Bacteria	p__Bacillota_A	c__Clostridia	o__Lachnospirales	f__Lachnospiraceae	g__	s__	D01_KMJN_T2106131982_bin.153_contig_000155_5_1	GT35_e0	GT35:17065|GH77:18|GH13_39:1	2.4.1.1:158	-
SGB_4	D01_KMJN_T2106131982_bin.153	d__Bacteria;p__Bacillota_A;c__Clostridia;o__Lachnospirales;f__Lachnospiraceae;g__;s__	d__Bacteria	p__Bacillota_A	c__Clostridia	o__Lachnospirales	f__Lachnospiraceae	g__	s__	D01_KMJN_T2106131982_bin.153_contig_000196_4_1	GH94_e12	GH94:336	2.4.1.20:14|2.4.1.49:1	cellulose, cellulose
SGB_4	D01_KMJN_T2106131982_bin.153	d__Bacteria;p__Bacillota_A;c__Clostridia;o__Lachnospirales;f__Lachnospiraceae;g__;s__	d__Bacteria	p__Bacillota_A	c__Clostridia	o__Lachnospirales	f__Lachnospiraceae	g__	s__	D01_KMJN_T2106131982_bin.153_contig_000210_1_1	GT2	GT2:26	-	-
SGB_4	D01_KMJN_T2106131982_bin.153	d__Bacteria;p__Bacillota_A;c__Clostridia;o__Lachnospirales;f__Lachnospiraceae;g__;s__	d__Bacteria	p__Bacillota_A	c__Clostridia	o__Lachnospirales	f__Lachnospiraceae	g__	s__	D01_KMJN_T2106131982_bin.153_contig_000263_1_1	GH23_e335	GH23:1146|CBM50:10	3.2.1.17:12|4.2.2.n1:6	peptidoglycan, peptidoglycan
SGB_4	D01_KMJN_T2106131982_bin.153	d__Bacteria;p__Bacillota_A;c__Clostridia;o__Lachnospirales;f__Lachnospiraceae;g__;s__	d__Bacteria	p__Bacillota_A	c__Clostridia	o__Lachnospirales	f__Lachnospiraceae	g__	s__	D01_KMJN_T2106131982_bin.153_contig_000282_1_1	GT2	GT2:19	-	-
SGB_4	D01_KMJN_T2106131982_bin.153	d__Bacteria;p__Bacillota_A;c__Clostridia;o__Lachnospirales;f__Lachnospiraceae;g__;s__	d__Bacteria	p__Bacillota_A	c__Clostridia	o__Lachnospirales	f__Lachnospiraceae	g__	s__	D01_KMJN_T2106131982_bin.153_contig_000348_3_1	GH5_e227	GH5_2:14|CBM2:5|GH5:2	3.2.1.4:3	beta-glucan
SGB_4	D01_KMJN_T2106131982_bin.153	d__Bacteria;p__Bacillota_A;c__Clostridia;o__Lachnospirales;f__Lachnospiraceae;g__;s__	d__Bacteria	p__Bacillota_A	c__Clostridia	o__Lachnospirales	f__Lachnospiraceae	g__	s__	D01_KMJN_T2106131982_bin.153_contig_000350_4_1	CBM48_e2	CBM48:14087|GH13_9:14033|GH77:8|GH13:5|GT5:2|GH13_3:1|GH0:1	2.4.1.18:57	glycogen
SGB_4	D01_KMJN_T2106131982_bin.153	d__Bacteria;p__Bacillota_A;c__Clostridia;o__Lachnospirales;f__Lachnospiraceae;g__;s__	d__Bacteria	p__Bacillota_A	c__Clostridia	o__Lachnospirales	f__Lachnospiraceae	g__	s__	D01_KMJN_T2106131982_bin.153_contig_000350_4_1	GH13_e200	GH13_9:2874|CBM48:2782|GH77:10|GH13:7|GH13_3:5|GH0:1|GT5:1|GH13_1:1	2.4.1.18:14	sucrose, alpha-glucan
SGB_4	D01_KMJN_T2106131982_bin.153	d__Bacteria;p__Bacillota_A;c__Clostridia;o__Lachnospirales;f__Lachnospiraceae;g__;s__	d__Bacteria	p__Bacillota_A	c__Clostridia	o__Lachnospirales	f__Lachnospiraceae	g__	s__	D01_KMJN_T2106131982_bin.153_contig_000371_1_1	GT2	GT2:156|GT4:8|GT0:3	-	-
SGB_4	D01_KMJN_T2106131982_bin.153	d__Bacteria;p__Bacillota_A;c__Clostridia;o__Lachnospirales;f__Lachnospiraceae;g__;s__	d__Bacteria	p__Bacillota_A	c__Clostridia	o__Lachnospirales	f__Lachnospiraceae	g__	s__	D01_KMJN_T2106131982_bin.153_contig_000385_2_1	GT2	GT2:8	-	-
SGB_4	D01_KMJN_T2106131982_bin.153	d__Bacteria;p__Bacillota_A;c__Clostridia;o__Lachnospirales;f__Lachnospiraceae;g__;s__	d__Bacteria	p__Bacillota_A	c__Clostridia	o__Lachnospirales	f__Lachnospiraceae	g__	s__	D01_KMJN_T2106131982_bin.153_contig_000404_1_1	GT2	GT2:20	-	-
SGB_4	D01_KMJN_T2106131982_bin.153	d__Bacteria;p__Bacillota_A;c__Clostridia;o__Lachnospirales;f__Lachnospiraceae;g__;s__	d__Bacteria	p__Bacillota_A	c__Clostridia	o__Lachnospirales	f__Lachnospiraceae	g__	s__	D01_KMJN_T2106131982_bin.153_contig_000417_3_1	GH9_e25	GH9:41|CBM4:22|CBM3:4|GH16_21:1	3.2.1.4:5|3.2.1.-:1|3.2.1.73:1	cellulose, beta-glucan, beta-glucan
SGB_4	D01_KMJN_T2106131982_bin.153	d__Bacteria;p__Bacillota_A;c__Clostridia;o__Lachnospirales;f__Lachnospiraceae;g__;s__	d__Bacteria	p__Bacillota_A	c__Clostridia	o__Lachnospirales	f__Lachnospiraceae	g__	s__	D01_KMJN_T2106131982_bin.153_contig_000461_3_1	CBM4_e22	CBM4:24|GH9:23|CBM3:4|GH16_21:1	3.2.1.4:1|3.2.1.-:1|3.2.1.73:1	xylan, beta-glucan
SGB_4	D01_KMJN_T2106131982_bin.153	d__Bacteria;p__Bacillota_A;c__Clostridia;o__Lachnospirales;f__Lachnospiraceae;g__;s__	d__Bacteria	p__Bacillota_A	c__Clostridia	o__Lachnospirales	f__Lachnospiraceae	g__	s__	D01_KMJN_T2106131982_bin.153_contig_000461_3_1	GH9_e25	GH9:41|CBM4:22|CBM3:4|GH16_21:1	3.2.1.4:5|3.2.1.-:1|3.2.1.73:1	cellulose, beta-glucan, beta-glucan
SGB_4	D01_KMJN_T2106131982_bin.153	d__Bacteria;p__Bacillota_A;c__Clostridia;o__Lachnospirales;f__Lachnospiraceae;g__;s__	d__Bacteria	p__Bacillota_A	c__Clostridia	o__Lachnospirales	f__Lachnospiraceae	g__	s__	D01_KMJN_T2106131982_bin.153_contig_000493_1_1	GH25_e238	GH25:6|CBM13:1	-	-
SGB_4	D01_KMJN_T2106131982_bin.153	d__Bacteria;p__Bacillota_A;c__Clostridia;o__Lachnospirales;f__Lachnospiraceae;g__;s__	d__Bacteria	p__Bacillota_A	c__Clostridia	o__Lachnospirales	f__Lachnospiraceae	g__	s__	D01_KMJN_T2106131982_bin.153_contig_000509_1_1	GT111_e7	GT111:10	-	-
SGB_4	D01_KMJN_T2106131982_bin.153	d__Bacteria;p__Bacillota_A;c__Clostridia;o__Lachnospirales;f__Lachnospiraceae;g__;s__	d__Bacteria	p__Bacillota_A	c__Clostridia	o__Lachnospirales	f__Lachnospiraceae	g__	s__	D01_KMJN_T2106131982_bin.153_contig_000528_1_1	GH13_e98	GH13:47|CBM34:38|GH13_39:3|GH13_20:1	-	sucrose
SGB_4	D01_KMJN_T2106131982_bin.153	d__Bacteria;p__Bacillota_A;c__Clostridia;o__Lachnospirales;f__Lachnospiraceae;g__;s__	d__Bacteria	p__Bacillota_A	c__Clostridia	o__Lachnospirales	f__Lachnospiraceae	g__	s__	D01_KMJN_T2106131982_bin.153_contig_000539_1_1	CBM4_e27	CBM4:33|GH16_3:31|GH16:1	-	xylan, beta-glucan
SGB_4	D01_KMJN_T2106131982_bin.153	d__Bacteria;p__Bacillota_A;c__Clostridia;o__Lachnospirales;f__Lachnospiraceae;g__;s__	d__Bacteria	p__Bacillota_A	c__Clostridia	o__Lachnospirales	f__Lachnospiraceae	g__	s__	D01_KMJN_T2106131982_bin.153_contig_000566_2_1	CBM63_e17	CBM63:7|CBM2:1	-	cellulose
SGB_4	D01_KMJN_T2106131982_bin.153	d__Bacteria;p__Bacillota_A;c__Clostridia;o__Lachnospirales;f__Lachnospiraceae;g__;s__	d__Bacteria	p__Bacillota_A	c__Clostridia	o__Lachnospirales	f__Lachnospiraceae	g__	s__	D01_KMJN_T2106131982_bin.153_contig_000572_1_1	GH3_e14	GH3:256	3.2.1.-:3|3.2.1.21:2	beta-glucan, beta-glucan
SGB_4	D01_KMJN_T2106131982_bin.153	d__Bacteria;p__Bacillota_A;c__Clostridia;o__Lachnospirales;f__Lachnospiraceae;g__;s__	d__Bacteria	p__Bacillota_A	c__Clostridia	o__Lachnospirales	f__Lachnospiraceae	g__	s__	D01_KMJN_T2106131982_bin.153_contig_000579_2_1	GT35_e0	GT35:17065|GH77:18|GH13_39:1	2.4.1.1:158	-
SGB_4	D01_KMJN_T2106131982_bin.153	d__Bacteria;p__Bacillota_A;c__Clostridia;o__Lachnospirales;f__Lachnospiraceae;g__;s__	d__Bacteria	p__Bacillota_A	c__Clostridia	o__Lachnospirales	f__Lachnospiraceae	g__	s__	D01_KMJN_T2106131982_bin.153_contig_000038_1_1	GT2	GT2:136|GT0:4	-	-
SGB_4	D01_KMJN_T2106131982_bin.153	d__Bacteria;p__Bacillota_A;c__Clostridia;o__Lachnospirales;f__Lachnospiraceae;g__;s__	d__Bacteria	p__Bacillota_A	c__Clostridia	o__Lachnospirales	f__Lachnospiraceae	g__	s__	D01_KMJN_T2106131982_bin.153_contig_000064_1_1	GH73_e116	GH73:17	-	-
SGB_4	D01_KMJN_T2106131982_bin.153	d__Bacteria;p__Bacillota_A;c__Clostridia;o__Lachnospirales;f__Lachnospiraceae;g__;s__	d__Bacteria	p__Bacillota_A	c__Clostridia	o__Lachnospirales	f__Lachnospiraceae	g__	s__	D01_KMJN_T2106131982_bin.153_contig_000065_2_1	GH9_e17	GH9:124|CBM3:86|CBM64:6|CBM79:2|CBM2:2	3.2.1.4:18|3.2.1.-:2	cellulose, beta-glucan
SGB_4	D01_KMJN_T2106131982_bin.153	d__Bacteria;p__Bacillota_A;c__Clostridia;o__Lachnospirales;f__Lachnospiraceae;g__;s__	d__Bacteria	p__Bacillota_A	c__Clostridia	o__Lachnospirales	f__Lachnospiraceae	g__	s__	D01_KMJN_T2106131982_bin.153_contig_000067_4_1	CBM63_e12	CBM63:25	-	cellulose
SGB_4	D01_KMJN_T2106131982_bin.153	d__Bacteria;p__Bacillota_A;c__Clostridia;o__Lachnospirales;f__Lachnospiraceae;g__;s__	d__Bacteria	p__Bacillota_A	c__Clostridia	o__Lachnospirales	f__Lachnospiraceae	g__	s__	D01_KMJN_T2106131982_bin.153_contig_000097_1_1	GH32_e45	GH32:16	-	-
SGB_4	D01_KMJN_T2106131982_bin.153	d__Bacteria;p__Bacillota_A;c__Clostridia;o__Lachnospirales;f__Lachnospiraceae;g__;s__	d__Bacteria	p__Bacillota_A	c__Clostridia	o__Lachnospirales	f__Lachnospiraceae	g__	s__	D01_KMJN_T2106131982_bin.153_contig_000114_5_1	GT2	GT2:52	-	-
SGB_4	D01_KMJN_T2106131982_bin.153	d__Bacteria;p__Bacillota_A;c__Clostridia;o__Lachnospirales;f__Lachnospiraceae;g__;s__	d__Bacteria	p__Bacillota_A	c__Clostridia	o__Lachnospirales	f__Lachnospiraceae	g__	s__	D01_KMJN_T2106131982_bin.153_contig_000129_4_1	CE4_e259	CE4:656	-	-
SGB_4	D01_KMJN_T2106131982_bin.153	d__Bacteria;p__Bacillota_A;c__Clostridia;o__Lachnospirales;f__Lachnospiraceae;g__;s__	d__Bacteria	p__Bacillota_A	c__Clostridia	o__Lachnospirales	f__Lachnospiraceae	g__	s__	D01_KMJN_T2106131982_bin.153_contig_000169_1_1	GT2	GT2:10	-	-
SGB_4	D01_KMJN_T2106131982_bin.153	d__Bacteria;p__Bacillota_A;c__Clostridia;o__Lachnospirales;f__Lachnospiraceae;g__;s__	d__Bacteria	p__Bacillota_A	c__Clostridia	o__Lachnospirales	f__Lachnospiraceae	g__	s__	D01_KMJN_T2106131982_bin.153_contig_000181_3_1	CE20_e44	CE20:86|GH130:1	-	-
SGB_4	D01_KMJN_T2106131982_bin.153	d__Bacteria;p__Bacillota_A;c__Clostridia;o__Lachnospirales;f__Lachnospiraceae;g__;s__	d__Bacteria	p__Bacillota_A	c__Clostridia	o__Lachnospirales	f__Lachnospiraceae	g__	s__	D01_KMJN_T2106131982_bin.153_contig_000210_2_1	GT2	GT2:13	-	-
SGB_4	D01_KMJN_T2106131982_bin.153	d__Bacteria;p__Bacillota_A;c__Clostridia;o__Lachnospirales;f__Lachnospiraceae;g__;s__	d__Bacteria	p__Bacillota_A	c__Clostridia	o__Lachnospirales	f__Lachnospiraceae	g__	s__	D01_KMJN_T2106131982_bin.153_contig_000210_3_1	GT2	GT2:47|GT4:1	-	-
SGB_4	D01_KMJN_T2106131982_bin.153	d__Bacteria;p__Bacillota_A;c__Clostridia;o__Lachnospirales;f__Lachnospiraceae;g__;s__	d__Bacteria	p__Bacillota_A	c__Clostridia	o__Lachnospirales	f__Lachnospiraceae	g__	s__	D01_KMJN_T2106131982_bin.153_contig_000211_1_1	GT51_e21	GT51:102	-	-
SGB_4	D01_KMJN_T2106131982_bin.153	d__Bacteria;p__Bacillota_A;c__Clostridia;o__Lachnospirales;f__Lachnospiraceae;g__;s__	d__Bacteria	p__Bacillota_A	c__Clostridia	o__Lachnospirales	f__Lachnospiraceae	g__	s__	D01_KMJN_T2106131982_bin.153_contig_000215_2_1	GH110_e20	GH110:5	-	-
SGB_4	D01_KMJN_T2106131982_bin.153	d__Bacteria;p__Bacillota_A;c__Clostridia;o__Lachnospirales;f__Lachnospiraceae;g__;s__	d__Bacteria	p__Bacillota_A	c__Clostridia	o__Lachnospirales	f__Lachnospiraceae	g__	s__	D01_KMJN_T2106131982_bin.153_contig_000220_3_1	GH23_e928	GH23:90	-	-
SGB_4	D01_KMJN_T2106131982_bin.153	d__Bacteria;p__Bacillota_A;c__Clostridia;o__Lachnospirales;f__Lachnospiraceae;g__;s__	d__Bacteria	p__Bacillota_A	c__Clostridia	o__Lachnospirales	f__Lachnospiraceae	g__	s__	D01_KMJN_T2106131982_bin.153_contig_000271_3_1	GT2	GT2:13	-	-
SGB_4	D01_KMJN_T2106131982_bin.153	d__Bacteria;p__Bacillota_A;c__Clostridia;o__Lachnospirales;f__Lachnospiraceae;g__;s__	d__Bacteria	p__Bacillota_A	c__Clostridia	o__Lachnospirales	f__Lachnospiraceae	g__	s__	D01_KMJN_T2106131982_bin.153_contig_000313_1_1	CBM2_e118	CBM2:25|GH5_2:25	3.2.1.4:2|3.2.1.-:1	cellulose, chitin, xylan
SGB_4	D01_KMJN_T2106131982_bin.153	d__Bacteria;p__Bacillota_A;c__Clostridia;o__Lachnospirales;f__Lachnospiraceae;g__;s__	d__Bacteria	p__Bacillota_A	c__Clostridia	o__Lachnospirales	f__Lachnospiraceae	g__	s__	D01_KMJN_T2106131982_bin.153_contig_000313_1_1	GH5_e273	GH5_2:23|CBM2:6	3.2.1.4:3|3.2.1.-:1	beta-glucan, beta-mannan
SGB_4	D01_KMJN_T2106131982_bin.153	d__Bacteria;p__Bacillota_A;c__Clostridia;o__Lachnospirales;f__Lachnospiraceae;g__;s__	d__Bacteria	p__Bacillota_A	c__Clostridia	o__Lachnospirales	f__Lachnospiraceae	g__	s__	D01_KMJN_T2106131982_bin.153_contig_000313_4_1	GH43_e264	GH43_35:87|GH51:3|CBM6:3|GH43:1	3.2.1.37:4|3.2.1.55:4	xylan, xylan
SGB_4	D01_KMJN_T2106131982_bin.153	d__Bacteria;p__Bacillota_A;c__Clostridia;o__Lachnospirales;f__Lachnospiraceae;g__;s__	d__Bacteria	p__Bacillota_A	c__Clostridia	o__Lachnospirales	f__Lachnospiraceae	g__	s__	D01_KMJN_T2106131982_bin.153_contig_000342_2_1	GT2	GT2:47|GT4:1	-	-
SGB_4	D01_KMJN_T2106131982_bin.153	d__Bacteria;p__Bacillota_A;c__Clostridia;o__Lachnospirales;f__Lachnospiraceae;g__;s__	d__Bacteria	p__Bacillota_A	c__Clostridia	o__Lachnospirales	f__Lachnospiraceae	g__	s__	D01_KMJN_T2106131982_bin.153_contig_000350_1_1	CE4_e150	CE4:16	-	-
SGB_4	D01_KMJN_T2106131982_bin.153	d__Bacteria;p__Bacillota_A;c__Clostridia;o__Lachnospirales;f__Lachnospiraceae;g__;s__	d__Bacteria	p__Bacillota_A	c__Clostridia	o__Lachnospirales	f__Lachnospiraceae	g__	s__	D01_KMJN_T2106131982_bin.153_contig_000364_2_1	GH26_e33	GH26:15	-	-
SGB_4	D01_KMJN_T2106131982_bin.153	d__Bacteria;p__Bacillota_A;c__Clostridia;o__Lachnospirales;f__Lachnospiraceae;g__;s__	d__Bacteria	p__Bacillota_A	c__Clostridia	o__Lachnospirales	f__Lachnospiraceae	g__	s__	D01_KMJN_T2106131982_bin.153_contig_000391_4_1	GH1_e0	GH1:9150	3.2.1.86:26|3.2.1.23:2|3.2.1.21:1	beta-glucan, beta-galactan, beta-glucan
SGB_4	D01_KMJN_T2106131982_bin.153	d__Bacteria;p__Bacillota_A;c__Clostridia;o__Lachnospirales;f__Lachnospiraceae;g__;s__	d__Bacteria	p__Bacillota_A	c__Clostridia	o__Lachnospirales	f__Lachnospiraceae	g__	s__	D01_KMJN_T2106131982_bin.153_contig_000398_3_1	GT2	GT2:78|GT4:51|GT17:2	-	-
SGB_4	D01_KMJN_T2106131982_bin.153	d__Bacteria;p__Bacillota_A;c__Clostridia;o__Lachnospirales;f__Lachnospiraceae;g__;s__	d__Bacteria	p__Bacillota_A	c__Clostridia	o__Lachnospirales	f__Lachnospiraceae	g__	s__	D01_KMJN_T2106131982_bin.153_contig_000408_1_1	GH3_e215	GH3:5	-	-
SGB_4	D01_KMJN_T2106131982_bin.153	d__Bacteria;p__Bacillota_A;c__Clostridia;o__Lachnospirales;f__Lachnospiraceae;g__;s__	d__Bacteria	p__Bacillota_A	c__Clostridia	o__Lachnospirales	f__Lachnospiraceae	g__	s__	D01_KMJN_T2106131982_bin.153_contig_000464_4_1	GT2	GT2:6	-	-
SGB_4	D01_KMJN_T2106131982_bin.153	d__Bacteria;p__Bacillota_A;c__Clostridia;o__Lachnospirales;f__Lachnospiraceae;g__;s__	d__Bacteria	p__Bacillota_A	c__Clostridia	o__Lachnospirales	f__Lachnospiraceae	g__	s__	D01_KMJN_T2106131982_bin.153_contig_000484_3_1	CBM34_e11	CBM34:126|GH13_39:69|CBM20:58|GH13:56|CBM48:9	3.2.1.1:13|3.2.1.41:12	starch
SGB_4	D01_KMJN_T2106131982_bin.153	d__Bacteria;p__Bacillota_A;c__Clostridia;o__Lachnospirales;f__Lachnospiraceae;g__;s__	d__Bacteria	p__Bacillota_A	c__Clostridia	o__Lachnospirales	f__Lachnospiraceae	g__	s__	D01_KMJN_T2106131982_bin.153_contig_000515_2_1	GH77_e26	GH77:918|CBM34:33|GH13_39:33|GT35:1	2.4.1.25:21	starch
SGB_5	D01_KMJN_T2106131982_bin.167	d__Archaea;p__Thermoplasmatota;c__Thermoplasmata;o__Methanomassiliicoccales;f__Methanomethylophilaceae;g__Methanomethylophilus;s__	d__Archaea	p__Thermoplasmatota	c__Thermoplasmata	o__Methanomassiliicoccales	f__Methanomethylophilaceae	g__Methanomethylophilus	s__	D01_KMJN_T2106131982_bin.167_contig_000019_12_1	GT2	GT2:11	-	-
SGB_5	D01_KMJN_T2106131982_bin.167	d__Archaea;p__Thermoplasmatota;c__Thermoplasmata;o__Methanomassiliicoccales;f__Methanomethylophilaceae;g__Methanomethylophilus;s__	d__Archaea	p__Thermoplasmatota	c__Thermoplasmata	o__Methanomassiliicoccales	f__Methanomethylophilaceae	g__Methanomethylophilus	s__	D01_KMJN_T2106131982_bin.167_contig_000034_7_1	GT111_e28	GT111:32|GT8:15|GT2:5	-	-
SGB_5	D01_KMJN_T2106131982_bin.167	d__Archaea;p__Thermoplasmatota;c__Thermoplasmata;o__Methanomassiliicoccales;f__Methanomethylophilaceae;g__Methanomethylophilus;s__	d__Archaea	p__Thermoplasmatota	c__Thermoplasmata	o__Methanomassiliicoccales	f__Methanomethylophilaceae	g__Methanomethylophilus	s__	D01_KMJN_T2106131982_bin.167_contig_000034_7_1	GT8_e99	GT8:25|GT111:1	-	-
SGB_5	D01_KMJN_T2106131982_bin.167	d__Archaea;p__Thermoplasmatota;c__Thermoplasmata;o__Methanomassiliicoccales;f__Methanomethylophilaceae;g__Methanomethylophilus;s__	d__Archaea	p__Thermoplasmatota	c__Thermoplasmata	o__Methanomassiliicoccales	f__Methanomethylophilaceae	g__Methanomethylophilus	s__	D01_KMJN_T2106131982_bin.167_contig_000034_7_1	GT2	GT2:125	-	-
SGB_5	D01_KMJN_T2106131982_bin.167	d__Archaea;p__Thermoplasmatota;c__Thermoplasmata;o__Methanomassiliicoccales;f__Methanomethylophilaceae;g__Methanomethylophilus;s__	d__Archaea	p__Thermoplasmatota	c__Thermoplasmata	o__Methanomassiliicoccales	f__Methanomethylophilaceae	g__Methanomethylophilus	s__	D01_KMJN_T2106131982_bin.167_contig_000044_2_1	GT2	GT2:440|GT4:1	-	-
SGB_5	D01_KMJN_T2106131982_bin.167	d__Archaea;p__Thermoplasmatota;c__Thermoplasmata;o__Methanomassiliicoccales;f__Methanomethylophilaceae;g__Methanomethylophilus;s__	d__Archaea	p__Thermoplasmatota	c__Thermoplasmata	o__Methanomassiliicoccales	f__Methanomethylophilaceae	g__Methanomethylophilus	s__	D01_KMJN_T2106131982_bin.167_contig_000105_19_1	GT4_e2643	GT4:78	-	-
SGB_5	D01_KMJN_T2106131982_bin.167	d__Archaea;p__Thermoplasmatota;c__Thermoplasmata;o__Methanomassiliicoccales;f__Methanomethylophilaceae;g__Methanomethylophilus;s__	d__Archaea	p__Thermoplasmatota	c__Thermoplasmata	o__Methanomassiliicoccales	f__Methanomethylophilaceae	g__Methanomethylophilus	s__	D01_KMJN_T2106131982_bin.167_contig_000183_6_1	AA4_e1	AA4:19	-	-
SGB_5	D01_KMJN_T2106131982_bin.167	d__Archaea;p__Thermoplasmatota;c__Thermoplasmata;o__Methanomassiliicoccales;f__Methanomethylophilaceae;g__Methanomethylophilus;s__	d__Archaea	p__Thermoplasmatota	c__Thermoplasmata	o__Methanomassiliicoccales	f__Methanomethylophilaceae	g__Methanomethylophilus	s__	D01_KMJN_T2106131982_bin.167_contig_000188_2_1	GT2	GT2:41|GT8:12	-	-
SGB_5	D01_KMJN_T2106131982_bin.167	d__Archaea;p__Thermoplasmatota;c__Thermoplasmata;o__Methanomassiliicoccales;f__Methanomethylophilaceae;g__Methanomethylophilus;s__	d__Archaea	p__Thermoplasmatota	c__Thermoplasmata	o__Methanomassiliicoccales	f__Methanomethylophilaceae	g__Methanomethylophilus	s__	D01_KMJN_T2106131982_bin.167_contig_000188_2_1	GT2	GT2:30	-	-
SGB_5	D01_KMJN_T2106131982_bin.167	d__Archaea;p__Thermoplasmatota;c__Thermoplasmata;o__Methanomassiliicoccales;f__Methanomethylophilaceae;g__Methanomethylophilus;s__	d__Archaea	p__Thermoplasmatota	c__Thermoplasmata	o__Methanomassiliicoccales	f__Methanomethylophilaceae	g__Methanomethylophilus	s__	D01_KMJN_T2106131982_bin.167_contig_000055_1_1	GT2	GT2:41|GT8:12	-	-
SGB_5	D01_KMJN_T2106131982_bin.167	d__Archaea;p__Thermoplasmatota;c__Thermoplasmata;o__Methanomassiliicoccales;f__Methanomethylophilaceae;g__Methanomethylophilus;s__	d__Archaea	p__Thermoplasmatota	c__Thermoplasmata	o__Methanomassiliicoccales	f__Methanomethylophilaceae	g__Methanomethylophilus	s__	D01_KMJN_T2106131982_bin.167_contig_000057_3_1	GT2	GT2:125	-	-
SGB_5	D01_KMJN_T2106131982_bin.167	d__Archaea;p__Thermoplasmatota;c__Thermoplasmata;o__Methanomassiliicoccales;f__Methanomethylophilaceae;g__Methanomethylophilus;s__	d__Archaea	p__Thermoplasmatota	c__Thermoplasmata	o__Methanomassiliicoccales	f__Methanomethylophilaceae	g__Methanomethylophilus	s__	D01_KMJN_T2106131982_bin.167_contig_000087_19_1	GT66_e20	GT66:5	-	-
SGB_5	D01_KMJN_T2106131982_bin.167	d__Archaea;p__Thermoplasmatota;c__Thermoplasmata;o__Methanomassiliicoccales;f__Methanomethylophilaceae;g__Methanomethylophilus;s__	d__Archaea	p__Thermoplasmatota	c__Thermoplasmata	o__Methanomassiliicoccales	f__Methanomethylophilaceae	g__Methanomethylophilus	s__	D01_KMJN_T2106131982_bin.167_contig_000105_22_1	GT2	GT2:6	-	-
SGB_5	D01_KMJN_T2106131982_bin.167	d__Archaea;p__Thermoplasmatota;c__Thermoplasmata;o__Methanomassiliicoccales;f__Methanomethylophilaceae;g__Methanomethylophilus;s__	d__Archaea	p__Thermoplasmatota	c__Thermoplasmata	o__Methanomassiliicoccales	f__Methanomethylophilaceae	g__Methanomethylophilus	s__	D01_KMJN_T2106131982_bin.167_contig_000105_7_1	GT2	GT2:5	-	-
SGB_5	D01_KMJN_T2106131982_bin.167	d__Archaea;p__Thermoplasmatota;c__Thermoplasmata;o__Methanomassiliicoccales;f__Methanomethylophilaceae;g__Methanomethylophilus;s__	d__Archaea	p__Thermoplasmatota	c__Thermoplasmata	o__Methanomassiliicoccales	f__Methanomethylophilaceae	g__Methanomethylophilus	s__	D01_KMJN_T2106131982_bin.167_contig_000124_1_1	GT4_e2752	GT4:6	-	-
SGB_5	D01_KMJN_T2106131982_bin.167	d__Archaea;p__Thermoplasmatota;c__Thermoplasmata;o__Methanomassiliicoccales;f__Methanomethylophilaceae;g__Methanomethylophilus;s__	d__Archaea	p__Thermoplasmatota	c__Thermoplasmata	o__Methanomassiliicoccales	f__Methanomethylophilaceae	g__Methanomethylophilus	s__	D01_KMJN_T2106131982_bin.167_contig_000218_4_1	GT8_e210	GT8:19|GT111:14|GT2:6	-	-
SGB_5	D01_KMJN_T2106131982_bin.167	d__Archaea;p__Thermoplasmatota;c__Thermoplasmata;o__Methanomassiliicoccales;f__Methanomethylophilaceae;g__Methanomethylophilus;s__	d__Archaea	p__Thermoplasmatota	c__Thermoplasmata	o__Methanomassiliicoccales	f__Methanomethylophilaceae	g__Methanomethylophilus	s__	D01_KMJN_T2106131982_bin.167_contig_000218_4_1	GT8_e99	GT8:25|GT111:1	-	-
SGB_5	D01_KMJN_T2106131982_bin.167	d__Archaea;p__Thermoplasmatota;c__Thermoplasmata;o__Methanomassiliicoccales;f__Methanomethylophilaceae;g__Methanomethylophilus;s__	d__Archaea	p__Thermoplasmatota	c__Thermoplasmata	o__Methanomassiliicoccales	f__Methanomethylophilaceae	g__Methanomethylophilus	s__	D01_KMJN_T2106131982_bin.167_contig_000218_5_1	GT8_e232	GT8:264|GT2:2	-	-
SGB_5	D01_KMJN_T2106131982_bin.167	d__Archaea;p__Thermoplasmatota;c__Thermoplasmata;o__Methanomassiliicoccales;f__Methanomethylophilaceae;g__Methanomethylophilus;s__	d__Archaea	p__Thermoplasmatota	c__Thermoplasmata	o__Methanomassiliicoccales	f__Methanomethylophilaceae	g__Methanomethylophilus	s__	D01_KMJN_T2106131982_bin.167_contig_000220_6_1	GT2	GT2:125	-	-
SGB_6	D01_KMJN_T2106131982_bin.233	d__Bacteria;p__Bacillota_A;c__Clostridia;o__Oscillospirales;f__Acutalibacteraceae;g__RUG806;s__	d__Bacteria	p__Bacillota_A	c__Clostridia	o__Oscillospirales	f__Acutalibacteraceae	g__RUG806	s__	D01_KMJN_T2106131982_bin.233_contig_000002_110_1	GH109_e7	GH109:31	-	-
SGB_6	D01_KMJN_T2106131982_bin.233	d__Bacteria;p__Bacillota_A;c__Clostridia;o__Oscillospirales;f__Acutalibacteraceae;g__RUG806;s__	d__Bacteria	p__Bacillota_A	c__Clostridia	o__Oscillospirales	f__Acutalibacteraceae	g__RUG806	s__	D01_KMJN_T2106131982_bin.233_contig_000002_37_1	GH36_e69	GH36:7	-	-
SGB_6	D01_KMJN_T2106131982_bin.233	d__Bacteria;p__Bacillota_A;c__Clostridia;o__Oscillospirales;f__Acutalibacteraceae;g__RUG806;s__	d__Bacteria	p__Bacillota_A	c__Clostridia	o__Oscillospirales	f__Acutalibacteraceae	g__RUG806	s__	D01_KMJN_T2106131982_bin.233_contig_000003_1_1	GT4_e1997	GT4:5	-	-
SGB_6	D01_KMJN_T2106131982_bin.233	d__Bacteria;p__Bacillota_A;c__Clostridia;o__Oscillospirales;f__Acutalibacteraceae;g__RUG806;s__	d__Bacteria	p__Bacillota_A	c__Clostridia	o__Oscillospirales	f__Acutalibacteraceae	g__RUG806	s__	D01_KMJN_T2106131982_bin.233_contig_000003_4_1	GT4_e4001	GT4:11	-	-
SGB_6	D01_KMJN_T2106131982_bin.233	d__Bacteria;p__Bacillota_A;c__Clostridia;o__Oscillospirales;f__Acutalibacteraceae;g__RUG806;s__	d__Bacteria	p__Bacillota_A	c__Clostridia	o__Oscillospirales	f__Acutalibacteraceae	g__RUG806	s__	D01_KMJN_T2106131982_bin.233_contig_000004_3_1	GH10_e12	GH10:64|CBM48:16|CE0:13|GH43_12:3|GH62:2|CBM22:1	3.2.1.8:8|3.1.1.73:3|3.2.1.55:1	xylan
SGB_6	D01_KMJN_T2106131982_bin.233	d__Bacteria;p__Bacillota_A;c__Clostridia;o__Oscillospirales;f__Acutalibacteraceae;g__RUG806;s__	d__Bacteria	p__Bacillota_A	c__Clostridia	o__Oscillospirales	f__Acutalibacteraceae	g__RUG806	s__	D01_KMJN_T2106131982_bin.233_contig_000007_66_1	PL8_e17	PL8:42	-	-
SGB_6	D01_KMJN_T2106131982_bin.233	d__Bacteria;p__Bacillota_A;c__Clostridia;o__Oscillospirales;f__Acutalibacteraceae;g__RUG806;s__	d__Bacteria	p__Bacillota_A	c__Clostridia	o__Oscillospirales	f__Acutalibacteraceae	g__RUG806	s__	D01_KMJN_T2106131982_bin.233_contig_000007_80_1	GH130_e32	GH130:50	-	-
SGB_6	D01_KMJN_T2106131982_bin.233	d__Bacteria;p__Bacillota_A;c__Clostridia;o__Oscillospirales;f__Acutalibacteraceae;g__RUG806;s__	d__Bacteria	p__Bacillota_A	c__Clostridia	o__Oscillospirales	f__Acutalibacteraceae	g__RUG806	s__	D01_KMJN_T2106131982_bin.233_contig_000008_19_1	GH39_e101	GH39:15|CBM9:7	-	-
SGB_6	D01_KMJN_T2106131982_bin.233	d__Bacteria;p__Bacillota_A;c__Clostridia;o__Oscillospirales;f__Acutalibacteraceae;g__RUG806;s__	d__Bacteria	p__Bacillota_A	c__Clostridia	o__Oscillospirales	f__Acutalibacteraceae	g__RUG806	s__	D01_KMJN_T2106131982_bin.233_contig_000019_21_1	GH38_e18	GH38:784|CBM32:2	3.2.1.24:1	host glycan
SGB_6	D01_KMJN_T2106131982_bin.233	d__Bacteria;p__Bacillota_A;c__Clostridia;o__Oscillospirales;f__Acutalibacteraceae;g__RUG806;s__	d__Bacteria	p__Bacillota_A	c__Clostridia	o__Oscillospirales	f__Acutalibacteraceae	g__RUG806	s__	D01_KMJN_T2106131982_bin.233_contig_000019_24_1	GH109_e7	GH109:31	-	-
SGB_6	D01_KMJN_T2106131982_bin.233	d__Bacteria;p__Bacillota_A;c__Clostridia;o__Oscillospirales;f__Acutalibacteraceae;g__RUG806;s__	d__Bacteria	p__Bacillota_A	c__Clostridia	o__Oscillospirales	f__Acutalibacteraceae	g__RUG806	s__	D01_KMJN_T2106131982_bin.233_contig_000019_53_1	GH109_e7	GH109:31	-	-
SGB_6	D01_KMJN_T2106131982_bin.233	d__Bacteria;p__Bacillota_A;c__Clostridia;o__Oscillospirales;f__Acutalibacteraceae;g__RUG806;s__	d__Bacteria	p__Bacillota_A	c__Clostridia	o__Oscillospirales	f__Acutalibacteraceae	g__RUG806	s__	D01_KMJN_T2106131982_bin.233_contig_000019_71_1	GH109_e7	GH109:31	-	-
SGB_6	D01_KMJN_T2106131982_bin.233	d__Bacteria;p__Bacillota_A;c__Clostridia;o__Oscillospirales;f__Acutalibacteraceae;g__RUG806;s__	d__Bacteria	p__Bacillota_A	c__Clostridia	o__Oscillospirales	f__Acutalibacteraceae	g__RUG806	s__	D01_KMJN_T2106131982_bin.233_contig_000019_82_1	GH92_e39	GH92:52	-	-
SGB_6	D01_KMJN_T2106131982_bin.233	d__Bacteria;p__Bacillota_A;c__Clostridia;o__Oscillospirales;f__Acutalibacteraceae;g__RUG806;s__	d__Bacteria	p__Bacillota_A	c__Clostridia	o__Oscillospirales	f__Acutalibacteraceae	g__RUG806	s__	D01_KMJN_T2106131982_bin.233_contig_000019_8_1	GH29_e88	GH29:78	3.2.1.51:1	host glycan
SGB_6	D01_KMJN_T2106131982_bin.233	d__Bacteria;p__Bacillota_A;c__Clostridia;o__Oscillospirales;f__Acutalibacteraceae;g__RUG806;s__	d__Bacteria	p__Bacillota_A	c__Clostridia	o__Oscillospirales	f__Acutalibacteraceae	g__RUG806	s__	D01_KMJN_T2106131982_bin.233_contig_000028_43_1	GH2_e104	GH2:483	3.2.1.23:6|3.2.1.31:2	beta-galactan, beta-glucuronan
SGB_6	D01_KMJN_T2106131982_bin.233	d__Bacteria;p__Bacillota_A;c__Clostridia;o__Oscillospirales;f__Acutalibacteraceae;g__RUG806;s__	d__Bacteria	p__Bacillota_A	c__Clostridia	o__Oscillospirales	f__Acutalibacteraceae	g__RUG806	s__	D01_KMJN_T2106131982_bin.233_contig_000028_44_1	GH2_e61	GH2:894|CBM67:5|GH43_34:1|GH42:1	3.2.1.23:12	beta-galactan
SGB_6	D01_KMJN_T2106131982_bin.233	d__Bacteria;p__Bacillota_A;c__Clostridia;o__Oscillospirales;f__Acutalibacteraceae;g__RUG806;s__	d__Bacteria	p__Bacillota_A	c__Clostridia	o__Oscillospirales	f__Acutalibacteraceae	g__RUG806	s__	D01_KMJN_T2106131982_bin.233_contig_000028_45_1	GH39_e93	GH39:10|CBM32:1	-	-
SGB_6	D01_KMJN_T2106131982_bin.233	d__Bacteria;p__Bacillota_A;c__Clostridia;o__Oscillospirales;f__Acutalibacteraceae;g__RUG806;s__	d__Bacteria	p__Bacillota_A	c__Clostridia	o__Oscillospirales	f__Acutalibacteraceae	g__RUG806	s__	D01_KMJN_T2106131982_bin.233_contig_000028_48_1	PL37_e0	PL37:30	4.2.2.20:1|4.2.2.8:1|4.2.2.-:1	host glycan, host glycan
SGB_6	D01_KMJN_T2106131982_bin.233	d__Bacteria;p__Bacillota_A;c__Clostridia;o__Oscillospirales;f__Acutalibacteraceae;g__RUG806;s__	d__Bacteria	p__Bacillota_A	c__Clostridia	o__Oscillospirales	f__Acutalibacteraceae	g__RUG806	s__	D01_KMJN_T2106131982_bin.233_contig_000028_50_1	GH93_e16	GH93:5|CBM13:1|CBM61:1	-	-
SGB_6	D01_KMJN_T2106131982_bin.233	d__Bacteria;p__Bacillota_A;c__Clostridia;o__Oscillospirales;f__Acutalibacteraceae;g__RUG806;s__	d__Bacteria	p__Bacillota_A	c__Clostridia	o__Oscillospirales	f__Acutalibacteraceae	g__RUG806	s__	D01_KMJN_T2106131982_bin.233_contig_000028_66_1	PL8_e17	PL8:42	-	-
SGB_6	D01_KMJN_T2106131982_bin.233	d__Bacteria;p__Bacillota_A;c__Clostridia;o__Oscillospirales;f__Acutalibacteraceae;g__RUG806;s__	d__Bacteria	p__Bacillota_A	c__Clostridia	o__Oscillospirales	f__Acutalibacteraceae	g__RUG806	s__	D01_KMJN_T2106131982_bin.233_contig_000029_43_1	GH127_e0	GH127:2142	3.2.1.185:2	arabinogalactan protein
SGB_6	D01_KMJN_T2106131982_bin.233	d__Bacteria;p__Bacillota_A;c__Clostridia;o__Oscillospirales;f__Acutalibacteraceae;g__RUG806;s__	d__Bacteria	p__Bacillota_A	c__Clostridia	o__Oscillospirales	f__Acutalibacteraceae	g__RUG806	s__	D01_KMJN_T2106131982_bin.233_contig_000030_16_1	GH38_e12	GH38:1305	3.2.1.-:1	alpha-mannan
SGB_6	D01_KMJN_T2106131982_bin.233	d__Bacteria;p__Bacillota_A;c__Clostridia;o__Oscillospirales;f__Acutalibacteraceae;g__RUG806;s__	d__Bacteria	p__Bacillota_A	c__Clostridia	o__Oscillospirales	f__Acutalibacteraceae	g__RUG806	s__	D01_KMJN_T2106131982_bin.233_contig_000030_44_1	GH2_e10	GH2:14	-	-
SGB_6	D01_KMJN_T2106131982_bin.233	d__Bacteria;p__Bacillota_A;c__Clostridia;o__Oscillospirales;f__Acutalibacteraceae;g__RUG806;s__	d__Bacteria	p__Bacillota_A	c__Clostridia	o__Oscillospirales	f__Acutalibacteraceae	g__RUG806	s__	D01_KMJN_T2106131982_bin.233_contig_000030_46_1	CBM67_e28	CBM67:192|GH78:190|CBM0:1|CBM66:1	3.2.1.40:1	rhamnose
SGB_6	D01_KMJN_T2106131982_bin.233	d__Bacteria;p__Bacillota_A;c__Clostridia;o__Oscillospirales;f__Acutalibacteraceae;g__RUG806;s__	d__Bacteria	p__Bacillota_A	c__Clostridia	o__Oscillospirales	f__Acutalibacteraceae	g__RUG806	s__	D01_KMJN_T2106131982_bin.233_contig_000030_46_1	GH78_e83	GH78:23	-	-
SGB_6	D01_KMJN_T2106131982_bin.233	d__Bacteria;p__Bacillota_A;c__Clostridia;o__Oscillospirales;f__Acutalibacteraceae;g__RUG806;s__	d__Bacteria	p__Bacillota_A	c__Clostridia	o__Oscillospirales	f__Acutalibacteraceae	g__RUG806	s__	D01_KMJN_T2106131982_bin.233_contig_000033_28_1	GH163_e8	GH163:8	-	-
SGB_6	D01_KMJN_T2106131982_bin.233	d__Bacteria;p__Bacillota_A;c__Clostridia;o__Oscillospirales;f__Acutalibacteraceae;g__RUG806;s__	d__Bacteria	p__Bacillota_A	c__Clostridia	o__Oscillospirales	f__Acutalibacteraceae	g__RUG806	s__	D01_KMJN_T2106131982_bin.233_contig_000033_29_1	CBM67_e28	CBM67:192|GH78:190|CBM0:1|CBM66:1	3.2.1.40:1	rhamnose
SGB_6	D01_KMJN_T2106131982_bin.233	d__Bacteria;p__Bacillota_A;c__Clostridia;o__Oscillospirales;f__Acutalibacteraceae;g__RUG806;s__	d__Bacteria	p__Bacillota_A	c__Clostridia	o__Oscillospirales	f__Acutalibacteraceae	g__RUG806	s__	D01_KMJN_T2106131982_bin.233_contig_000033_29_1	GH78_e58	GH78:41|CBM67:8|CBM0:1	3.2.1.40:1	alpha-rhamnoside
SGB_6	D01_KMJN_T2106131982_bin.233	d__Bacteria;p__Bacillota_A;c__Clostridia;o__Oscillospirales;f__Acutalibacteraceae;g__RUG806;s__	d__Bacteria	p__Bacillota_A	c__Clostridia	o__Oscillospirales	f__Acutalibacteraceae	g__RUG806	s__	D01_KMJN_T2106131982_bin.233_contig_000033_51_1	GH31_e77	GH31:707	-	-
SGB_6	D01_KMJN_T2106131982_bin.233	d__Bacteria;p__Bacillota_A;c__Clostridia;o__Oscillospirales;f__Acutalibacteraceae;g__RUG806;s__	d__Bacteria	p__Bacillota_A	c__Clostridia	o__Oscillospirales	f__Acutalibacteraceae	g__RUG806	s__	D01_KMJN_T2106131982_bin.233_contig_000033_68_1	GH92_e17	GH92:778	3.2.1.113:2	host glycan
SGB_6	D01_KMJN_T2106131982_bin.233	d__Bacteria;p__Bacillota_A;c__Clostridia;o__Oscillospirales;f__Acutalibacteraceae;g__RUG806;s__	d__Bacteria	p__Bacillota_A	c__Clostridia	o__Oscillospirales	f__Acutalibacteraceae	g__RUG806	s__	D01_KMJN_T2106131982_bin.233_contig_000037_5_1	GH4_e2	GH4:1014	-	-
SGB_6	D01_KMJN_T2106131982_bin.233	d__Bacteria;p__Bacillota_A;c__Clostridia;o__Oscillospirales;f__Acutalibacteraceae;g__RUG806;s__	d__Bacteria	p__Bacillota_A	c__Clostridia	o__Oscillospirales	f__Acutalibacteraceae	g__RUG806	s__	D01_KMJN_T2106131982_bin.233_contig_000038_50_1	GH36_e27	GH36:304	3.2.1.22:2	alpha-galactan
SGB_6	D01_KMJN_T2106131982_bin.233	d__Bacteria;p__Bacillota_A;c__Clostridia;o__Oscillospirales;f__Acutalibacteraceae;g__RUG806;s__	d__Bacteria	p__Bacillota_A	c__Clostridia	o__Oscillospirales	f__Acutalibacteraceae	g__RUG806	s__	D01_KMJN_T2106131982_bin.233_contig_000039_70_1	GH106_e28	GH106:20	3.2.1.40:2	pectin
SGB_6	D01_KMJN_T2106131982_bin.233	d__Bacteria;p__Bacillota_A;c__Clostridia;o__Oscillospirales;f__Acutalibacteraceae;g__RUG806;s__	d__Bacteria	p__Bacillota_A	c__Clostridia	o__Oscillospirales	f__Acutalibacteraceae	g__RUG806	s__	D01_KMJN_T2106131982_bin.233_contig_000042_7_1	GH110_e0	GH110:116|CBM51:1	-	-
SGB_6	D01_KMJN_T2106131982_bin.233	d__Bacteria;p__Bacillota_A;c__Clostridia;o__Oscillospirales;f__Acutalibacteraceae;g__RUG806;s__	d__Bacteria	p__Bacillota_A	c__Clostridia	o__Oscillospirales	f__Acutalibacteraceae	g__RUG806	s__	D01_KMJN_T2106131982_bin.233_contig_000043_53_1	GH39_e93	GH39:10|CBM32:1	-	-
SGB_6	D01_KMJN_T2106131982_bin.233	d__Bacteria;p__Bacillota_A;c__Clostridia;o__Oscillospirales;f__Acutalibacteraceae;g__RUG806;s__	d__Bacteria	p__Bacillota_A	c__Clostridia	o__Oscillospirales	f__Acutalibacteraceae	g__RUG806	s__	D01_KMJN_T2106131982_bin.233_contig_000046_26_1	GH2_e64	GH2:327|CBM13:1|CBM32:1	3.2.1.23:6	beta-galactan
SGB_6	D01_KMJN_T2106131982_bin.233	d__Bacteria;p__Bacillota_A;c__Clostridia;o__Oscillospirales;f__Acutalibacteraceae;g__RUG806;s__	d__Bacteria	p__Bacillota_A	c__Clostridia	o__Oscillospirales	f__Acutalibacteraceae	g__RUG806	s__	D01_KMJN_T2106131982_bin.233_contig_000046_4_1	GH29_e70	GH29:194	3.2.1.51:58	host glycan
SGB_6	D01_KMJN_T2106131982_bin.233	d__Bacteria;p__Bacillota_A;c__Clostridia;o__Oscillospirales;f__Acutalibacteraceae;g__RUG806;s__	d__Bacteria	p__Bacillota_A	c__Clostridia	o__Oscillospirales	f__Acutalibacteraceae	g__RUG806	s__	D01_KMJN_T2106131982_bin.233_contig_000046_51_1	GH123_e13	GH123:7|CBM32:1	-	-
SGB_6	D01_KMJN_T2106131982_bin.233	d__Bacteria;p__Bacillota_A;c__Clostridia;o__Oscillospirales;f__Acutalibacteraceae;g__RUG806;s__	d__Bacteria	p__Bacillota_A	c__Clostridia	o__Oscillospirales	f__Acutalibacteraceae	g__RUG806	s__	D01_KMJN_T2106131982_bin.233_contig_000050_6_1	GT2	GT2:41|GT8:12	-	-
SGB_6	D01_KMJN_T2106131982_bin.233	d__Bacteria;p__Bacillota_A;c__Clostridia;o__Oscillospirales;f__Acutalibacteraceae;g__RUG806;s__	d__Bacteria	p__Bacillota_A	c__Clostridia	o__Oscillospirales	f__Acutalibacteraceae	g__RUG806	s__	D01_KMJN_T2106131982_bin.233_contig_000055_50_1	GH27_e10	GH27:31|CBM51:1	-	-
SGB_6	D01_KMJN_T2106131982_bin.233	d__Bacteria;p__Bacillota_A;c__Clostridia;o__Oscillospirales;f__Acutalibacteraceae;g__RUG806;s__	d__Bacteria	p__Bacillota_A	c__Clostridia	o__Oscillospirales	f__Acutalibacteraceae	g__RUG806	s__	D01_KMJN_T2106131982_bin.233_contig_000055_66_1	GH25_e238	GH25:6|CBM13:1	-	-
SGB_6	D01_KMJN_T2106131982_bin.233	d__Bacteria;p__Bacillota_A;c__Clostridia;o__Oscillospirales;f__Acutalibacteraceae;g__RUG806;s__	d__Bacteria	p__Bacillota_A	c__Clostridia	o__Oscillospirales	f__Acutalibacteraceae	g__RUG806	s__	D01_KMJN_T2106131982_bin.233_contig_000055_76_1	GH3_e0	GH3:1894|GH67:1|CBM6:1|CBM32:1	3.2.1.37:92|3.2.1.55:39|3.2.1.21:1|3.2.1.6:1|3.2.1.73:1	xylan, arabinan, beta-glucan, beta-glucan
SGB_6	D01_KMJN_T2106131982_bin.233	d__Bacteria;p__Bacillota_A;c__Clostridia;o__Oscillospirales;f__Acutalibacteraceae;g__RUG806;s__	d__Bacteria	p__Bacillota_A	c__Clostridia	o__Oscillospirales	f__Acutalibacteraceae	g__RUG806	s__	D01_KMJN_T2106131982_bin.233_contig_000055_7_1	GT2	GT2:15	-	-
SGB_6	D01_KMJN_T2106131982_bin.233	d__Bacteria;p__Bacillota_A;c__Clostridia;o__Oscillospirales;f__Acutalibacteraceae;g__RUG806;s__	d__Bacteria	p__Bacillota_A	c__Clostridia	o__Oscillospirales	f__Acutalibacteraceae	g__RUG806	s__	D01_KMJN_T2106131982_bin.233_contig_000055_89_1	GH28_e10	GH28:407|CE8:1|CE19:1|GH43_18:1	3.2.1.67:1	pectin
SGB_6	D01_KMJN_T2106131982_bin.233	d__Bacteria;p__Bacillota_A;c__Clostridia;o__Oscillospirales;f__Acutalibacteraceae;g__RUG806;s__	d__Bacteria	p__Bacillota_A	c__Clostridia	o__Oscillospirales	f__Acutalibacteraceae	g__RUG806	s__	D01_KMJN_T2106131982_bin.233_contig_000056_55_1	GH35_e23	GH35:1719|CBM13:1|CBM32:1	3.2.1.23:8|3.2.1.-:2|3.2.1.38:1	pectin, beta-galactan
SGB_6	D01_KMJN_T2106131982_bin.233	d__Bacteria;p__Bacillota_A;c__Clostridia;o__Oscillospirales;f__Acutalibacteraceae;g__RUG806;s__	d__Bacteria	p__Bacillota_A	c__Clostridia	o__Oscillospirales	f__Acutalibacteraceae	g__RUG806	s__	D01_KMJN_T2106131982_bin.233_contig_000056_85_1	GH163_e14	GH163:6	-	-
SGB_6	D01_KMJN_T2106131982_bin.233	d__Bacteria;p__Bacillota_A;c__Clostridia;o__Oscillospirales;f__Acutalibacteraceae;g__RUG806;s__	d__Bacteria	p__Bacillota_A	c__Clostridia	o__Oscillospirales	f__Acutalibacteraceae	g__RUG806	s__	D01_KMJN_T2106131982_bin.233_contig_000067_112_1	GH38_e18	GH38:784|CBM32:2	3.2.1.24:1	host glycan
SGB_6	D01_KMJN_T2106131982_bin.233	d__Bacteria;p__Bacillota_A;c__Clostridia;o__Oscillospirales;f__Acutalibacteraceae;g__RUG806;s__	d__Bacteria	p__Bacillota_A	c__Clostridia	o__Oscillospirales	f__Acutalibacteraceae	g__RUG806	s__	D01_KMJN_T2106131982_bin.233_contig_000067_72_1	GH13_e122	GH13_31:1547|GH13_40:132|GH13:79|GH13_29:30|GH13_23:5|GH13_17:3|GH13_36:3|GH13_44:1|GT25:1|GT5:1	5.4.99.11:5|3.2.1.20:4|3.2.1.10:1|3.2.1.-:1|3.2.1.70:1	sucrose, sucrose, starch, starch, starch, starch
SGB_6	D01_KMJN_T2106131982_bin.233	d__Bacteria;p__Bacillota_A;c__Clostridia;o__Oscillospirales;f__Acutalibacteraceae;g__RUG806;s__	d__Bacteria	p__Bacillota_A	c__Clostridia	o__Oscillospirales	f__Acutalibacteraceae	g__RUG806	s__	D01_KMJN_T2106131982_bin.233_contig_000067_92_1	CE9_e78	CE9:112	-	-
SGB_6	D01_KMJN_T2106131982_bin.233	d__Bacteria;p__Bacillota_A;c__Clostridia;o__Oscillospirales;f__Acutalibacteraceae;g__RUG806;s__	d__Bacteria	p__Bacillota_A	c__Clostridia	o__Oscillospirales	f__Acutalibacteraceae	g__RUG806	s__	D01_KMJN_T2106131982_bin.233_contig_000068_4_1	GT2	GT2:308	-	-
SGB_6	D01_KMJN_T2106131982_bin.233	d__Bacteria;p__Bacillota_A;c__Clostridia;o__Oscillospirales;f__Acutalibacteraceae;g__RUG806;s__	d__Bacteria	p__Bacillota_A	c__Clostridia	o__Oscillospirales	f__Acutalibacteraceae	g__RUG806	s__	D01_KMJN_T2106131982_bin.233_contig_000069_27_1	GH172_e20	GH172:279	-	-
SGB_6	D01_KMJN_T2106131982_bin.233	d__Bacteria;p__Bacillota_A;c__Clostridia;o__Oscillospirales;f__Acutalibacteraceae;g__RUG806;s__	d__Bacteria	p__Bacillota_A	c__Clostridia	o__Oscillospirales	f__Acutalibacteraceae	g__RUG806	s__	D01_KMJN_T2106131982_bin.233_contig_000076_15_1	GH42_e20	GH42:2137	3.2.1.23:22	arabinogalactan protein
SGB_6	D01_KMJN_T2106131982_bin.233	d__Bacteria;p__Bacillota_A;c__Clostridia;o__Oscillospirales;f__Acutalibacteraceae;g__RUG806;s__	d__Bacteria	p__Bacillota_A	c__Clostridia	o__Oscillospirales	f__Acutalibacteraceae	g__RUG806	s__	D01_KMJN_T2106131982_bin.233_contig_000078_25_1	GH141_e24	GH141:42	-	-
SGB_6	D01_KMJN_T2106131982_bin.233	d__Bacteria;p__Bacillota_A;c__Clostridia;o__Oscillospirales;f__Acutalibacteraceae;g__RUG806;s__	d__Bacteria	p__Bacillota_A	c__Clostridia	o__Oscillospirales	f__Acutalibacteraceae	g__RUG806	s__	D01_KMJN_T2106131982_bin.233_contig_000002_20_1	GH78_e15	GH78:6|CBM67:1	-	-
SGB_6	D01_KMJN_T2106131982_bin.233	d__Bacteria;p__Bacillota_A;c__Clostridia;o__Oscillospirales;f__Acutalibacteraceae;g__RUG806;s__	d__Bacteria	p__Bacillota_A	c__Clostridia	o__Oscillospirales	f__Acutalibacteraceae	g__RUG806	s__	D01_KMJN_T2106131982_bin.233_contig_000002_22_1	GH3_e165	GH3:569	3.2.1.21:33|3.2.1.37:3|3.2.1.-:3|3.2.1.74:1	beta-glucan, xylan, beta-glucan, beta-glucan
SGB_6	D01_KMJN_T2106131982_bin.233	d__Bacteria;p__Bacillota_A;c__Clostridia;o__Oscillospirales;f__Acutalibacteraceae;g__RUG806;s__	d__Bacteria	p__Bacillota_A	c__Clostridia	o__Oscillospirales	f__Acutalibacteraceae	g__RUG806	s__	D01_KMJN_T2106131982_bin.233_contig_000002_33_1	CE4_e320	CE4:45|GH2:1	-	-
SGB_6	D01_KMJN_T2106131982_bin.233	d__Bacteria;p__Bacillota_A;c__Clostridia;o__Oscillospirales;f__Acutalibacteraceae;g__RUG806;s__	d__Bacteria	p__Bacillota_A	c__Clostridia	o__Oscillospirales	f__Acutalibacteraceae	g__RUG806	s__	D01_KMJN_T2106131982_bin.233_contig_000002_42_1	GH16_e307	GH16:7|GH43_24:1	-	-
SGB_6	D01_KMJN_T2106131982_bin.233	d__Bacteria;p__Bacillota_A;c__Clostridia;o__Oscillospirales;f__Acutalibacteraceae;g__RUG806;s__	d__Bacteria	p__Bacillota_A	c__Clostridia	o__Oscillospirales	f__Acutalibacteraceae	g__RUG806	s__	D01_KMJN_T2106131982_bin.233_contig_000002_47_1	GH36_e9	GH36:29	-	-
SGB_6	D01_KMJN_T2106131982_bin.233	d__Bacteria;p__Bacillota_A;c__Clostridia;o__Oscillospirales;f__Acutalibacteraceae;g__RUG806;s__	d__Bacteria	p__Bacillota_A	c__Clostridia	o__Oscillospirales	f__Acutalibacteraceae	g__RUG806	s__	D01_KMJN_T2106131982_bin.233_contig_000002_51_1	GH27_e14	GH27:1009|CBM51:211|CBM13:62|CBM35:17|CBM6:6|CBM1:4|CBM32:2|GH36:1|GH134:1|CE0:1|CBM64:1	3.2.1.22:58|2.4.1.-:1	alpha-galactan, raffinose
SGB_6	D01_KMJN_T2106131982_bin.233	d__Bacteria;p__Bacillota_A;c__Clostridia;o__Oscillospirales;f__Acutalibacteraceae;g__RUG806;s__	d__Bacteria	p__Bacillota_A	c__Clostridia	o__Oscillospirales	f__Acutalibacteraceae	g__RUG806	s__	D01_KMJN_T2106131982_bin.233_contig_000002_9_1	GT2	GT2:340	-	-
SGB_6	D01_KMJN_T2106131982_bin.233	d__Bacteria;p__Bacillota_A;c__Clostridia;o__Oscillospirales;f__Acutalibacteraceae;g__RUG806;s__	d__Bacteria	p__Bacillota_A	c__Clostridia	o__Oscillospirales	f__Acutalibacteraceae	g__RUG806	s__	D01_KMJN_T2106131982_bin.233_contig_000010_1_1	GH109_e2	GH109:143	-	-
SGB_6	D01_KMJN_T2106131982_bin.233	d__Bacteria;p__Bacillota_A;c__Clostridia;o__Oscillospirales;f__Acutalibacteraceae;g__RUG806;s__	d__Bacteria	p__Bacillota_A	c__Clostridia	o__Oscillospirales	f__Acutalibacteraceae	g__RUG806	s__	D01_KMJN_T2106131982_bin.233_contig_000012_5_1	GH130_e32	GH130:50	-	-
SGB_6	D01_KMJN_T2106131982_bin.233	d__Bacteria;p__Bacillota_A;c__Clostridia;o__Oscillospirales;f__Acutalibacteraceae;g__RUG806;s__	d__Bacteria	p__Bacillota_A	c__Clostridia	o__Oscillospirales	f__Acutalibacteraceae	g__RUG806	s__	D01_KMJN_T2106131982_bin.233_contig_000015_64_1	GH25_e146	GH25:11	-	-
SGB_6	D01_KMJN_T2106131982_bin.233	d__Bacteria;p__Bacillota_A;c__Clostridia;o__Oscillospirales;f__Acutalibacteraceae;g__RUG806;s__	d__Bacteria	p__Bacillota_A	c__Clostridia	o__Oscillospirales	f__Acutalibacteraceae	g__RUG806	s__	D01_KMJN_T2106131982_bin.233_contig_000019_50_1	GH116_e5	GH116:19	-	-
SGB_6	D01_KMJN_T2106131982_bin.233	d__Bacteria;p__Bacillota_A;c__Clostridia;o__Oscillospirales;f__Acutalibacteraceae;g__RUG806;s__	d__Bacteria	p__Bacillota_A	c__Clostridia	o__Oscillospirales	f__Acutalibacteraceae	g__RUG806	s__	D01_KMJN_T2106131982_bin.233_contig_000025_14_1	GH63_e5	GH63:158	-	-
SGB_6	D01_KMJN_T2106131982_bin.233	d__Bacteria;p__Bacillota_A;c__Clostridia;o__Oscillospirales;f__Acutalibacteraceae;g__RUG806;s__	d__Bacteria	p__Bacillota_A	c__Clostridia	o__Oscillospirales	f__Acutalibacteraceae	g__RUG806	s__	D01_KMJN_T2106131982_bin.233_contig_000028_29_1	GH125_e0	GH125:1681	3.2.1.-:2	alpha-mannan
SGB_6	D01_KMJN_T2106131982_bin.233	d__Bacteria;p__Bacillota_A;c__Clostridia;o__Oscillospirales;f__Acutalibacteraceae;g__RUG806;s__	d__Bacteria	p__Bacillota_A	c__Clostridia	o__Oscillospirales	f__Acutalibacteraceae	g__RUG806	s__	D01_KMJN_T2106131982_bin.233_contig_000028_60_1	GH43_e302	GH43_28:123|CBM32:17|CBM0:5	-	-
SGB_6	D01_KMJN_T2106131982_bin.233	d__Bacteria;p__Bacillota_A;c__Clostridia;o__Oscillospirales;f__Acutalibacteraceae;g__RUG806;s__	d__Bacteria	p__Bacillota_A	c__Clostridia	o__Oscillospirales	f__Acutalibacteraceae	g__RUG806	s__	D01_KMJN_T2106131982_bin.233_contig_000029_26_1	GT35_e0	GT35:17065|GH77:18|GH13_39:1	2.4.1.1:158	-
SGB_6	D01_KMJN_T2106131982_bin.233	d__Bacteria;p__Bacillota_A;c__Clostridia;o__Oscillospirales;f__Acutalibacteraceae;g__RUG806;s__	d__Bacteria	p__Bacillota_A	c__Clostridia	o__Oscillospirales	f__Acutalibacteraceae	g__RUG806	s__	D01_KMJN_T2106131982_bin.233_contig_000029_27_1	GH13_e89	GH13_39:173|CBM34:90|GH77:35|GH13:18|GH13_20:2|CBM48:1	-	sucrose
SGB_6	D01_KMJN_T2106131982_bin.233	d__Bacteria;p__Bacillota_A;c__Clostridia;o__Oscillospirales;f__Acutalibacteraceae;g__RUG806;s__	d__Bacteria	p__Bacillota_A	c__Clostridia	o__Oscillospirales	f__Acutalibacteraceae	g__RUG806	s__	D01_KMJN_T2106131982_bin.233_contig_000030_36_1	GH141_e20	GH141:24|CBM32:1|CBM6:1	-	-
SGB_6	D01_KMJN_T2106131982_bin.233	d__Bacteria;p__Bacillota_A;c__Clostridia;o__Oscillospirales;f__Acutalibacteraceae;g__RUG806;s__	d__Bacteria	p__Bacillota_A	c__Clostridia	o__Oscillospirales	f__Acutalibacteraceae	g__RUG806	s__	D01_KMJN_T2106131982_bin.233_contig_000030_48_1	GH163_e8	GH163:8	-	-
SGB_6	D01_KMJN_T2106131982_bin.233	d__Bacteria;p__Bacillota_A;c__Clostridia;o__Oscillospirales;f__Acutalibacteraceae;g__RUG806;s__	d__Bacteria	p__Bacillota_A	c__Clostridia	o__Oscillospirales	f__Acutalibacteraceae	g__RUG806	s__	D01_KMJN_T2106131982_bin.233_contig_000030_4_1	CBM67_e28	CBM67:192|GH78:190|CBM0:1|CBM66:1	3.2.1.40:1	rhamnose
SGB_6	D01_KMJN_T2106131982_bin.233	d__Bacteria;p__Bacillota_A;c__Clostridia;o__Oscillospirales;f__Acutalibacteraceae;g__RUG806;s__	d__Bacteria	p__Bacillota_A	c__Clostridia	o__Oscillospirales	f__Acutalibacteraceae	g__RUG806	s__	D01_KMJN_T2106131982_bin.233_contig_000030_4_1	GH78_e80	GH78:1278|CBM67:96|GH3:3|GH0:2|GH18:2|CBM0:1	3.2.1.40:8|3.1.1.73:2	alpha-rhamnoside
SGB_6	D01_KMJN_T2106131982_bin.233	d__Bacteria;p__Bacillota_A;c__Clostridia;o__Oscillospirales;f__Acutalibacteraceae;g__RUG806;s__	d__Bacteria	p__Bacillota_A	c__Clostridia	o__Oscillospirales	f__Acutalibacteraceae	g__RUG806	s__	D01_KMJN_T2106131982_bin.233_contig_000033_41_1	GH29_e64	GH29:18	-	-
SGB_6	D01_KMJN_T2106131982_bin.233	d__Bacteria;p__Bacillota_A;c__Clostridia;o__Oscillospirales;f__Acutalibacteraceae;g__RUG806;s__	d__Bacteria	p__Bacillota_A	c__Clostridia	o__Oscillospirales	f__Acutalibacteraceae	g__RUG806	s__	D01_KMJN_T2106131982_bin.233_contig_000034_1_1	GH165_e12	GH165:69|GH0:1	-	-
SGB_6	D01_KMJN_T2106131982_bin.233	d__Bacteria;p__Bacillota_A;c__Clostridia;o__Oscillospirales;f__Acutalibacteraceae;g__RUG806;s__	d__Bacteria	p__Bacillota_A	c__Clostridia	o__Oscillospirales	f__Acutalibacteraceae	g__RUG806	s__	D01_KMJN_T2106131982_bin.233_contig_000034_2_1	GH38_e23	GH38:58	-	-
SGB_6	D01_KMJN_T2106131982_bin.233	d__Bacteria;p__Bacillota_A;c__Clostridia;o__Oscillospirales;f__Acutalibacteraceae;g__RUG806;s__	d__Bacteria	p__Bacillota_A	c__Clostridia	o__Oscillospirales	f__Acutalibacteraceae	g__RUG806	s__	D01_KMJN_T2106131982_bin.233_contig_000037_2_1	GH30_e63	GH30:4|GH30_4:3	-	-
SGB_6	D01_KMJN_T2106131982_bin.233	d__Bacteria;p__Bacillota_A;c__Clostridia;o__Oscillospirales;f__Acutalibacteraceae;g__RUG806;s__	d__Bacteria	p__Bacillota_A	c__Clostridia	o__Oscillospirales	f__Acutalibacteraceae	g__RUG806	s__	D01_KMJN_T2106131982_bin.233_contig_000038_16_1	GH43_e72	GH43_17:9|GH43:1	-	-
SGB_6	D01_KMJN_T2106131982_bin.233	d__Bacteria;p__Bacillota_A;c__Clostridia;o__Oscillospirales;f__Acutalibacteraceae;g__RUG806;s__	d__Bacteria	p__Bacillota_A	c__Clostridia	o__Oscillospirales	f__Acutalibacteraceae	g__RUG806	s__	D01_KMJN_T2106131982_bin.233_contig_000038_24_1	GH163_e14	GH163:6	-	-
SGB_6	D01_KMJN_T2106131982_bin.233	d__Bacteria;p__Bacillota_A;c__Clostridia;o__Oscillospirales;f__Acutalibacteraceae;g__RUG806;s__	d__Bacteria	p__Bacillota_A	c__Clostridia	o__Oscillospirales	f__Acutalibacteraceae	g__RUG806	s__	D01_KMJN_T2106131982_bin.233_contig_000038_25_1	GH95_e1	GH95:1763|CBM13:26|CBM2:14|CE6:11|CBM6:7|CBM32:5|CE8:2|GH29:1|CE12:1|CBM5:1|GH1:1	3.2.1.-:3|3.2.1.63:2	pectin, xylan, xyloglucan, host glycan
SGB_6	D01_KMJN_T2106131982_bin.233	d__Bacteria;p__Bacillota_A;c__Clostridia;o__Oscillospirales;f__Acutalibacteraceae;g__RUG806;s__	d__Bacteria	p__Bacillota_A	c__Clostridia	o__Oscillospirales	f__Acutalibacteraceae	g__RUG806	s__	D01_KMJN_T2106131982_bin.233_contig_000038_51_1	GH51_e0	GH51:2271	3.2.1.55:37	arabinan
SGB_6	D01_KMJN_T2106131982_bin.233	d__Bacteria;p__Bacillota_A;c__Clostridia;o__Oscillospirales;f__Acutalibacteraceae;g__RUG806;s__	d__Bacteria	p__Bacillota_A	c__Clostridia	o__Oscillospirales	f__Acutalibacteraceae	g__RUG806	s__	D01_KMJN_T2106131982_bin.233_contig_000038_65_1	GH20_e12	GH20:1706|CBM32:19|CBM0:2	3.2.1.52:18|3.2.1.-:1	host glycan, host glycan
SGB_6	D01_KMJN_T2106131982_bin.233	d__Bacteria;p__Bacillota_A;c__Clostridia;o__Oscillospirales;f__Acutalibacteraceae;g__RUG806;s__	d__Bacteria	p__Bacillota_A	c__Clostridia	o__Oscillospirales	f__Acutalibacteraceae	g__RUG806	s__	D01_KMJN_T2106131982_bin.233_contig_000039_28_1	GH109_e7	GH109:31	-	-
SGB_6	D01_KMJN_T2106131982_bin.233	d__Bacteria;p__Bacillota_A;c__Clostridia;o__Oscillospirales;f__Acutalibacteraceae;g__RUG806;s__	d__Bacteria	p__Bacillota_A	c__Clostridia	o__Oscillospirales	f__Acutalibacteraceae	g__RUG806	s__	D01_KMJN_T2106131982_bin.233_contig_000039_66_1	CBM67_e3	CBM67:11|GH78:11	-	rhamnose
SGB_6	D01_KMJN_T2106131982_bin.233	d__Bacteria;p__Bacillota_A;c__Clostridia;o__Oscillospirales;f__Acutalibacteraceae;g__RUG806;s__	d__Bacteria	p__Bacillota_A	c__Clostridia	o__Oscillospirales	f__Acutalibacteraceae	g__RUG806	s__	D01_KMJN_T2106131982_bin.233_contig_000039_66_1	GH78_e29	GH78:133|CBM67:9	-	-
SGB_6	D01_KMJN_T2106131982_bin.233	d__Bacteria;p__Bacillota_A;c__Clostridia;o__Oscillospirales;f__Acutalibacteraceae;g__RUG806;s__	d__Bacteria	p__Bacillota_A	c__Clostridia	o__Oscillospirales	f__Acutalibacteraceae	g__RUG806	s__	D01_KMJN_T2106131982_bin.233_contig_000039_68_1	GH33_e59	GH33:12	-	-
SGB_6	D01_KMJN_T2106131982_bin.233	d__Bacteria;p__Bacillota_A;c__Clostridia;o__Oscillospirales;f__Acutalibacteraceae;g__RUG806;s__	d__Bacteria	p__Bacillota_A	c__Clostridia	o__Oscillospirales	f__Acutalibacteraceae	g__RUG806	s__	D01_KMJN_T2106131982_bin.233_contig_000039_71_1	GH4_e17	GH4:1013	3.2.1.22:9	raffinose
SGB_6	D01_KMJN_T2106131982_bin.233	d__Bacteria;p__Bacillota_A;c__Clostridia;o__Oscillospirales;f__Acutalibacteraceae;g__RUG806;s__	d__Bacteria	p__Bacillota_A	c__Clostridia	o__Oscillospirales	f__Acutalibacteraceae	g__RUG806	s__	D01_KMJN_T2106131982_bin.233_contig_000041_10_1	GH36_e42	GH36:47	-	-
SGB_6	D01_KMJN_T2106131982_bin.233	d__Bacteria;p__Bacillota_A;c__Clostridia;o__Oscillospirales;f__Acutalibacteraceae;g__RUG806;s__	d__Bacteria	p__Bacillota_A	c__Clostridia	o__Oscillospirales	f__Acutalibacteraceae	g__RUG806	s__	D01_KMJN_T2106131982_bin.233_contig_000041_12_1	GH78_e55	GH78:6|CBM67:3	-	-
SGB_6	D01_KMJN_T2106131982_bin.233	d__Bacteria;p__Bacillota_A;c__Clostridia;o__Oscillospirales;f__Acutalibacteraceae;g__RUG806;s__	d__Bacteria	p__Bacillota_A	c__Clostridia	o__Oscillospirales	f__Acutalibacteraceae	g__RUG806	s__	D01_KMJN_T2106131982_bin.233_contig_000043_15_1	GH2_e104	GH2:483	3.2.1.23:6|3.2.1.31:2	beta-galactan, beta-glucuronan
SGB_6	D01_KMJN_T2106131982_bin.233	d__Bacteria;p__Bacillota_A;c__Clostridia;o__Oscillospirales;f__Acutalibacteraceae;g__RUG806;s__	d__Bacteria	p__Bacillota_A	c__Clostridia	o__Oscillospirales	f__Acutalibacteraceae	g__RUG806	s__	D01_KMJN_T2106131982_bin.233_contig_000043_16_1	CBM67_e28	CBM67:192|GH78:190|CBM0:1|CBM66:1	3.2.1.40:1	rhamnose
SGB_6	D01_KMJN_T2106131982_bin.233	d__Bacteria;p__Bacillota_A;c__Clostridia;o__Oscillospirales;f__Acutalibacteraceae;g__RUG806;s__	d__Bacteria	p__Bacillota_A	c__Clostridia	o__Oscillospirales	f__Acutalibacteraceae	g__RUG806	s__	D01_KMJN_T2106131982_bin.233_contig_000043_16_1	GH78_e15	GH78:6|CBM67:1	-	-
SGB_6	D01_KMJN_T2106131982_bin.233	d__Bacteria;p__Bacillota_A;c__Clostridia;o__Oscillospirales;f__Acutalibacteraceae;g__RUG806;s__	d__Bacteria	p__Bacillota_A	c__Clostridia	o__Oscillospirales	f__Acutalibacteraceae	g__RUG806	s__	D01_KMJN_T2106131982_bin.233_contig_000043_50_1	GH33_e108	GH33:63|CE6:3	-	-
SGB_6	D01_KMJN_T2106131982_bin.233	d__Bacteria;p__Bacillota_A;c__Clostridia;o__Oscillospirales;f__Acutalibacteraceae;g__RUG806;s__	d__Bacteria	p__Bacillota_A	c__Clostridia	o__Oscillospirales	f__Acutalibacteraceae	g__RUG806	s__	D01_KMJN_T2106131982_bin.233_contig_000043_52_1	GH163_e14	GH163:6	-	-
SGB_6	D01_KMJN_T2106131982_bin.233	d__Bacteria;p__Bacillota_A;c__Clostridia;o__Oscillospirales;f__Acutalibacteraceae;g__RUG806;s__	d__Bacteria	p__Bacillota_A	c__Clostridia	o__Oscillospirales	f__Acutalibacteraceae	g__RUG806	s__	D01_KMJN_T2106131982_bin.233_contig_000043_55_1	GH109_e7	GH109:31	-	-
SGB_6	D01_KMJN_T2106131982_bin.233	d__Bacteria;p__Bacillota_A;c__Clostridia;o__Oscillospirales;f__Acutalibacteraceae;g__RUG806;s__	d__Bacteria	p__Bacillota_A	c__Clostridia	o__Oscillospirales	f__Acutalibacteraceae	g__RUG806	s__	D01_KMJN_T2106131982_bin.233_contig_000046_47_1	GH2_e20	GH2:323|GH53:7|CBM32:1	-	-
SGB_6	D01_KMJN_T2106131982_bin.233	d__Bacteria;p__Bacillota_A;c__Clostridia;o__Oscillospirales;f__Acutalibacteraceae;g__RUG806;s__	d__Bacteria	p__Bacillota_A	c__Clostridia	o__Oscillospirales	f__Acutalibacteraceae	g__RUG806	s__	D01_KMJN_T2106131982_bin.233_contig_000046_9_1	GH136_e1	GH136:57|CBM9:2|CBM16:2|CBM32:1|CBM6:1|CE3:1|GH29:1	-	-
SGB_6	D01_KMJN_T2106131982_bin.233	d__Bacteria;p__Bacillota_A;c__Clostridia;o__Oscillospirales;f__Acutalibacteraceae;g__RUG806;s__	d__Bacteria	p__Bacillota_A	c__Clostridia	o__Oscillospirales	f__Acutalibacteraceae	g__RUG806	s__	D01_KMJN_T2106131982_bin.233_contig_000049_2_1	GH28_e87	GH28:11	-	-
SGB_6	D01_KMJN_T2106131982_bin.233	d__Bacteria;p__Bacillota_A;c__Clostridia;o__Oscillospirales;f__Acutalibacteraceae;g__RUG806;s__	d__Bacteria	p__Bacillota_A	c__Clostridia	o__Oscillospirales	f__Acutalibacteraceae	g__RUG806	s__	D01_KMJN_T2106131982_bin.233_contig_000052_19_1	GH3_e213	GH3:36	-	-
SGB_6	D01_KMJN_T2106131982_bin.233	d__Bacteria;p__Bacillota_A;c__Clostridia;o__Oscillospirales;f__Acutalibacteraceae;g__RUG806;s__	d__Bacteria	p__Bacillota_A	c__Clostridia	o__Oscillospirales	f__Acutalibacteraceae	g__RUG806	s__	D01_KMJN_T2106131982_bin.233_contig_000052_5_1	GH109_e7	GH109:31	-	-
SGB_6	D01_KMJN_T2106131982_bin.233	d__Bacteria;p__Bacillota_A;c__Clostridia;o__Oscillospirales;f__Acutalibacteraceae;g__RUG806;s__	d__Bacteria	p__Bacillota_A	c__Clostridia	o__Oscillospirales	f__Acutalibacteraceae	g__RUG806	s__	D01_KMJN_T2106131982_bin.233_contig_000055_2_1	GH141_e24	GH141:42	-	-
SGB_6	D01_KMJN_T2106131982_bin.233	d__Bacteria;p__Bacillota_A;c__Clostridia;o__Oscillospirales;f__Acutalibacteraceae;g__RUG806;s__	d__Bacteria	p__Bacillota_A	c__Clostridia	o__Oscillospirales	f__Acutalibacteraceae	g__RUG806	s__	D01_KMJN_T2106131982_bin.233_contig_000055_77_1	GH35_e15	GH35:43|GH53:1	3.2.1.23:1	pectin
SGB_6	D01_KMJN_T2106131982_bin.233	d__Bacteria;p__Bacillota_A;c__Clostridia;o__Oscillospirales;f__Acutalibacteraceae;g__RUG806;s__	d__Bacteria	p__Bacillota_A	c__Clostridia	o__Oscillospirales	f__Acutalibacteraceae	g__RUG806	s__	D01_KMJN_T2106131982_bin.233_contig_000056_25_1	GT108_e6	GT108:19	-	-
SGB_6	D01_KMJN_T2106131982_bin.233	d__Bacteria;p__Bacillota_A;c__Clostridia;o__Oscillospirales;f__Acutalibacteraceae;g__RUG806;s__	d__Bacteria	p__Bacillota_A	c__Clostridia	o__Oscillospirales	f__Acutalibacteraceae	g__RUG806	s__	D01_KMJN_T2106131982_bin.233_contig_000056_29_1	GH33_e108	GH33:63|CE6:3	-	-
SGB_6	D01_KMJN_T2106131982_bin.233	d__Bacteria;p__Bacillota_A;c__Clostridia;o__Oscillospirales;f__Acutalibacteraceae;g__RUG806;s__	d__Bacteria	p__Bacillota_A	c__Clostridia	o__Oscillospirales	f__Acutalibacteraceae	g__RUG806	s__	D01_KMJN_T2106131982_bin.233_contig_000056_58_1	GH39_e54	GH39:5	-	-
SGB_6	D01_KMJN_T2106131982_bin.233	d__Bacteria;p__Bacillota_A;c__Clostridia;o__Oscillospirales;f__Acutalibacteraceae;g__RUG806;s__	d__Bacteria	p__Bacillota_A	c__Clostridia	o__Oscillospirales	f__Acutalibacteraceae	g__RUG806	s__	D01_KMJN_T2106131982_bin.233_contig_000056_86_1	GH16_e307	GH16:7|GH43_24:1	-	-
SGB_6	D01_KMJN_T2106131982_bin.233	d__Bacteria;p__Bacillota_A;c__Clostridia;o__Oscillospirales;f__Acutalibacteraceae;g__RUG806;s__	d__Bacteria	p__Bacillota_A	c__Clostridia	o__Oscillospirales	f__Acutalibacteraceae	g__RUG806	s__	D01_KMJN_T2106131982_bin.233_contig_000059_6_1	GH38_e19	GH38:79|GH36:1	-	-
SGB_6	D01_KMJN_T2106131982_bin.233	d__Bacteria;p__Bacillota_A;c__Clostridia;o__Oscillospirales;f__Acutalibacteraceae;g__RUG806;s__	d__Bacteria	p__Bacillota_A	c__Clostridia	o__Oscillospirales	f__Acutalibacteraceae	g__RUG806	s__	D01_KMJN_T2106131982_bin.233_contig_000063_21_1	GH2_e128	GH2:126	-	-
SGB_6	D01_KMJN_T2106131982_bin.233	d__Bacteria;p__Bacillota_A;c__Clostridia;o__Oscillospirales;f__Acutalibacteraceae;g__RUG806;s__	d__Bacteria	p__Bacillota_A	c__Clostridia	o__Oscillospirales	f__Acutalibacteraceae	g__RUG806	s__	D01_KMJN_T2106131982_bin.233_contig_000069_18_1	GH43_e64	GH43:9	-	-
SGB_6	D01_KMJN_T2106131982_bin.233	d__Bacteria;p__Bacillota_A;c__Clostridia;o__Oscillospirales;f__Acutalibacteraceae;g__RUG806;s__	d__Bacteria	p__Bacillota_A	c__Clostridia	o__Oscillospirales	f__Acutalibacteraceae	g__RUG806	s__	D01_KMJN_T2106131982_bin.233_contig_000069_28_1	GH109_e7	GH109:31	-	-
SGB_6	D01_KMJN_T2106131982_bin.233	d__Bacteria;p__Bacillota_A;c__Clostridia;o__Oscillospirales;f__Acutalibacteraceae;g__RUG806;s__	d__Bacteria	p__Bacillota_A	c__Clostridia	o__Oscillospirales	f__Acutalibacteraceae	g__RUG806	s__	D01_KMJN_T2106131982_bin.233_contig_000069_43_1	GT5_e15	GT5:148	-	-
SGB_6	D01_KMJN_T2106131982_bin.233	d__Bacteria;p__Bacillota_A;c__Clostridia;o__Oscillospirales;f__Acutalibacteraceae;g__RUG806;s__	d__Bacteria	p__Bacillota_A	c__Clostridia	o__Oscillospirales	f__Acutalibacteraceae	g__RUG806	s__	D01_KMJN_T2106131982_bin.233_contig_000069_6_1	GH31_e46	GH31:130	3.2.1.22:1	alpha-galactan
SGB_6	D01_KMJN_T2106131982_bin.233	d__Bacteria;p__Bacillota_A;c__Clostridia;o__Oscillospirales;f__Acutalibacteraceae;g__RUG806;s__	d__Bacteria	p__Bacillota_A	c__Clostridia	o__Oscillospirales	f__Acutalibacteraceae	g__RUG806	s__	D01_KMJN_T2106131982_bin.233_contig_000071_4_1	GH156_e1	GH156:9	3.2.1.18:1	host glycan
SGB_6	D01_KMJN_T2106131982_bin.233	d__Bacteria;p__Bacillota_A;c__Clostridia;o__Oscillospirales;f__Acutalibacteraceae;g__RUG806;s__	d__Bacteria	p__Bacillota_A	c__Clostridia	o__Oscillospirales	f__Acutalibacteraceae	g__RUG806	s__	D01_KMJN_T2106131982_bin.233_contig_000072_6_1	GH36_e43	GH36:11|CBM51:1	-	-
SGB_6	D01_KMJN_T2106131982_bin.233	d__Bacteria;p__Bacillota_A;c__Clostridia;o__Oscillospirales;f__Acutalibacteraceae;g__RUG806;s__	d__Bacteria	p__Bacillota_A	c__Clostridia	o__Oscillospirales	f__Acutalibacteraceae	g__RUG806	s__	D01_KMJN_T2106131982_bin.233_contig_000002_111_1	GT51_e152	GT51:13	-	-
SGB_6	D01_KMJN_T2106131982_bin.233	d__Bacteria;p__Bacillota_A;c__Clostridia;o__Oscillospirales;f__Acutalibacteraceae;g__RUG806;s__	d__Bacteria	p__Bacillota_A	c__Clostridia	o__Oscillospirales	f__Acutalibacteraceae	g__RUG806	s__	D01_KMJN_T2106131982_bin.233_contig_000002_15_1	GH2_e104	GH2:483	3.2.1.23:6|3.2.1.31:2	beta-galactan, beta-glucuronan
SGB_6	D01_KMJN_T2106131982_bin.233	d__Bacteria;p__Bacillota_A;c__Clostridia;o__Oscillospirales;f__Acutalibacteraceae;g__RUG806;s__	d__Bacteria	p__Bacillota_A	c__Clostridia	o__Oscillospirales	f__Acutalibacteraceae	g__RUG806	s__	D01_KMJN_T2106131982_bin.233_contig_000002_21_1	GH36_e42	GH36:47	-	-
SGB_6	D01_KMJN_T2106131982_bin.233	d__Bacteria;p__Bacillota_A;c__Clostridia;o__Oscillospirales;f__Acutalibacteraceae;g__RUG806;s__	d__Bacteria	p__Bacillota_A	c__Clostridia	o__Oscillospirales	f__Acutalibacteraceae	g__RUG806	s__	D01_KMJN_T2106131982_bin.233_contig_000002_31_1	GH2_e112	GH2:541|CBM67:5|GH43_26:1	3.2.1.23:1	beta-galactan
SGB_6	D01_KMJN_T2106131982_bin.233	d__Bacteria;p__Bacillota_A;c__Clostridia;o__Oscillospirales;f__Acutalibacteraceae;g__RUG806;s__	d__Bacteria	p__Bacillota_A	c__Clostridia	o__Oscillospirales	f__Acutalibacteraceae	g__RUG806	s__	D01_KMJN_T2106131982_bin.233_contig_000002_50_1	GH95_e1	GH95:1763|CBM13:26|CBM2:14|CE6:11|CBM6:7|CBM32:5|CE8:2|GH29:1|CE12:1|CBM5:1|GH1:1	3.2.1.-:3|3.2.1.63:2	pectin, xylan, xyloglucan, host glycan
SGB_6	D01_KMJN_T2106131982_bin.233	d__Bacteria;p__Bacillota_A;c__Clostridia;o__Oscillospirales;f__Acutalibacteraceae;g__RUG806;s__	d__Bacteria	p__Bacillota_A	c__Clostridia	o__Oscillospirales	f__Acutalibacteraceae	g__RUG806	s__	D01_KMJN_T2106131982_bin.233_contig_000004_2_1	GH130_e13	GH130:541	2.4.1.319:4|2.4.1.320:2	beta-mannan, beta-mannan
SGB_6	D01_KMJN_T2106131982_bin.233	d__Bacteria;p__Bacillota_A;c__Clostridia;o__Oscillospirales;f__Acutalibacteraceae;g__RUG806;s__	d__Bacteria	p__Bacillota_A	c__Clostridia	o__Oscillospirales	f__Acutalibacteraceae	g__RUG806	s__	D01_KMJN_T2106131982_bin.233_contig_000006_12_1	GH141_e14	GH141:18	-	-
SGB_6	D01_KMJN_T2106131982_bin.233	d__Bacteria;p__Bacillota_A;c__Clostridia;o__Oscillospirales;f__Acutalibacteraceae;g__RUG806;s__	d__Bacteria	p__Bacillota_A	c__Clostridia	o__Oscillospirales	f__Acutalibacteraceae	g__RUG806	s__	D01_KMJN_T2106131982_bin.233_contig_000006_36_1	GH36_e57	GH36:26	-	-
SGB_6	D01_KMJN_T2106131982_bin.233	d__Bacteria;p__Bacillota_A;c__Clostridia;o__Oscillospirales;f__Acutalibacteraceae;g__RUG806;s__	d__Bacteria	p__Bacillota_A	c__Clostridia	o__Oscillospirales	f__Acutalibacteraceae	g__RUG806	s__	D01_KMJN_T2106131982_bin.233_contig_000009_1_1	GH163_e8	GH163:8	-	-
SGB_6	D01_KMJN_T2106131982_bin.233	d__Bacteria;p__Bacillota_A;c__Clostridia;o__Oscillospirales;f__Acutalibacteraceae;g__RUG806;s__	d__Bacteria	p__Bacillota_A	c__Clostridia	o__Oscillospirales	f__Acutalibacteraceae	g__RUG806	s__	D01_KMJN_T2106131982_bin.233_contig_000015_55_1	CE15_e13	CE15:18	-	-
SGB_6	D01_KMJN_T2106131982_bin.233	d__Bacteria;p__Bacillota_A;c__Clostridia;o__Oscillospirales;f__Acutalibacteraceae;g__RUG806;s__	d__Bacteria	p__Bacillota_A	c__Clostridia	o__Oscillospirales	f__Acutalibacteraceae	g__RUG806	s__	D01_KMJN_T2106131982_bin.233_contig_000018_11_1	GH16_e307	GH16:7|GH43_24:1	-	-
SGB_6	D01_KMJN_T2106131982_bin.233	d__Bacteria;p__Bacillota_A;c__Clostridia;o__Oscillospirales;f__Acutalibacteraceae;g__RUG806;s__	d__Bacteria	p__Bacillota_A	c__Clostridia	o__Oscillospirales	f__Acutalibacteraceae	g__RUG806	s__	D01_KMJN_T2106131982_bin.233_contig_000018_4_1	GH39_e93	GH39:10|CBM32:1	-	-
SGB_6	D01_KMJN_T2106131982_bin.233	d__Bacteria;p__Bacillota_A;c__Clostridia;o__Oscillospirales;f__Acutalibacteraceae;g__RUG806;s__	d__Bacteria	p__Bacillota_A	c__Clostridia	o__Oscillospirales	f__Acutalibacteraceae	g__RUG806	s__	D01_KMJN_T2106131982_bin.233_contig_000019_2_1	GH31_e31	GH31:4050	3.2.1.177:12	xyloglucan
SGB_6	D01_KMJN_T2106131982_bin.233	d__Bacteria;p__Bacillota_A;c__Clostridia;o__Oscillospirales;f__Acutalibacteraceae;g__RUG806;s__	d__Bacteria	p__Bacillota_A	c__Clostridia	o__Oscillospirales	f__Acutalibacteraceae	g__RUG806	s__	D01_KMJN_T2106131982_bin.233_contig_000024_3_1	GH106_e24	GH106:6	-	-
SGB_6	D01_KMJN_T2106131982_bin.233	d__Bacteria;p__Bacillota_A;c__Clostridia;o__Oscillospirales;f__Acutalibacteraceae;g__RUG806;s__	d__Bacteria	p__Bacillota_A	c__Clostridia	o__Oscillospirales	f__Acutalibacteraceae	g__RUG806	s__	D01_KMJN_T2106131982_bin.233_contig_000027_3_1	GH123_e14	GH123:5	-	-
SGB_6	D01_KMJN_T2106131982_bin.233	d__Bacteria;p__Bacillota_A;c__Clostridia;o__Oscillospirales;f__Acutalibacteraceae;g__RUG806;s__	d__Bacteria	p__Bacillota_A	c__Clostridia	o__Oscillospirales	f__Acutalibacteraceae	g__RUG806	s__	D01_KMJN_T2106131982_bin.233_contig_000028_18_1	GH36_e0	GH36:2202	3.2.1.22:25	alpha-galactan
SGB_6	D01_KMJN_T2106131982_bin.233	d__Bacteria;p__Bacillota_A;c__Clostridia;o__Oscillospirales;f__Acutalibacteraceae;g__RUG806;s__	d__Bacteria	p__Bacillota_A	c__Clostridia	o__Oscillospirales	f__Acutalibacteraceae	g__RUG806	s__	D01_KMJN_T2106131982_bin.233_contig_000028_61_1	GH78_e1	GH78:419	3.2.1.40:3	alpha-rhamnoside
SGB_6	D01_KMJN_T2106131982_bin.233	d__Bacteria;p__Bacillota_A;c__Clostridia;o__Oscillospirales;f__Acutalibacteraceae;g__RUG806;s__	d__Bacteria	p__Bacillota_A	c__Clostridia	o__Oscillospirales	f__Acutalibacteraceae	g__RUG806	s__	D01_KMJN_T2106131982_bin.233_contig_000028_62_1	GH109_e7	GH109:31	-	-
SGB_6	D01_KMJN_T2106131982_bin.233	d__Bacteria;p__Bacillota_A;c__Clostridia;o__Oscillospirales;f__Acutalibacteraceae;g__RUG806;s__	d__Bacteria	p__Bacillota_A	c__Clostridia	o__Oscillospirales	f__Acutalibacteraceae	g__RUG806	s__	D01_KMJN_T2106131982_bin.233_contig_000030_45_1	GH141_e20	GH141:24|CBM32:1|CBM6:1	-	-
SGB_6	D01_KMJN_T2106131982_bin.233	d__Bacteria;p__Bacillota_A;c__Clostridia;o__Oscillospirales;f__Acutalibacteraceae;g__RUG806;s__	d__Bacteria	p__Bacillota_A	c__Clostridia	o__Oscillospirales	f__Acutalibacteraceae	g__RUG806	s__	D01_KMJN_T2106131982_bin.233_contig_000033_31_1	GH38_e3	GH38:17	-	-
SGB_6	D01_KMJN_T2106131982_bin.233	d__Bacteria;p__Bacillota_A;c__Clostridia;o__Oscillospirales;f__Acutalibacteraceae;g__RUG806;s__	d__Bacteria	p__Bacillota_A	c__Clostridia	o__Oscillospirales	f__Acutalibacteraceae	g__RUG806	s__	D01_KMJN_T2106131982_bin.233_contig_000038_13_1	GH31_e48	GH31:16	-	-
SGB_6	D01_KMJN_T2106131982_bin.233	d__Bacteria;p__Bacillota_A;c__Clostridia;o__Oscillospirales;f__Acutalibacteraceae;g__RUG806;s__	d__Bacteria	p__Bacillota_A	c__Clostridia	o__Oscillospirales	f__Acutalibacteraceae	g__RUG806	s__	D01_KMJN_T2106131982_bin.233_contig_000038_19_1	GH129_e0	GH129:116	3.2.1.49:1	host glycan
SGB_6	D01_KMJN_T2106131982_bin.233	d__Bacteria;p__Bacillota_A;c__Clostridia;o__Oscillospirales;f__Acutalibacteraceae;g__RUG806;s__	d__Bacteria	p__Bacillota_A	c__Clostridia	o__Oscillospirales	f__Acutalibacteraceae	g__RUG806	s__	D01_KMJN_T2106131982_bin.233_contig_000038_20_1	GH3_e0	GH3:1894|GH67:1|CBM6:1|CBM32:1	3.2.1.37:92|3.2.1.55:39|3.2.1.21:1|3.2.1.6:1|3.2.1.73:1	xylan, arabinan, beta-glucan, beta-glucan
SGB_6	D01_KMJN_T2106131982_bin.233	d__Bacteria;p__Bacillota_A;c__Clostridia;o__Oscillospirales;f__Acutalibacteraceae;g__RUG806;s__	d__Bacteria	p__Bacillota_A	c__Clostridia	o__Oscillospirales	f__Acutalibacteraceae	g__RUG806	s__	D01_KMJN_T2106131982_bin.233_contig_000038_43_1	GH4_e26	GH4:379	-	-
SGB_6	D01_KMJN_T2106131982_bin.233	d__Bacteria;p__Bacillota_A;c__Clostridia;o__Oscillospirales;f__Acutalibacteraceae;g__RUG806;s__	d__Bacteria	p__Bacillota_A	c__Clostridia	o__Oscillospirales	f__Acutalibacteraceae	g__RUG806	s__	D01_KMJN_T2106131982_bin.233_contig_000041_8_1	GH93_e6	GH93:15|CBM13:14	-	-
SGB_6	D01_KMJN_T2106131982_bin.233	d__Bacteria;p__Bacillota_A;c__Clostridia;o__Oscillospirales;f__Acutalibacteraceae;g__RUG806;s__	d__Bacteria	p__Bacillota_A	c__Clostridia	o__Oscillospirales	f__Acutalibacteraceae	g__RUG806	s__	D01_KMJN_T2106131982_bin.233_contig_000043_11_1	GH3_e197	GH3:1321|GH78:3|CBM6:1	3.2.1.21:22|3.2.1.-:4|3.2.1.37:1|3.2.1.55:1|3.2.1.23:1|3.2.1.45:1	beta-glucan, beta-glucan, xylan, arabinan, host glycan
SGB_6	D01_KMJN_T2106131982_bin.233	d__Bacteria;p__Bacillota_A;c__Clostridia;o__Oscillospirales;f__Acutalibacteraceae;g__RUG806;s__	d__Bacteria	p__Bacillota_A	c__Clostridia	o__Oscillospirales	f__Acutalibacteraceae	g__RUG806	s__	D01_KMJN_T2106131982_bin.233_contig_000043_51_1	GH33_e137	GH33:14|CBM40:1	-	-
SGB_6	D01_KMJN_T2106131982_bin.233	d__Bacteria;p__Bacillota_A;c__Clostridia;o__Oscillospirales;f__Acutalibacteraceae;g__RUG806;s__	d__Bacteria	p__Bacillota_A	c__Clostridia	o__Oscillospirales	f__Acutalibacteraceae	g__RUG806	s__	D01_KMJN_T2106131982_bin.233_contig_000045_13_1	CE20_e7	CE20:147	-	-
SGB_6	D01_KMJN_T2106131982_bin.233	d__Bacteria;p__Bacillota_A;c__Clostridia;o__Oscillospirales;f__Acutalibacteraceae;g__RUG806;s__	d__Bacteria	p__Bacillota_A	c__Clostridia	o__Oscillospirales	f__Acutalibacteraceae	g__RUG806	s__	D01_KMJN_T2106131982_bin.233_contig_000045_16_1	GH29_e30	GH29:1257|CBM32:104|CBM0:3|GH33:3|CBM6:1|CBM9:1|CE3:1|GH136:1|GH0:1|CBM47:1|GT1:1	3.2.1.111:8|3.2.1.51:3	host glycan, host glycan
SGB_6	D01_KMJN_T2106131982_bin.233	d__Bacteria;p__Bacillota_A;c__Clostridia;o__Oscillospirales;f__Acutalibacteraceae;g__RUG806;s__	d__Bacteria	p__Bacillota_A	c__Clostridia	o__Oscillospirales	f__Acutalibacteraceae	g__RUG806	s__	D01_KMJN_T2106131982_bin.233_contig_000046_17_1	GT28_e57	GT28:25	-	-
SGB_6	D01_KMJN_T2106131982_bin.233	d__Bacteria;p__Bacillota_A;c__Clostridia;o__Oscillospirales;f__Acutalibacteraceae;g__RUG806;s__	d__Bacteria	p__Bacillota_A	c__Clostridia	o__Oscillospirales	f__Acutalibacteraceae	g__RUG806	s__	D01_KMJN_T2106131982_bin.233_contig_000046_45_1	CE4_e150	CE4:16	-	-
SGB_6	D01_KMJN_T2106131982_bin.233	d__Bacteria;p__Bacillota_A;c__Clostridia;o__Oscillospirales;f__Acutalibacteraceae;g__RUG806;s__	d__Bacteria	p__Bacillota_A	c__Clostridia	o__Oscillospirales	f__Acutalibacteraceae	g__RUG806	s__	D01_KMJN_T2106131982_bin.233_contig_000046_52_1	GH78_e55	GH78:6|CBM67:3	-	-
SGB_6	D01_KMJN_T2106131982_bin.233	d__Bacteria;p__Bacillota_A;c__Clostridia;o__Oscillospirales;f__Acutalibacteraceae;g__RUG806;s__	d__Bacteria	p__Bacillota_A	c__Clostridia	o__Oscillospirales	f__Acutalibacteraceae	g__RUG806	s__	D01_KMJN_T2106131982_bin.233_contig_000048_8_1	GH95_e4	GH95:11	-	-
SGB_6	D01_KMJN_T2106131982_bin.233	d__Bacteria;p__Bacillota_A;c__Clostridia;o__Oscillospirales;f__Acutalibacteraceae;g__RUG806;s__	d__Bacteria	p__Bacillota_A	c__Clostridia	o__Oscillospirales	f__Acutalibacteraceae	g__RUG806	s__	D01_KMJN_T2106131982_bin.233_contig_000052_1_1	GH163_e14	GH163:6	-	-
SGB_6	D01_KMJN_T2106131982_bin.233	d__Bacteria;p__Bacillota_A;c__Clostridia;o__Oscillospirales;f__Acutalibacteraceae;g__RUG806;s__	d__Bacteria	p__Bacillota_A	c__Clostridia	o__Oscillospirales	f__Acutalibacteraceae	g__RUG806	s__	D01_KMJN_T2106131982_bin.233_contig_000052_24_1	PL35_e5	PL35:8	-	-
SGB_6	D01_KMJN_T2106131982_bin.233	d__Bacteria;p__Bacillota_A;c__Clostridia;o__Oscillospirales;f__Acutalibacteraceae;g__RUG806;s__	d__Bacteria	p__Bacillota_A	c__Clostridia	o__Oscillospirales	f__Acutalibacteraceae	g__RUG806	s__	D01_KMJN_T2106131982_bin.233_contig_000055_100_1	GH29_e30	GH29:1257|CBM32:104|CBM0:3|GH33:3|CBM6:1|CBM9:1|CE3:1|GH136:1|GH0:1|CBM47:1|GT1:1	3.2.1.111:8|3.2.1.51:3	host glycan, host glycan
SGB_6	D01_KMJN_T2106131982_bin.233	d__Bacteria;p__Bacillota_A;c__Clostridia;o__Oscillospirales;f__Acutalibacteraceae;g__RUG806;s__	d__Bacteria	p__Bacillota_A	c__Clostridia	o__Oscillospirales	f__Acutalibacteraceae	g__RUG806	s__	D01_KMJN_T2106131982_bin.233_contig_000055_104_1	GH16_e307	GH16:7|GH43_24:1	-	-
SGB_6	D01_KMJN_T2106131982_bin.233	d__Bacteria;p__Bacillota_A;c__Clostridia;o__Oscillospirales;f__Acutalibacteraceae;g__RUG806;s__	d__Bacteria	p__Bacillota_A	c__Clostridia	o__Oscillospirales	f__Acutalibacteraceae	g__RUG806	s__	D01_KMJN_T2106131982_bin.233_contig_000055_13_1	GH109_e7	GH109:31	-	-
SGB_6	D01_KMJN_T2106131982_bin.233	d__Bacteria;p__Bacillota_A;c__Clostridia;o__Oscillospirales;f__Acutalibacteraceae;g__RUG806;s__	d__Bacteria	p__Bacillota_A	c__Clostridia	o__Oscillospirales	f__Acutalibacteraceae	g__RUG806	s__	D01_KMJN_T2106131982_bin.233_contig_000056_27_1	GH78_e59	GH78:11|CBM67:1	-	-
SGB_6	D01_KMJN_T2106131982_bin.233	d__Bacteria;p__Bacillota_A;c__Clostridia;o__Oscillospirales;f__Acutalibacteraceae;g__RUG806;s__	d__Bacteria	p__Bacillota_A	c__Clostridia	o__Oscillospirales	f__Acutalibacteraceae	g__RUG806	s__	D01_KMJN_T2106131982_bin.233_contig_000056_4_1	GH2_e125	GH2:201|CBM32:11	3.2.1.23:1	beta-galactan
SGB_6	D01_KMJN_T2106131982_bin.233	d__Bacteria;p__Bacillota_A;c__Clostridia;o__Oscillospirales;f__Acutalibacteraceae;g__RUG806;s__	d__Bacteria	p__Bacillota_A	c__Clostridia	o__Oscillospirales	f__Acutalibacteraceae	g__RUG806	s__	D01_KMJN_T2106131982_bin.233_contig_000056_83_1	GH142_e5	GH142:28|CBM13:2|CBM35:2	-	-
SGB_6	D01_KMJN_T2106131982_bin.233	d__Bacteria;p__Bacillota_A;c__Clostridia;o__Oscillospirales;f__Acutalibacteraceae;g__RUG806;s__	d__Bacteria	p__Bacillota_A	c__Clostridia	o__Oscillospirales	f__Acutalibacteraceae	g__RUG806	s__	D01_KMJN_T2106131982_bin.233_contig_000056_8_1	CE20_e1	CE20:285	-	-
SGB_6	D01_KMJN_T2106131982_bin.233	d__Bacteria;p__Bacillota_A;c__Clostridia;o__Oscillospirales;f__Acutalibacteraceae;g__RUG806;s__	d__Bacteria	p__Bacillota_A	c__Clostridia	o__Oscillospirales	f__Acutalibacteraceae	g__RUG806	s__	D01_KMJN_T2106131982_bin.233_contig_000060_7_1	GH151_e0	GH151:114	3.2.1.51:3	human milk polysaccharide
SGB_6	D01_KMJN_T2106131982_bin.233	d__Bacteria;p__Bacillota_A;c__Clostridia;o__Oscillospirales;f__Acutalibacteraceae;g__RUG806;s__	d__Bacteria	p__Bacillota_A	c__Clostridia	o__Oscillospirales	f__Acutalibacteraceae	g__RUG806	s__	D01_KMJN_T2106131982_bin.233_contig_000067_89_1	GH38_e18	GH38:784|CBM32:2	3.2.1.24:1	host glycan
SGB_6	D01_KMJN_T2106131982_bin.233	d__Bacteria;p__Bacillota_A;c__Clostridia;o__Oscillospirales;f__Acutalibacteraceae;g__RUG806;s__	d__Bacteria	p__Bacillota_A	c__Clostridia	o__Oscillospirales	f__Acutalibacteraceae	g__RUG806	s__	D01_KMJN_T2106131982_bin.233_contig_000067_93_1	GH109_e6	GH109:17	-	-
SGB_6	D01_KMJN_T2106131982_bin.233	d__Bacteria;p__Bacillota_A;c__Clostridia;o__Oscillospirales;f__Acutalibacteraceae;g__RUG806;s__	d__Bacteria	p__Bacillota_A	c__Clostridia	o__Oscillospirales	f__Acutalibacteraceae	g__RUG806	s__	D01_KMJN_T2106131982_bin.233_contig_000067_95_1	GH4_e28	GH4:13	-	-
SGB_6	D01_KMJN_T2106131982_bin.233	d__Bacteria;p__Bacillota_A;c__Clostridia;o__Oscillospirales;f__Acutalibacteraceae;g__RUG806;s__	d__Bacteria	p__Bacillota_A	c__Clostridia	o__Oscillospirales	f__Acutalibacteraceae	g__RUG806	s__	D01_KMJN_T2106131982_bin.233_contig_000069_21_1	PL8_e40	PL8:32	-	-
SGB_6	D01_KMJN_T2106131982_bin.233	d__Bacteria;p__Bacillota_A;c__Clostridia;o__Oscillospirales;f__Acutalibacteraceae;g__RUG806;s__	d__Bacteria	p__Bacillota_A	c__Clostridia	o__Oscillospirales	f__Acutalibacteraceae	g__RUG806	s__	D01_KMJN_T2106131982_bin.233_contig_000069_29_1	GH140_e12	GH140:7|CBM32:3	-	-
SGB_6	D01_KMJN_T2106131982_bin.233	d__Bacteria;p__Bacillota_A;c__Clostridia;o__Oscillospirales;f__Acutalibacteraceae;g__RUG806;s__	d__Bacteria	p__Bacillota_A	c__Clostridia	o__Oscillospirales	f__Acutalibacteraceae	g__RUG806	s__	D01_KMJN_T2106131982_bin.233_contig_000069_46_1	CBM48_e87	CBM48:176|GH13:167|GH13_9:3	-	glycogen
SGB_6	D01_KMJN_T2106131982_bin.233	d__Bacteria;p__Bacillota_A;c__Clostridia;o__Oscillospirales;f__Acutalibacteraceae;g__RUG806;s__	d__Bacteria	p__Bacillota_A	c__Clostridia	o__Oscillospirales	f__Acutalibacteraceae	g__RUG806	s__	D01_KMJN_T2106131982_bin.233_contig_000069_46_1	GH13_e200	GH13_9:2874|CBM48:2782|GH77:10|GH13:7|GH13_3:5|GH0:1|GT5:1|GH13_1:1	2.4.1.18:14	sucrose, alpha-glucan
SGB_6	D01_KMJN_T2106131982_bin.233	d__Bacteria;p__Bacillota_A;c__Clostridia;o__Oscillospirales;f__Acutalibacteraceae;g__RUG806;s__	d__Bacteria	p__Bacillota_A	c__Clostridia	o__Oscillospirales	f__Acutalibacteraceae	g__RUG806	s__	D01_KMJN_T2106131982_bin.233_contig_000069_58_1	CBM67_e1	CBM67:6|GH78:6	-	rhamnose
SGB_6	D01_KMJN_T2106131982_bin.233	d__Bacteria;p__Bacillota_A;c__Clostridia;o__Oscillospirales;f__Acutalibacteraceae;g__RUG806;s__	d__Bacteria	p__Bacillota_A	c__Clostridia	o__Oscillospirales	f__Acutalibacteraceae	g__RUG806	s__	D01_KMJN_T2106131982_bin.233_contig_000069_58_1	GH78_e38	GH78:18|CBM67:5	-	-
SGB_6	D01_KMJN_T2106131982_bin.233	d__Bacteria;p__Bacillota_A;c__Clostridia;o__Oscillospirales;f__Acutalibacteraceae;g__RUG806;s__	d__Bacteria	p__Bacillota_A	c__Clostridia	o__Oscillospirales	f__Acutalibacteraceae	g__RUG806	s__	D01_KMJN_T2106131982_bin.233_contig_000069_8_1	GH16_e307	GH16:7|GH43_24:1	-	-
SGB_6	D01_KMJN_T2106131982_bin.233	d__Bacteria;p__Bacillota_A;c__Clostridia;o__Oscillospirales;f__Acutalibacteraceae;g__RUG806;s__	d__Bacteria	p__Bacillota_A	c__Clostridia	o__Oscillospirales	f__Acutalibacteraceae	g__RUG806	s__	D01_KMJN_T2106131982_bin.233_contig_000075_18_1	GH5_e147	GH5:12	-	-
SGB_6	D01_KMJN_T2106131982_bin.233	d__Bacteria;p__Bacillota_A;c__Clostridia;o__Oscillospirales;f__Acutalibacteraceae;g__RUG806;s__	d__Bacteria	p__Bacillota_A	c__Clostridia	o__Oscillospirales	f__Acutalibacteraceae	g__RUG806	s__	D01_KMJN_T2106131982_bin.233_contig_000078_26_1	GH95_e1	GH95:1763|CBM13:26|CBM2:14|CE6:11|CBM6:7|CBM32:5|CE8:2|GH29:1|CE12:1|CBM5:1|GH1:1	3.2.1.-:3|3.2.1.63:2	pectin, xylan, xyloglucan, host glycan
SGB_6	D01_KMJN_T2106131982_bin.233	d__Bacteria;p__Bacillota_A;c__Clostridia;o__Oscillospirales;f__Acutalibacteraceae;g__RUG806;s__	d__Bacteria	p__Bacillota_A	c__Clostridia	o__Oscillospirales	f__Acutalibacteraceae	g__RUG806	s__	D01_KMJN_T2106131982_bin.233_contig_000078_7_1	GH109_e7	GH109:31	-	-
SGB_7	D01_KMJN_T2106131982_bin.243	d__Bacteria;p__Bacillota;c__Bacilli;o__Acholeplasmatales;f__Anaeroplasmataceae;g__Anaeroplasma;s__	d__Bacteria	p__Bacillota	c__Bacilli	o__Acholeplasmatales	f__Anaeroplasmataceae	g__Anaeroplasma	s__	D01_KMJN_T2106131982_bin.243_contig_000002_15_1	GH2_e61	GH2:894|CBM67:5|GH43_34:1|GH42:1	3.2.1.23:12	beta-galactan
SGB_7	D01_KMJN_T2106131982_bin.243	d__Bacteria;p__Bacillota;c__Bacilli;o__Acholeplasmatales;f__Anaeroplasmataceae;g__Anaeroplasma;s__	d__Bacteria	p__Bacillota	c__Bacilli	o__Acholeplasmatales	f__Anaeroplasmataceae	g__Anaeroplasma	s__	D01_KMJN_T2106131982_bin.243_contig_000008_36_1	GH31_e85	GH31:2083	3.2.1.199:9	polyphenol
SGB_7	D01_KMJN_T2106131982_bin.243	d__Bacteria;p__Bacillota;c__Bacilli;o__Acholeplasmatales;f__Anaeroplasmataceae;g__Anaeroplasma;s__	d__Bacteria	p__Bacillota	c__Bacilli	o__Acholeplasmatales	f__Anaeroplasmataceae	g__Anaeroplasma	s__	D01_KMJN_T2106131982_bin.243_contig_000012_10_1	CBM67_e28	CBM67:192|GH78:190|CBM0:1|CBM66:1	3.2.1.40:1	rhamnose
SGB_7	D01_KMJN_T2106131982_bin.243	d__Bacteria;p__Bacillota;c__Bacilli;o__Acholeplasmatales;f__Anaeroplasmataceae;g__Anaeroplasma;s__	d__Bacteria	p__Bacillota	c__Bacilli	o__Acholeplasmatales	f__Anaeroplasmataceae	g__Anaeroplasma	s__	D01_KMJN_T2106131982_bin.243_contig_000012_10_1	GH78_e83	GH78:23	-	-
SGB_7	D01_KMJN_T2106131982_bin.243	d__Bacteria;p__Bacillota;c__Bacilli;o__Acholeplasmatales;f__Anaeroplasmataceae;g__Anaeroplasma;s__	d__Bacteria	p__Bacillota	c__Bacilli	o__Acholeplasmatales	f__Anaeroplasmataceae	g__Anaeroplasma	s__	D01_KMJN_T2106131982_bin.243_contig_000018_12_1	GT2	GT2:29	-	-
SGB_7	D01_KMJN_T2106131982_bin.243	d__Bacteria;p__Bacillota;c__Bacilli;o__Acholeplasmatales;f__Anaeroplasmataceae;g__Anaeroplasma;s__	d__Bacteria	p__Bacillota	c__Bacilli	o__Acholeplasmatales	f__Anaeroplasmataceae	g__Anaeroplasma	s__	D01_KMJN_T2106131982_bin.243_contig_000034_32_1	GT2	GT2:8	-	-
SGB_7	D01_KMJN_T2106131982_bin.243	d__Bacteria;p__Bacillota;c__Bacilli;o__Acholeplasmatales;f__Anaeroplasmataceae;g__Anaeroplasma;s__	d__Bacteria	p__Bacillota	c__Bacilli	o__Acholeplasmatales	f__Anaeroplasmataceae	g__Anaeroplasma	s__	D01_KMJN_T2106131982_bin.243_contig_000034_56_1	GH13_e68	GH13:7	-	sucrose
SGB_7	D01_KMJN_T2106131982_bin.243	d__Bacteria;p__Bacillota;c__Bacilli;o__Acholeplasmatales;f__Anaeroplasmataceae;g__Anaeroplasma;s__	d__Bacteria	p__Bacillota	c__Bacilli	o__Acholeplasmatales	f__Anaeroplasmataceae	g__Anaeroplasma	s__	D01_KMJN_T2106131982_bin.243_contig_000038_4_1	GH77_e1	GH77:1346|GT35:16	2.4.1.25:3	starch
SGB_7	D01_KMJN_T2106131982_bin.243	d__Bacteria;p__Bacillota;c__Bacilli;o__Acholeplasmatales;f__Anaeroplasmataceae;g__Anaeroplasma;s__	d__Bacteria	p__Bacillota	c__Bacilli	o__Acholeplasmatales	f__Anaeroplasmataceae	g__Anaeroplasma	s__	D01_KMJN_T2106131982_bin.243_contig_000038_7_1	GH28_e19	GH28:8	-	-
SGB_7	D01_KMJN_T2106131982_bin.243	d__Bacteria;p__Bacillota;c__Bacilli;o__Acholeplasmatales;f__Anaeroplasmataceae;g__Anaeroplasma;s__	d__Bacteria	p__Bacillota	c__Bacilli	o__Acholeplasmatales	f__Anaeroplasmataceae	g__Anaeroplasma	s__	D01_KMJN_T2106131982_bin.243_contig_000040_9_1	GH28_e64	GH28:285|CE12:17|PL9_1:2	3.2.1.67:1	pectin
SGB_7	D01_KMJN_T2106131982_bin.243	d__Bacteria;p__Bacillota;c__Bacilli;o__Acholeplasmatales;f__Anaeroplasmataceae;g__Anaeroplasma;s__	d__Bacteria	p__Bacillota	c__Bacilli	o__Acholeplasmatales	f__Anaeroplasmataceae	g__Anaeroplasma	s__	D01_KMJN_T2106131982_bin.243_contig_000069_26_1	GH53_e14	GH53:480|CBM61:146|GH43_22:2|CBM5:2|CBM50:1	3.2.1.89:17	arabinogalactan protein
SGB_7	D01_KMJN_T2106131982_bin.243	d__Bacteria;p__Bacillota;c__Bacilli;o__Acholeplasmatales;f__Anaeroplasmataceae;g__Anaeroplasma;s__	d__Bacteria	p__Bacillota	c__Bacilli	o__Acholeplasmatales	f__Anaeroplasmataceae	g__Anaeroplasma	s__	D01_KMJN_T2106131982_bin.243_contig_000069_26_1	CBM61_e15	CBM61:158|GH53:154|GH43_22:2|CBM5:2|CBM13:1|GH93:1|CBM50:1|CBM47:1	3.2.1.89:6	beta-galactan
SGB_7	D01_KMJN_T2106131982_bin.243	d__Bacteria;p__Bacillota;c__Bacilli;o__Acholeplasmatales;f__Anaeroplasmataceae;g__Anaeroplasma;s__	d__Bacteria	p__Bacillota	c__Bacilli	o__Acholeplasmatales	f__Anaeroplasmataceae	g__Anaeroplasma	s__	D01_KMJN_T2106131982_bin.243_contig_000125_14_1	GH5_e223	GH5_37:26|GH5_39:1	3.2.1.4:3|3.2.1.-:2|3.2.1.74:1|3.2.1.73:1	beta-glucan, beta-mannan, cellulose, beta-glucan
SGB_7	D01_KMJN_T2106131982_bin.243	d__Bacteria;p__Bacillota;c__Bacilli;o__Acholeplasmatales;f__Anaeroplasmataceae;g__Anaeroplasma;s__	d__Bacteria	p__Bacillota	c__Bacilli	o__Acholeplasmatales	f__Anaeroplasmataceae	g__Anaeroplasma	s__	D01_KMJN_T2106131982_bin.243_contig_000130_2_1	PL1_e59	PL1:95|CBM77:53|PL9_1:10|CBM35:2|CBM37:1|CE8:1|PL1_5:1	-	-
SGB_7	D01_KMJN_T2106131982_bin.243	d__Bacteria;p__Bacillota;c__Bacilli;o__Acholeplasmatales;f__Anaeroplasmataceae;g__Anaeroplasma;s__	d__Bacteria	p__Bacillota	c__Bacilli	o__Acholeplasmatales	f__Anaeroplasmataceae	g__Anaeroplasma	s__	D01_KMJN_T2106131982_bin.243_contig_000150_15_1	GH28_e11	GH28:154	-	-
SGB_7	D01_KMJN_T2106131982_bin.243	d__Bacteria;p__Bacillota;c__Bacilli;o__Acholeplasmatales;f__Anaeroplasmataceae;g__Anaeroplasma;s__	d__Bacteria	p__Bacillota	c__Bacilli	o__Acholeplasmatales	f__Anaeroplasmataceae	g__Anaeroplasma	s__	D01_KMJN_T2106131982_bin.243_contig_000150_8_1	CE12_e30	CE12:134|CE8:55|CE0:21|PL10_1:1	-	-
SGB_7	D01_KMJN_T2106131982_bin.243	d__Bacteria;p__Bacillota;c__Bacilli;o__Acholeplasmatales;f__Anaeroplasmataceae;g__Anaeroplasma;s__	d__Bacteria	p__Bacillota	c__Bacilli	o__Acholeplasmatales	f__Anaeroplasmataceae	g__Anaeroplasma	s__	D01_KMJN_T2106131982_bin.243_contig_000158_17_1	PL1_e59	PL1:95|CBM77:53|PL9_1:10|CBM35:2|CBM37:1|CE8:1|PL1_5:1	-	-
SGB_7	D01_KMJN_T2106131982_bin.243	d__Bacteria;p__Bacillota;c__Bacilli;o__Acholeplasmatales;f__Anaeroplasmataceae;g__Anaeroplasma;s__	d__Bacteria	p__Bacillota	c__Bacilli	o__Acholeplasmatales	f__Anaeroplasmataceae	g__Anaeroplasma	s__	D01_KMJN_T2106131982_bin.243_contig_000158_52_1	CBM48_e46	CBM48:874|GH13_14:872|CBM68:828|CBM41:2|GH13:1	3.2.1.41:15	glycogen
SGB_7	D01_KMJN_T2106131982_bin.243	d__Bacteria;p__Bacillota;c__Bacilli;o__Acholeplasmatales;f__Anaeroplasmataceae;g__Anaeroplasma;s__	d__Bacteria	p__Bacillota	c__Bacilli	o__Acholeplasmatales	f__Anaeroplasmataceae	g__Anaeroplasma	s__	D01_KMJN_T2106131982_bin.243_contig_000158_52_1	GH13_e94	GH13_14:114|CBM48:94|CBM68:80|GH13:1|CBM41:1	3.2.1.41:3	sucrose, starch
SGB_7	D01_KMJN_T2106131982_bin.243	d__Bacteria;p__Bacillota;c__Bacilli;o__Acholeplasmatales;f__Anaeroplasmataceae;g__Anaeroplasma;s__	d__Bacteria	p__Bacillota	c__Bacilli	o__Acholeplasmatales	f__Anaeroplasmataceae	g__Anaeroplasma	s__	D01_KMJN_T2106131982_bin.243_contig_000158_7_1	GH13_e34	GH13_28:85|CBM26:47|CBM25:21|CBM74:9|CBM20:5|CBM13:3|GH13:1	3.2.1.1:8	sucrose, starch
SGB_7	D01_KMJN_T2106131982_bin.243	d__Bacteria;p__Bacillota;c__Bacilli;o__Acholeplasmatales;f__Anaeroplasmataceae;g__Anaeroplasma;s__	d__Bacteria	p__Bacillota	c__Bacilli	o__Acholeplasmatales	f__Anaeroplasmataceae	g__Anaeroplasma	s__	D01_KMJN_T2106131982_bin.243_contig_000158_7_1	CBM48_e14	CBM48:1142|GH13_14:1124|CBM41:557|GH13_32:70|CBM25:49|GH13_41:25|GH13:12|CBM20:10|CBM68:8|GH13_42:1|CBM0:1	3.2.1.41:14|3.2.1.1:4|3.2.1.68:2|3.2.1.-:2	glycogen
SGB_7	D01_KMJN_T2106131982_bin.243	d__Bacteria;p__Bacillota;c__Bacilli;o__Acholeplasmatales;f__Anaeroplasmataceae;g__Anaeroplasma;s__	d__Bacteria	p__Bacillota	c__Bacilli	o__Acholeplasmatales	f__Anaeroplasmataceae	g__Anaeroplasma	s__	D01_KMJN_T2106131982_bin.243_contig_000158_7_1	GH13_e95	GH13_14:318|CBM48:209|CBM41:64|CBM68:5|GH13:2|GH133:1	3.2.1.-:2|3.2.1.68:1|3.2.1.41:1	sucrose, starch, starch, starch
SGB_7	D01_KMJN_T2106131982_bin.243	d__Bacteria;p__Bacillota;c__Bacilli;o__Acholeplasmatales;f__Anaeroplasmataceae;g__Anaeroplasma;s__	d__Bacteria	p__Bacillota	c__Bacilli	o__Acholeplasmatales	f__Anaeroplasmataceae	g__Anaeroplasma	s__	D01_KMJN_T2106131982_bin.243_contig_000159_32_1	GH53_e14	GH53:480|CBM61:146|GH43_22:2|CBM5:2|CBM50:1	3.2.1.89:17	arabinogalactan protein
SGB_7	D01_KMJN_T2106131982_bin.243	d__Bacteria;p__Bacillota;c__Bacilli;o__Acholeplasmatales;f__Anaeroplasmataceae;g__Anaeroplasma;s__	d__Bacteria	p__Bacillota	c__Bacilli	o__Acholeplasmatales	f__Anaeroplasmataceae	g__Anaeroplasma	s__	D01_KMJN_T2106131982_bin.243_contig_000159_32_1	CBM61_e15	CBM61:158|GH53:154|GH43_22:2|CBM5:2|CBM13:1|GH93:1|CBM50:1|CBM47:1	3.2.1.89:6	beta-galactan
SGB_7	D01_KMJN_T2106131982_bin.243	d__Bacteria;p__Bacillota;c__Bacilli;o__Acholeplasmatales;f__Anaeroplasmataceae;g__Anaeroplasma;s__	d__Bacteria	p__Bacillota	c__Bacilli	o__Acholeplasmatales	f__Anaeroplasmataceae	g__Anaeroplasma	s__	D01_KMJN_T2106131982_bin.243_contig_000159_6_1	GH36_e31	GH36:5	-	-
SGB_7	D01_KMJN_T2106131982_bin.243	d__Bacteria;p__Bacillota;c__Bacilli;o__Acholeplasmatales;f__Anaeroplasmataceae;g__Anaeroplasma;s__	d__Bacteria	p__Bacillota	c__Bacilli	o__Acholeplasmatales	f__Anaeroplasmataceae	g__Anaeroplasma	s__	D01_KMJN_T2106131982_bin.243_contig_000181_24_1	GH77_e1	GH77:1346|GT35:16	2.4.1.25:3	starch
SGB_7	D01_KMJN_T2106131982_bin.243	d__Bacteria;p__Bacillota;c__Bacilli;o__Acholeplasmatales;f__Anaeroplasmataceae;g__Anaeroplasma;s__	d__Bacteria	p__Bacillota	c__Bacilli	o__Acholeplasmatales	f__Anaeroplasmataceae	g__Anaeroplasma	s__	D01_KMJN_T2106131982_bin.243_contig_000183_1_1	GH9_e17	GH9:124|CBM3:86|CBM64:6|CBM79:2|CBM2:2	3.2.1.4:18|3.2.1.-:2	cellulose, beta-glucan
SGB_7	D01_KMJN_T2106131982_bin.243	d__Bacteria;p__Bacillota;c__Bacilli;o__Acholeplasmatales;f__Anaeroplasmataceae;g__Anaeroplasma;s__	d__Bacteria	p__Bacillota	c__Bacilli	o__Acholeplasmatales	f__Anaeroplasmataceae	g__Anaeroplasma	s__	D01_KMJN_T2106131982_bin.243_contig_000191_1_1	PL1_e59	PL1:95|CBM77:53|PL9_1:10|CBM35:2|CBM37:1|CE8:1|PL1_5:1	-	-
SGB_7	D01_KMJN_T2106131982_bin.243	d__Bacteria;p__Bacillota;c__Bacilli;o__Acholeplasmatales;f__Anaeroplasmataceae;g__Anaeroplasma;s__	d__Bacteria	p__Bacillota	c__Bacilli	o__Acholeplasmatales	f__Anaeroplasmataceae	g__Anaeroplasma	s__	D01_KMJN_T2106131982_bin.243_contig_000194_1_1	GH43_e111	GH43_12:180|GH43:5	3.2.1.37:1|3.2.1.55:1	xylan, xylan
SGB_7	D01_KMJN_T2106131982_bin.243	d__Bacteria;p__Bacillota;c__Bacilli;o__Acholeplasmatales;f__Anaeroplasmataceae;g__Anaeroplasma;s__	d__Bacteria	p__Bacillota	c__Bacilli	o__Acholeplasmatales	f__Anaeroplasmataceae	g__Anaeroplasma	s__	D01_KMJN_T2106131982_bin.243_contig_000196_3_1	PL9_e29	PL9_2:10	-	-
SGB_7	D01_KMJN_T2106131982_bin.243	d__Bacteria;p__Bacillota;c__Bacilli;o__Acholeplasmatales;f__Anaeroplasmataceae;g__Anaeroplasma;s__	d__Bacteria	p__Bacillota	c__Bacilli	o__Acholeplasmatales	f__Anaeroplasmataceae	g__Anaeroplasma	s__	D01_KMJN_T2106131982_bin.243_contig_000214_7_1	GH28_e123	GH28:54	-	-
SGB_7	D01_KMJN_T2106131982_bin.243	d__Bacteria;p__Bacillota;c__Bacilli;o__Acholeplasmatales;f__Anaeroplasmataceae;g__Anaeroplasma;s__	d__Bacteria	p__Bacillota	c__Bacilli	o__Acholeplasmatales	f__Anaeroplasmataceae	g__Anaeroplasma	s__	D01_KMJN_T2106131982_bin.243_contig_000004_4_1	GH5_e223	GH5_37:26|GH5_39:1	3.2.1.4:3|3.2.1.-:2|3.2.1.74:1|3.2.1.73:1	beta-glucan, beta-mannan, cellulose, beta-glucan
SGB_7	D01_KMJN_T2106131982_bin.243	d__Bacteria;p__Bacillota;c__Bacilli;o__Acholeplasmatales;f__Anaeroplasmataceae;g__Anaeroplasma;s__	d__Bacteria	p__Bacillota	c__Bacilli	o__Acholeplasmatales	f__Anaeroplasmataceae	g__Anaeroplasma	s__	D01_KMJN_T2106131982_bin.243_contig_000005_5_1	CE8_e51	CE8:53|GH105:1	-	-
SGB_7	D01_KMJN_T2106131982_bin.243	d__Bacteria;p__Bacillota;c__Bacilli;o__Acholeplasmatales;f__Anaeroplasmataceae;g__Anaeroplasma;s__	d__Bacteria	p__Bacillota	c__Bacilli	o__Acholeplasmatales	f__Anaeroplasmataceae	g__Anaeroplasma	s__	D01_KMJN_T2106131982_bin.243_contig_000006_18_1	GT2	GT2:77	-	-
SGB_7	D01_KMJN_T2106131982_bin.243	d__Bacteria;p__Bacillota;c__Bacilli;o__Acholeplasmatales;f__Anaeroplasmataceae;g__Anaeroplasma;s__	d__Bacteria	p__Bacillota	c__Bacilli	o__Acholeplasmatales	f__Anaeroplasmataceae	g__Anaeroplasma	s__	D01_KMJN_T2106131982_bin.243_contig_000012_11_1	GH3_e165	GH3:569	3.2.1.21:33|3.2.1.37:3|3.2.1.-:3|3.2.1.74:1	beta-glucan, xylan, beta-glucan, beta-glucan
SGB_7	D01_KMJN_T2106131982_bin.243	d__Bacteria;p__Bacillota;c__Bacilli;o__Acholeplasmatales;f__Anaeroplasmataceae;g__Anaeroplasma;s__	d__Bacteria	p__Bacillota	c__Bacilli	o__Acholeplasmatales	f__Anaeroplasmataceae	g__Anaeroplasma	s__	D01_KMJN_T2106131982_bin.243_contig_000017_14_1	GH43_e0	GH43_10:1191|GH43_12:66|GH28:13|GH43:5	3.2.1.55:2|3.2.1.37:1	xylan, xylan
SGB_7	D01_KMJN_T2106131982_bin.243	d__Bacteria;p__Bacillota;c__Bacilli;o__Acholeplasmatales;f__Anaeroplasmataceae;g__Anaeroplasma;s__	d__Bacteria	p__Bacillota	c__Bacilli	o__Acholeplasmatales	f__Anaeroplasmataceae	g__Anaeroplasma	s__	D01_KMJN_T2106131982_bin.243_contig_000017_14_1	CBM91_e10	CBM91:1294|GH43_10:1290|GH43:2|CBM6:1	-	xylan
SGB_7	D01_KMJN_T2106131982_bin.243	d__Bacteria;p__Bacillota;c__Bacilli;o__Acholeplasmatales;f__Anaeroplasmataceae;g__Anaeroplasma;s__	d__Bacteria	p__Bacillota	c__Bacilli	o__Acholeplasmatales	f__Anaeroplasmataceae	g__Anaeroplasma	s__	D01_KMJN_T2106131982_bin.243_contig_000018_11_1	GT2	GT2:91|GT4:74|GT0:2|CE0:1	-	-
SGB_7	D01_KMJN_T2106131982_bin.243	d__Bacteria;p__Bacillota;c__Bacilli;o__Acholeplasmatales;f__Anaeroplasmataceae;g__Anaeroplasma;s__	d__Bacteria	p__Bacillota	c__Bacilli	o__Acholeplasmatales	f__Anaeroplasmataceae	g__Anaeroplasma	s__	D01_KMJN_T2106131982_bin.243_contig_000018_11_1	GT4_e4024	GT4:75|GT2:64|GT0:1|CE0:1	-	-
SGB_7	D01_KMJN_T2106131982_bin.243	d__Bacteria;p__Bacillota;c__Bacilli;o__Acholeplasmatales;f__Anaeroplasmataceae;g__Anaeroplasma;s__	d__Bacteria	p__Bacillota	c__Bacilli	o__Acholeplasmatales	f__Anaeroplasmataceae	g__Anaeroplasma	s__	D01_KMJN_T2106131982_bin.243_contig_000018_7_1	GT2	GT2:15	-	-
SGB_7	D01_KMJN_T2106131982_bin.243	d__Bacteria;p__Bacillota;c__Bacilli;o__Acholeplasmatales;f__Anaeroplasmataceae;g__Anaeroplasma;s__	d__Bacteria	p__Bacillota	c__Bacilli	o__Acholeplasmatales	f__Anaeroplasmataceae	g__Anaeroplasma	s__	D01_KMJN_T2106131982_bin.243_contig_000034_15_1	CE12_e65	CE12:8|CE8:3|PL9_1:1	-	-
SGB_7	D01_KMJN_T2106131982_bin.243	d__Bacteria;p__Bacillota;c__Bacilli;o__Acholeplasmatales;f__Anaeroplasmataceae;g__Anaeroplasma;s__	d__Bacteria	p__Bacillota	c__Bacilli	o__Acholeplasmatales	f__Anaeroplasmataceae	g__Anaeroplasma	s__	D01_KMJN_T2106131982_bin.243_contig_000034_33_1	CE12_e28	CE12:5	-	-
SGB_7	D01_KMJN_T2106131982_bin.243	d__Bacteria;p__Bacillota;c__Bacilli;o__Acholeplasmatales;f__Anaeroplasmataceae;g__Anaeroplasma;s__	d__Bacteria	p__Bacillota	c__Bacilli	o__Acholeplasmatales	f__Anaeroplasmataceae	g__Anaeroplasma	s__	D01_KMJN_T2106131982_bin.243_contig_000045_18_1	GH1_e10	GH1:34	3.2.1.21:1|3.2.1.147:1	beta-glucan, polyphenol
SGB_7	D01_KMJN_T2106131982_bin.243	d__Bacteria;p__Bacillota;c__Bacilli;o__Acholeplasmatales;f__Anaeroplasmataceae;g__Anaeroplasma;s__	d__Bacteria	p__Bacillota	c__Bacilli	o__Acholeplasmatales	f__Anaeroplasmataceae	g__Anaeroplasma	s__	D01_KMJN_T2106131982_bin.243_contig_000057_3_1	GH105_e32	GH105:46	-	-
SGB_7	D01_KMJN_T2106131982_bin.243	d__Bacteria;p__Bacillota;c__Bacilli;o__Acholeplasmatales;f__Anaeroplasmataceae;g__Anaeroplasma;s__	d__Bacteria	p__Bacillota	c__Bacilli	o__Acholeplasmatales	f__Anaeroplasmataceae	g__Anaeroplasma	s__	D01_KMJN_T2106131982_bin.243_contig_000061_38_1	GH13_e200	GH13_9:2874|CBM48:2782|GH77:10|GH13:7|GH13_3:5|GH0:1|GT5:1|GH13_1:1	2.4.1.18:14	sucrose, alpha-glucan
SGB_7	D01_KMJN_T2106131982_bin.243	d__Bacteria;p__Bacillota;c__Bacilli;o__Acholeplasmatales;f__Anaeroplasmataceae;g__Anaeroplasma;s__	d__Bacteria	p__Bacillota	c__Bacilli	o__Acholeplasmatales	f__Anaeroplasmataceae	g__Anaeroplasma	s__	D01_KMJN_T2106131982_bin.243_contig_000069_19_1	GH53_e1	GH53:31|CBM61:1	-	-
SGB_7	D01_KMJN_T2106131982_bin.243	d__Bacteria;p__Bacillota;c__Bacilli;o__Acholeplasmatales;f__Anaeroplasmataceae;g__Anaeroplasma;s__	d__Bacteria	p__Bacillota	c__Bacilli	o__Acholeplasmatales	f__Anaeroplasmataceae	g__Anaeroplasma	s__	D01_KMJN_T2106131982_bin.243_contig_000076_7_1	GH94_e8	GH94:93	2.4.1.49:1	cellulose
SGB_7	D01_KMJN_T2106131982_bin.243	d__Bacteria;p__Bacillota;c__Bacilli;o__Acholeplasmatales;f__Anaeroplasmataceae;g__Anaeroplasma;s__	d__Bacteria	p__Bacillota	c__Bacilli	o__Acholeplasmatales	f__Anaeroplasmataceae	g__Anaeroplasma	s__	D01_KMJN_T2106131982_bin.243_contig_000078_7_1	GH2_e95	GH2:31	-	-
SGB_7	D01_KMJN_T2106131982_bin.243	d__Bacteria;p__Bacillota;c__Bacilli;o__Acholeplasmatales;f__Anaeroplasmataceae;g__Anaeroplasma;s__	d__Bacteria	p__Bacillota	c__Bacilli	o__Acholeplasmatales	f__Anaeroplasmataceae	g__Anaeroplasma	s__	D01_KMJN_T2106131982_bin.243_contig_000098_10_1	CBM77_e0	CBM77:57|PL1:53|PL9_1:5|CBM35:3|CBM37:1|CE8:1|PL1_11:1	-	pectin
SGB_7	D01_KMJN_T2106131982_bin.243	d__Bacteria;p__Bacillota;c__Bacilli;o__Acholeplasmatales;f__Anaeroplasmataceae;g__Anaeroplasma;s__	d__Bacteria	p__Bacillota	c__Bacilli	o__Acholeplasmatales	f__Anaeroplasmataceae	g__Anaeroplasma	s__	D01_KMJN_T2106131982_bin.243_contig_000101_22_1	GT5_e9	GT5:1373|GH13:1|CBM48:1	2.4.1.21:9	-
SGB_7	D01_KMJN_T2106131982_bin.243	d__Bacteria;p__Bacillota;c__Bacilli;o__Acholeplasmatales;f__Anaeroplasmataceae;g__Anaeroplasma;s__	d__Bacteria	p__Bacillota	c__Bacilli	o__Acholeplasmatales	f__Anaeroplasmataceae	g__Anaeroplasma	s__	D01_KMJN_T2106131982_bin.243_contig_000114_2_1	CBM4_e22	CBM4:24|GH9:23|CBM3:4|GH16_21:1	3.2.1.4:1|3.2.1.-:1|3.2.1.73:1	xylan, beta-glucan
SGB_7	D01_KMJN_T2106131982_bin.243	d__Bacteria;p__Bacillota;c__Bacilli;o__Acholeplasmatales;f__Anaeroplasmataceae;g__Anaeroplasma;s__	d__Bacteria	p__Bacillota	c__Bacilli	o__Acholeplasmatales	f__Anaeroplasmataceae	g__Anaeroplasma	s__	D01_KMJN_T2106131982_bin.243_contig_000114_2_1	GH9_e25	GH9:41|CBM4:22|CBM3:4|GH16_21:1	3.2.1.4:5|3.2.1.-:1|3.2.1.73:1	cellulose, beta-glucan, beta-glucan
SGB_7	D01_KMJN_T2106131982_bin.243	d__Bacteria;p__Bacillota;c__Bacilli;o__Acholeplasmatales;f__Anaeroplasmataceae;g__Anaeroplasma;s__	d__Bacteria	p__Bacillota	c__Bacilli	o__Acholeplasmatales	f__Anaeroplasmataceae	g__Anaeroplasma	s__	D01_KMJN_T2106131982_bin.243_contig_000125_4_1	GH43_e264	GH43_35:87|GH51:3|CBM6:3|GH43:1	3.2.1.37:4|3.2.1.55:4	xylan, xylan
SGB_7	D01_KMJN_T2106131982_bin.243	d__Bacteria;p__Bacillota;c__Bacilli;o__Acholeplasmatales;f__Anaeroplasmataceae;g__Anaeroplasma;s__	d__Bacteria	p__Bacillota	c__Bacilli	o__Acholeplasmatales	f__Anaeroplasmataceae	g__Anaeroplasma	s__	D01_KMJN_T2106131982_bin.243_contig_000159_7_1	GH36_e31	GH36:5	-	-
SGB_7	D01_KMJN_T2106131982_bin.243	d__Bacteria;p__Bacillota;c__Bacilli;o__Acholeplasmatales;f__Anaeroplasmataceae;g__Anaeroplasma;s__	d__Bacteria	p__Bacillota	c__Bacilli	o__Acholeplasmatales	f__Anaeroplasmataceae	g__Anaeroplasma	s__	D01_KMJN_T2106131982_bin.243_contig_000169_12_1	GH109_e7	GH109:31	-	-
SGB_7	D01_KMJN_T2106131982_bin.243	d__Bacteria;p__Bacillota;c__Bacilli;o__Acholeplasmatales;f__Anaeroplasmataceae;g__Anaeroplasma;s__	d__Bacteria	p__Bacillota	c__Bacilli	o__Acholeplasmatales	f__Anaeroplasmataceae	g__Anaeroplasma	s__	D01_KMJN_T2106131982_bin.243_contig_000178_10_1	PL9_e2	PL9:26|CBM13:2|CBM66:2	-	-
SGB_7	D01_KMJN_T2106131982_bin.243	d__Bacteria;p__Bacillota;c__Bacilli;o__Acholeplasmatales;f__Anaeroplasmataceae;g__Anaeroplasma;s__	d__Bacteria	p__Bacillota	c__Bacilli	o__Acholeplasmatales	f__Anaeroplasmataceae	g__Anaeroplasma	s__	D01_KMJN_T2106131982_bin.243_contig_000181_13_1	GT8_e165	GT8:142	-	-
SGB_7	D01_KMJN_T2106131982_bin.243	d__Bacteria;p__Bacillota;c__Bacilli;o__Acholeplasmatales;f__Anaeroplasmataceae;g__Anaeroplasma;s__	d__Bacteria	p__Bacillota	c__Bacilli	o__Acholeplasmatales	f__Anaeroplasmataceae	g__Anaeroplasma	s__	D01_KMJN_T2106131982_bin.243_contig_000191_2_1	CE8_e50	CE8:34|PL1_2:16|CBM6:4|PL9_1:1|CBM35:1|CBM88:1	-	-
SGB_7	D01_KMJN_T2106131982_bin.243	d__Bacteria;p__Bacillota;c__Bacilli;o__Acholeplasmatales;f__Anaeroplasmataceae;g__Anaeroplasma;s__	d__Bacteria	p__Bacillota	c__Bacilli	o__Acholeplasmatales	f__Anaeroplasmataceae	g__Anaeroplasma	s__	D01_KMJN_T2106131982_bin.243_contig_000196_6_1	CBM41_e0	CBM41:1137|CBM48:1101|GH13_14:1097|GH13_32:77|CBM25:52|GH13_41:21|CBM20:10|GH13:2|CBM68:2|CBM0:1	3.2.1.41:25|3.2.1.1:2|3.2.1.68:2	beta-glucan
SGB_7	D01_KMJN_T2106131982_bin.243	d__Bacteria;p__Bacillota;c__Bacilli;o__Acholeplasmatales;f__Anaeroplasmataceae;g__Anaeroplasma;s__	d__Bacteria	p__Bacillota	c__Bacilli	o__Acholeplasmatales	f__Anaeroplasmataceae	g__Anaeroplasma	s__	D01_KMJN_T2106131982_bin.243_contig_000196_6_1	CBM48_e14	CBM48:1142|GH13_14:1124|CBM41:557|GH13_32:70|CBM25:49|GH13_41:25|GH13:12|CBM20:10|CBM68:8|GH13_42:1|CBM0:1	3.2.1.41:14|3.2.1.1:4|3.2.1.68:2|3.2.1.-:2	glycogen
SGB_7	D01_KMJN_T2106131982_bin.243	d__Bacteria;p__Bacillota;c__Bacilli;o__Acholeplasmatales;f__Anaeroplasmataceae;g__Anaeroplasma;s__	d__Bacteria	p__Bacillota	c__Bacilli	o__Acholeplasmatales	f__Anaeroplasmataceae	g__Anaeroplasma	s__	D01_KMJN_T2106131982_bin.243_contig_000196_6_1	GH13_e95	GH13_14:318|CBM48:209|CBM41:64|CBM68:5|GH13:2|GH133:1	3.2.1.-:2|3.2.1.68:1|3.2.1.41:1	sucrose, starch, starch, starch
SGB_7	D01_KMJN_T2106131982_bin.243	d__Bacteria;p__Bacillota;c__Bacilli;o__Acholeplasmatales;f__Anaeroplasmataceae;g__Anaeroplasma;s__	d__Bacteria	p__Bacillota	c__Bacilli	o__Acholeplasmatales	f__Anaeroplasmataceae	g__Anaeroplasma	s__	D01_KMJN_T2106131982_bin.243_contig_000002_38_1	GT2	GT2:27	-	-
SGB_7	D01_KMJN_T2106131982_bin.243	d__Bacteria;p__Bacillota;c__Bacilli;o__Acholeplasmatales;f__Anaeroplasmataceae;g__Anaeroplasma;s__	d__Bacteria	p__Bacillota	c__Bacilli	o__Acholeplasmatales	f__Anaeroplasmataceae	g__Anaeroplasma	s__	D01_KMJN_T2106131982_bin.243_contig_000004_3_1	GH32_e38	GH32:44	-	-
SGB_7	D01_KMJN_T2106131982_bin.243	d__Bacteria;p__Bacillota;c__Bacilli;o__Acholeplasmatales;f__Anaeroplasmataceae;g__Anaeroplasma;s__	d__Bacteria	p__Bacillota	c__Bacilli	o__Acholeplasmatales	f__Anaeroplasmataceae	g__Anaeroplasma	s__	D01_KMJN_T2106131982_bin.243_contig_000008_27_1	GH31_e60	GH31:2562|GH2:1	-	-
SGB_7	D01_KMJN_T2106131982_bin.243	d__Bacteria;p__Bacillota;c__Bacilli;o__Acholeplasmatales;f__Anaeroplasmataceae;g__Anaeroplasma;s__	d__Bacteria	p__Bacillota	c__Bacilli	o__Acholeplasmatales	f__Anaeroplasmataceae	g__Anaeroplasma	s__	D01_KMJN_T2106131982_bin.243_contig_000017_10_1	GH13_e122	GH13_31:1547|GH13_40:132|GH13:79|GH13_29:30|GH13_23:5|GH13_17:3|GH13_36:3|GH13_44:1|GT25:1|GT5:1	5.4.99.11:5|3.2.1.20:4|3.2.1.10:1|3.2.1.-:1|3.2.1.70:1	sucrose, sucrose, starch, starch, starch, starch
SGB_7	D01_KMJN_T2106131982_bin.243	d__Bacteria;p__Bacillota;c__Bacilli;o__Acholeplasmatales;f__Anaeroplasmataceae;g__Anaeroplasma;s__	d__Bacteria	p__Bacillota	c__Bacilli	o__Acholeplasmatales	f__Anaeroplasmataceae	g__Anaeroplasma	s__	D01_KMJN_T2106131982_bin.243_contig_000021_1_1	GH3_e197	GH3:1321|GH78:3|CBM6:1	3.2.1.21:22|3.2.1.-:4|3.2.1.37:1|3.2.1.55:1|3.2.1.23:1|3.2.1.45:1	beta-glucan, beta-glucan, xylan, arabinan, host glycan
SGB_7	D01_KMJN_T2106131982_bin.243	d__Bacteria;p__Bacillota;c__Bacilli;o__Acholeplasmatales;f__Anaeroplasmataceae;g__Anaeroplasma;s__	d__Bacteria	p__Bacillota	c__Bacilli	o__Acholeplasmatales	f__Anaeroplasmataceae	g__Anaeroplasma	s__	D01_KMJN_T2106131982_bin.243_contig_000027_45_1	GH133_e2	GH133:464|GH13:1|GH23:1|GT2:1|GT4:1|GT5:1	-	-
SGB_7	D01_KMJN_T2106131982_bin.243	d__Bacteria;p__Bacillota;c__Bacilli;o__Acholeplasmatales;f__Anaeroplasmataceae;g__Anaeroplasma;s__	d__Bacteria	p__Bacillota	c__Bacilli	o__Acholeplasmatales	f__Anaeroplasmataceae	g__Anaeroplasma	s__	D01_KMJN_T2106131982_bin.243_contig_000034_11_1	GT2	GT2:340	-	-
SGB_7	D01_KMJN_T2106131982_bin.243	d__Bacteria;p__Bacillota;c__Bacilli;o__Acholeplasmatales;f__Anaeroplasmataceae;g__Anaeroplasma;s__	d__Bacteria	p__Bacillota	c__Bacilli	o__Acholeplasmatales	f__Anaeroplasmataceae	g__Anaeroplasma	s__	D01_KMJN_T2106131982_bin.243_contig_000034_30_1	CE4_e54	CE4:19|CBM50:1	-	-
SGB_7	D01_KMJN_T2106131982_bin.243	d__Bacteria;p__Bacillota;c__Bacilli;o__Acholeplasmatales;f__Anaeroplasmataceae;g__Anaeroplasma;s__	d__Bacteria	p__Bacillota	c__Bacilli	o__Acholeplasmatales	f__Anaeroplasmataceae	g__Anaeroplasma	s__	D01_KMJN_T2106131982_bin.243_contig_000034_69_1	GH13_e34	GH13_28:85|CBM26:47|CBM25:21|CBM74:9|CBM20:5|CBM13:3|GH13:1	3.2.1.1:8	sucrose, starch
SGB_7	D01_KMJN_T2106131982_bin.243	d__Bacteria;p__Bacillota;c__Bacilli;o__Acholeplasmatales;f__Anaeroplasmataceae;g__Anaeroplasma;s__	d__Bacteria	p__Bacillota	c__Bacilli	o__Acholeplasmatales	f__Anaeroplasmataceae	g__Anaeroplasma	s__	D01_KMJN_T2106131982_bin.243_contig_000045_20_1	GH94_e12	GH94:336	2.4.1.20:14|2.4.1.49:1	cellulose, cellulose
SGB_7	D01_KMJN_T2106131982_bin.243	d__Bacteria;p__Bacillota;c__Bacilli;o__Acholeplasmatales;f__Anaeroplasmataceae;g__Anaeroplasma;s__	d__Bacteria	p__Bacillota	c__Bacilli	o__Acholeplasmatales	f__Anaeroplasmataceae	g__Anaeroplasma	s__	D01_KMJN_T2106131982_bin.243_contig_000061_2_1	GH28_e123	GH28:54	-	-
SGB_7	D01_KMJN_T2106131982_bin.243	d__Bacteria;p__Bacillota;c__Bacilli;o__Acholeplasmatales;f__Anaeroplasmataceae;g__Anaeroplasma;s__	d__Bacteria	p__Bacillota	c__Bacilli	o__Acholeplasmatales	f__Anaeroplasmataceae	g__Anaeroplasma	s__	D01_KMJN_T2106131982_bin.243_contig_000061_39_1	GT35_e0	GT35:17065|GH77:18|GH13_39:1	2.4.1.1:158	-
SGB_7	D01_KMJN_T2106131982_bin.243	d__Bacteria;p__Bacillota;c__Bacilli;o__Acholeplasmatales;f__Anaeroplasmataceae;g__Anaeroplasma;s__	d__Bacteria	p__Bacillota	c__Bacilli	o__Acholeplasmatales	f__Anaeroplasmataceae	g__Anaeroplasma	s__	D01_KMJN_T2106131982_bin.243_contig_000069_25_1	GH13_e171	GH13_36:6	-	sucrose
SGB_7	D01_KMJN_T2106131982_bin.243	d__Bacteria;p__Bacillota;c__Bacilli;o__Acholeplasmatales;f__Anaeroplasmataceae;g__Anaeroplasma;s__	d__Bacteria	p__Bacillota	c__Bacilli	o__Acholeplasmatales	f__Anaeroplasmataceae	g__Anaeroplasma	s__	D01_KMJN_T2106131982_bin.243_contig_000101_26_1	GH13_e225	GH13_20:419|CBM34:361|GH13:4|CBM48:3|GH13_21:2|CBM20:1	3.2.1.54:7|3.2.1.133:3|3.2.1.135:2	sucrose, starch, starch, starch
SGB_7	D01_KMJN_T2106131982_bin.243	d__Bacteria;p__Bacillota;c__Bacilli;o__Acholeplasmatales;f__Anaeroplasmataceae;g__Anaeroplasma;s__	d__Bacteria	p__Bacillota	c__Bacilli	o__Acholeplasmatales	f__Anaeroplasmataceae	g__Anaeroplasma	s__	D01_KMJN_T2106131982_bin.243_contig_000101_8_1	CE8_e50	CE8:34|PL1_2:16|CBM6:4|PL9_1:1|CBM35:1|CBM88:1	-	-
SGB_7	D01_KMJN_T2106131982_bin.243	d__Bacteria;p__Bacillota;c__Bacilli;o__Acholeplasmatales;f__Anaeroplasmataceae;g__Anaeroplasma;s__	d__Bacteria	p__Bacillota	c__Bacilli	o__Acholeplasmatales	f__Anaeroplasmataceae	g__Anaeroplasma	s__	D01_KMJN_T2106131982_bin.243_contig_000103_3_1	PL1_e79	PL1:44|CBM66:22|CE8:3	4.2.2.2:2|4.2.2.-:1	pectin
SGB_7	D01_KMJN_T2106131982_bin.243	d__Bacteria;p__Bacillota;c__Bacilli;o__Acholeplasmatales;f__Anaeroplasmataceae;g__Anaeroplasma;s__	d__Bacteria	p__Bacillota	c__Bacilli	o__Acholeplasmatales	f__Anaeroplasmataceae	g__Anaeroplasma	s__	D01_KMJN_T2106131982_bin.243_contig_000125_7_1	GH42_e10	GH42:251	3.2.1.23:5	arabinogalactan protein
SGB_7	D01_KMJN_T2106131982_bin.243	d__Bacteria;p__Bacillota;c__Bacilli;o__Acholeplasmatales;f__Anaeroplasmataceae;g__Anaeroplasma;s__	d__Bacteria	p__Bacillota	c__Bacilli	o__Acholeplasmatales	f__Anaeroplasmataceae	g__Anaeroplasma	s__	D01_KMJN_T2106131982_bin.243_contig_000130_3_1	PL1_e59	PL1:95|CBM77:53|PL9_1:10|CBM35:2|CBM37:1|CE8:1|PL1_5:1	-	-
SGB_7	D01_KMJN_T2106131982_bin.243	d__Bacteria;p__Bacillota;c__Bacilli;o__Acholeplasmatales;f__Anaeroplasmataceae;g__Anaeroplasma;s__	d__Bacteria	p__Bacillota	c__Bacilli	o__Acholeplasmatales	f__Anaeroplasmataceae	g__Anaeroplasma	s__	D01_KMJN_T2106131982_bin.243_contig_000140_2_1	GH2_e128	GH2:126	-	-
SGB_7	D01_KMJN_T2106131982_bin.243	d__Bacteria;p__Bacillota;c__Bacilli;o__Acholeplasmatales;f__Anaeroplasmataceae;g__Anaeroplasma;s__	d__Bacteria	p__Bacillota	c__Bacilli	o__Acholeplasmatales	f__Anaeroplasmataceae	g__Anaeroplasma	s__	D01_KMJN_T2106131982_bin.243_contig_000149_13_1	PL9_e8	PL9_1:222|CE8:17|CBM35:13|PL1:10|CBM77:5|PL1_5:4|CE12:1|CBM5:1	4.2.2.2:2	pectin
SGB_7	D01_KMJN_T2106131982_bin.243	d__Bacteria;p__Bacillota;c__Bacilli;o__Acholeplasmatales;f__Anaeroplasmataceae;g__Anaeroplasma;s__	d__Bacteria	p__Bacillota	c__Bacilli	o__Acholeplasmatales	f__Anaeroplasmataceae	g__Anaeroplasma	s__	D01_KMJN_T2106131982_bin.243_contig_000158_9_1	CE1_e22	CE1:6|CBM48:2|CE0:2	-	-
SGB_7	D01_KMJN_T2106131982_bin.243	d__Bacteria;p__Bacillota;c__Bacilli;o__Acholeplasmatales;f__Anaeroplasmataceae;g__Anaeroplasma;s__	d__Bacteria	p__Bacillota	c__Bacilli	o__Acholeplasmatales	f__Anaeroplasmataceae	g__Anaeroplasma	s__	D01_KMJN_T2106131982_bin.243_contig_000174_2_1	GT2	GT2:7	-	-
SGB_7	D01_KMJN_T2106131982_bin.243	d__Bacteria;p__Bacillota;c__Bacilli;o__Acholeplasmatales;f__Anaeroplasmataceae;g__Anaeroplasma;s__	d__Bacteria	p__Bacillota	c__Bacilli	o__Acholeplasmatales	f__Anaeroplasmataceae	g__Anaeroplasma	s__	D01_KMJN_T2106131982_bin.243_contig_000196_21_1	GH105_e32	GH105:46	-	-
SGB_7	D01_KMJN_T2106131982_bin.243	d__Bacteria;p__Bacillota;c__Bacilli;o__Acholeplasmatales;f__Anaeroplasmataceae;g__Anaeroplasma;s__	d__Bacteria	p__Bacillota	c__Bacilli	o__Acholeplasmatales	f__Anaeroplasmataceae	g__Anaeroplasma	s__	D01_KMJN_T2106131982_bin.243_contig_000207_6_1	GT8_e190	GT8:8|GT111:2	-	-
SGB_7	D01_KMJN_T2106131982_bin.243	d__Bacteria;p__Bacillota;c__Bacilli;o__Acholeplasmatales;f__Anaeroplasmataceae;g__Anaeroplasma;s__	d__Bacteria	p__Bacillota	c__Bacilli	o__Acholeplasmatales	f__Anaeroplasmataceae	g__Anaeroplasma	s__	D01_KMJN_T2106131982_bin.243_contig_000213_15_1	GH26_e75	GH26:32|CBM23:28|CBM27:24|CE7:2	3.2.1.78:2	beta-mannan
SGB_8	D01_KMJN_T2106131982_bin.287	d__Bacteria;p__Verrucomicrobiota;c__Kiritimatiellia;o__RFP12;f__UBA1067;g__RUG572;s__	d__Bacteria	p__Verrucomicrobiota	c__Kiritimatiellia	o__RFP12	f__UBA1067	g__RUG572	s__	D01_KMJN_T2106131982_bin.287_contig_000022_1_1	GH120_e3	GH120:16	-	-
SGB_8	D01_KMJN_T2106131982_bin.287	d__Bacteria;p__Verrucomicrobiota;c__Kiritimatiellia;o__RFP12;f__UBA1067;g__RUG572;s__	d__Bacteria	p__Verrucomicrobiota	c__Kiritimatiellia	o__RFP12	f__UBA1067	g__RUG572	s__	D01_KMJN_T2106131982_bin.287_contig_000035_1_1	GH13_e90	GH13:10	-	sucrose
SGB_8	D01_KMJN_T2106131982_bin.287	d__Bacteria;p__Verrucomicrobiota;c__Kiritimatiellia;o__RFP12;f__UBA1067;g__RUG572;s__	d__Bacteria	p__Verrucomicrobiota	c__Kiritimatiellia	o__RFP12	f__UBA1067	g__RUG572	s__	D01_KMJN_T2106131982_bin.287_contig_000050_2_1	GH139_e2	GH139:9	-	-
SGB_8	D01_KMJN_T2106131982_bin.287	d__Bacteria;p__Verrucomicrobiota;c__Kiritimatiellia;o__RFP12;f__UBA1067;g__RUG572;s__	d__Bacteria	p__Verrucomicrobiota	c__Kiritimatiellia	o__RFP12	f__UBA1067	g__RUG572	s__	D01_KMJN_T2106131982_bin.287_contig_000050_2_1	GH139_e2	GH139:9	-	-
SGB_8	D01_KMJN_T2106131982_bin.287	d__Bacteria;p__Verrucomicrobiota;c__Kiritimatiellia;o__RFP12;f__UBA1067;g__RUG572;s__	d__Bacteria	p__Verrucomicrobiota	c__Kiritimatiellia	o__RFP12	f__UBA1067	g__RUG572	s__	D01_KMJN_T2106131982_bin.287_contig_000053_2_1	GH127_e12	GH127:12	-	-
SGB_8	D01_KMJN_T2106131982_bin.287	d__Bacteria;p__Verrucomicrobiota;c__Kiritimatiellia;o__RFP12;f__UBA1067;g__RUG572;s__	d__Bacteria	p__Verrucomicrobiota	c__Kiritimatiellia	o__RFP12	f__UBA1067	g__RUG572	s__	D01_KMJN_T2106131982_bin.287_contig_000073_2_1	GH106_e42	GH106:12	-	-
SGB_8	D01_KMJN_T2106131982_bin.287	d__Bacteria;p__Verrucomicrobiota;c__Kiritimatiellia;o__RFP12;f__UBA1067;g__RUG572;s__	d__Bacteria	p__Verrucomicrobiota	c__Kiritimatiellia	o__RFP12	f__UBA1067	g__RUG572	s__	D01_KMJN_T2106131982_bin.287_contig_000079_1_1	GH51_e5	GH51:18	-	-
SGB_8	D01_KMJN_T2106131982_bin.287	d__Bacteria;p__Verrucomicrobiota;c__Kiritimatiellia;o__RFP12;f__UBA1067;g__RUG572;s__	d__Bacteria	p__Verrucomicrobiota	c__Kiritimatiellia	o__RFP12	f__UBA1067	g__RUG572	s__	D01_KMJN_T2106131982_bin.287_contig_000083_1_1	CE3_e6	CE3:7	-	-
SGB_8	D01_KMJN_T2106131982_bin.287	d__Bacteria;p__Verrucomicrobiota;c__Kiritimatiellia;o__RFP12;f__UBA1067;g__RUG572;s__	d__Bacteria	p__Verrucomicrobiota	c__Kiritimatiellia	o__RFP12	f__UBA1067	g__RUG572	s__	D01_KMJN_T2106131982_bin.287_contig_000093_3_1	GH106_e45	GH106:59	-	-
SGB_8	D01_KMJN_T2106131982_bin.287	d__Bacteria;p__Verrucomicrobiota;c__Kiritimatiellia;o__RFP12;f__UBA1067;g__RUG572;s__	d__Bacteria	p__Verrucomicrobiota	c__Kiritimatiellia	o__RFP12	f__UBA1067	g__RUG572	s__	D01_KMJN_T2106131982_bin.287_contig_000097_1_1	GH2_e14	GH2:396|GH43:2|GH43_26:1|CBM35:1|GH43_10:1	-	-
SGB_8	D01_KMJN_T2106131982_bin.287	d__Bacteria;p__Verrucomicrobiota;c__Kiritimatiellia;o__RFP12;f__UBA1067;g__RUG572;s__	d__Bacteria	p__Verrucomicrobiota	c__Kiritimatiellia	o__RFP12	f__UBA1067	g__RUG572	s__	D01_KMJN_T2106131982_bin.287_contig_000107_1_1	GH127_e4	GH127:210	3.2.1.185:1	arabinogalactan protein
SGB_8	D01_KMJN_T2106131982_bin.287	d__Bacteria;p__Verrucomicrobiota;c__Kiritimatiellia;o__RFP12;f__UBA1067;g__RUG572;s__	d__Bacteria	p__Verrucomicrobiota	c__Kiritimatiellia	o__RFP12	f__UBA1067	g__RUG572	s__	D01_KMJN_T2106131982_bin.287_contig_000113_2_1	GH137_e0	GH137:122|CBM57:46|GH2:46|GH106:2	3.2.1.31:1|3.2.1.185:1	pectin
SGB_8	D01_KMJN_T2106131982_bin.287	d__Bacteria;p__Verrucomicrobiota;c__Kiritimatiellia;o__RFP12;f__UBA1067;g__RUG572;s__	d__Bacteria	p__Verrucomicrobiota	c__Kiritimatiellia	o__RFP12	f__UBA1067	g__RUG572	s__	D01_KMJN_T2106131982_bin.287_contig_000122_1_1	GH51_e33	GH51:16|GH43_19:1	-	-
SGB_8	D01_KMJN_T2106131982_bin.287	d__Bacteria;p__Verrucomicrobiota;c__Kiritimatiellia;o__RFP12;f__UBA1067;g__RUG572;s__	d__Bacteria	p__Verrucomicrobiota	c__Kiritimatiellia	o__RFP12	f__UBA1067	g__RUG572	s__	D01_KMJN_T2106131982_bin.287_contig_000123_3_1	GH120_e3	GH120:16	-	-
SGB_8	D01_KMJN_T2106131982_bin.287	d__Bacteria;p__Verrucomicrobiota;c__Kiritimatiellia;o__RFP12;f__UBA1067;g__RUG572;s__	d__Bacteria	p__Verrucomicrobiota	c__Kiritimatiellia	o__RFP12	f__UBA1067	g__RUG572	s__	D01_KMJN_T2106131982_bin.287_contig_000132_1_1	CE19_e3	CE19:9	-	pectin
SGB_8	D01_KMJN_T2106131982_bin.287	d__Bacteria;p__Verrucomicrobiota;c__Kiritimatiellia;o__RFP12;f__UBA1067;g__RUG572;s__	d__Bacteria	p__Verrucomicrobiota	c__Kiritimatiellia	o__RFP12	f__UBA1067	g__RUG572	s__	D01_KMJN_T2106131982_bin.287_contig_000132_4_1	CE20_e0	CE20:119|CE12:1	-	-
SGB_8	D01_KMJN_T2106131982_bin.287	d__Bacteria;p__Verrucomicrobiota;c__Kiritimatiellia;o__RFP12;f__UBA1067;g__RUG572;s__	d__Bacteria	p__Verrucomicrobiota	c__Kiritimatiellia	o__RFP12	f__UBA1067	g__RUG572	s__	D01_KMJN_T2106131982_bin.287_contig_000159_2_1	GH106_e45	GH106:59	-	-
SGB_8	D01_KMJN_T2106131982_bin.287	d__Bacteria;p__Verrucomicrobiota;c__Kiritimatiellia;o__RFP12;f__UBA1067;g__RUG572;s__	d__Bacteria	p__Verrucomicrobiota	c__Kiritimatiellia	o__RFP12	f__UBA1067	g__RUG572	s__	D01_KMJN_T2106131982_bin.287_contig_000162_1_1	GH92_e0	GH92:2578|GH43_34:10|GH88:7|GH20:2|GH125:2|CBM32:1|CBM6:1|CBM57:1	3.2.1.-:8|3.2.1.113:1|3.2.1.114:1|3.2.1.24:1	host glycan, host glycan, host glycan
SGB_8	D01_KMJN_T2106131982_bin.287	d__Bacteria;p__Verrucomicrobiota;c__Kiritimatiellia;o__RFP12;f__UBA1067;g__RUG572;s__	d__Bacteria	p__Verrucomicrobiota	c__Kiritimatiellia	o__RFP12	f__UBA1067	g__RUG572	s__	D01_KMJN_T2106131982_bin.287_contig_000178_1_1	GH50_e16	GH50:16|GH86:1	-	-
SGB_8	D01_KMJN_T2106131982_bin.287	d__Bacteria;p__Verrucomicrobiota;c__Kiritimatiellia;o__RFP12;f__UBA1067;g__RUG572;s__	d__Bacteria	p__Verrucomicrobiota	c__Kiritimatiellia	o__RFP12	f__UBA1067	g__RUG572	s__	D01_KMJN_T2106131982_bin.287_contig_000187_1_1	GH5_e295	GH5_13:6	-	-
SGB_8	D01_KMJN_T2106131982_bin.287	d__Bacteria;p__Verrucomicrobiota;c__Kiritimatiellia;o__RFP12;f__UBA1067;g__RUG572;s__	d__Bacteria	p__Verrucomicrobiota	c__Kiritimatiellia	o__RFP12	f__UBA1067	g__RUG572	s__	D01_KMJN_T2106131982_bin.287_contig_000196_2_1	GH29_e39	GH29:64	-	-
SGB_8	D01_KMJN_T2106131982_bin.287	d__Bacteria;p__Verrucomicrobiota;c__Kiritimatiellia;o__RFP12;f__UBA1067;g__RUG572;s__	d__Bacteria	p__Verrucomicrobiota	c__Kiritimatiellia	o__RFP12	f__UBA1067	g__RUG572	s__	D01_KMJN_T2106131982_bin.287_contig_000204_2_1	CBM32_e126	CBM32:138|GH29:132|CBM6:1|CBM9:1|CE3:1|GH136:1	-	host glycan
SGB_8	D01_KMJN_T2106131982_bin.287	d__Bacteria;p__Verrucomicrobiota;c__Kiritimatiellia;o__RFP12;f__UBA1067;g__RUG572;s__	d__Bacteria	p__Verrucomicrobiota	c__Kiritimatiellia	o__RFP12	f__UBA1067	g__RUG572	s__	D01_KMJN_T2106131982_bin.287_contig_000211_1_1	GH127_e4	GH127:210	3.2.1.185:1	arabinogalactan protein
SGB_8	D01_KMJN_T2106131982_bin.287	d__Bacteria;p__Verrucomicrobiota;c__Kiritimatiellia;o__RFP12;f__UBA1067;g__RUG572;s__	d__Bacteria	p__Verrucomicrobiota	c__Kiritimatiellia	o__RFP12	f__UBA1067	g__RUG572	s__	D01_KMJN_T2106131982_bin.287_contig_000220_2_1	GH10_e69	GH10:9	-	-
SGB_8	D01_KMJN_T2106131982_bin.287	d__Bacteria;p__Verrucomicrobiota;c__Kiritimatiellia;o__RFP12;f__UBA1067;g__RUG572;s__	d__Bacteria	p__Verrucomicrobiota	c__Kiritimatiellia	o__RFP12	f__UBA1067	g__RUG572	s__	D01_KMJN_T2106131982_bin.287_contig_000228_4_1	GH137_e0	GH137:122|CBM57:46|GH2:46|GH106:2	3.2.1.31:1|3.2.1.185:1	pectin
SGB_8	D01_KMJN_T2106131982_bin.287	d__Bacteria;p__Verrucomicrobiota;c__Kiritimatiellia;o__RFP12;f__UBA1067;g__RUG572;s__	d__Bacteria	p__Verrucomicrobiota	c__Kiritimatiellia	o__RFP12	f__UBA1067	g__RUG572	s__	D01_KMJN_T2106131982_bin.287_contig_000233_2_1	GH29_e70	GH29:194	3.2.1.51:58	host glycan
SGB_8	D01_KMJN_T2106131982_bin.287	d__Bacteria;p__Verrucomicrobiota;c__Kiritimatiellia;o__RFP12;f__UBA1067;g__RUG572;s__	d__Bacteria	p__Verrucomicrobiota	c__Kiritimatiellia	o__RFP12	f__UBA1067	g__RUG572	s__	D01_KMJN_T2106131982_bin.287_contig_000233_4_1	GH43_e78	GH43_26:127|CBM13:106|CBM42:6|GH43:2|CBM35:1|CBM0:1	-	-
SGB_8	D01_KMJN_T2106131982_bin.287	d__Bacteria;p__Verrucomicrobiota;c__Kiritimatiellia;o__RFP12;f__UBA1067;g__RUG572;s__	d__Bacteria	p__Verrucomicrobiota	c__Kiritimatiellia	o__RFP12	f__UBA1067	g__RUG572	s__	D01_KMJN_T2106131982_bin.287_contig_000236_2_1	GH39_e101	GH39:15|CBM9:7	-	-
SGB_8	D01_KMJN_T2106131982_bin.287	d__Bacteria;p__Verrucomicrobiota;c__Kiritimatiellia;o__RFP12;f__UBA1067;g__RUG572;s__	d__Bacteria	p__Verrucomicrobiota	c__Kiritimatiellia	o__RFP12	f__UBA1067	g__RUG572	s__	D01_KMJN_T2106131982_bin.287_contig_000271_4_1	GH141_e24	GH141:42	-	-
SGB_8	D01_KMJN_T2106131982_bin.287	d__Bacteria;p__Verrucomicrobiota;c__Kiritimatiellia;o__RFP12;f__UBA1067;g__RUG572;s__	d__Bacteria	p__Verrucomicrobiota	c__Kiritimatiellia	o__RFP12	f__UBA1067	g__RUG572	s__	D01_KMJN_T2106131982_bin.287_contig_000279_2_1	CE20_e33	CE20:279|GH33:1|CBM35:1	-	-
SGB_8	D01_KMJN_T2106131982_bin.287	d__Bacteria;p__Verrucomicrobiota;c__Kiritimatiellia;o__RFP12;f__UBA1067;g__RUG572;s__	d__Bacteria	p__Verrucomicrobiota	c__Kiritimatiellia	o__RFP12	f__UBA1067	g__RUG572	s__	D01_KMJN_T2106131982_bin.287_contig_000323_2_1	CBM32_e3	CBM32:16|GH5:13	-	host glycan
SGB_8	D01_KMJN_T2106131982_bin.287	d__Bacteria;p__Verrucomicrobiota;c__Kiritimatiellia;o__RFP12;f__UBA1067;g__RUG572;s__	d__Bacteria	p__Verrucomicrobiota	c__Kiritimatiellia	o__RFP12	f__UBA1067	g__RUG572	s__	D01_KMJN_T2106131982_bin.287_contig_000330_1_1	GH106_e46	GH106:55	-	-
SGB_8	D01_KMJN_T2106131982_bin.287	d__Bacteria;p__Verrucomicrobiota;c__Kiritimatiellia;o__RFP12;f__UBA1067;g__RUG572;s__	d__Bacteria	p__Verrucomicrobiota	c__Kiritimatiellia	o__RFP12	f__UBA1067	g__RUG572	s__	D01_KMJN_T2106131982_bin.287_contig_000331_1_1	GH5_e295	GH5_13:6	-	-
SGB_8	D01_KMJN_T2106131982_bin.287	d__Bacteria;p__Verrucomicrobiota;c__Kiritimatiellia;o__RFP12;f__UBA1067;g__RUG572;s__	d__Bacteria	p__Verrucomicrobiota	c__Kiritimatiellia	o__RFP12	f__UBA1067	g__RUG572	s__	D01_KMJN_T2106131982_bin.287_contig_000331_4_1	GH43_e219	GH43_18:6|GH95:1|GH28:1	-	-
SGB_8	D01_KMJN_T2106131982_bin.287	d__Bacteria;p__Verrucomicrobiota;c__Kiritimatiellia;o__RFP12;f__UBA1067;g__RUG572;s__	d__Bacteria	p__Verrucomicrobiota	c__Kiritimatiellia	o__RFP12	f__UBA1067	g__RUG572	s__	D01_KMJN_T2106131982_bin.287_contig_000335_2_1	CBM67_e9	CBM67:31	-	rhamnose
SGB_8	D01_KMJN_T2106131982_bin.287	d__Bacteria;p__Verrucomicrobiota;c__Kiritimatiellia;o__RFP12;f__UBA1067;g__RUG572;s__	d__Bacteria	p__Verrucomicrobiota	c__Kiritimatiellia	o__RFP12	f__UBA1067	g__RUG572	s__	D01_KMJN_T2106131982_bin.287_contig_000335_2_1	CBM67_e28	CBM67:192|GH78:190|CBM0:1|CBM66:1	3.2.1.40:1	rhamnose
SGB_8	D01_KMJN_T2106131982_bin.287	d__Bacteria;p__Verrucomicrobiota;c__Kiritimatiellia;o__RFP12;f__UBA1067;g__RUG572;s__	d__Bacteria	p__Verrucomicrobiota	c__Kiritimatiellia	o__RFP12	f__UBA1067	g__RUG572	s__	D01_KMJN_T2106131982_bin.287_contig_000335_2_1	GH78_e80	GH78:1278|CBM67:96|GH3:3|GH0:2|GH18:2|CBM0:1	3.2.1.40:8|3.1.1.73:2	alpha-rhamnoside
SGB_8	D01_KMJN_T2106131982_bin.287	d__Bacteria;p__Verrucomicrobiota;c__Kiritimatiellia;o__RFP12;f__UBA1067;g__RUG572;s__	d__Bacteria	p__Verrucomicrobiota	c__Kiritimatiellia	o__RFP12	f__UBA1067	g__RUG572	s__	D01_KMJN_T2106131982_bin.287_contig_000432_4_1	GH20_e12	GH20:1706|CBM32:19|CBM0:2	3.2.1.52:18|3.2.1.-:1	host glycan, host glycan
SGB_8	D01_KMJN_T2106131982_bin.287	d__Bacteria;p__Verrucomicrobiota;c__Kiritimatiellia;o__RFP12;f__UBA1067;g__RUG572;s__	d__Bacteria	p__Verrucomicrobiota	c__Kiritimatiellia	o__RFP12	f__UBA1067	g__RUG572	s__	D01_KMJN_T2106131982_bin.287_contig_000460_1_1	CE20_e20	CE20:241	-	-
SGB_8	D01_KMJN_T2106131982_bin.287	d__Bacteria;p__Verrucomicrobiota;c__Kiritimatiellia;o__RFP12;f__UBA1067;g__RUG572;s__	d__Bacteria	p__Verrucomicrobiota	c__Kiritimatiellia	o__RFP12	f__UBA1067	g__RUG572	s__	D01_KMJN_T2106131982_bin.287_contig_000468_2_1	CBM51_e35	CBM51:42|GH27:41|CBM40:1|GH33:1	-	host glycan
SGB_8	D01_KMJN_T2106131982_bin.287	d__Bacteria;p__Verrucomicrobiota;c__Kiritimatiellia;o__RFP12;f__UBA1067;g__RUG572;s__	d__Bacteria	p__Verrucomicrobiota	c__Kiritimatiellia	o__RFP12	f__UBA1067	g__RUG572	s__	D01_KMJN_T2106131982_bin.287_contig_000468_2_1	GH27_e45	GH27:85|CBM51:39	-	-
SGB_8	D01_KMJN_T2106131982_bin.287	d__Bacteria;p__Verrucomicrobiota;c__Kiritimatiellia;o__RFP12;f__UBA1067;g__RUG572;s__	d__Bacteria	p__Verrucomicrobiota	c__Kiritimatiellia	o__RFP12	f__UBA1067	g__RUG572	s__	D01_KMJN_T2106131982_bin.287_contig_000480_3_1	GH2_e97	GH2:72	-	-
SGB_8	D01_KMJN_T2106131982_bin.287	d__Bacteria;p__Verrucomicrobiota;c__Kiritimatiellia;o__RFP12;f__UBA1067;g__RUG572;s__	d__Bacteria	p__Verrucomicrobiota	c__Kiritimatiellia	o__RFP12	f__UBA1067	g__RUG572	s__	D01_KMJN_T2106131982_bin.287_contig_000494_8_1	GH10_e69	GH10:9	-	-
SGB_8	D01_KMJN_T2106131982_bin.287	d__Bacteria;p__Verrucomicrobiota;c__Kiritimatiellia;o__RFP12;f__UBA1067;g__RUG572;s__	d__Bacteria	p__Verrucomicrobiota	c__Kiritimatiellia	o__RFP12	f__UBA1067	g__RUG572	s__	D01_KMJN_T2106131982_bin.287_contig_000496_3_1	GH106_e40	GH106:6	-	-
SGB_8	D01_KMJN_T2106131982_bin.287	d__Bacteria;p__Verrucomicrobiota;c__Kiritimatiellia;o__RFP12;f__UBA1067;g__RUG572;s__	d__Bacteria	p__Verrucomicrobiota	c__Kiritimatiellia	o__RFP12	f__UBA1067	g__RUG572	s__	D01_KMJN_T2106131982_bin.287_contig_000537_4_1	CE15_e10	CE15:113|GH78:2|CE0:1	3.2.1.40:2	-
SGB_8	D01_KMJN_T2106131982_bin.287	d__Bacteria;p__Verrucomicrobiota;c__Kiritimatiellia;o__RFP12;f__UBA1067;g__RUG572;s__	d__Bacteria	p__Verrucomicrobiota	c__Kiritimatiellia	o__RFP12	f__UBA1067	g__RUG572	s__	D01_KMJN_T2106131982_bin.287_contig_000541_2_1	GH27_e3	GH27:150|CBM35:84	3.2.1.22:1	alpha-galactan
SGB_8	D01_KMJN_T2106131982_bin.287	d__Bacteria;p__Verrucomicrobiota;c__Kiritimatiellia;o__RFP12;f__UBA1067;g__RUG572;s__	d__Bacteria	p__Verrucomicrobiota	c__Kiritimatiellia	o__RFP12	f__UBA1067	g__RUG572	s__	D01_KMJN_T2106131982_bin.287_contig_000541_2_1	CBM35_e40	CBM35:8|GH146:5|GH121:2	-	xylan, beta-mannan, beta-galactan
SGB_8	D01_KMJN_T2106131982_bin.287	d__Bacteria;p__Verrucomicrobiota;c__Kiritimatiellia;o__RFP12;f__UBA1067;g__RUG572;s__	d__Bacteria	p__Verrucomicrobiota	c__Kiritimatiellia	o__RFP12	f__UBA1067	g__RUG572	s__	D01_KMJN_T2106131982_bin.287_contig_000576_1_1	GH38_e22	GH38:24	-	-
SGB_8	D01_KMJN_T2106131982_bin.287	d__Bacteria;p__Verrucomicrobiota;c__Kiritimatiellia;o__RFP12;f__UBA1067;g__RUG572;s__	d__Bacteria	p__Verrucomicrobiota	c__Kiritimatiellia	o__RFP12	f__UBA1067	g__RUG572	s__	D01_KMJN_T2106131982_bin.287_contig_000640_1_1	GH13_e43	GH13:20|GH133:18	-	sucrose
SGB_8	D01_KMJN_T2106131982_bin.287	d__Bacteria;p__Verrucomicrobiota;c__Kiritimatiellia;o__RFP12;f__UBA1067;g__RUG572;s__	d__Bacteria	p__Verrucomicrobiota	c__Kiritimatiellia	o__RFP12	f__UBA1067	g__RUG572	s__	D01_KMJN_T2106131982_bin.287_contig_000656_2_1	GH2_e50	GH2:242	3.2.1.-:1	pectin
SGB_8	D01_KMJN_T2106131982_bin.287	d__Bacteria;p__Verrucomicrobiota;c__Kiritimatiellia;o__RFP12;f__UBA1067;g__RUG572;s__	d__Bacteria	p__Verrucomicrobiota	c__Kiritimatiellia	o__RFP12	f__UBA1067	g__RUG572	s__	D01_KMJN_T2106131982_bin.287_contig_000664_3_1	GH109_e5	GH109:463	-	-
SGB_8	D01_KMJN_T2106131982_bin.287	d__Bacteria;p__Verrucomicrobiota;c__Kiritimatiellia;o__RFP12;f__UBA1067;g__RUG572;s__	d__Bacteria	p__Verrucomicrobiota	c__Kiritimatiellia	o__RFP12	f__UBA1067	g__RUG572	s__	D01_KMJN_T2106131982_bin.287_contig_000666_1_1	GH106_e46	GH106:55	-	-
SGB_8	D01_KMJN_T2106131982_bin.287	d__Bacteria;p__Verrucomicrobiota;c__Kiritimatiellia;o__RFP12;f__UBA1067;g__RUG572;s__	d__Bacteria	p__Verrucomicrobiota	c__Kiritimatiellia	o__RFP12	f__UBA1067	g__RUG572	s__	D01_KMJN_T2106131982_bin.287_contig_000686_5_1	GH92_e20	GH92:91	3.2.1.-:1	host glycan
SGB_8	D01_KMJN_T2106131982_bin.287	d__Bacteria;p__Verrucomicrobiota;c__Kiritimatiellia;o__RFP12;f__UBA1067;g__RUG572;s__	d__Bacteria	p__Verrucomicrobiota	c__Kiritimatiellia	o__RFP12	f__UBA1067	g__RUG572	s__	D01_KMJN_T2106131982_bin.287_contig_000700_3_1	GT4_e3918	GT4:21	-	-
SGB_8	D01_KMJN_T2106131982_bin.287	d__Bacteria;p__Verrucomicrobiota;c__Kiritimatiellia;o__RFP12;f__UBA1067;g__RUG572;s__	d__Bacteria	p__Verrucomicrobiota	c__Kiritimatiellia	o__RFP12	f__UBA1067	g__RUG572	s__	D01_KMJN_T2106131982_bin.287_contig_000721_1_1	GH29_e30	GH29:1257|CBM32:104|CBM0:3|GH33:3|CBM6:1|CBM9:1|CE3:1|GH136:1|GH0:1|CBM47:1|GT1:1	3.2.1.111:8|3.2.1.51:3	host glycan, host glycan
SGB_8	D01_KMJN_T2106131982_bin.287	d__Bacteria;p__Verrucomicrobiota;c__Kiritimatiellia;o__RFP12;f__UBA1067;g__RUG572;s__	d__Bacteria	p__Verrucomicrobiota	c__Kiritimatiellia	o__RFP12	f__UBA1067	g__RUG572	s__	D01_KMJN_T2106131982_bin.287_contig_000746_1_1	CBM32_e210	CBM32:14	-	host glycan
SGB_8	D01_KMJN_T2106131982_bin.287	d__Bacteria;p__Verrucomicrobiota;c__Kiritimatiellia;o__RFP12;f__UBA1067;g__RUG572;s__	d__Bacteria	p__Verrucomicrobiota	c__Kiritimatiellia	o__RFP12	f__UBA1067	g__RUG572	s__	D01_KMJN_T2106131982_bin.287_contig_000752_2_1	GH97_e1	GH97:229	3.2.1.22:1	alpha-glucan
SGB_8	D01_KMJN_T2106131982_bin.287	d__Bacteria;p__Verrucomicrobiota;c__Kiritimatiellia;o__RFP12;f__UBA1067;g__RUG572;s__	d__Bacteria	p__Verrucomicrobiota	c__Kiritimatiellia	o__RFP12	f__UBA1067	g__RUG572	s__	D01_KMJN_T2106131982_bin.287_contig_000795_2_1	GH171_e0	GH171:861|CE4:21|GH3:2	3.2.1.92:6	peptidoglycan
SGB_8	D01_KMJN_T2106131982_bin.287	d__Bacteria;p__Verrucomicrobiota;c__Kiritimatiellia;o__RFP12;f__UBA1067;g__RUG572;s__	d__Bacteria	p__Verrucomicrobiota	c__Kiritimatiellia	o__RFP12	f__UBA1067	g__RUG572	s__	D01_KMJN_T2106131982_bin.287_contig_000837_1_1	CE3_e10	CE3:139|CBM13:64|CBM2:24|CBM35:3|CBM32:2|CBM42:1|CE15:1	3.1.1.72:1	xylan
SGB_8	D01_KMJN_T2106131982_bin.287	d__Bacteria;p__Verrucomicrobiota;c__Kiritimatiellia;o__RFP12;f__UBA1067;g__RUG572;s__	d__Bacteria	p__Verrucomicrobiota	c__Kiritimatiellia	o__RFP12	f__UBA1067	g__RUG572	s__	D01_KMJN_T2106131982_bin.287_contig_000853_3_1	CE3_e1	CE3:17	-	-
SGB_8	D01_KMJN_T2106131982_bin.287	d__Bacteria;p__Verrucomicrobiota;c__Kiritimatiellia;o__RFP12;f__UBA1067;g__RUG572;s__	d__Bacteria	p__Verrucomicrobiota	c__Kiritimatiellia	o__RFP12	f__UBA1067	g__RUG572	s__	D01_KMJN_T2106131982_bin.287_contig_000887_5_1	GT5_e27	GT5:33|GH57:1	-	-
SGB_8	D01_KMJN_T2106131982_bin.287	d__Bacteria;p__Verrucomicrobiota;c__Kiritimatiellia;o__RFP12;f__UBA1067;g__RUG572;s__	d__Bacteria	p__Verrucomicrobiota	c__Kiritimatiellia	o__RFP12	f__UBA1067	g__RUG572	s__	D01_KMJN_T2106131982_bin.287_contig_000930_1_1	GH51_e25	GH51:15	-	-
SGB_8	D01_KMJN_T2106131982_bin.287	d__Bacteria;p__Verrucomicrobiota;c__Kiritimatiellia;o__RFP12;f__UBA1067;g__RUG572;s__	d__Bacteria	p__Verrucomicrobiota	c__Kiritimatiellia	o__RFP12	f__UBA1067	g__RUG572	s__	D01_KMJN_T2106131982_bin.287_contig_000939_1_1	GH109_e2	GH109:143	-	-
SGB_8	D01_KMJN_T2106131982_bin.287	d__Bacteria;p__Verrucomicrobiota;c__Kiritimatiellia;o__RFP12;f__UBA1067;g__RUG572;s__	d__Bacteria	p__Verrucomicrobiota	c__Kiritimatiellia	o__RFP12	f__UBA1067	g__RUG572	s__	D01_KMJN_T2106131982_bin.287_contig_000953_1_1	PL33_e10	PL33_2:10|PL38:1	-	-
SGB_8	D01_KMJN_T2106131982_bin.287	d__Bacteria;p__Verrucomicrobiota;c__Kiritimatiellia;o__RFP12;f__UBA1067;g__RUG572;s__	d__Bacteria	p__Verrucomicrobiota	c__Kiritimatiellia	o__RFP12	f__UBA1067	g__RUG572	s__	D01_KMJN_T2106131982_bin.287_contig_000968_1_1	GT2	GT2:82	-	-
SGB_8	D01_KMJN_T2106131982_bin.287	d__Bacteria;p__Verrucomicrobiota;c__Kiritimatiellia;o__RFP12;f__UBA1067;g__RUG572;s__	d__Bacteria	p__Verrucomicrobiota	c__Kiritimatiellia	o__RFP12	f__UBA1067	g__RUG572	s__	D01_KMJN_T2106131982_bin.287_contig_000968_1_1	GT2	GT2:45	-	-
SGB_8	D01_KMJN_T2106131982_bin.287	d__Bacteria;p__Verrucomicrobiota;c__Kiritimatiellia;o__RFP12;f__UBA1067;g__RUG572;s__	d__Bacteria	p__Verrucomicrobiota	c__Kiritimatiellia	o__RFP12	f__UBA1067	g__RUG572	s__	D01_KMJN_T2106131982_bin.287_contig_000999_2_1	PL8_e17	PL8:42	-	-
SGB_8	D01_KMJN_T2106131982_bin.287	d__Bacteria;p__Verrucomicrobiota;c__Kiritimatiellia;o__RFP12;f__UBA1067;g__RUG572;s__	d__Bacteria	p__Verrucomicrobiota	c__Kiritimatiellia	o__RFP12	f__UBA1067	g__RUG572	s__	D01_KMJN_T2106131982_bin.287_contig_001020_16_1	CBM32_e220	CBM32:6	-	host glycan
SGB_8	D01_KMJN_T2106131982_bin.287	d__Bacteria;p__Verrucomicrobiota;c__Kiritimatiellia;o__RFP12;f__UBA1067;g__RUG572;s__	d__Bacteria	p__Verrucomicrobiota	c__Kiritimatiellia	o__RFP12	f__UBA1067	g__RUG572	s__	D01_KMJN_T2106131982_bin.287_contig_001024_5_1	GT4_e2045	GT4:36	-	-
SGB_8	D01_KMJN_T2106131982_bin.287	d__Bacteria;p__Verrucomicrobiota;c__Kiritimatiellia;o__RFP12;f__UBA1067;g__RUG572;s__	d__Bacteria	p__Verrucomicrobiota	c__Kiritimatiellia	o__RFP12	f__UBA1067	g__RUG572	s__	D01_KMJN_T2106131982_bin.287_contig_001045_3_1	GH127_e5	GH127:146	3.2.1.-:2	carrageenan
SGB_8	D01_KMJN_T2106131982_bin.287	d__Bacteria;p__Verrucomicrobiota;c__Kiritimatiellia;o__RFP12;f__UBA1067;g__RUG572;s__	d__Bacteria	p__Verrucomicrobiota	c__Kiritimatiellia	o__RFP12	f__UBA1067	g__RUG572	s__	D01_KMJN_T2106131982_bin.287_contig_001051_3_1	GH95_e1	GH95:1763|CBM13:26|CBM2:14|CE6:11|CBM6:7|CBM32:5|CE8:2|GH29:1|CE12:1|CBM5:1|GH1:1	3.2.1.-:3|3.2.1.63:2	pectin, xylan, xyloglucan, host glycan
SGB_8	D01_KMJN_T2106131982_bin.287	d__Bacteria;p__Verrucomicrobiota;c__Kiritimatiellia;o__RFP12;f__UBA1067;g__RUG572;s__	d__Bacteria	p__Verrucomicrobiota	c__Kiritimatiellia	o__RFP12	f__UBA1067	g__RUG572	s__	D01_KMJN_T2106131982_bin.287_contig_001055_1_1	CBM38_e2	CBM38:10	-	fructan
SGB_8	D01_KMJN_T2106131982_bin.287	d__Bacteria;p__Verrucomicrobiota;c__Kiritimatiellia;o__RFP12;f__UBA1067;g__RUG572;s__	d__Bacteria	p__Verrucomicrobiota	c__Kiritimatiellia	o__RFP12	f__UBA1067	g__RUG572	s__	D01_KMJN_T2106131982_bin.287_contig_001062_2_1	GH106_e24	GH106:6	-	-
SGB_8	D01_KMJN_T2106131982_bin.287	d__Bacteria;p__Verrucomicrobiota;c__Kiritimatiellia;o__RFP12;f__UBA1067;g__RUG572;s__	d__Bacteria	p__Verrucomicrobiota	c__Kiritimatiellia	o__RFP12	f__UBA1067	g__RUG572	s__	D01_KMJN_T2106131982_bin.287_contig_000028_4_1	GT2	GT2:29	-	-
SGB_8	D01_KMJN_T2106131982_bin.287	d__Bacteria;p__Verrucomicrobiota;c__Kiritimatiellia;o__RFP12;f__UBA1067;g__RUG572;s__	d__Bacteria	p__Verrucomicrobiota	c__Kiritimatiellia	o__RFP12	f__UBA1067	g__RUG572	s__	D01_KMJN_T2106131982_bin.287_contig_000043_3_1	GH2_e61	GH2:894|CBM67:5|GH43_34:1|GH42:1	3.2.1.23:12	beta-galactan
SGB_8	D01_KMJN_T2106131982_bin.287	d__Bacteria;p__Verrucomicrobiota;c__Kiritimatiellia;o__RFP12;f__UBA1067;g__RUG572;s__	d__Bacteria	p__Verrucomicrobiota	c__Kiritimatiellia	o__RFP12	f__UBA1067	g__RUG572	s__	D01_KMJN_T2106131982_bin.287_contig_000065_5_1	GH78_e56	GH78:12	-	-
SGB_8	D01_KMJN_T2106131982_bin.287	d__Bacteria;p__Verrucomicrobiota;c__Kiritimatiellia;o__RFP12;f__UBA1067;g__RUG572;s__	d__Bacteria	p__Verrucomicrobiota	c__Kiritimatiellia	o__RFP12	f__UBA1067	g__RUG572	s__	D01_KMJN_T2106131982_bin.287_contig_000106_1_1	GH106_e33	GH106:18	-	-
SGB_8	D01_KMJN_T2106131982_bin.287	d__Bacteria;p__Verrucomicrobiota;c__Kiritimatiellia;o__RFP12;f__UBA1067;g__RUG572;s__	d__Bacteria	p__Verrucomicrobiota	c__Kiritimatiellia	o__RFP12	f__UBA1067	g__RUG572	s__	D01_KMJN_T2106131982_bin.287_contig_000117_1_1	GH97_e1	GH97:229	3.2.1.22:1	alpha-glucan
SGB_8	D01_KMJN_T2106131982_bin.287	d__Bacteria;p__Verrucomicrobiota;c__Kiritimatiellia;o__RFP12;f__UBA1067;g__RUG572;s__	d__Bacteria	p__Verrucomicrobiota	c__Kiritimatiellia	o__RFP12	f__UBA1067	g__RUG572	s__	D01_KMJN_T2106131982_bin.287_contig_000120_2_1	GH95_e3	GH95:121	3.2.1.63:2	xyloglucan, host glycan
SGB_8	D01_KMJN_T2106131982_bin.287	d__Bacteria;p__Verrucomicrobiota;c__Kiritimatiellia;o__RFP12;f__UBA1067;g__RUG572;s__	d__Bacteria	p__Verrucomicrobiota	c__Kiritimatiellia	o__RFP12	f__UBA1067	g__RUG572	s__	D01_KMJN_T2106131982_bin.287_contig_000140_15_1	GH5_e295	GH5_13:6	-	-
SGB_8	D01_KMJN_T2106131982_bin.287	d__Bacteria;p__Verrucomicrobiota;c__Kiritimatiellia;o__RFP12;f__UBA1067;g__RUG572;s__	d__Bacteria	p__Verrucomicrobiota	c__Kiritimatiellia	o__RFP12	f__UBA1067	g__RUG572	s__	D01_KMJN_T2106131982_bin.287_contig_000140_15_1	GH20_e47	GH20:50	3.2.1.-:1	host glycan
SGB_8	D01_KMJN_T2106131982_bin.287	d__Bacteria;p__Verrucomicrobiota;c__Kiritimatiellia;o__RFP12;f__UBA1067;g__RUG572;s__	d__Bacteria	p__Verrucomicrobiota	c__Kiritimatiellia	o__RFP12	f__UBA1067	g__RUG572	s__	D01_KMJN_T2106131982_bin.287_contig_000179_2_1	GH92_e30	GH92:201	3.2.1.-:2	host glycan
SGB_8	D01_KMJN_T2106131982_bin.287	d__Bacteria;p__Verrucomicrobiota;c__Kiritimatiellia;o__RFP12;f__UBA1067;g__RUG572;s__	d__Bacteria	p__Verrucomicrobiota	c__Kiritimatiellia	o__RFP12	f__UBA1067	g__RUG572	s__	D01_KMJN_T2106131982_bin.287_contig_000210_5_1	GH109_e5	GH109:463	-	-
SGB_8	D01_KMJN_T2106131982_bin.287	d__Bacteria;p__Verrucomicrobiota;c__Kiritimatiellia;o__RFP12;f__UBA1067;g__RUG572;s__	d__Bacteria	p__Verrucomicrobiota	c__Kiritimatiellia	o__RFP12	f__UBA1067	g__RUG572	s__	D01_KMJN_T2106131982_bin.287_contig_000216_2_1	GH109_e5	GH109:463	-	-
SGB_8	D01_KMJN_T2106131982_bin.287	d__Bacteria;p__Verrucomicrobiota;c__Kiritimatiellia;o__RFP12;f__UBA1067;g__RUG572;s__	d__Bacteria	p__Verrucomicrobiota	c__Kiritimatiellia	o__RFP12	f__UBA1067	g__RUG572	s__	D01_KMJN_T2106131982_bin.287_contig_000253_2_1	GH78_e53	GH78:11	-	-
SGB_8	D01_KMJN_T2106131982_bin.287	d__Bacteria;p__Verrucomicrobiota;c__Kiritimatiellia;o__RFP12;f__UBA1067;g__RUG572;s__	d__Bacteria	p__Verrucomicrobiota	c__Kiritimatiellia	o__RFP12	f__UBA1067	g__RUG572	s__	D01_KMJN_T2106131982_bin.287_contig_000261_5_1	GH127_e1	GH127:332|CBM51:1	-	-
SGB_8	D01_KMJN_T2106131982_bin.287	d__Bacteria;p__Verrucomicrobiota;c__Kiritimatiellia;o__RFP12;f__UBA1067;g__RUG572;s__	d__Bacteria	p__Verrucomicrobiota	c__Kiritimatiellia	o__RFP12	f__UBA1067	g__RUG572	s__	D01_KMJN_T2106131982_bin.287_contig_000271_3_1	GH89_e9	GH89:24	-	-
SGB_8	D01_KMJN_T2106131982_bin.287	d__Bacteria;p__Verrucomicrobiota;c__Kiritimatiellia;o__RFP12;f__UBA1067;g__RUG572;s__	d__Bacteria	p__Verrucomicrobiota	c__Kiritimatiellia	o__RFP12	f__UBA1067	g__RUG572	s__	D01_KMJN_T2106131982_bin.287_contig_000271_6_1	GH141_e24	GH141:42	-	-
SGB_8	D01_KMJN_T2106131982_bin.287	d__Bacteria;p__Verrucomicrobiota;c__Kiritimatiellia;o__RFP12;f__UBA1067;g__RUG572;s__	d__Bacteria	p__Verrucomicrobiota	c__Kiritimatiellia	o__RFP12	f__UBA1067	g__RUG572	s__	D01_KMJN_T2106131982_bin.287_contig_000280_2_1	PL35_e6	PL35:11	-	-
SGB_8	D01_KMJN_T2106131982_bin.287	d__Bacteria;p__Verrucomicrobiota;c__Kiritimatiellia;o__RFP12;f__UBA1067;g__RUG572;s__	d__Bacteria	p__Verrucomicrobiota	c__Kiritimatiellia	o__RFP12	f__UBA1067	g__RUG572	s__	D01_KMJN_T2106131982_bin.287_contig_000311_4_1	CBM32_e41	CBM32:97|GH123:94	-	host glycan
SGB_8	D01_KMJN_T2106131982_bin.287	d__Bacteria;p__Verrucomicrobiota;c__Kiritimatiellia;o__RFP12;f__UBA1067;g__RUG572;s__	d__Bacteria	p__Verrucomicrobiota	c__Kiritimatiellia	o__RFP12	f__UBA1067	g__RUG572	s__	D01_KMJN_T2106131982_bin.287_contig_000311_4_1	GH123_e16	GH123:156	3.2.1.53:2|3.2.1.-:1	host glycan, host glycan
SGB_8	D01_KMJN_T2106131982_bin.287	d__Bacteria;p__Verrucomicrobiota;c__Kiritimatiellia;o__RFP12;f__UBA1067;g__RUG572;s__	d__Bacteria	p__Verrucomicrobiota	c__Kiritimatiellia	o__RFP12	f__UBA1067	g__RUG572	s__	D01_KMJN_T2106131982_bin.287_contig_000331_2_1	GH142_e5	GH142:28|CBM13:2|CBM35:2	-	-
SGB_8	D01_KMJN_T2106131982_bin.287	d__Bacteria;p__Verrucomicrobiota;c__Kiritimatiellia;o__RFP12;f__UBA1067;g__RUG572;s__	d__Bacteria	p__Verrucomicrobiota	c__Kiritimatiellia	o__RFP12	f__UBA1067	g__RUG572	s__	D01_KMJN_T2106131982_bin.287_contig_000334_3_1	GH95_e6	GH95:64	-	-
SGB_8	D01_KMJN_T2106131982_bin.287	d__Bacteria;p__Verrucomicrobiota;c__Kiritimatiellia;o__RFP12;f__UBA1067;g__RUG572;s__	d__Bacteria	p__Verrucomicrobiota	c__Kiritimatiellia	o__RFP12	f__UBA1067	g__RUG572	s__	D01_KMJN_T2106131982_bin.287_contig_000395_1_1	GH127_e4	GH127:210	3.2.1.185:1	arabinogalactan protein
SGB_8	D01_KMJN_T2106131982_bin.287	d__Bacteria;p__Verrucomicrobiota;c__Kiritimatiellia;o__RFP12;f__UBA1067;g__RUG572;s__	d__Bacteria	p__Verrucomicrobiota	c__Kiritimatiellia	o__RFP12	f__UBA1067	g__RUG572	s__	D01_KMJN_T2106131982_bin.287_contig_000403_1_1	GT5_e27	GT5:33|GH57:1	-	-
SGB_8	D01_KMJN_T2106131982_bin.287	d__Bacteria;p__Verrucomicrobiota;c__Kiritimatiellia;o__RFP12;f__UBA1067;g__RUG572;s__	d__Bacteria	p__Verrucomicrobiota	c__Kiritimatiellia	o__RFP12	f__UBA1067	g__RUG572	s__	D01_KMJN_T2106131982_bin.287_contig_000405_3_1	GH120_e3	GH120:16	-	-
SGB_8	D01_KMJN_T2106131982_bin.287	d__Bacteria;p__Verrucomicrobiota;c__Kiritimatiellia;o__RFP12;f__UBA1067;g__RUG572;s__	d__Bacteria	p__Verrucomicrobiota	c__Kiritimatiellia	o__RFP12	f__UBA1067	g__RUG572	s__	D01_KMJN_T2106131982_bin.287_contig_000409_2_1	CBM62_e8	CBM62:7|CBM13:4|CBM6:4|GH5_34:4|GH85:1|GH5:1	3.2.1.-:1	xyloglucan, arabinogalactan and galactomannan
SGB_8	D01_KMJN_T2106131982_bin.287	d__Bacteria;p__Verrucomicrobiota;c__Kiritimatiellia;o__RFP12;f__UBA1067;g__RUG572;s__	d__Bacteria	p__Verrucomicrobiota	c__Kiritimatiellia	o__RFP12	f__UBA1067	g__RUG572	s__	D01_KMJN_T2106131982_bin.287_contig_000429_4_1	GT35_e0	GT35:17065|GH77:18|GH13_39:1	2.4.1.1:158	-
SGB_8	D01_KMJN_T2106131982_bin.287	d__Bacteria;p__Verrucomicrobiota;c__Kiritimatiellia;o__RFP12;f__UBA1067;g__RUG572;s__	d__Bacteria	p__Verrucomicrobiota	c__Kiritimatiellia	o__RFP12	f__UBA1067	g__RUG572	s__	D01_KMJN_T2106131982_bin.287_contig_000485_1_1	GH120_e0	GH120:143	3.2.1.37:3	xylan
SGB_8	D01_KMJN_T2106131982_bin.287	d__Bacteria;p__Verrucomicrobiota;c__Kiritimatiellia;o__RFP12;f__UBA1067;g__RUG572;s__	d__Bacteria	p__Verrucomicrobiota	c__Kiritimatiellia	o__RFP12	f__UBA1067	g__RUG572	s__	D01_KMJN_T2106131982_bin.287_contig_000502_1_1	GH27_e45	GH27:85|CBM51:39	-	-
SGB_8	D01_KMJN_T2106131982_bin.287	d__Bacteria;p__Verrucomicrobiota;c__Kiritimatiellia;o__RFP12;f__UBA1067;g__RUG572;s__	d__Bacteria	p__Verrucomicrobiota	c__Kiritimatiellia	o__RFP12	f__UBA1067	g__RUG572	s__	D01_KMJN_T2106131982_bin.287_contig_000549_4_1	CE20_e20	CE20:241	-	-
SGB_8	D01_KMJN_T2106131982_bin.287	d__Bacteria;p__Verrucomicrobiota;c__Kiritimatiellia;o__RFP12;f__UBA1067;g__RUG572;s__	d__Bacteria	p__Verrucomicrobiota	c__Kiritimatiellia	o__RFP12	f__UBA1067	g__RUG572	s__	D01_KMJN_T2106131982_bin.287_contig_000594_2_1	GH5_e166	GH5_36:16|GH5:1	-	-
SGB_8	D01_KMJN_T2106131982_bin.287	d__Bacteria;p__Verrucomicrobiota;c__Kiritimatiellia;o__RFP12;f__UBA1067;g__RUG572;s__	d__Bacteria	p__Verrucomicrobiota	c__Kiritimatiellia	o__RFP12	f__UBA1067	g__RUG572	s__	D01_KMJN_T2106131982_bin.287_contig_000595_2_1	GT2	GT2:82	-	-
SGB_8	D01_KMJN_T2106131982_bin.287	d__Bacteria;p__Verrucomicrobiota;c__Kiritimatiellia;o__RFP12;f__UBA1067;g__RUG572;s__	d__Bacteria	p__Verrucomicrobiota	c__Kiritimatiellia	o__RFP12	f__UBA1067	g__RUG572	s__	D01_KMJN_T2106131982_bin.287_contig_000731_1_1	GH109_e2	GH109:143	-	-
SGB_8	D01_KMJN_T2106131982_bin.287	d__Bacteria;p__Verrucomicrobiota;c__Kiritimatiellia;o__RFP12;f__UBA1067;g__RUG572;s__	d__Bacteria	p__Verrucomicrobiota	c__Kiritimatiellia	o__RFP12	f__UBA1067	g__RUG572	s__	D01_KMJN_T2106131982_bin.287_contig_000740_2_1	GH2_e1	GH2:1541|CBM32:15|CBM51:13|CBM13:8|GH106:2|CBM67:2|GH33:1	3.2.1.23:35	beta-galactan
SGB_8	D01_KMJN_T2106131982_bin.287	d__Bacteria;p__Verrucomicrobiota;c__Kiritimatiellia;o__RFP12;f__UBA1067;g__RUG572;s__	d__Bacteria	p__Verrucomicrobiota	c__Kiritimatiellia	o__RFP12	f__UBA1067	g__RUG572	s__	D01_KMJN_T2106131982_bin.287_contig_000740_2_1	CBM32_e167	CBM32:52|GH2:46|GH59:1	-	host glycan
SGB_8	D01_KMJN_T2106131982_bin.287	d__Bacteria;p__Verrucomicrobiota;c__Kiritimatiellia;o__RFP12;f__UBA1067;g__RUG572;s__	d__Bacteria	p__Verrucomicrobiota	c__Kiritimatiellia	o__RFP12	f__UBA1067	g__RUG572	s__	D01_KMJN_T2106131982_bin.287_contig_000750_2_1	GT105_e5	GT105:357	2.4.1.109:6	-
SGB_8	D01_KMJN_T2106131982_bin.287	d__Bacteria;p__Verrucomicrobiota;c__Kiritimatiellia;o__RFP12;f__UBA1067;g__RUG572;s__	d__Bacteria	p__Verrucomicrobiota	c__Kiritimatiellia	o__RFP12	f__UBA1067	g__RUG572	s__	D01_KMJN_T2106131982_bin.287_contig_000799_3_1	GH20_e75	GH20:46	-	-
SGB_8	D01_KMJN_T2106131982_bin.287	d__Bacteria;p__Verrucomicrobiota;c__Kiritimatiellia;o__RFP12;f__UBA1067;g__RUG572;s__	d__Bacteria	p__Verrucomicrobiota	c__Kiritimatiellia	o__RFP12	f__UBA1067	g__RUG572	s__	D01_KMJN_T2106131982_bin.287_contig_000827_1_1	GH2_e1	GH2:1541|CBM32:15|CBM51:13|CBM13:8|GH106:2|CBM67:2|GH33:1	3.2.1.23:35	beta-galactan
SGB_8	D01_KMJN_T2106131982_bin.287	d__Bacteria;p__Verrucomicrobiota;c__Kiritimatiellia;o__RFP12;f__UBA1067;g__RUG572;s__	d__Bacteria	p__Verrucomicrobiota	c__Kiritimatiellia	o__RFP12	f__UBA1067	g__RUG572	s__	D01_KMJN_T2106131982_bin.287_contig_000851_2_1	GH127_e12	GH127:12	-	-
SGB_8	D01_KMJN_T2106131982_bin.287	d__Bacteria;p__Verrucomicrobiota;c__Kiritimatiellia;o__RFP12;f__UBA1067;g__RUG572;s__	d__Bacteria	p__Verrucomicrobiota	c__Kiritimatiellia	o__RFP12	f__UBA1067	g__RUG572	s__	D01_KMJN_T2106131982_bin.287_contig_000853_2_1	GT2	GT2:6	-	-
SGB_8	D01_KMJN_T2106131982_bin.287	d__Bacteria;p__Verrucomicrobiota;c__Kiritimatiellia;o__RFP12;f__UBA1067;g__RUG572;s__	d__Bacteria	p__Verrucomicrobiota	c__Kiritimatiellia	o__RFP12	f__UBA1067	g__RUG572	s__	D01_KMJN_T2106131982_bin.287_contig_000862_1_1	PL12_e21	PL12:6|CBM16:1	-	-
SGB_8	D01_KMJN_T2106131982_bin.287	d__Bacteria;p__Verrucomicrobiota;c__Kiritimatiellia;o__RFP12;f__UBA1067;g__RUG572;s__	d__Bacteria	p__Verrucomicrobiota	c__Kiritimatiellia	o__RFP12	f__UBA1067	g__RUG572	s__	D01_KMJN_T2106131982_bin.287_contig_000870_1_1	CBM38_e2	CBM38:10	-	fructan
SGB_8	D01_KMJN_T2106131982_bin.287	d__Bacteria;p__Verrucomicrobiota;c__Kiritimatiellia;o__RFP12;f__UBA1067;g__RUG572;s__	d__Bacteria	p__Verrucomicrobiota	c__Kiritimatiellia	o__RFP12	f__UBA1067	g__RUG572	s__	D01_KMJN_T2106131982_bin.287_contig_000883_6_1	GH43_e219	GH43_18:6|GH95:1|GH28:1	-	-
SGB_8	D01_KMJN_T2106131982_bin.287	d__Bacteria;p__Verrucomicrobiota;c__Kiritimatiellia;o__RFP12;f__UBA1067;g__RUG572;s__	d__Bacteria	p__Verrucomicrobiota	c__Kiritimatiellia	o__RFP12	f__UBA1067	g__RUG572	s__	D01_KMJN_T2106131982_bin.287_contig_000909_2_1	GH20_e47	GH20:50	3.2.1.-:1	host glycan
SGB_8	D01_KMJN_T2106131982_bin.287	d__Bacteria;p__Verrucomicrobiota;c__Kiritimatiellia;o__RFP12;f__UBA1067;g__RUG572;s__	d__Bacteria	p__Verrucomicrobiota	c__Kiritimatiellia	o__RFP12	f__UBA1067	g__RUG572	s__	D01_KMJN_T2106131982_bin.287_contig_000941_1_1	GH146_e0	GH146:409|GH97:3|GH43_19:1|GH43_34:1|CBM13:1	3.2.1.185:1	arabinan
SGB_8	D01_KMJN_T2106131982_bin.287	d__Bacteria;p__Verrucomicrobiota;c__Kiritimatiellia;o__RFP12;f__UBA1067;g__RUG572;s__	d__Bacteria	p__Verrucomicrobiota	c__Kiritimatiellia	o__RFP12	f__UBA1067	g__RUG572	s__	D01_KMJN_T2106131982_bin.287_contig_000952_1_1	GH89_e4	GH89:110	-	-
SGB_8	D01_KMJN_T2106131982_bin.287	d__Bacteria;p__Verrucomicrobiota;c__Kiritimatiellia;o__RFP12;f__UBA1067;g__RUG572;s__	d__Bacteria	p__Verrucomicrobiota	c__Kiritimatiellia	o__RFP12	f__UBA1067	g__RUG572	s__	D01_KMJN_T2106131982_bin.287_contig_000958_3_1	GH127_e4	GH127:210	3.2.1.185:1	arabinogalactan protein
SGB_8	D01_KMJN_T2106131982_bin.287	d__Bacteria;p__Verrucomicrobiota;c__Kiritimatiellia;o__RFP12;f__UBA1067;g__RUG572;s__	d__Bacteria	p__Verrucomicrobiota	c__Kiritimatiellia	o__RFP12	f__UBA1067	g__RUG572	s__	D01_KMJN_T2106131982_bin.287_contig_000961_3_1	CBM51_e35	CBM51:42|GH27:41|CBM40:1|GH33:1	-	host glycan
SGB_8	D01_KMJN_T2106131982_bin.287	d__Bacteria;p__Verrucomicrobiota;c__Kiritimatiellia;o__RFP12;f__UBA1067;g__RUG572;s__	d__Bacteria	p__Verrucomicrobiota	c__Kiritimatiellia	o__RFP12	f__UBA1067	g__RUG572	s__	D01_KMJN_T2106131982_bin.287_contig_000961_3_1	GH27_e45	GH27:85|CBM51:39	-	-
SGB_8	D01_KMJN_T2106131982_bin.287	d__Bacteria;p__Verrucomicrobiota;c__Kiritimatiellia;o__RFP12;f__UBA1067;g__RUG572;s__	d__Bacteria	p__Verrucomicrobiota	c__Kiritimatiellia	o__RFP12	f__UBA1067	g__RUG572	s__	D01_KMJN_T2106131982_bin.287_contig_000971_2_1	GH109_e5	GH109:463	-	-
SGB_8	D01_KMJN_T2106131982_bin.287	d__Bacteria;p__Verrucomicrobiota;c__Kiritimatiellia;o__RFP12;f__UBA1067;g__RUG572;s__	d__Bacteria	p__Verrucomicrobiota	c__Kiritimatiellia	o__RFP12	f__UBA1067	g__RUG572	s__	D01_KMJN_T2106131982_bin.287_contig_001008_1_1	GH95_e0	GH95:552|CBM51:45|CBM32:26|CBM13:1|CBM47:1	3.2.1.63:5|3.2.1.51:1	xyloglucan, host glycan, host glycan
SGB_8	D01_KMJN_T2106131982_bin.287	d__Bacteria;p__Verrucomicrobiota;c__Kiritimatiellia;o__RFP12;f__UBA1067;g__RUG572;s__	d__Bacteria	p__Verrucomicrobiota	c__Kiritimatiellia	o__RFP12	f__UBA1067	g__RUG572	s__	D01_KMJN_T2106131982_bin.287_contig_001045_2_1	GH113_e10	GH113:7	-	-
SGB_8	D01_KMJN_T2106131982_bin.287	d__Bacteria;p__Verrucomicrobiota;c__Kiritimatiellia;o__RFP12;f__UBA1067;g__RUG572;s__	d__Bacteria	p__Verrucomicrobiota	c__Kiritimatiellia	o__RFP12	f__UBA1067	g__RUG572	s__	D01_KMJN_T2106131982_bin.287_contig_001063_3_1	GH106_e37	GH106:16	-	-
SGB_8	D01_KMJN_T2106131982_bin.287	d__Bacteria;p__Verrucomicrobiota;c__Kiritimatiellia;o__RFP12;f__UBA1067;g__RUG572;s__	d__Bacteria	p__Verrucomicrobiota	c__Kiritimatiellia	o__RFP12	f__UBA1067	g__RUG572	s__	D01_KMJN_T2106131982_bin.287_contig_001063_3_1	GH106_e37	GH106:16	-	-
SGB_8	D01_KMJN_T2106131982_bin.287	d__Bacteria;p__Verrucomicrobiota;c__Kiritimatiellia;o__RFP12;f__UBA1067;g__RUG572;s__	d__Bacteria	p__Verrucomicrobiota	c__Kiritimatiellia	o__RFP12	f__UBA1067	g__RUG572	s__	D01_KMJN_T2106131982_bin.287_contig_001081_2_1	GH10_e83	GH10:216|GH43_12:4|GH43_1:3|CE0:2	3.2.1.8:21|3.2.1.55:1	xylan
SGB_8	D01_KMJN_T2106131982_bin.287	d__Bacteria;p__Verrucomicrobiota;c__Kiritimatiellia;o__RFP12;f__UBA1067;g__RUG572;s__	d__Bacteria	p__Verrucomicrobiota	c__Kiritimatiellia	o__RFP12	f__UBA1067	g__RUG572	s__	D01_KMJN_T2106131982_bin.287_contig_001094_1_1	GH36_e42	GH36:47	-	-
SGB_8	D01_KMJN_T2106131982_bin.287	d__Bacteria;p__Verrucomicrobiota;c__Kiritimatiellia;o__RFP12;f__UBA1067;g__RUG572;s__	d__Bacteria	p__Verrucomicrobiota	c__Kiritimatiellia	o__RFP12	f__UBA1067	g__RUG572	s__	D01_KMJN_T2106131982_bin.287_contig_000034_3_1	GH92_e0	GH92:2578|GH43_34:10|GH88:7|GH20:2|GH125:2|CBM32:1|CBM6:1|CBM57:1	3.2.1.-:8|3.2.1.113:1|3.2.1.114:1|3.2.1.24:1	host glycan, host glycan, host glycan
SGB_8	D01_KMJN_T2106131982_bin.287	d__Bacteria;p__Verrucomicrobiota;c__Kiritimatiellia;o__RFP12;f__UBA1067;g__RUG572;s__	d__Bacteria	p__Verrucomicrobiota	c__Kiritimatiellia	o__RFP12	f__UBA1067	g__RUG572	s__	D01_KMJN_T2106131982_bin.287_contig_000059_1_1	GH133_e6	GH13:21|GH133:21	-	-
SGB_8	D01_KMJN_T2106131982_bin.287	d__Bacteria;p__Verrucomicrobiota;c__Kiritimatiellia;o__RFP12;f__UBA1067;g__RUG572;s__	d__Bacteria	p__Verrucomicrobiota	c__Kiritimatiellia	o__RFP12	f__UBA1067	g__RUG572	s__	D01_KMJN_T2106131982_bin.287_contig_000101_3_1	GT2	GT2:21	-	-
SGB_8	D01_KMJN_T2106131982_bin.287	d__Bacteria;p__Verrucomicrobiota;c__Kiritimatiellia;o__RFP12;f__UBA1067;g__RUG572;s__	d__Bacteria	p__Verrucomicrobiota	c__Kiritimatiellia	o__RFP12	f__UBA1067	g__RUG572	s__	D01_KMJN_T2106131982_bin.287_contig_000107_2_1	GH142_e5	GH142:28|CBM13:2|CBM35:2	-	-
SGB_8	D01_KMJN_T2106131982_bin.287	d__Bacteria;p__Verrucomicrobiota;c__Kiritimatiellia;o__RFP12;f__UBA1067;g__RUG572;s__	d__Bacteria	p__Verrucomicrobiota	c__Kiritimatiellia	o__RFP12	f__UBA1067	g__RUG572	s__	D01_KMJN_T2106131982_bin.287_contig_000169_1_1	GH43_e310	GH43_3:45	3.2.1.146:1	beta-galactan
SGB_8	D01_KMJN_T2106131982_bin.287	d__Bacteria;p__Verrucomicrobiota;c__Kiritimatiellia;o__RFP12;f__UBA1067;g__RUG572;s__	d__Bacteria	p__Verrucomicrobiota	c__Kiritimatiellia	o__RFP12	f__UBA1067	g__RUG572	s__	D01_KMJN_T2106131982_bin.287_contig_000185_1_1	GH127_e4	GH127:210	3.2.1.185:1	arabinogalactan protein
SGB_8	D01_KMJN_T2106131982_bin.287	d__Bacteria;p__Verrucomicrobiota;c__Kiritimatiellia;o__RFP12;f__UBA1067;g__RUG572;s__	d__Bacteria	p__Verrucomicrobiota	c__Kiritimatiellia	o__RFP12	f__UBA1067	g__RUG572	s__	D01_KMJN_T2106131982_bin.287_contig_000216_1_1	GH51_e48	GH51:18	-	-
SGB_8	D01_KMJN_T2106131982_bin.287	d__Bacteria;p__Verrucomicrobiota;c__Kiritimatiellia;o__RFP12;f__UBA1067;g__RUG572;s__	d__Bacteria	p__Verrucomicrobiota	c__Kiritimatiellia	o__RFP12	f__UBA1067	g__RUG572	s__	D01_KMJN_T2106131982_bin.287_contig_000216_3_1	GH127_e12	GH127:12	-	-
SGB_8	D01_KMJN_T2106131982_bin.287	d__Bacteria;p__Verrucomicrobiota;c__Kiritimatiellia;o__RFP12;f__UBA1067;g__RUG572;s__	d__Bacteria	p__Verrucomicrobiota	c__Kiritimatiellia	o__RFP12	f__UBA1067	g__RUG572	s__	D01_KMJN_T2106131982_bin.287_contig_000216_6_1	GH51_e25	GH51:15	-	-
SGB_8	D01_KMJN_T2106131982_bin.287	d__Bacteria;p__Verrucomicrobiota;c__Kiritimatiellia;o__RFP12;f__UBA1067;g__RUG572;s__	d__Bacteria	p__Verrucomicrobiota	c__Kiritimatiellia	o__RFP12	f__UBA1067	g__RUG572	s__	D01_KMJN_T2106131982_bin.287_contig_000219_5_1	CE9_e97	CE9:99	-	-
SGB_8	D01_KMJN_T2106131982_bin.287	d__Bacteria;p__Verrucomicrobiota;c__Kiritimatiellia;o__RFP12;f__UBA1067;g__RUG572;s__	d__Bacteria	p__Verrucomicrobiota	c__Kiritimatiellia	o__RFP12	f__UBA1067	g__RUG572	s__	D01_KMJN_T2106131982_bin.287_contig_000244_4_1	GH36_e47	GH36:9	-	-
SGB_8	D01_KMJN_T2106131982_bin.287	d__Bacteria;p__Verrucomicrobiota;c__Kiritimatiellia;o__RFP12;f__UBA1067;g__RUG572;s__	d__Bacteria	p__Verrucomicrobiota	c__Kiritimatiellia	o__RFP12	f__UBA1067	g__RUG572	s__	D01_KMJN_T2106131982_bin.287_contig_000254_2_1	GH78_e59	GH78:11|CBM67:1	-	-
SGB_8	D01_KMJN_T2106131982_bin.287	d__Bacteria;p__Verrucomicrobiota;c__Kiritimatiellia;o__RFP12;f__UBA1067;g__RUG572;s__	d__Bacteria	p__Verrucomicrobiota	c__Kiritimatiellia	o__RFP12	f__UBA1067	g__RUG572	s__	D01_KMJN_T2106131982_bin.287_contig_000256_2_1	GH106_e37	GH106:16	-	-
SGB_8	D01_KMJN_T2106131982_bin.287	d__Bacteria;p__Verrucomicrobiota;c__Kiritimatiellia;o__RFP12;f__UBA1067;g__RUG572;s__	d__Bacteria	p__Verrucomicrobiota	c__Kiritimatiellia	o__RFP12	f__UBA1067	g__RUG572	s__	D01_KMJN_T2106131982_bin.287_contig_000270_2_1	GH78_e14	GH78:99	-	-
SGB_8	D01_KMJN_T2106131982_bin.287	d__Bacteria;p__Verrucomicrobiota;c__Kiritimatiellia;o__RFP12;f__UBA1067;g__RUG572;s__	d__Bacteria	p__Verrucomicrobiota	c__Kiritimatiellia	o__RFP12	f__UBA1067	g__RUG572	s__	D01_KMJN_T2106131982_bin.287_contig_000303_1_1	GH20_e12	GH20:1706|CBM32:19|CBM0:2	3.2.1.52:18|3.2.1.-:1	host glycan, host glycan
SGB_8	D01_KMJN_T2106131982_bin.287	d__Bacteria;p__Verrucomicrobiota;c__Kiritimatiellia;o__RFP12;f__UBA1067;g__RUG572;s__	d__Bacteria	p__Verrucomicrobiota	c__Kiritimatiellia	o__RFP12	f__UBA1067	g__RUG572	s__	D01_KMJN_T2106131982_bin.287_contig_000333_3_1	GH106_e48	GH106:127|CE15:1	3.2.1.40:2|3.1.1.-:1	pectin
SGB_8	D01_KMJN_T2106131982_bin.287	d__Bacteria;p__Verrucomicrobiota;c__Kiritimatiellia;o__RFP12;f__UBA1067;g__RUG572;s__	d__Bacteria	p__Verrucomicrobiota	c__Kiritimatiellia	o__RFP12	f__UBA1067	g__RUG572	s__	D01_KMJN_T2106131982_bin.287_contig_000346_2_1	GH20_e12	GH20:1706|CBM32:19|CBM0:2	3.2.1.52:18|3.2.1.-:1	host glycan, host glycan
SGB_8	D01_KMJN_T2106131982_bin.287	d__Bacteria;p__Verrucomicrobiota;c__Kiritimatiellia;o__RFP12;f__UBA1067;g__RUG572;s__	d__Bacteria	p__Verrucomicrobiota	c__Kiritimatiellia	o__RFP12	f__UBA1067	g__RUG572	s__	D01_KMJN_T2106131982_bin.287_contig_000356_1_1	GH127_e4	GH127:210	3.2.1.185:1	arabinogalactan protein
SGB_8	D01_KMJN_T2106131982_bin.287	d__Bacteria;p__Verrucomicrobiota;c__Kiritimatiellia;o__RFP12;f__UBA1067;g__RUG572;s__	d__Bacteria	p__Verrucomicrobiota	c__Kiritimatiellia	o__RFP12	f__UBA1067	g__RUG572	s__	D01_KMJN_T2106131982_bin.287_contig_000360_2_1	GH97_e1	GH97:229	3.2.1.22:1	alpha-glucan
SGB_8	D01_KMJN_T2106131982_bin.287	d__Bacteria;p__Verrucomicrobiota;c__Kiritimatiellia;o__RFP12;f__UBA1067;g__RUG572;s__	d__Bacteria	p__Verrucomicrobiota	c__Kiritimatiellia	o__RFP12	f__UBA1067	g__RUG572	s__	D01_KMJN_T2106131982_bin.287_contig_000367_1_1	CE15_e10	CE15:113|GH78:2|CE0:1	3.2.1.40:2	-
SGB_8	D01_KMJN_T2106131982_bin.287	d__Bacteria;p__Verrucomicrobiota;c__Kiritimatiellia;o__RFP12;f__UBA1067;g__RUG572;s__	d__Bacteria	p__Verrucomicrobiota	c__Kiritimatiellia	o__RFP12	f__UBA1067	g__RUG572	s__	D01_KMJN_T2106131982_bin.287_contig_000398_1_1	GH2_e112	GH2:541|CBM67:5|GH43_26:1	3.2.1.23:1	beta-galactan
SGB_8	D01_KMJN_T2106131982_bin.287	d__Bacteria;p__Verrucomicrobiota;c__Kiritimatiellia;o__RFP12;f__UBA1067;g__RUG572;s__	d__Bacteria	p__Verrucomicrobiota	c__Kiritimatiellia	o__RFP12	f__UBA1067	g__RUG572	s__	D01_KMJN_T2106131982_bin.287_contig_000408_2_1	GT51_e67	GT51:23	-	-
SGB_8	D01_KMJN_T2106131982_bin.287	d__Bacteria;p__Verrucomicrobiota;c__Kiritimatiellia;o__RFP12;f__UBA1067;g__RUG572;s__	d__Bacteria	p__Verrucomicrobiota	c__Kiritimatiellia	o__RFP12	f__UBA1067	g__RUG572	s__	D01_KMJN_T2106131982_bin.287_contig_000425_1_1	GH29_e27	GH29:13|CBM51:1	-	-
SGB_8	D01_KMJN_T2106131982_bin.287	d__Bacteria;p__Verrucomicrobiota;c__Kiritimatiellia;o__RFP12;f__UBA1067;g__RUG572;s__	d__Bacteria	p__Verrucomicrobiota	c__Kiritimatiellia	o__RFP12	f__UBA1067	g__RUG572	s__	D01_KMJN_T2106131982_bin.287_contig_000432_5_1	GH109_e5	GH109:463	-	-
SGB_8	D01_KMJN_T2106131982_bin.287	d__Bacteria;p__Verrucomicrobiota;c__Kiritimatiellia;o__RFP12;f__UBA1067;g__RUG572;s__	d__Bacteria	p__Verrucomicrobiota	c__Kiritimatiellia	o__RFP12	f__UBA1067	g__RUG572	s__	D01_KMJN_T2106131982_bin.287_contig_000485_2_1	GH13_e90	GH13:10	-	sucrose
SGB_8	D01_KMJN_T2106131982_bin.287	d__Bacteria;p__Verrucomicrobiota;c__Kiritimatiellia;o__RFP12;f__UBA1067;g__RUG572;s__	d__Bacteria	p__Verrucomicrobiota	c__Kiritimatiellia	o__RFP12	f__UBA1067	g__RUG572	s__	D01_KMJN_T2106131982_bin.287_contig_000496_2_1	GH2_e14	GH2:396|GH43:2|GH43_26:1|CBM35:1|GH43_10:1	-	-
SGB_8	D01_KMJN_T2106131982_bin.287	d__Bacteria;p__Verrucomicrobiota;c__Kiritimatiellia;o__RFP12;f__UBA1067;g__RUG572;s__	d__Bacteria	p__Verrucomicrobiota	c__Kiritimatiellia	o__RFP12	f__UBA1067	g__RUG572	s__	D01_KMJN_T2106131982_bin.287_contig_000503_1_1	GH50_e16	GH50:16|GH86:1	-	-
SGB_8	D01_KMJN_T2106131982_bin.287	d__Bacteria;p__Verrucomicrobiota;c__Kiritimatiellia;o__RFP12;f__UBA1067;g__RUG572;s__	d__Bacteria	p__Verrucomicrobiota	c__Kiritimatiellia	o__RFP12	f__UBA1067	g__RUG572	s__	D01_KMJN_T2106131982_bin.287_contig_000515_2_1	GH88_e11	GH88:672|PL38:10|GH29:7|GH154:5|PL8_3:1	3.2.1.-:3	host glycan
SGB_8	D01_KMJN_T2106131982_bin.287	d__Bacteria;p__Verrucomicrobiota;c__Kiritimatiellia;o__RFP12;f__UBA1067;g__RUG572;s__	d__Bacteria	p__Verrucomicrobiota	c__Kiritimatiellia	o__RFP12	f__UBA1067	g__RUG572	s__	D01_KMJN_T2106131982_bin.287_contig_000548_11_1	GT2	GT2:440|GT4:1	-	-
SGB_8	D01_KMJN_T2106131982_bin.287	d__Bacteria;p__Verrucomicrobiota;c__Kiritimatiellia;o__RFP12;f__UBA1067;g__RUG572;s__	d__Bacteria	p__Verrucomicrobiota	c__Kiritimatiellia	o__RFP12	f__UBA1067	g__RUG572	s__	D01_KMJN_T2106131982_bin.287_contig_000549_6_1	GH127_e4	GH127:210	3.2.1.185:1	arabinogalactan protein
SGB_8	D01_KMJN_T2106131982_bin.287	d__Bacteria;p__Verrucomicrobiota;c__Kiritimatiellia;o__RFP12;f__UBA1067;g__RUG572;s__	d__Bacteria	p__Verrucomicrobiota	c__Kiritimatiellia	o__RFP12	f__UBA1067	g__RUG572	s__	D01_KMJN_T2106131982_bin.287_contig_000567_1_1	GH139_e0	GH139:121	3.2.1.-:1	pectin
SGB_8	D01_KMJN_T2106131982_bin.287	d__Bacteria;p__Verrucomicrobiota;c__Kiritimatiellia;o__RFP12;f__UBA1067;g__RUG572;s__	d__Bacteria	p__Verrucomicrobiota	c__Kiritimatiellia	o__RFP12	f__UBA1067	g__RUG572	s__	D01_KMJN_T2106131982_bin.287_contig_000584_4_1	GH88_e11	GH88:672|PL38:10|GH29:7|GH154:5|PL8_3:1	3.2.1.-:3	host glycan
SGB_8	D01_KMJN_T2106131982_bin.287	d__Bacteria;p__Verrucomicrobiota;c__Kiritimatiellia;o__RFP12;f__UBA1067;g__RUG572;s__	d__Bacteria	p__Verrucomicrobiota	c__Kiritimatiellia	o__RFP12	f__UBA1067	g__RUG572	s__	D01_KMJN_T2106131982_bin.287_contig_000584_4_1	PL33_e6	PL33_2:17	4.2.2.25:1|4.2.2.20:1	gellan, host glycan
SGB_8	D01_KMJN_T2106131982_bin.287	d__Bacteria;p__Verrucomicrobiota;c__Kiritimatiellia;o__RFP12;f__UBA1067;g__RUG572;s__	d__Bacteria	p__Verrucomicrobiota	c__Kiritimatiellia	o__RFP12	f__UBA1067	g__RUG572	s__	D01_KMJN_T2106131982_bin.287_contig_000600_1_1	GH20_e12	GH20:1706|CBM32:19|CBM0:2	3.2.1.52:18|3.2.1.-:1	host glycan, host glycan
SGB_8	D01_KMJN_T2106131982_bin.287	d__Bacteria;p__Verrucomicrobiota;c__Kiritimatiellia;o__RFP12;f__UBA1067;g__RUG572;s__	d__Bacteria	p__Verrucomicrobiota	c__Kiritimatiellia	o__RFP12	f__UBA1067	g__RUG572	s__	D01_KMJN_T2106131982_bin.287_contig_000634_1_1	GH27_e3	GH27:150|CBM35:84	3.2.1.22:1	alpha-galactan
SGB_8	D01_KMJN_T2106131982_bin.287	d__Bacteria;p__Verrucomicrobiota;c__Kiritimatiellia;o__RFP12;f__UBA1067;g__RUG572;s__	d__Bacteria	p__Verrucomicrobiota	c__Kiritimatiellia	o__RFP12	f__UBA1067	g__RUG572	s__	D01_KMJN_T2106131982_bin.287_contig_000634_2_1	GH43_e59	GH43_29:334|CBM6:308|CBM2:13|CBM13:12|CBM22:12|CBM42:12|GH43_10:9|GH43:9|CBM48:6|CE0:6|GH43_17:4|GH27:3|GH43_30:2|CE6:2|CBM64:1|CBM51:1|GH43_26:1|CBM1:1	3.2.1.37:2|3.2.1.55:2|3.2.1.8:1	xylan, xylan, xylan
SGB_8	D01_KMJN_T2106131982_bin.287	d__Bacteria;p__Verrucomicrobiota;c__Kiritimatiellia;o__RFP12;f__UBA1067;g__RUG572;s__	d__Bacteria	p__Verrucomicrobiota	c__Kiritimatiellia	o__RFP12	f__UBA1067	g__RUG572	s__	D01_KMJN_T2106131982_bin.287_contig_000634_2_1	GH43_e101	GH43_10:132|CBM22:17|CBM6:15|GH43_16:11|CBM2:10|GH10:5|GH43_2:4|GH43:3|GH62:2|CBM88:2|CBM9:2|CE6:1|GH8:1|CBM60:1	-	-
SGB_8	D01_KMJN_T2106131982_bin.287	d__Bacteria;p__Verrucomicrobiota;c__Kiritimatiellia;o__RFP12;f__UBA1067;g__RUG572;s__	d__Bacteria	p__Verrucomicrobiota	c__Kiritimatiellia	o__RFP12	f__UBA1067	g__RUG572	s__	D01_KMJN_T2106131982_bin.287_contig_000634_2_1	CBM91_e51	CBM91:206|GH43_10:196|CBM22:29|CBM6:17|GH43_16:15|GH43:7|CBM2:6|CE0:2|CBM13:2|CBM88:2|CBM9:2|GH43_29:1|CE6:1|CBM5:1|GH30_10:1	-	xylan
SGB_8	D01_KMJN_T2106131982_bin.287	d__Bacteria;p__Verrucomicrobiota;c__Kiritimatiellia;o__RFP12;f__UBA1067;g__RUG572;s__	d__Bacteria	p__Verrucomicrobiota	c__Kiritimatiellia	o__RFP12	f__UBA1067	g__RUG572	s__	D01_KMJN_T2106131982_bin.287_contig_000646_4_1	GH105_e49	GH105:38|CBM0:1	-	-
SGB_8	D01_KMJN_T2106131982_bin.287	d__Bacteria;p__Verrucomicrobiota;c__Kiritimatiellia;o__RFP12;f__UBA1067;g__RUG572;s__	d__Bacteria	p__Verrucomicrobiota	c__Kiritimatiellia	o__RFP12	f__UBA1067	g__RUG572	s__	D01_KMJN_T2106131982_bin.287_contig_000648_1_1	GH5_e295	GH5_13:6	-	-
SGB_8	D01_KMJN_T2106131982_bin.287	d__Bacteria;p__Verrucomicrobiota;c__Kiritimatiellia;o__RFP12;f__UBA1067;g__RUG572;s__	d__Bacteria	p__Verrucomicrobiota	c__Kiritimatiellia	o__RFP12	f__UBA1067	g__RUG572	s__	D01_KMJN_T2106131982_bin.287_contig_000668_3_1	GH139_e2	GH139:9	-	-
SGB_8	D01_KMJN_T2106131982_bin.287	d__Bacteria;p__Verrucomicrobiota;c__Kiritimatiellia;o__RFP12;f__UBA1067;g__RUG572;s__	d__Bacteria	p__Verrucomicrobiota	c__Kiritimatiellia	o__RFP12	f__UBA1067	g__RUG572	s__	D01_KMJN_T2106131982_bin.287_contig_000668_3_1	GH139_e2	GH139:9	-	-
SGB_8	D01_KMJN_T2106131982_bin.287	d__Bacteria;p__Verrucomicrobiota;c__Kiritimatiellia;o__RFP12;f__UBA1067;g__RUG572;s__	d__Bacteria	p__Verrucomicrobiota	c__Kiritimatiellia	o__RFP12	f__UBA1067	g__RUG572	s__	D01_KMJN_T2106131982_bin.287_contig_000685_2_1	CE15_e10	CE15:113|GH78:2|CE0:1	3.2.1.40:2	-
SGB_8	D01_KMJN_T2106131982_bin.287	d__Bacteria;p__Verrucomicrobiota;c__Kiritimatiellia;o__RFP12;f__UBA1067;g__RUG572;s__	d__Bacteria	p__Verrucomicrobiota	c__Kiritimatiellia	o__RFP12	f__UBA1067	g__RUG572	s__	D01_KMJN_T2106131982_bin.287_contig_000763_1_1	CE11_e29	CE11:700	-	-
SGB_8	D01_KMJN_T2106131982_bin.287	d__Bacteria;p__Verrucomicrobiota;c__Kiritimatiellia;o__RFP12;f__UBA1067;g__RUG572;s__	d__Bacteria	p__Verrucomicrobiota	c__Kiritimatiellia	o__RFP12	f__UBA1067	g__RUG572	s__	D01_KMJN_T2106131982_bin.287_contig_000799_4_1	CBM51_e35	CBM51:42|GH27:41|CBM40:1|GH33:1	-	host glycan
SGB_8	D01_KMJN_T2106131982_bin.287	d__Bacteria;p__Verrucomicrobiota;c__Kiritimatiellia;o__RFP12;f__UBA1067;g__RUG572;s__	d__Bacteria	p__Verrucomicrobiota	c__Kiritimatiellia	o__RFP12	f__UBA1067	g__RUG572	s__	D01_KMJN_T2106131982_bin.287_contig_000799_4_1	GH27_e45	GH27:85|CBM51:39	-	-
SGB_8	D01_KMJN_T2106131982_bin.287	d__Bacteria;p__Verrucomicrobiota;c__Kiritimatiellia;o__RFP12;f__UBA1067;g__RUG572;s__	d__Bacteria	p__Verrucomicrobiota	c__Kiritimatiellia	o__RFP12	f__UBA1067	g__RUG572	s__	D01_KMJN_T2106131982_bin.287_contig_000806_2_1	GH127_e1	GH127:332|CBM51:1	-	-
SGB_8	D01_KMJN_T2106131982_bin.287	d__Bacteria;p__Verrucomicrobiota;c__Kiritimatiellia;o__RFP12;f__UBA1067;g__RUG572;s__	d__Bacteria	p__Verrucomicrobiota	c__Kiritimatiellia	o__RFP12	f__UBA1067	g__RUG572	s__	D01_KMJN_T2106131982_bin.287_contig_000806_3_1	GH163_e5	GH163:8	-	-
SGB_8	D01_KMJN_T2106131982_bin.287	d__Bacteria;p__Verrucomicrobiota;c__Kiritimatiellia;o__RFP12;f__UBA1067;g__RUG572;s__	d__Bacteria	p__Verrucomicrobiota	c__Kiritimatiellia	o__RFP12	f__UBA1067	g__RUG572	s__	D01_KMJN_T2106131982_bin.287_contig_000824_2_1	GH2_e127	GH2:646|CBM32:8|CBM35:1	3.2.1.23:2	beta-galactan
SGB_8	D01_KMJN_T2106131982_bin.287	d__Bacteria;p__Verrucomicrobiota;c__Kiritimatiellia;o__RFP12;f__UBA1067;g__RUG572;s__	d__Bacteria	p__Verrucomicrobiota	c__Kiritimatiellia	o__RFP12	f__UBA1067	g__RUG572	s__	D01_KMJN_T2106131982_bin.287_contig_000824_2_1	CBM32_e15	CBM32:11|GH2:10	-	host glycan
SGB_8	D01_KMJN_T2106131982_bin.287	d__Bacteria;p__Verrucomicrobiota;c__Kiritimatiellia;o__RFP12;f__UBA1067;g__RUG572;s__	d__Bacteria	p__Verrucomicrobiota	c__Kiritimatiellia	o__RFP12	f__UBA1067	g__RUG572	s__	D01_KMJN_T2106131982_bin.287_contig_000835_2_1	GH16_e155	GH16_3:29|GH16:1	-	-
SGB_8	D01_KMJN_T2106131982_bin.287	d__Bacteria;p__Verrucomicrobiota;c__Kiritimatiellia;o__RFP12;f__UBA1067;g__RUG572;s__	d__Bacteria	p__Verrucomicrobiota	c__Kiritimatiellia	o__RFP12	f__UBA1067	g__RUG572	s__	D01_KMJN_T2106131982_bin.287_contig_000854_1_1	GH92_e20	GH92:91	3.2.1.-:1	host glycan
SGB_8	D01_KMJN_T2106131982_bin.287	d__Bacteria;p__Verrucomicrobiota;c__Kiritimatiellia;o__RFP12;f__UBA1067;g__RUG572;s__	d__Bacteria	p__Verrucomicrobiota	c__Kiritimatiellia	o__RFP12	f__UBA1067	g__RUG572	s__	D01_KMJN_T2106131982_bin.287_contig_000864_2_1	GT4_e2460	GT4:6	-	-
SGB_8	D01_KMJN_T2106131982_bin.287	d__Bacteria;p__Verrucomicrobiota;c__Kiritimatiellia;o__RFP12;f__UBA1067;g__RUG572;s__	d__Bacteria	p__Verrucomicrobiota	c__Kiritimatiellia	o__RFP12	f__UBA1067	g__RUG572	s__	D01_KMJN_T2106131982_bin.287_contig_000868_3_1	GH16_e155	GH16_3:29|GH16:1	-	-
SGB_8	D01_KMJN_T2106131982_bin.287	d__Bacteria;p__Verrucomicrobiota;c__Kiritimatiellia;o__RFP12;f__UBA1067;g__RUG572;s__	d__Bacteria	p__Verrucomicrobiota	c__Kiritimatiellia	o__RFP12	f__UBA1067	g__RUG572	s__	D01_KMJN_T2106131982_bin.287_contig_000888_2_1	GH28_e18	GH28:17|GH43_10:13	-	-
SGB_8	D01_KMJN_T2106131982_bin.287	d__Bacteria;p__Verrucomicrobiota;c__Kiritimatiellia;o__RFP12;f__UBA1067;g__RUG572;s__	d__Bacteria	p__Verrucomicrobiota	c__Kiritimatiellia	o__RFP12	f__UBA1067	g__RUG572	s__	D01_KMJN_T2106131982_bin.287_contig_000903_2_1	GH109_e1	GH109:434	3.2.1.49:3	host glycan
SGB_8	D01_KMJN_T2106131982_bin.287	d__Bacteria;p__Verrucomicrobiota;c__Kiritimatiellia;o__RFP12;f__UBA1067;g__RUG572;s__	d__Bacteria	p__Verrucomicrobiota	c__Kiritimatiellia	o__RFP12	f__UBA1067	g__RUG572	s__	D01_KMJN_T2106131982_bin.287_contig_000924_2_1	CE20_e33	CE20:279|GH33:1|CBM35:1	-	-
SGB_8	D01_KMJN_T2106131982_bin.287	d__Bacteria;p__Verrucomicrobiota;c__Kiritimatiellia;o__RFP12;f__UBA1067;g__RUG572;s__	d__Bacteria	p__Verrucomicrobiota	c__Kiritimatiellia	o__RFP12	f__UBA1067	g__RUG572	s__	D01_KMJN_T2106131982_bin.287_contig_000936_1_1	GH51_e33	GH51:16|GH43_19:1	-	-
SGB_8	D01_KMJN_T2106131982_bin.287	d__Bacteria;p__Verrucomicrobiota;c__Kiritimatiellia;o__RFP12;f__UBA1067;g__RUG572;s__	d__Bacteria	p__Verrucomicrobiota	c__Kiritimatiellia	o__RFP12	f__UBA1067	g__RUG572	s__	D01_KMJN_T2106131982_bin.287_contig_000938_1_1	GT19_e37	GT19:847	-	-
SGB_8	D01_KMJN_T2106131982_bin.287	d__Bacteria;p__Verrucomicrobiota;c__Kiritimatiellia;o__RFP12;f__UBA1067;g__RUG572;s__	d__Bacteria	p__Verrucomicrobiota	c__Kiritimatiellia	o__RFP12	f__UBA1067	g__RUG572	s__	D01_KMJN_T2106131982_bin.287_contig_000964_1_1	CBM57_e18	CBM57:13|CBM32:3|CBM35:2|GH64:2|GH87:2|GH2:2|CBM13:1|GH16:1	-	glycosidases
SGB_8	D01_KMJN_T2106131982_bin.287	d__Bacteria;p__Verrucomicrobiota;c__Kiritimatiellia;o__RFP12;f__UBA1067;g__RUG572;s__	d__Bacteria	p__Verrucomicrobiota	c__Kiritimatiellia	o__RFP12	f__UBA1067	g__RUG572	s__	D01_KMJN_T2106131982_bin.287_contig_000970_3_1	GH130_e20	GH130:130	3.2.1.197:4	-
SGB_8	D01_KMJN_T2106131982_bin.287	d__Bacteria;p__Verrucomicrobiota;c__Kiritimatiellia;o__RFP12;f__UBA1067;g__RUG572;s__	d__Bacteria	p__Verrucomicrobiota	c__Kiritimatiellia	o__RFP12	f__UBA1067	g__RUG572	s__	D01_KMJN_T2106131982_bin.287_contig_000970_4_1	CBM32_e90	CBM32:304|GH92:297|CBM0:11|CBM6:1|CBM20:1|CBM25:1|GH76:1	3.2.1.113:1	host glycan
SGB_8	D01_KMJN_T2106131982_bin.287	d__Bacteria;p__Verrucomicrobiota;c__Kiritimatiellia;o__RFP12;f__UBA1067;g__RUG572;s__	d__Bacteria	p__Verrucomicrobiota	c__Kiritimatiellia	o__RFP12	f__UBA1067	g__RUG572	s__	D01_KMJN_T2106131982_bin.287_contig_000973_3_1	CBM32_e232	CBM32:39	-	host glycan
SGB_8	D01_KMJN_T2106131982_bin.287	d__Bacteria;p__Verrucomicrobiota;c__Kiritimatiellia;o__RFP12;f__UBA1067;g__RUG572;s__	d__Bacteria	p__Verrucomicrobiota	c__Kiritimatiellia	o__RFP12	f__UBA1067	g__RUG572	s__	D01_KMJN_T2106131982_bin.287_contig_001009_5_1	GT2	GT2:98|GT4:77	-	-
SGB_8	D01_KMJN_T2106131982_bin.287	d__Bacteria;p__Verrucomicrobiota;c__Kiritimatiellia;o__RFP12;f__UBA1067;g__RUG572;s__	d__Bacteria	p__Verrucomicrobiota	c__Kiritimatiellia	o__RFP12	f__UBA1067	g__RUG572	s__	D01_KMJN_T2106131982_bin.287_contig_001017_1_1	GH27_e3	GH27:150|CBM35:84	3.2.1.22:1	alpha-galactan
SGB_8	D01_KMJN_T2106131982_bin.287	d__Bacteria;p__Verrucomicrobiota;c__Kiritimatiellia;o__RFP12;f__UBA1067;g__RUG572;s__	d__Bacteria	p__Verrucomicrobiota	c__Kiritimatiellia	o__RFP12	f__UBA1067	g__RUG572	s__	D01_KMJN_T2106131982_bin.287_contig_001024_6_1	GT4_e3640	GT4:119	-	-
SGB_8	D01_KMJN_T2106131982_bin.287	d__Bacteria;p__Verrucomicrobiota;c__Kiritimatiellia;o__RFP12;f__UBA1067;g__RUG572;s__	d__Bacteria	p__Verrucomicrobiota	c__Kiritimatiellia	o__RFP12	f__UBA1067	g__RUG572	s__	D01_KMJN_T2106131982_bin.287_contig_001027_1_1	CE3_e10	CE3:139|CBM13:64|CBM2:24|CBM35:3|CBM32:2|CBM42:1|CE15:1	3.1.1.72:1	xylan
SGB_8	D01_KMJN_T2106131982_bin.287	d__Bacteria;p__Verrucomicrobiota;c__Kiritimatiellia;o__RFP12;f__UBA1067;g__RUG572;s__	d__Bacteria	p__Verrucomicrobiota	c__Kiritimatiellia	o__RFP12	f__UBA1067	g__RUG572	s__	D01_KMJN_T2106131982_bin.287_contig_001034_3_1	GH5_e295	GH5_13:6	-	-
SGB_8	D01_KMJN_T2106131982_bin.287	d__Bacteria;p__Verrucomicrobiota;c__Kiritimatiellia;o__RFP12;f__UBA1067;g__RUG572;s__	d__Bacteria	p__Verrucomicrobiota	c__Kiritimatiellia	o__RFP12	f__UBA1067	g__RUG572	s__	D01_KMJN_T2106131982_bin.287_contig_001058_1_1	GH5_e250	GH5:22	-	-
SGB_8	D01_KMJN_T2106131982_bin.287	d__Bacteria;p__Verrucomicrobiota;c__Kiritimatiellia;o__RFP12;f__UBA1067;g__RUG572;s__	d__Bacteria	p__Verrucomicrobiota	c__Kiritimatiellia	o__RFP12	f__UBA1067	g__RUG572	s__	D01_KMJN_T2106131982_bin.287_contig_001058_1_1	GH33_e6	GH33:26	-	-
SGB_8	D01_KMJN_T2106131982_bin.287	d__Bacteria;p__Verrucomicrobiota;c__Kiritimatiellia;o__RFP12;f__UBA1067;g__RUG572;s__	d__Bacteria	p__Verrucomicrobiota	c__Kiritimatiellia	o__RFP12	f__UBA1067	g__RUG572	s__	D01_KMJN_T2106131982_bin.287_contig_001059_3_1	GH29_e44	GH29:173|CBM32:25	-	-
SGB_8	D01_KMJN_T2106131982_bin.287	d__Bacteria;p__Verrucomicrobiota;c__Kiritimatiellia;o__RFP12;f__UBA1067;g__RUG572;s__	d__Bacteria	p__Verrucomicrobiota	c__Kiritimatiellia	o__RFP12	f__UBA1067	g__RUG572	s__	D01_KMJN_T2106131982_bin.287_contig_001059_3_1	CBM32_e126	CBM32:138|GH29:132|CBM6:1|CBM9:1|CE3:1|GH136:1	-	host glycan
SGB_8	D01_KMJN_T2106131982_bin.287	d__Bacteria;p__Verrucomicrobiota;c__Kiritimatiellia;o__RFP12;f__UBA1067;g__RUG572;s__	d__Bacteria	p__Verrucomicrobiota	c__Kiritimatiellia	o__RFP12	f__UBA1067	g__RUG572	s__	D01_KMJN_T2106131982_bin.287_contig_001084_2_1	GH43_e199	GH43_31:69|GH43:7	-	-
SGB_8	D01_KMJN_T2106131982_bin.287	d__Bacteria;p__Verrucomicrobiota;c__Kiritimatiellia;o__RFP12;f__UBA1067;g__RUG572;s__	d__Bacteria	p__Verrucomicrobiota	c__Kiritimatiellia	o__RFP12	f__UBA1067	g__RUG572	s__	D01_KMJN_T2106131982_bin.287_contig_001097_1_1	GH29_e63	GH29:296|CBM13:1	3.2.1.63:1|3.2.1.51:1	host glycan, host glycan
SGB_8	D01_KMJN_T2106131982_bin.287	d__Bacteria;p__Verrucomicrobiota;c__Kiritimatiellia;o__RFP12;f__UBA1067;g__RUG572;s__	d__Bacteria	p__Verrucomicrobiota	c__Kiritimatiellia	o__RFP12	f__UBA1067	g__RUG572	s__	D01_KMJN_T2106131982_bin.287_contig_000004_1_1	GH5_e295	GH5_13:6	-	-
SGB_8	D01_KMJN_T2106131982_bin.287	d__Bacteria;p__Verrucomicrobiota;c__Kiritimatiellia;o__RFP12;f__UBA1067;g__RUG572;s__	d__Bacteria	p__Verrucomicrobiota	c__Kiritimatiellia	o__RFP12	f__UBA1067	g__RUG572	s__	D01_KMJN_T2106131982_bin.287_contig_000018_2_1	CBM70_e1	CBM70:19|PL8:17|PL8_2:1	4.2.2.1:1	host glycan
SGB_8	D01_KMJN_T2106131982_bin.287	d__Bacteria;p__Verrucomicrobiota;c__Kiritimatiellia;o__RFP12;f__UBA1067;g__RUG572;s__	d__Bacteria	p__Verrucomicrobiota	c__Kiritimatiellia	o__RFP12	f__UBA1067	g__RUG572	s__	D01_KMJN_T2106131982_bin.287_contig_000018_3_1	GH78_e52	GH78:53	3.2.1.174:2	pectin
SGB_8	D01_KMJN_T2106131982_bin.287	d__Bacteria;p__Verrucomicrobiota;c__Kiritimatiellia;o__RFP12;f__UBA1067;g__RUG572;s__	d__Bacteria	p__Verrucomicrobiota	c__Kiritimatiellia	o__RFP12	f__UBA1067	g__RUG572	s__	D01_KMJN_T2106131982_bin.287_contig_000030_5_1	GH10_e69	GH10:9	-	-
SGB_8	D01_KMJN_T2106131982_bin.287	d__Bacteria;p__Verrucomicrobiota;c__Kiritimatiellia;o__RFP12;f__UBA1067;g__RUG572;s__	d__Bacteria	p__Verrucomicrobiota	c__Kiritimatiellia	o__RFP12	f__UBA1067	g__RUG572	s__	D01_KMJN_T2106131982_bin.287_contig_000030_5_1	GH10_e69	GH10:9	-	-
SGB_8	D01_KMJN_T2106131982_bin.287	d__Bacteria;p__Verrucomicrobiota;c__Kiritimatiellia;o__RFP12;f__UBA1067;g__RUG572;s__	d__Bacteria	p__Verrucomicrobiota	c__Kiritimatiellia	o__RFP12	f__UBA1067	g__RUG572	s__	D01_KMJN_T2106131982_bin.287_contig_000067_2_1	GT30_e35	GT30:43	-	-
SGB_8	D01_KMJN_T2106131982_bin.287	d__Bacteria;p__Verrucomicrobiota;c__Kiritimatiellia;o__RFP12;f__UBA1067;g__RUG572;s__	d__Bacteria	p__Verrucomicrobiota	c__Kiritimatiellia	o__RFP12	f__UBA1067	g__RUG572	s__	D01_KMJN_T2106131982_bin.287_contig_000074_2_1	GH97_e1	GH97:229	3.2.1.22:1	alpha-glucan
SGB_8	D01_KMJN_T2106131982_bin.287	d__Bacteria;p__Verrucomicrobiota;c__Kiritimatiellia;o__RFP12;f__UBA1067;g__RUG572;s__	d__Bacteria	p__Verrucomicrobiota	c__Kiritimatiellia	o__RFP12	f__UBA1067	g__RUG572	s__	D01_KMJN_T2106131982_bin.287_contig_000074_3_1	GH36_e65	GH36:6	-	-
SGB_8	D01_KMJN_T2106131982_bin.287	d__Bacteria;p__Verrucomicrobiota;c__Kiritimatiellia;o__RFP12;f__UBA1067;g__RUG572;s__	d__Bacteria	p__Verrucomicrobiota	c__Kiritimatiellia	o__RFP12	f__UBA1067	g__RUG572	s__	D01_KMJN_T2106131982_bin.287_contig_000097_3_1	GH139_e2	GH139:9	-	-
SGB_8	D01_KMJN_T2106131982_bin.287	d__Bacteria;p__Verrucomicrobiota;c__Kiritimatiellia;o__RFP12;f__UBA1067;g__RUG572;s__	d__Bacteria	p__Verrucomicrobiota	c__Kiritimatiellia	o__RFP12	f__UBA1067	g__RUG572	s__	D01_KMJN_T2106131982_bin.287_contig_000097_3_1	CBM51_e36	CBM51:100|GH110:100	-	host glycan
SGB_8	D01_KMJN_T2106131982_bin.287	d__Bacteria;p__Verrucomicrobiota;c__Kiritimatiellia;o__RFP12;f__UBA1067;g__RUG572;s__	d__Bacteria	p__Verrucomicrobiota	c__Kiritimatiellia	o__RFP12	f__UBA1067	g__RUG572	s__	D01_KMJN_T2106131982_bin.287_contig_000097_3_1	GH110_e12	GH110:219|CBM51:100|CBM16:1|CBM22:1	3.2.1.-:2	host glycan
SGB_8	D01_KMJN_T2106131982_bin.287	d__Bacteria;p__Verrucomicrobiota;c__Kiritimatiellia;o__RFP12;f__UBA1067;g__RUG572;s__	d__Bacteria	p__Verrucomicrobiota	c__Kiritimatiellia	o__RFP12	f__UBA1067	g__RUG572	s__	D01_KMJN_T2106131982_bin.287_contig_000112_1_1	PL12_e21	PL12:6|CBM16:1	-	-
SGB_8	D01_KMJN_T2106131982_bin.287	d__Bacteria;p__Verrucomicrobiota;c__Kiritimatiellia;o__RFP12;f__UBA1067;g__RUG572;s__	d__Bacteria	p__Verrucomicrobiota	c__Kiritimatiellia	o__RFP12	f__UBA1067	g__RUG572	s__	D01_KMJN_T2106131982_bin.287_contig_000120_1_1	GH39_e56	GH39:17	-	-
SGB_8	D01_KMJN_T2106131982_bin.287	d__Bacteria;p__Verrucomicrobiota;c__Kiritimatiellia;o__RFP12;f__UBA1067;g__RUG572;s__	d__Bacteria	p__Verrucomicrobiota	c__Kiritimatiellia	o__RFP12	f__UBA1067	g__RUG572	s__	D01_KMJN_T2106131982_bin.287_contig_000121_2_1	GH5_e166	GH5_36:16|GH5:1	-	-
SGB_8	D01_KMJN_T2106131982_bin.287	d__Bacteria;p__Verrucomicrobiota;c__Kiritimatiellia;o__RFP12;f__UBA1067;g__RUG572;s__	d__Bacteria	p__Verrucomicrobiota	c__Kiritimatiellia	o__RFP12	f__UBA1067	g__RUG572	s__	D01_KMJN_T2106131982_bin.287_contig_000152_1_1	GH2_e154	GH2:30	-	-
SGB_8	D01_KMJN_T2106131982_bin.287	d__Bacteria;p__Verrucomicrobiota;c__Kiritimatiellia;o__RFP12;f__UBA1067;g__RUG572;s__	d__Bacteria	p__Verrucomicrobiota	c__Kiritimatiellia	o__RFP12	f__UBA1067	g__RUG572	s__	D01_KMJN_T2106131982_bin.287_contig_000176_2_1	GH2_e97	GH2:72	-	-
SGB_8	D01_KMJN_T2106131982_bin.287	d__Bacteria;p__Verrucomicrobiota;c__Kiritimatiellia;o__RFP12;f__UBA1067;g__RUG572;s__	d__Bacteria	p__Verrucomicrobiota	c__Kiritimatiellia	o__RFP12	f__UBA1067	g__RUG572	s__	D01_KMJN_T2106131982_bin.287_contig_000180_1_1	GH38_e33	GH38:8	-	-
SGB_8	D01_KMJN_T2106131982_bin.287	d__Bacteria;p__Verrucomicrobiota;c__Kiritimatiellia;o__RFP12;f__UBA1067;g__RUG572;s__	d__Bacteria	p__Verrucomicrobiota	c__Kiritimatiellia	o__RFP12	f__UBA1067	g__RUG572	s__	D01_KMJN_T2106131982_bin.287_contig_000207_1_1	GH2_e14	GH2:396|GH43:2|GH43_26:1|CBM35:1|GH43_10:1	-	-
SGB_8	D01_KMJN_T2106131982_bin.287	d__Bacteria;p__Verrucomicrobiota;c__Kiritimatiellia;o__RFP12;f__UBA1067;g__RUG572;s__	d__Bacteria	p__Verrucomicrobiota	c__Kiritimatiellia	o__RFP12	f__UBA1067	g__RUG572	s__	D01_KMJN_T2106131982_bin.287_contig_000221_2_1	GT4_e2841	GT4:23	-	-
SGB_8	D01_KMJN_T2106131982_bin.287	d__Bacteria;p__Verrucomicrobiota;c__Kiritimatiellia;o__RFP12;f__UBA1067;g__RUG572;s__	d__Bacteria	p__Verrucomicrobiota	c__Kiritimatiellia	o__RFP12	f__UBA1067	g__RUG572	s__	D01_KMJN_T2106131982_bin.287_contig_000226_3_1	GH139_e2	GH139:9	-	-
SGB_8	D01_KMJN_T2106131982_bin.287	d__Bacteria;p__Verrucomicrobiota;c__Kiritimatiellia;o__RFP12;f__UBA1067;g__RUG572;s__	d__Bacteria	p__Verrucomicrobiota	c__Kiritimatiellia	o__RFP12	f__UBA1067	g__RUG572	s__	D01_KMJN_T2106131982_bin.287_contig_000226_3_1	GH139_e2	GH139:9	-	-
SGB_8	D01_KMJN_T2106131982_bin.287	d__Bacteria;p__Verrucomicrobiota;c__Kiritimatiellia;o__RFP12;f__UBA1067;g__RUG572;s__	d__Bacteria	p__Verrucomicrobiota	c__Kiritimatiellia	o__RFP12	f__UBA1067	g__RUG572	s__	D01_KMJN_T2106131982_bin.287_contig_000235_3_1	GH2_e144	GH2:6	-	-
SGB_8	D01_KMJN_T2106131982_bin.287	d__Bacteria;p__Verrucomicrobiota;c__Kiritimatiellia;o__RFP12;f__UBA1067;g__RUG572;s__	d__Bacteria	p__Verrucomicrobiota	c__Kiritimatiellia	o__RFP12	f__UBA1067	g__RUG572	s__	D01_KMJN_T2106131982_bin.287_contig_000244_2_1	GT4_e1784	GT4:20	-	-
SGB_8	D01_KMJN_T2106131982_bin.287	d__Bacteria;p__Verrucomicrobiota;c__Kiritimatiellia;o__RFP12;f__UBA1067;g__RUG572;s__	d__Bacteria	p__Verrucomicrobiota	c__Kiritimatiellia	o__RFP12	f__UBA1067	g__RUG572	s__	D01_KMJN_T2106131982_bin.287_contig_000252_2_1	GH106_e0	GH106:213|CE12:1	3.2.1.174:1	pectin
SGB_8	D01_KMJN_T2106131982_bin.287	d__Bacteria;p__Verrucomicrobiota;c__Kiritimatiellia;o__RFP12;f__UBA1067;g__RUG572;s__	d__Bacteria	p__Verrucomicrobiota	c__Kiritimatiellia	o__RFP12	f__UBA1067	g__RUG572	s__	D01_KMJN_T2106131982_bin.287_contig_000252_2_1	GH28_e96	GH28:11	-	-
SGB_8	D01_KMJN_T2106131982_bin.287	d__Bacteria;p__Verrucomicrobiota;c__Kiritimatiellia;o__RFP12;f__UBA1067;g__RUG572;s__	d__Bacteria	p__Verrucomicrobiota	c__Kiritimatiellia	o__RFP12	f__UBA1067	g__RUG572	s__	D01_KMJN_T2106131982_bin.287_contig_000261_4_1	GH127_e1	GH127:332|CBM51:1	-	-
SGB_8	D01_KMJN_T2106131982_bin.287	d__Bacteria;p__Verrucomicrobiota;c__Kiritimatiellia;o__RFP12;f__UBA1067;g__RUG572;s__	d__Bacteria	p__Verrucomicrobiota	c__Kiritimatiellia	o__RFP12	f__UBA1067	g__RUG572	s__	D01_KMJN_T2106131982_bin.287_contig_000311_3_1	CBM47_e26	CBM47:19	-	fucose
SGB_8	D01_KMJN_T2106131982_bin.287	d__Bacteria;p__Verrucomicrobiota;c__Kiritimatiellia;o__RFP12;f__UBA1067;g__RUG572;s__	d__Bacteria	p__Verrucomicrobiota	c__Kiritimatiellia	o__RFP12	f__UBA1067	g__RUG572	s__	D01_KMJN_T2106131982_bin.287_contig_000323_3_1	GH109_e2	GH109:143	-	-
SGB_8	D01_KMJN_T2106131982_bin.287	d__Bacteria;p__Verrucomicrobiota;c__Kiritimatiellia;o__RFP12;f__UBA1067;g__RUG572;s__	d__Bacteria	p__Verrucomicrobiota	c__Kiritimatiellia	o__RFP12	f__UBA1067	g__RUG572	s__	D01_KMJN_T2106131982_bin.287_contig_000326_5_1	GT19_e21	GT19:47	-	-
SGB_8	D01_KMJN_T2106131982_bin.287	d__Bacteria;p__Verrucomicrobiota;c__Kiritimatiellia;o__RFP12;f__UBA1067;g__RUG572;s__	d__Bacteria	p__Verrucomicrobiota	c__Kiritimatiellia	o__RFP12	f__UBA1067	g__RUG572	s__	D01_KMJN_T2106131982_bin.287_contig_000367_2_1	CE19_e4	CE19:49	-	pectin
SGB_8	D01_KMJN_T2106131982_bin.287	d__Bacteria;p__Verrucomicrobiota;c__Kiritimatiellia;o__RFP12;f__UBA1067;g__RUG572;s__	d__Bacteria	p__Verrucomicrobiota	c__Kiritimatiellia	o__RFP12	f__UBA1067	g__RUG572	s__	D01_KMJN_T2106131982_bin.287_contig_000409_3_1	GH51_e47	GH51:642|GH43_34:9|CE6:3|GH43_18:3|GH43_22:3|GH43_4:3|GH43:2|GH43_29:2|CBM5:1|CBM66:1|GH0:1|CBM84:1|CBM0:1	3.2.1.55:5	arabinan
SGB_8	D01_KMJN_T2106131982_bin.287	d__Bacteria;p__Verrucomicrobiota;c__Kiritimatiellia;o__RFP12;f__UBA1067;g__RUG572;s__	d__Bacteria	p__Verrucomicrobiota	c__Kiritimatiellia	o__RFP12	f__UBA1067	g__RUG572	s__	D01_KMJN_T2106131982_bin.287_contig_000438_1_1	GH36_e65	GH36:6	-	-
SGB_8	D01_KMJN_T2106131982_bin.287	d__Bacteria;p__Verrucomicrobiota;c__Kiritimatiellia;o__RFP12;f__UBA1067;g__RUG572;s__	d__Bacteria	p__Verrucomicrobiota	c__Kiritimatiellia	o__RFP12	f__UBA1067	g__RUG572	s__	D01_KMJN_T2106131982_bin.287_contig_000447_5_1	GT2	GT2:8	-	-
SGB_8	D01_KMJN_T2106131982_bin.287	d__Bacteria;p__Verrucomicrobiota;c__Kiritimatiellia;o__RFP12;f__UBA1067;g__RUG572;s__	d__Bacteria	p__Verrucomicrobiota	c__Kiritimatiellia	o__RFP12	f__UBA1067	g__RUG572	s__	D01_KMJN_T2106131982_bin.287_contig_000541_3_1	GH105_e42	GH105:29|GH154:4|PL42:1|CBM32:1	-	-
SGB_8	D01_KMJN_T2106131982_bin.287	d__Bacteria;p__Verrucomicrobiota;c__Kiritimatiellia;o__RFP12;f__UBA1067;g__RUG572;s__	d__Bacteria	p__Verrucomicrobiota	c__Kiritimatiellia	o__RFP12	f__UBA1067	g__RUG572	s__	D01_KMJN_T2106131982_bin.287_contig_000563_2_1	GH92_e10	GH92:9|CBM32:1	-	-
SGB_8	D01_KMJN_T2106131982_bin.287	d__Bacteria;p__Verrucomicrobiota;c__Kiritimatiellia;o__RFP12;f__UBA1067;g__RUG572;s__	d__Bacteria	p__Verrucomicrobiota	c__Kiritimatiellia	o__RFP12	f__UBA1067	g__RUG572	s__	D01_KMJN_T2106131982_bin.287_contig_000569_2_1	GH51_e33	GH51:16|GH43_19:1	-	-
SGB_8	D01_KMJN_T2106131982_bin.287	d__Bacteria;p__Verrucomicrobiota;c__Kiritimatiellia;o__RFP12;f__UBA1067;g__RUG572;s__	d__Bacteria	p__Verrucomicrobiota	c__Kiritimatiellia	o__RFP12	f__UBA1067	g__RUG572	s__	D01_KMJN_T2106131982_bin.287_contig_000578_1_1	GH148_e2	GH148:10|CBM4:4	3.2.1.-:1	beta-glucan
SGB_8	D01_KMJN_T2106131982_bin.287	d__Bacteria;p__Verrucomicrobiota;c__Kiritimatiellia;o__RFP12;f__UBA1067;g__RUG572;s__	d__Bacteria	p__Verrucomicrobiota	c__Kiritimatiellia	o__RFP12	f__UBA1067	g__RUG572	s__	D01_KMJN_T2106131982_bin.287_contig_000581_1_1	GH38_e22	GH38:24	-	-
SGB_8	D01_KMJN_T2106131982_bin.287	d__Bacteria;p__Verrucomicrobiota;c__Kiritimatiellia;o__RFP12;f__UBA1067;g__RUG572;s__	d__Bacteria	p__Verrucomicrobiota	c__Kiritimatiellia	o__RFP12	f__UBA1067	g__RUG572	s__	D01_KMJN_T2106131982_bin.287_contig_000614_2_1	GH148_e2	GH148:10|CBM4:4	3.2.1.-:1	beta-glucan
SGB_8	D01_KMJN_T2106131982_bin.287	d__Bacteria;p__Verrucomicrobiota;c__Kiritimatiellia;o__RFP12;f__UBA1067;g__RUG572;s__	d__Bacteria	p__Verrucomicrobiota	c__Kiritimatiellia	o__RFP12	f__UBA1067	g__RUG572	s__	D01_KMJN_T2106131982_bin.287_contig_000614_2_1	GH148_e5	GH148:8|CBM4:7	3.2.1.4:1	beta-mannan
SGB_8	D01_KMJN_T2106131982_bin.287	d__Bacteria;p__Verrucomicrobiota;c__Kiritimatiellia;o__RFP12;f__UBA1067;g__RUG572;s__	d__Bacteria	p__Verrucomicrobiota	c__Kiritimatiellia	o__RFP12	f__UBA1067	g__RUG572	s__	D01_KMJN_T2106131982_bin.287_contig_000668_2_1	GH29_e63	GH29:296|CBM13:1	3.2.1.63:1|3.2.1.51:1	host glycan, host glycan
SGB_8	D01_KMJN_T2106131982_bin.287	d__Bacteria;p__Verrucomicrobiota;c__Kiritimatiellia;o__RFP12;f__UBA1067;g__RUG572;s__	d__Bacteria	p__Verrucomicrobiota	c__Kiritimatiellia	o__RFP12	f__UBA1067	g__RUG572	s__	D01_KMJN_T2106131982_bin.287_contig_000668_2_1	CBM32_e167	CBM32:52|GH2:46|GH59:1	-	host glycan
SGB_8	D01_KMJN_T2106131982_bin.287	d__Bacteria;p__Verrucomicrobiota;c__Kiritimatiellia;o__RFP12;f__UBA1067;g__RUG572;s__	d__Bacteria	p__Verrucomicrobiota	c__Kiritimatiellia	o__RFP12	f__UBA1067	g__RUG572	s__	D01_KMJN_T2106131982_bin.287_contig_000675_1_1	PL42_e11	PL42:13	-	-
SGB_8	D01_KMJN_T2106131982_bin.287	d__Bacteria;p__Verrucomicrobiota;c__Kiritimatiellia;o__RFP12;f__UBA1067;g__RUG572;s__	d__Bacteria	p__Verrucomicrobiota	c__Kiritimatiellia	o__RFP12	f__UBA1067	g__RUG572	s__	D01_KMJN_T2106131982_bin.287_contig_000675_4_1	GH105_e43	GH105:132	-	-
SGB_8	D01_KMJN_T2106131982_bin.287	d__Bacteria;p__Verrucomicrobiota;c__Kiritimatiellia;o__RFP12;f__UBA1067;g__RUG572;s__	d__Bacteria	p__Verrucomicrobiota	c__Kiritimatiellia	o__RFP12	f__UBA1067	g__RUG572	s__	D01_KMJN_T2106131982_bin.287_contig_000732_1_1	GT2	GT2:32|CE4:1	-	-
SGB_8	D01_KMJN_T2106131982_bin.287	d__Bacteria;p__Verrucomicrobiota;c__Kiritimatiellia;o__RFP12;f__UBA1067;g__RUG572;s__	d__Bacteria	p__Verrucomicrobiota	c__Kiritimatiellia	o__RFP12	f__UBA1067	g__RUG572	s__	D01_KMJN_T2106131982_bin.287_contig_000750_6_1	GH106_e49	GH106:10|CBM32:1	-	-
SGB_8	D01_KMJN_T2106131982_bin.287	d__Bacteria;p__Verrucomicrobiota;c__Kiritimatiellia;o__RFP12;f__UBA1067;g__RUG572;s__	d__Bacteria	p__Verrucomicrobiota	c__Kiritimatiellia	o__RFP12	f__UBA1067	g__RUG572	s__	D01_KMJN_T2106131982_bin.287_contig_000767_1_1	GH106_e40	GH106:6	-	-
SGB_8	D01_KMJN_T2106131982_bin.287	d__Bacteria;p__Verrucomicrobiota;c__Kiritimatiellia;o__RFP12;f__UBA1067;g__RUG572;s__	d__Bacteria	p__Verrucomicrobiota	c__Kiritimatiellia	o__RFP12	f__UBA1067	g__RUG572	s__	D01_KMJN_T2106131982_bin.287_contig_000775_2_1	GH43_e72	GH43_17:9|GH43:1	-	-
SGB_8	D01_KMJN_T2106131982_bin.287	d__Bacteria;p__Verrucomicrobiota;c__Kiritimatiellia;o__RFP12;f__UBA1067;g__RUG572;s__	d__Bacteria	p__Verrucomicrobiota	c__Kiritimatiellia	o__RFP12	f__UBA1067	g__RUG572	s__	D01_KMJN_T2106131982_bin.287_contig_000776_2_1	GT28_e19	GT28:155	-	-
SGB_8	D01_KMJN_T2106131982_bin.287	d__Bacteria;p__Verrucomicrobiota;c__Kiritimatiellia;o__RFP12;f__UBA1067;g__RUG572;s__	d__Bacteria	p__Verrucomicrobiota	c__Kiritimatiellia	o__RFP12	f__UBA1067	g__RUG572	s__	D01_KMJN_T2106131982_bin.287_contig_000803_1_1	CE20_e33	CE20:279|GH33:1|CBM35:1	-	-
SGB_8	D01_KMJN_T2106131982_bin.287	d__Bacteria;p__Verrucomicrobiota;c__Kiritimatiellia;o__RFP12;f__UBA1067;g__RUG572;s__	d__Bacteria	p__Verrucomicrobiota	c__Kiritimatiellia	o__RFP12	f__UBA1067	g__RUG572	s__	D01_KMJN_T2106131982_bin.287_contig_000804_1_1	GH78_e82	GH78:82	-	-
SGB_8	D01_KMJN_T2106131982_bin.287	d__Bacteria;p__Verrucomicrobiota;c__Kiritimatiellia;o__RFP12;f__UBA1067;g__RUG572;s__	d__Bacteria	p__Verrucomicrobiota	c__Kiritimatiellia	o__RFP12	f__UBA1067	g__RUG572	s__	D01_KMJN_T2106131982_bin.287_contig_000804_2_1	GH78_e80	GH78:1278|CBM67:96|GH3:3|GH0:2|GH18:2|CBM0:1	3.2.1.40:8|3.1.1.73:2	alpha-rhamnoside
SGB_8	D01_KMJN_T2106131982_bin.287	d__Bacteria;p__Verrucomicrobiota;c__Kiritimatiellia;o__RFP12;f__UBA1067;g__RUG572;s__	d__Bacteria	p__Verrucomicrobiota	c__Kiritimatiellia	o__RFP12	f__UBA1067	g__RUG572	s__	D01_KMJN_T2106131982_bin.287_contig_000821_1_1	GH141_e14	GH141:18	-	-
SGB_8	D01_KMJN_T2106131982_bin.287	d__Bacteria;p__Verrucomicrobiota;c__Kiritimatiellia;o__RFP12;f__UBA1067;g__RUG572;s__	d__Bacteria	p__Verrucomicrobiota	c__Kiritimatiellia	o__RFP12	f__UBA1067	g__RUG572	s__	D01_KMJN_T2106131982_bin.287_contig_000832_3_1	GH106_e24	GH106:6	-	-
SGB_8	D01_KMJN_T2106131982_bin.287	d__Bacteria;p__Verrucomicrobiota;c__Kiritimatiellia;o__RFP12;f__UBA1067;g__RUG572;s__	d__Bacteria	p__Verrucomicrobiota	c__Kiritimatiellia	o__RFP12	f__UBA1067	g__RUG572	s__	D01_KMJN_T2106131982_bin.287_contig_000863_1_1	GH92_e8	GH92:51	3.2.1.-:1	host glycan
SGB_8	D01_KMJN_T2106131982_bin.287	d__Bacteria;p__Verrucomicrobiota;c__Kiritimatiellia;o__RFP12;f__UBA1067;g__RUG572;s__	d__Bacteria	p__Verrucomicrobiota	c__Kiritimatiellia	o__RFP12	f__UBA1067	g__RUG572	s__	D01_KMJN_T2106131982_bin.287_contig_000866_1_1	GH2_e20	GH2:323|GH53:7|CBM32:1	-	-
SGB_8	D01_KMJN_T2106131982_bin.287	d__Bacteria;p__Verrucomicrobiota;c__Kiritimatiellia;o__RFP12;f__UBA1067;g__RUG572;s__	d__Bacteria	p__Verrucomicrobiota	c__Kiritimatiellia	o__RFP12	f__UBA1067	g__RUG572	s__	D01_KMJN_T2106131982_bin.287_contig_000871_2_1	GH78_e43	GH78:163|CBM67:8|GH137:1	3.2.1.40:1	alpha-rhamnoside
SGB_8	D01_KMJN_T2106131982_bin.287	d__Bacteria;p__Verrucomicrobiota;c__Kiritimatiellia;o__RFP12;f__UBA1067;g__RUG572;s__	d__Bacteria	p__Verrucomicrobiota	c__Kiritimatiellia	o__RFP12	f__UBA1067	g__RUG572	s__	D01_KMJN_T2106131982_bin.287_contig_000883_3_1	GH63_e5	GH63:158	-	-
SGB_8	D01_KMJN_T2106131982_bin.287	d__Bacteria;p__Verrucomicrobiota;c__Kiritimatiellia;o__RFP12;f__UBA1067;g__RUG572;s__	d__Bacteria	p__Verrucomicrobiota	c__Kiritimatiellia	o__RFP12	f__UBA1067	g__RUG572	s__	D01_KMJN_T2106131982_bin.287_contig_000900_1_1	GH5_e250	GH5:22	-	-
SGB_8	D01_KMJN_T2106131982_bin.287	d__Bacteria;p__Verrucomicrobiota;c__Kiritimatiellia;o__RFP12;f__UBA1067;g__RUG572;s__	d__Bacteria	p__Verrucomicrobiota	c__Kiritimatiellia	o__RFP12	f__UBA1067	g__RUG572	s__	D01_KMJN_T2106131982_bin.287_contig_000929_1_1	GH163_e14	GH163:6	-	-
SGB_8	D01_KMJN_T2106131982_bin.287	d__Bacteria;p__Verrucomicrobiota;c__Kiritimatiellia;o__RFP12;f__UBA1067;g__RUG572;s__	d__Bacteria	p__Verrucomicrobiota	c__Kiritimatiellia	o__RFP12	f__UBA1067	g__RUG572	s__	D01_KMJN_T2106131982_bin.287_contig_000935_1_1	GH129_e0	GH129:116	3.2.1.49:1	host glycan
SGB_8	D01_KMJN_T2106131982_bin.287	d__Bacteria;p__Verrucomicrobiota;c__Kiritimatiellia;o__RFP12;f__UBA1067;g__RUG572;s__	d__Bacteria	p__Verrucomicrobiota	c__Kiritimatiellia	o__RFP12	f__UBA1067	g__RUG572	s__	D01_KMJN_T2106131982_bin.287_contig_001005_2_1	GH51_e25	GH51:15	-	-
SGB_8	D01_KMJN_T2106131982_bin.287	d__Bacteria;p__Verrucomicrobiota;c__Kiritimatiellia;o__RFP12;f__UBA1067;g__RUG572;s__	d__Bacteria	p__Verrucomicrobiota	c__Kiritimatiellia	o__RFP12	f__UBA1067	g__RUG572	s__	D01_KMJN_T2106131982_bin.287_contig_001006_2_1	GH148_e2	GH148:10|CBM4:4	3.2.1.-:1	beta-glucan
SGB_8	D01_KMJN_T2106131982_bin.287	d__Bacteria;p__Verrucomicrobiota;c__Kiritimatiellia;o__RFP12;f__UBA1067;g__RUG572;s__	d__Bacteria	p__Verrucomicrobiota	c__Kiritimatiellia	o__RFP12	f__UBA1067	g__RUG572	s__	D01_KMJN_T2106131982_bin.287_contig_001024_1_1	GT2	GT2:33	-	-
SGB_8	D01_KMJN_T2106131982_bin.287	d__Bacteria;p__Verrucomicrobiota;c__Kiritimatiellia;o__RFP12;f__UBA1067;g__RUG572;s__	d__Bacteria	p__Verrucomicrobiota	c__Kiritimatiellia	o__RFP12	f__UBA1067	g__RUG572	s__	D01_KMJN_T2106131982_bin.287_contig_001032_2_1	GT2	GT2:81|GT0:51|GT4:4	-	-
SGB_9	D01_KMJN_T2106131982_bin.292	d__Bacteria;p__Bacteroidota;c__Bacteroidia;o__Bacteroidales;f__Bacteroidaceae;g__Prevotella;s__	d__Bacteria	p__Bacteroidota	c__Bacteroidia	o__Bacteroidales	f__Bacteroidaceae	g__Prevotella	s__	D01_KMJN_T2106131982_bin.292_contig_000042_1_1	CE12_e37	CE12:111|GH106:1	-	-
SGB_9	D01_KMJN_T2106131982_bin.292	d__Bacteria;p__Bacteroidota;c__Bacteroidia;o__Bacteroidales;f__Bacteroidaceae;g__Prevotella;s__	d__Bacteria	p__Bacteroidota	c__Bacteroidia	o__Bacteroidales	f__Bacteroidaceae	g__Prevotella	s__	D01_KMJN_T2106131982_bin.292_contig_000069_2_1	GH28_e44	GH28:18|GH0:1	-	-
SGB_9	D01_KMJN_T2106131982_bin.292	d__Bacteria;p__Bacteroidota;c__Bacteroidia;o__Bacteroidales;f__Bacteroidaceae;g__Prevotella;s__	d__Bacteria	p__Bacteroidota	c__Bacteroidia	o__Bacteroidales	f__Bacteroidaceae	g__Prevotella	s__	D01_KMJN_T2106131982_bin.292_contig_000098_3_1	GH141_e0	GH141:40	-	-
SGB_9	D01_KMJN_T2106131982_bin.292	d__Bacteria;p__Bacteroidota;c__Bacteroidia;o__Bacteroidales;f__Bacteroidaceae;g__Prevotella;s__	d__Bacteria	p__Bacteroidota	c__Bacteroidia	o__Bacteroidales	f__Bacteroidaceae	g__Prevotella	s__	D01_KMJN_T2106131982_bin.292_contig_000100_3_1	GH171_e0	GH171:861|CE4:21|GH3:2	3.2.1.92:6	peptidoglycan
SGB_9	D01_KMJN_T2106131982_bin.292	d__Bacteria;p__Bacteroidota;c__Bacteroidia;o__Bacteroidales;f__Bacteroidaceae;g__Prevotella;s__	d__Bacteria	p__Bacteroidota	c__Bacteroidia	o__Bacteroidales	f__Bacteroidaceae	g__Prevotella	s__	D01_KMJN_T2106131982_bin.292_contig_000104_2_1	CBM89_e0	CBM89:12|GH10:9	-	xylan
SGB_9	D01_KMJN_T2106131982_bin.292	d__Bacteria;p__Bacteroidota;c__Bacteroidia;o__Bacteroidales;f__Bacteroidaceae;g__Prevotella;s__	d__Bacteria	p__Bacteroidota	c__Bacteroidia	o__Bacteroidales	f__Bacteroidaceae	g__Prevotella	s__	D01_KMJN_T2106131982_bin.292_contig_000104_2_1	GH10_e38	GH10:8	3.2.1.8:3|3.2.1.-:1	xylan, xylan
SGB_9	D01_KMJN_T2106131982_bin.292	d__Bacteria;p__Bacteroidota;c__Bacteroidia;o__Bacteroidales;f__Bacteroidaceae;g__Prevotella;s__	d__Bacteria	p__Bacteroidota	c__Bacteroidia	o__Bacteroidales	f__Bacteroidaceae	g__Prevotella	s__	D01_KMJN_T2106131982_bin.292_contig_000104_3_1	CBM6_e0	CBM6:335|GH43_29:310|CBM13:12|CBM22:12|CBM2:12|GH43_16:11|GH43:10|CBM48:6|CE0:6|GH27:2|CBM32:1|CBM36:1|CBM1:1|GH43_10:1|CBM64:1	3.2.1.8:1|3.2.1.37:1|3.2.1.55:1	beta-glucan, xylan, cellulose
SGB_9	D01_KMJN_T2106131982_bin.292	d__Bacteria;p__Bacteroidota;c__Bacteroidia;o__Bacteroidales;f__Bacteroidaceae;g__Prevotella;s__	d__Bacteria	p__Bacteroidota	c__Bacteroidia	o__Bacteroidales	f__Bacteroidaceae	g__Prevotella	s__	D01_KMJN_T2106131982_bin.292_contig_000116_1_1	GH51_e47	GH51:642|GH43_34:9|CE6:3|GH43_18:3|GH43_22:3|GH43_4:3|GH43:2|GH43_29:2|CBM5:1|CBM66:1|GH0:1|CBM84:1|CBM0:1	3.2.1.55:5	arabinan
SGB_9	D01_KMJN_T2106131982_bin.292	d__Bacteria;p__Bacteroidota;c__Bacteroidia;o__Bacteroidales;f__Bacteroidaceae;g__Prevotella;s__	d__Bacteria	p__Bacteroidota	c__Bacteroidia	o__Bacteroidales	f__Bacteroidaceae	g__Prevotella	s__	D01_KMJN_T2106131982_bin.292_contig_000130_4_1	GH3_e165	GH3:569	3.2.1.21:33|3.2.1.37:3|3.2.1.-:3|3.2.1.74:1	beta-glucan, xylan, beta-glucan, beta-glucan
SGB_9	D01_KMJN_T2106131982_bin.292	d__Bacteria;p__Bacteroidota;c__Bacteroidia;o__Bacteroidales;f__Bacteroidaceae;g__Prevotella;s__	d__Bacteria	p__Bacteroidota	c__Bacteroidia	o__Bacteroidales	f__Bacteroidaceae	g__Prevotella	s__	D01_KMJN_T2106131982_bin.292_contig_000130_5_1	CE1_e22	CE1:6|CBM48:2|CE0:2	-	-
SGB_9	D01_KMJN_T2106131982_bin.292	d__Bacteria;p__Bacteroidota;c__Bacteroidia;o__Bacteroidales;f__Bacteroidaceae;g__Prevotella;s__	d__Bacteria	p__Bacteroidota	c__Bacteroidia	o__Bacteroidales	f__Bacteroidaceae	g__Prevotella	s__	D01_KMJN_T2106131982_bin.292_contig_000171_1_1	GH2_e41	GH2:131	3.2.1.31:2	beta-glucuronan
SGB_9	D01_KMJN_T2106131982_bin.292	d__Bacteria;p__Bacteroidota;c__Bacteroidia;o__Bacteroidales;f__Bacteroidaceae;g__Prevotella;s__	d__Bacteria	p__Bacteroidota	c__Bacteroidia	o__Bacteroidales	f__Bacteroidaceae	g__Prevotella	s__	D01_KMJN_T2106131982_bin.292_contig_000191_1_1	PL9_e24	PL9_1:24|PL9:3	4.2.2.23:2	pectin
SGB_9	D01_KMJN_T2106131982_bin.292	d__Bacteria;p__Bacteroidota;c__Bacteroidia;o__Bacteroidales;f__Bacteroidaceae;g__Prevotella;s__	d__Bacteria	p__Bacteroidota	c__Bacteroidia	o__Bacteroidales	f__Bacteroidaceae	g__Prevotella	s__	D01_KMJN_T2106131982_bin.292_contig_000229_1_1	GH43_e59	GH43_29:334|CBM6:308|CBM2:13|CBM13:12|CBM22:12|CBM42:12|GH43_10:9|GH43:9|CBM48:6|CE0:6|GH43_17:4|GH27:3|GH43_30:2|CE6:2|CBM64:1|CBM51:1|GH43_26:1|CBM1:1	3.2.1.37:2|3.2.1.55:2|3.2.1.8:1	xylan, xylan, xylan
SGB_9	D01_KMJN_T2106131982_bin.292	d__Bacteria;p__Bacteroidota;c__Bacteroidia;o__Bacteroidales;f__Bacteroidaceae;g__Prevotella;s__	d__Bacteria	p__Bacteroidota	c__Bacteroidia	o__Bacteroidales	f__Bacteroidaceae	g__Prevotella	s__	D01_KMJN_T2106131982_bin.292_contig_000229_2_1	GH97_e18	GH97:183|GH146:3|GH43_19:3|CE6:2	3.2.1.22:1|3.2.1.88:1	alpha-glucan
SGB_9	D01_KMJN_T2106131982_bin.292	d__Bacteria;p__Bacteroidota;c__Bacteroidia;o__Bacteroidales;f__Bacteroidaceae;g__Prevotella;s__	d__Bacteria	p__Bacteroidota	c__Bacteroidia	o__Bacteroidales	f__Bacteroidaceae	g__Prevotella	s__	D01_KMJN_T2106131982_bin.292_contig_000247_1_1	GT2	GT2:16	-	-
SGB_9	D01_KMJN_T2106131982_bin.292	d__Bacteria;p__Bacteroidota;c__Bacteroidia;o__Bacteroidales;f__Bacteroidaceae;g__Prevotella;s__	d__Bacteria	p__Bacteroidota	c__Bacteroidia	o__Bacteroidales	f__Bacteroidaceae	g__Prevotella	s__	D01_KMJN_T2106131982_bin.292_contig_000273_3_1	CE8_e50	CE8:34|PL1_2:16|CBM6:4|PL9_1:1|CBM35:1|CBM88:1	-	-
SGB_9	D01_KMJN_T2106131982_bin.292	d__Bacteria;p__Bacteroidota;c__Bacteroidia;o__Bacteroidales;f__Bacteroidaceae;g__Prevotella;s__	d__Bacteria	p__Bacteroidota	c__Bacteroidia	o__Bacteroidales	f__Bacteroidaceae	g__Prevotella	s__	D01_KMJN_T2106131982_bin.292_contig_000334_2_1	CE8_e50	CE8:34|PL1_2:16|CBM6:4|PL9_1:1|CBM35:1|CBM88:1	-	-
SGB_9	D01_KMJN_T2106131982_bin.292	d__Bacteria;p__Bacteroidota;c__Bacteroidia;o__Bacteroidales;f__Bacteroidaceae;g__Prevotella;s__	d__Bacteria	p__Bacteroidota	c__Bacteroidia	o__Bacteroidales	f__Bacteroidaceae	g__Prevotella	s__	D01_KMJN_T2106131982_bin.292_contig_000351_2_1	CE12_e67	CE12:7|CE8:3	-	-
SGB_9	D01_KMJN_T2106131982_bin.292	d__Bacteria;p__Bacteroidota;c__Bacteroidia;o__Bacteroidales;f__Bacteroidaceae;g__Prevotella;s__	d__Bacteria	p__Bacteroidota	c__Bacteroidia	o__Bacteroidales	f__Bacteroidaceae	g__Prevotella	s__	D01_KMJN_T2106131982_bin.292_contig_000351_2_1	CE8_e65	CE8:10|CE12:3	-	-
SGB_9	D01_KMJN_T2106131982_bin.292	d__Bacteria;p__Bacteroidota;c__Bacteroidia;o__Bacteroidales;f__Bacteroidaceae;g__Prevotella;s__	d__Bacteria	p__Bacteroidota	c__Bacteroidia	o__Bacteroidales	f__Bacteroidaceae	g__Prevotella	s__	D01_KMJN_T2106131982_bin.292_contig_000356_2_1	GH97_e20	GH97:216	-	-
SGB_9	D01_KMJN_T2106131982_bin.292	d__Bacteria;p__Bacteroidota;c__Bacteroidia;o__Bacteroidales;f__Bacteroidaceae;g__Prevotella;s__	d__Bacteria	p__Bacteroidota	c__Bacteroidia	o__Bacteroidales	f__Bacteroidaceae	g__Prevotella	s__	D01_KMJN_T2106131982_bin.292_contig_000368_1_1	PL9_e8	PL9_1:222|CE8:17|CBM35:13|PL1:10|CBM77:5|PL1_5:4|CE12:1|CBM5:1	4.2.2.2:2	pectin
SGB_9	D01_KMJN_T2106131982_bin.292	d__Bacteria;p__Bacteroidota;c__Bacteroidia;o__Bacteroidales;f__Bacteroidaceae;g__Prevotella;s__	d__Bacteria	p__Bacteroidota	c__Bacteroidia	o__Bacteroidales	f__Bacteroidaceae	g__Prevotella	s__	D01_KMJN_T2106131982_bin.292_contig_000386_2_1	GH51_e47	GH51:642|GH43_34:9|CE6:3|GH43_18:3|GH43_22:3|GH43_4:3|GH43:2|GH43_29:2|CBM5:1|CBM66:1|GH0:1|CBM84:1|CBM0:1	3.2.1.55:5	arabinan
SGB_9	D01_KMJN_T2106131982_bin.292	d__Bacteria;p__Bacteroidota;c__Bacteroidia;o__Bacteroidales;f__Bacteroidaceae;g__Prevotella;s__	d__Bacteria	p__Bacteroidota	c__Bacteroidia	o__Bacteroidales	f__Bacteroidaceae	g__Prevotella	s__	D01_KMJN_T2106131982_bin.292_contig_000387_7_1	CE4_e184	CE4:5	-	-
SGB_9	D01_KMJN_T2106131982_bin.292	d__Bacteria;p__Bacteroidota;c__Bacteroidia;o__Bacteroidales;f__Bacteroidaceae;g__Prevotella;s__	d__Bacteria	p__Bacteroidota	c__Bacteroidia	o__Bacteroidales	f__Bacteroidaceae	g__Prevotella	s__	D01_KMJN_T2106131982_bin.292_contig_000406_7_1	GT51_e158	GT51:844	-	-
SGB_9	D01_KMJN_T2106131982_bin.292	d__Bacteria;p__Bacteroidota;c__Bacteroidia;o__Bacteroidales;f__Bacteroidaceae;g__Prevotella;s__	d__Bacteria	p__Bacteroidota	c__Bacteroidia	o__Bacteroidales	f__Bacteroidaceae	g__Prevotella	s__	D01_KMJN_T2106131982_bin.292_contig_000408_1_1	PL1_e102	PL1:45|CBM35:1	-	-
SGB_9	D01_KMJN_T2106131982_bin.292	d__Bacteria;p__Bacteroidota;c__Bacteroidia;o__Bacteroidales;f__Bacteroidaceae;g__Prevotella;s__	d__Bacteria	p__Bacteroidota	c__Bacteroidia	o__Bacteroidales	f__Bacteroidaceae	g__Prevotella	s__	D01_KMJN_T2106131982_bin.292_contig_000409_2_1	GH53_e22	GH53:425|CBM61:12|GH35:1|CBM13:1|CBM10:1|CBM60:1|CBM32:1	3.2.1.89:3	arabinogalactan protein
SGB_9	D01_KMJN_T2106131982_bin.292	d__Bacteria;p__Bacteroidota;c__Bacteroidia;o__Bacteroidales;f__Bacteroidaceae;g__Prevotella;s__	d__Bacteria	p__Bacteroidota	c__Bacteroidia	o__Bacteroidales	f__Bacteroidaceae	g__Prevotella	s__	D01_KMJN_T2106131982_bin.292_contig_000413_3_1	GH5_e243	GH5_21:28|GH43_10:5	3.2.1.8:2	xylan
SGB_9	D01_KMJN_T2106131982_bin.292	d__Bacteria;p__Bacteroidota;c__Bacteroidia;o__Bacteroidales;f__Bacteroidaceae;g__Prevotella;s__	d__Bacteria	p__Bacteroidota	c__Bacteroidia	o__Bacteroidales	f__Bacteroidaceae	g__Prevotella	s__	D01_KMJN_T2106131982_bin.292_contig_000425_1_1	GH43_e167	CBM13:44|GH43_7:43|GH43:2	-	-
SGB_9	D01_KMJN_T2106131982_bin.292	d__Bacteria;p__Bacteroidota;c__Bacteroidia;o__Bacteroidales;f__Bacteroidaceae;g__Prevotella;s__	d__Bacteria	p__Bacteroidota	c__Bacteroidia	o__Bacteroidales	f__Bacteroidaceae	g__Prevotella	s__	D01_KMJN_T2106131982_bin.292_contig_000433_6_1	PL1_e60	PL1_2:186|CE8:16|PL1:11|CBM6:4|CBM35:1|CBM88:1	4.2.2.2:3	pectin
SGB_9	D01_KMJN_T2106131982_bin.292	d__Bacteria;p__Bacteroidota;c__Bacteroidia;o__Bacteroidales;f__Bacteroidaceae;g__Prevotella;s__	d__Bacteria	p__Bacteroidota	c__Bacteroidia	o__Bacteroidales	f__Bacteroidaceae	g__Prevotella	s__	D01_KMJN_T2106131982_bin.292_contig_000439_2_1	GH43_e0	GH43_10:1191|GH43_12:66|GH28:13|GH43:5	3.2.1.55:2|3.2.1.37:1	xylan, xylan
SGB_9	D01_KMJN_T2106131982_bin.292	d__Bacteria;p__Bacteroidota;c__Bacteroidia;o__Bacteroidales;f__Bacteroidaceae;g__Prevotella;s__	d__Bacteria	p__Bacteroidota	c__Bacteroidia	o__Bacteroidales	f__Bacteroidaceae	g__Prevotella	s__	D01_KMJN_T2106131982_bin.292_contig_000439_2_1	CBM91_e10	CBM91:1294|GH43_10:1290|GH43:2|CBM6:1	-	xylan
SGB_9	D01_KMJN_T2106131982_bin.292	d__Bacteria;p__Bacteroidota;c__Bacteroidia;o__Bacteroidales;f__Bacteroidaceae;g__Prevotella;s__	d__Bacteria	p__Bacteroidota	c__Bacteroidia	o__Bacteroidales	f__Bacteroidaceae	g__Prevotella	s__	D01_KMJN_T2106131982_bin.292_contig_000441_1_1	GT2	GT2:112|GT1:1|GT4:1	-	-
SGB_9	D01_KMJN_T2106131982_bin.292	d__Bacteria;p__Bacteroidota;c__Bacteroidia;o__Bacteroidales;f__Bacteroidaceae;g__Prevotella;s__	d__Bacteria	p__Bacteroidota	c__Bacteroidia	o__Bacteroidales	f__Bacteroidaceae	g__Prevotella	s__	D01_KMJN_T2106131982_bin.292_contig_000442_11_1	GT2	GT2:50	-	-
SGB_9	D01_KMJN_T2106131982_bin.292	d__Bacteria;p__Bacteroidota;c__Bacteroidia;o__Bacteroidales;f__Bacteroidaceae;g__Prevotella;s__	d__Bacteria	p__Bacteroidota	c__Bacteroidia	o__Bacteroidales	f__Bacteroidaceae	g__Prevotella	s__	D01_KMJN_T2106131982_bin.292_contig_000452_3_1	GT2	GT2:377	-	-
SGB_9	D01_KMJN_T2106131982_bin.292	d__Bacteria;p__Bacteroidota;c__Bacteroidia;o__Bacteroidales;f__Bacteroidaceae;g__Prevotella;s__	d__Bacteria	p__Bacteroidota	c__Bacteroidia	o__Bacteroidales	f__Bacteroidaceae	g__Prevotella	s__	D01_KMJN_T2106131982_bin.292_contig_000467_3_1	GT2	GT2:19	-	-
SGB_9	D01_KMJN_T2106131982_bin.292	d__Bacteria;p__Bacteroidota;c__Bacteroidia;o__Bacteroidales;f__Bacteroidaceae;g__Prevotella;s__	d__Bacteria	p__Bacteroidota	c__Bacteroidia	o__Bacteroidales	f__Bacteroidaceae	g__Prevotella	s__	D01_KMJN_T2106131982_bin.292_contig_000467_4_1	GT4_e408	GT4:35	-	-
SGB_9	D01_KMJN_T2106131982_bin.292	d__Bacteria;p__Bacteroidota;c__Bacteroidia;o__Bacteroidales;f__Bacteroidaceae;g__Prevotella;s__	d__Bacteria	p__Bacteroidota	c__Bacteroidia	o__Bacteroidales	f__Bacteroidaceae	g__Prevotella	s__	D01_KMJN_T2106131982_bin.292_contig_000467_6_1	GT2	GT2:13	-	-
SGB_9	D01_KMJN_T2106131982_bin.292	d__Bacteria;p__Bacteroidota;c__Bacteroidia;o__Bacteroidales;f__Bacteroidaceae;g__Prevotella;s__	d__Bacteria	p__Bacteroidota	c__Bacteroidia	o__Bacteroidales	f__Bacteroidaceae	g__Prevotella	s__	D01_KMJN_T2106131982_bin.292_contig_000471_1_1	GH2_e31	GH2:132|GH43_24:3	-	-
SGB_9	D01_KMJN_T2106131982_bin.292	d__Bacteria;p__Bacteroidota;c__Bacteroidia;o__Bacteroidales;f__Bacteroidaceae;g__Prevotella;s__	d__Bacteria	p__Bacteroidota	c__Bacteroidia	o__Bacteroidales	f__Bacteroidaceae	g__Prevotella	s__	D01_KMJN_T2106131982_bin.292_contig_000476_1_1	GH13_e34	GH13_28:85|CBM26:47|CBM25:21|CBM74:9|CBM20:5|CBM13:3|GH13:1	3.2.1.1:8	sucrose, starch
SGB_9	D01_KMJN_T2106131982_bin.292	d__Bacteria;p__Bacteroidota;c__Bacteroidia;o__Bacteroidales;f__Bacteroidaceae;g__Prevotella;s__	d__Bacteria	p__Bacteroidota	c__Bacteroidia	o__Bacteroidales	f__Bacteroidaceae	g__Prevotella	s__	D01_KMJN_T2106131982_bin.292_contig_000483_4_1	PL1_e73	PL1:98|CBM13:14|CBM2:7|CBM66:4|PL1_7:1	4.2.2.2:24	pectin
SGB_9	D01_KMJN_T2106131982_bin.292	d__Bacteria;p__Bacteroidota;c__Bacteroidia;o__Bacteroidales;f__Bacteroidaceae;g__Prevotella;s__	d__Bacteria	p__Bacteroidota	c__Bacteroidia	o__Bacteroidales	f__Bacteroidaceae	g__Prevotella	s__	D01_KMJN_T2106131982_bin.292_contig_000501_4_1	GH74_e0	GH74:218|CBM88:4|CBM2:3|CBM66:1|CBM9:1|CBM37:1|CBM13:1|CBM16:1|CBM6:1	3.2.1.151:5	xyloglucan
SGB_9	D01_KMJN_T2106131982_bin.292	d__Bacteria;p__Bacteroidota;c__Bacteroidia;o__Bacteroidales;f__Bacteroidaceae;g__Prevotella;s__	d__Bacteria	p__Bacteroidota	c__Bacteroidia	o__Bacteroidales	f__Bacteroidaceae	g__Prevotella	s__	D01_KMJN_T2106131982_bin.292_contig_000501_4_1	GH74_e0	GH74:218|CBM88:4|CBM2:3|CBM66:1|CBM9:1|CBM37:1|CBM13:1|CBM16:1|CBM6:1	3.2.1.151:5	xyloglucan
SGB_9	D01_KMJN_T2106131982_bin.292	d__Bacteria;p__Bacteroidota;c__Bacteroidia;o__Bacteroidales;f__Bacteroidaceae;g__Prevotella;s__	d__Bacteria	p__Bacteroidota	c__Bacteroidia	o__Bacteroidales	f__Bacteroidaceae	g__Prevotella	s__	D01_KMJN_T2106131982_bin.292_contig_000508_2_1	GH133_e1	GH133:236	-	-
SGB_9	D01_KMJN_T2106131982_bin.292	d__Bacteria;p__Bacteroidota;c__Bacteroidia;o__Bacteroidales;f__Bacteroidaceae;g__Prevotella;s__	d__Bacteria	p__Bacteroidota	c__Bacteroidia	o__Bacteroidales	f__Bacteroidaceae	g__Prevotella	s__	D01_KMJN_T2106131982_bin.292_contig_000515_3_1	CBM72_e1	CBM72:28|GH5_4:28|GH26:2	3.2.1.4:13|3.2.1.-:8|3.2.1.8:3|3.2.1.73:2|3.2.1.78:2	beta-glucan, xylan, and beta-mannan
SGB_9	D01_KMJN_T2106131982_bin.292	d__Bacteria;p__Bacteroidota;c__Bacteroidia;o__Bacteroidales;f__Bacteroidaceae;g__Prevotella;s__	d__Bacteria	p__Bacteroidota	c__Bacteroidia	o__Bacteroidales	f__Bacteroidaceae	g__Prevotella	s__	D01_KMJN_T2106131982_bin.292_contig_000541_1_1	GH2_e137	GH2:343|CBM32:1|CBM67:1	3.2.1.23:2	beta-galactan
SGB_9	D01_KMJN_T2106131982_bin.292	d__Bacteria;p__Bacteroidota;c__Bacteroidia;o__Bacteroidales;f__Bacteroidaceae;g__Prevotella;s__	d__Bacteria	p__Bacteroidota	c__Bacteroidia	o__Bacteroidales	f__Bacteroidaceae	g__Prevotella	s__	D01_KMJN_T2106131982_bin.292_contig_000550_1_1	GH25_e166	GH25:53	-	-
SGB_9	D01_KMJN_T2106131982_bin.292	d__Bacteria;p__Bacteroidota;c__Bacteroidia;o__Bacteroidales;f__Bacteroidaceae;g__Prevotella;s__	d__Bacteria	p__Bacteroidota	c__Bacteroidia	o__Bacteroidales	f__Bacteroidaceae	g__Prevotella	s__	D01_KMJN_T2106131982_bin.292_contig_000578_7_1	GT2	GT2:60	-	-
SGB_9	D01_KMJN_T2106131982_bin.292	d__Bacteria;p__Bacteroidota;c__Bacteroidia;o__Bacteroidales;f__Bacteroidaceae;g__Prevotella;s__	d__Bacteria	p__Bacteroidota	c__Bacteroidia	o__Bacteroidales	f__Bacteroidaceae	g__Prevotella	s__	D01_KMJN_T2106131982_bin.292_contig_000580_1_1	PL1_e59	PL1:95|CBM77:53|PL9_1:10|CBM35:2|CBM37:1|CE8:1|PL1_5:1	-	-
SGB_9	D01_KMJN_T2106131982_bin.292	d__Bacteria;p__Bacteroidota;c__Bacteroidia;o__Bacteroidales;f__Bacteroidaceae;g__Prevotella;s__	d__Bacteria	p__Bacteroidota	c__Bacteroidia	o__Bacteroidales	f__Bacteroidaceae	g__Prevotella	s__	D01_KMJN_T2106131982_bin.292_contig_000610_5_1	GH25_e135	GH25:57	-	-
SGB_9	D01_KMJN_T2106131982_bin.292	d__Bacteria;p__Bacteroidota;c__Bacteroidia;o__Bacteroidales;f__Bacteroidaceae;g__Prevotella;s__	d__Bacteria	p__Bacteroidota	c__Bacteroidia	o__Bacteroidales	f__Bacteroidaceae	g__Prevotella	s__	D01_KMJN_T2106131982_bin.292_contig_000617_1_1	GH57_e10	GH57:204	-	-
SGB_9	D01_KMJN_T2106131982_bin.292	d__Bacteria;p__Bacteroidota;c__Bacteroidia;o__Bacteroidales;f__Bacteroidaceae;g__Prevotella;s__	d__Bacteria	p__Bacteroidota	c__Bacteroidia	o__Bacteroidales	f__Bacteroidaceae	g__Prevotella	s__	D01_KMJN_T2106131982_bin.292_contig_000628_4_1	GH139_e0	GH139:121	3.2.1.-:1	pectin
SGB_9	D01_KMJN_T2106131982_bin.292	d__Bacteria;p__Bacteroidota;c__Bacteroidia;o__Bacteroidales;f__Bacteroidaceae;g__Prevotella;s__	d__Bacteria	p__Bacteroidota	c__Bacteroidia	o__Bacteroidales	f__Bacteroidaceae	g__Prevotella	s__	D01_KMJN_T2106131982_bin.292_contig_000637_3_1	CE7_e20	CE7:59	-	-
SGB_9	D01_KMJN_T2106131982_bin.292	d__Bacteria;p__Bacteroidota;c__Bacteroidia;o__Bacteroidales;f__Bacteroidaceae;g__Prevotella;s__	d__Bacteria	p__Bacteroidota	c__Bacteroidia	o__Bacteroidales	f__Bacteroidaceae	g__Prevotella	s__	D01_KMJN_T2106131982_bin.292_contig_000639_6_1	GT2	GT2:5	-	-
SGB_9	D01_KMJN_T2106131982_bin.292	d__Bacteria;p__Bacteroidota;c__Bacteroidia;o__Bacteroidales;f__Bacteroidaceae;g__Prevotella;s__	d__Bacteria	p__Bacteroidota	c__Bacteroidia	o__Bacteroidales	f__Bacteroidaceae	g__Prevotella	s__	D01_KMJN_T2106131982_bin.292_contig_000665_1_1	GH51_e47	GH51:642|GH43_34:9|CE6:3|GH43_18:3|GH43_22:3|GH43_4:3|GH43:2|GH43_29:2|CBM5:1|CBM66:1|GH0:1|CBM84:1|CBM0:1	3.2.1.55:5	arabinan
SGB_9	D01_KMJN_T2106131982_bin.292	d__Bacteria;p__Bacteroidota;c__Bacteroidia;o__Bacteroidales;f__Bacteroidaceae;g__Prevotella;s__	d__Bacteria	p__Bacteroidota	c__Bacteroidia	o__Bacteroidales	f__Bacteroidaceae	g__Prevotella	s__	D01_KMJN_T2106131982_bin.292_contig_000685_1_1	GH115_e0	GH115:692|GH3:1|CE15:1|CBM6:1|CE4:1	3.2.1.131:6	xylan
SGB_9	D01_KMJN_T2106131982_bin.292	d__Bacteria;p__Bacteroidota;c__Bacteroidia;o__Bacteroidales;f__Bacteroidaceae;g__Prevotella;s__	d__Bacteria	p__Bacteroidota	c__Bacteroidia	o__Bacteroidales	f__Bacteroidaceae	g__Prevotella	s__	D01_KMJN_T2106131982_bin.292_contig_000687_1_1	GT51_e160	GT51:316	-	-
SGB_9	D01_KMJN_T2106131982_bin.292	d__Bacteria;p__Bacteroidota;c__Bacteroidia;o__Bacteroidales;f__Bacteroidaceae;g__Prevotella;s__	d__Bacteria	p__Bacteroidota	c__Bacteroidia	o__Bacteroidales	f__Bacteroidaceae	g__Prevotella	s__	D01_KMJN_T2106131982_bin.292_contig_000697_12_1	GT2	GT2:7	-	-
SGB_9	D01_KMJN_T2106131982_bin.292	d__Bacteria;p__Bacteroidota;c__Bacteroidia;o__Bacteroidales;f__Bacteroidaceae;g__Prevotella;s__	d__Bacteria	p__Bacteroidota	c__Bacteroidia	o__Bacteroidales	f__Bacteroidaceae	g__Prevotella	s__	D01_KMJN_T2106131982_bin.292_contig_000697_13_1	GT2	GT2:7	-	-
SGB_9	D01_KMJN_T2106131982_bin.292	d__Bacteria;p__Bacteroidota;c__Bacteroidia;o__Bacteroidales;f__Bacteroidaceae;g__Prevotella;s__	d__Bacteria	p__Bacteroidota	c__Bacteroidia	o__Bacteroidales	f__Bacteroidaceae	g__Prevotella	s__	D01_KMJN_T2106131982_bin.292_contig_000708_2_1	CE12_e30	CE12:134|CE8:55|CE0:21|PL10_1:1	-	-
SGB_9	D01_KMJN_T2106131982_bin.292	d__Bacteria;p__Bacteroidota;c__Bacteroidia;o__Bacteroidales;f__Bacteroidaceae;g__Prevotella;s__	d__Bacteria	p__Bacteroidota	c__Bacteroidia	o__Bacteroidales	f__Bacteroidaceae	g__Prevotella	s__	D01_KMJN_T2106131982_bin.292_contig_000722_3_1	CE19_e1	CE19:77	-	pectin
SGB_9	D01_KMJN_T2106131982_bin.292	d__Bacteria;p__Bacteroidota;c__Bacteroidia;o__Bacteroidales;f__Bacteroidaceae;g__Prevotella;s__	d__Bacteria	p__Bacteroidota	c__Bacteroidia	o__Bacteroidales	f__Bacteroidaceae	g__Prevotella	s__	D01_KMJN_T2106131982_bin.292_contig_000723_3_1	GH105_e30	GH105:21|GH28:15	-	-
SGB_9	D01_KMJN_T2106131982_bin.292	d__Bacteria;p__Bacteroidota;c__Bacteroidia;o__Bacteroidales;f__Bacteroidaceae;g__Prevotella;s__	d__Bacteria	p__Bacteroidota	c__Bacteroidia	o__Bacteroidales	f__Bacteroidaceae	g__Prevotella	s__	D01_KMJN_T2106131982_bin.292_contig_000729_3_1	GT4_e2405	GT4:12	-	-
SGB_9	D01_KMJN_T2106131982_bin.292	d__Bacteria;p__Bacteroidota;c__Bacteroidia;o__Bacteroidales;f__Bacteroidaceae;g__Prevotella;s__	d__Bacteria	p__Bacteroidota	c__Bacteroidia	o__Bacteroidales	f__Bacteroidaceae	g__Prevotella	s__	D01_KMJN_T2106131982_bin.292_contig_000753_2_1	GH43_e173	GH43_18:113|GH29:4|CBM42:1|GH43_20:1|GH28:1|PL1_2:1	3.2.1.55:2	xylan
SGB_9	D01_KMJN_T2106131982_bin.292	d__Bacteria;p__Bacteroidota;c__Bacteroidia;o__Bacteroidales;f__Bacteroidaceae;g__Prevotella;s__	d__Bacteria	p__Bacteroidota	c__Bacteroidia	o__Bacteroidales	f__Bacteroidaceae	g__Prevotella	s__	D01_KMJN_T2106131982_bin.292_contig_000770_1_1	GH43_e111	GH43_12:180|GH43:5	3.2.1.37:1|3.2.1.55:1	xylan, xylan
SGB_9	D01_KMJN_T2106131982_bin.292	d__Bacteria;p__Bacteroidota;c__Bacteroidia;o__Bacteroidales;f__Bacteroidaceae;g__Prevotella;s__	d__Bacteria	p__Bacteroidota	c__Bacteroidia	o__Bacteroidales	f__Bacteroidaceae	g__Prevotella	s__	D01_KMJN_T2106131982_bin.292_contig_000770_1_1	CBM91_e15	CBM91:44|GH43_12:42|GH43:1	-	xylan
SGB_9	D01_KMJN_T2106131982_bin.292	d__Bacteria;p__Bacteroidota;c__Bacteroidia;o__Bacteroidales;f__Bacteroidaceae;g__Prevotella;s__	d__Bacteria	p__Bacteroidota	c__Bacteroidia	o__Bacteroidales	f__Bacteroidaceae	g__Prevotella	s__	D01_KMJN_T2106131982_bin.292_contig_000782_3_1	CE12_e36	CE12:119|CBM13:1	-	-
SGB_9	D01_KMJN_T2106131982_bin.292	d__Bacteria;p__Bacteroidota;c__Bacteroidia;o__Bacteroidales;f__Bacteroidaceae;g__Prevotella;s__	d__Bacteria	p__Bacteroidota	c__Bacteroidia	o__Bacteroidales	f__Bacteroidaceae	g__Prevotella	s__	D01_KMJN_T2106131982_bin.292_contig_000782_3_1	CE12_e36	CE12:119|CBM13:1	-	-
SGB_9	D01_KMJN_T2106131982_bin.292	d__Bacteria;p__Bacteroidota;c__Bacteroidia;o__Bacteroidales;f__Bacteroidaceae;g__Prevotella;s__	d__Bacteria	p__Bacteroidota	c__Bacteroidia	o__Bacteroidales	f__Bacteroidaceae	g__Prevotella	s__	D01_KMJN_T2106131982_bin.292_contig_000782_4_1	PL11_e0	PL11_1:1283|CBM2:80|CE12:47|PL11:27|CBM35:19|CBM13:13|PL11_2:8|CBM3:6|CBM37:2|GH28:1|GH128:1|CBM0:1|CBM84:1|CBM88:1|CBM5:1|CBM66:1|GH44:1|GH105:1|CBM10:1	4.2.2.23:15|4.2.2.24:5	pectin, pectin
SGB_9	D01_KMJN_T2106131982_bin.292	d__Bacteria;p__Bacteroidota;c__Bacteroidia;o__Bacteroidales;f__Bacteroidaceae;g__Prevotella;s__	d__Bacteria	p__Bacteroidota	c__Bacteroidia	o__Bacteroidales	f__Bacteroidaceae	g__Prevotella	s__	D01_KMJN_T2106131982_bin.292_contig_000012_1_1	GH143_e0	GH142:47|GH143:47	3.2.1.185:1|3.2.1.-:1	pectin
SGB_9	D01_KMJN_T2106131982_bin.292	d__Bacteria;p__Bacteroidota;c__Bacteroidia;o__Bacteroidales;f__Bacteroidaceae;g__Prevotella;s__	d__Bacteria	p__Bacteroidota	c__Bacteroidia	o__Bacteroidales	f__Bacteroidaceae	g__Prevotella	s__	D01_KMJN_T2106131982_bin.292_contig_000031_1_1	CE8_e70	CE8:6	-	-
SGB_9	D01_KMJN_T2106131982_bin.292	d__Bacteria;p__Bacteroidota;c__Bacteroidia;o__Bacteroidales;f__Bacteroidaceae;g__Prevotella;s__	d__Bacteria	p__Bacteroidota	c__Bacteroidia	o__Bacteroidales	f__Bacteroidaceae	g__Prevotella	s__	D01_KMJN_T2106131982_bin.292_contig_000069_1_1	GH105_e39	GH105:124|GH154:20|GH16_3:1|GH43_24:1	3.2.1.-:1	pectin
SGB_9	D01_KMJN_T2106131982_bin.292	d__Bacteria;p__Bacteroidota;c__Bacteroidia;o__Bacteroidales;f__Bacteroidaceae;g__Prevotella;s__	d__Bacteria	p__Bacteroidota	c__Bacteroidia	o__Bacteroidales	f__Bacteroidaceae	g__Prevotella	s__	D01_KMJN_T2106131982_bin.292_contig_000076_3_1	GT2	GT2:21	-	-
SGB_9	D01_KMJN_T2106131982_bin.292	d__Bacteria;p__Bacteroidota;c__Bacteroidia;o__Bacteroidales;f__Bacteroidaceae;g__Prevotella;s__	d__Bacteria	p__Bacteroidota	c__Bacteroidia	o__Bacteroidales	f__Bacteroidaceae	g__Prevotella	s__	D01_KMJN_T2106131982_bin.292_contig_000080_3_1	GH3_e151	GH3:27	3.2.1.37:1	xylan
SGB_9	D01_KMJN_T2106131982_bin.292	d__Bacteria;p__Bacteroidota;c__Bacteroidia;o__Bacteroidales;f__Bacteroidaceae;g__Prevotella;s__	d__Bacteria	p__Bacteroidota	c__Bacteroidia	o__Bacteroidales	f__Bacteroidaceae	g__Prevotella	s__	D01_KMJN_T2106131982_bin.292_contig_000087_1_1	CBM13_e223	CBM13:44|GH43_7:43|GH43:1	-	xylan
SGB_9	D01_KMJN_T2106131982_bin.292	d__Bacteria;p__Bacteroidota;c__Bacteroidia;o__Bacteroidales;f__Bacteroidaceae;g__Prevotella;s__	d__Bacteria	p__Bacteroidota	c__Bacteroidia	o__Bacteroidales	f__Bacteroidaceae	g__Prevotella	s__	D01_KMJN_T2106131982_bin.292_contig_000089_2_1	GH13_e102	GH13:48	3.2.1.54:1|3.2.1.135:1	sucrose, starch, starch
SGB_9	D01_KMJN_T2106131982_bin.292	d__Bacteria;p__Bacteroidota;c__Bacteroidia;o__Bacteroidales;f__Bacteroidaceae;g__Prevotella;s__	d__Bacteria	p__Bacteroidota	c__Bacteroidia	o__Bacteroidales	f__Bacteroidaceae	g__Prevotella	s__	D01_KMJN_T2106131982_bin.292_contig_000115_1_1	GH51_e19	GH51:1621	3.2.1.55:27	arabinan
SGB_9	D01_KMJN_T2106131982_bin.292	d__Bacteria;p__Bacteroidota;c__Bacteroidia;o__Bacteroidales;f__Bacteroidaceae;g__Prevotella;s__	d__Bacteria	p__Bacteroidota	c__Bacteroidia	o__Bacteroidales	f__Bacteroidaceae	g__Prevotella	s__	D01_KMJN_T2106131982_bin.292_contig_000138_1_1	GH3_e0	GH3:1894|GH67:1|CBM6:1|CBM32:1	3.2.1.37:92|3.2.1.55:39|3.2.1.21:1|3.2.1.6:1|3.2.1.73:1	xylan, arabinan, beta-glucan, beta-glucan
SGB_9	D01_KMJN_T2106131982_bin.292	d__Bacteria;p__Bacteroidota;c__Bacteroidia;o__Bacteroidales;f__Bacteroidaceae;g__Prevotella;s__	d__Bacteria	p__Bacteroidota	c__Bacteroidia	o__Bacteroidales	f__Bacteroidaceae	g__Prevotella	s__	D01_KMJN_T2106131982_bin.292_contig_000138_2_1	GH97_e16	GH97:39	3.2.1.22:1	alpha-glucan
SGB_9	D01_KMJN_T2106131982_bin.292	d__Bacteria;p__Bacteroidota;c__Bacteroidia;o__Bacteroidales;f__Bacteroidaceae;g__Prevotella;s__	d__Bacteria	p__Bacteroidota	c__Bacteroidia	o__Bacteroidales	f__Bacteroidaceae	g__Prevotella	s__	D01_KMJN_T2106131982_bin.292_contig_000159_3_1	GH43_e59	GH43_29:334|CBM6:308|CBM2:13|CBM13:12|CBM22:12|CBM42:12|GH43_10:9|GH43:9|CBM48:6|CE0:6|GH43_17:4|GH27:3|GH43_30:2|CE6:2|CBM64:1|CBM51:1|GH43_26:1|CBM1:1	3.2.1.37:2|3.2.1.55:2|3.2.1.8:1	xylan, xylan, xylan
SGB_9	D01_KMJN_T2106131982_bin.292	d__Bacteria;p__Bacteroidota;c__Bacteroidia;o__Bacteroidales;f__Bacteroidaceae;g__Prevotella;s__	d__Bacteria	p__Bacteroidota	c__Bacteroidia	o__Bacteroidales	f__Bacteroidaceae	g__Prevotella	s__	D01_KMJN_T2106131982_bin.292_contig_000167_1_1	CE20_e10	CE20:99	-	-
SGB_9	D01_KMJN_T2106131982_bin.292	d__Bacteria;p__Bacteroidota;c__Bacteroidia;o__Bacteroidales;f__Bacteroidaceae;g__Prevotella;s__	d__Bacteria	p__Bacteroidota	c__Bacteroidia	o__Bacteroidales	f__Bacteroidaceae	g__Prevotella	s__	D01_KMJN_T2106131982_bin.292_contig_000167_4_1	GH106_e48	GH106:127|CE15:1	3.2.1.40:2|3.1.1.-:1	pectin
SGB_9	D01_KMJN_T2106131982_bin.292	d__Bacteria;p__Bacteroidota;c__Bacteroidia;o__Bacteroidales;f__Bacteroidaceae;g__Prevotella;s__	d__Bacteria	p__Bacteroidota	c__Bacteroidia	o__Bacteroidales	f__Bacteroidaceae	g__Prevotella	s__	D01_KMJN_T2106131982_bin.292_contig_000178_1_1	GT2	GT2:6	-	-
SGB_9	D01_KMJN_T2106131982_bin.292	d__Bacteria;p__Bacteroidota;c__Bacteroidia;o__Bacteroidales;f__Bacteroidaceae;g__Prevotella;s__	d__Bacteria	p__Bacteroidota	c__Bacteroidia	o__Bacteroidales	f__Bacteroidaceae	g__Prevotella	s__	D01_KMJN_T2106131982_bin.292_contig_000178_4_1	GT2	GT2:6	-	-
SGB_9	D01_KMJN_T2106131982_bin.292	d__Bacteria;p__Bacteroidota;c__Bacteroidia;o__Bacteroidales;f__Bacteroidaceae;g__Prevotella;s__	d__Bacteria	p__Bacteroidota	c__Bacteroidia	o__Bacteroidales	f__Bacteroidaceae	g__Prevotella	s__	D01_KMJN_T2106131982_bin.292_contig_000194_1_1	PL1_e77	PL1_2:202|PL1:4	-	-
SGB_9	D01_KMJN_T2106131982_bin.292	d__Bacteria;p__Bacteroidota;c__Bacteroidia;o__Bacteroidales;f__Bacteroidaceae;g__Prevotella;s__	d__Bacteria	p__Bacteroidota	c__Bacteroidia	o__Bacteroidales	f__Bacteroidaceae	g__Prevotella	s__	D01_KMJN_T2106131982_bin.292_contig_000201_1_1	PL11_e0	PL11_1:1283|CBM2:80|CE12:47|PL11:27|CBM35:19|CBM13:13|PL11_2:8|CBM3:6|CBM37:2|GH28:1|GH128:1|CBM0:1|CBM84:1|CBM88:1|CBM5:1|CBM66:1|GH44:1|GH105:1|CBM10:1	4.2.2.23:15|4.2.2.24:5	pectin, pectin
SGB_9	D01_KMJN_T2106131982_bin.292	d__Bacteria;p__Bacteroidota;c__Bacteroidia;o__Bacteroidales;f__Bacteroidaceae;g__Prevotella;s__	d__Bacteria	p__Bacteroidota	c__Bacteroidia	o__Bacteroidales	f__Bacteroidaceae	g__Prevotella	s__	D01_KMJN_T2106131982_bin.292_contig_000207_1_1	GH3_e198	GH3:167	3.2.1.21:4	beta-glucan
SGB_9	D01_KMJN_T2106131982_bin.292	d__Bacteria;p__Bacteroidota;c__Bacteroidia;o__Bacteroidales;f__Bacteroidaceae;g__Prevotella;s__	d__Bacteria	p__Bacteroidota	c__Bacteroidia	o__Bacteroidales	f__Bacteroidaceae	g__Prevotella	s__	D01_KMJN_T2106131982_bin.292_contig_000210_3_1	GH127_e5	GH127:146	3.2.1.-:2	carrageenan
SGB_9	D01_KMJN_T2106131982_bin.292	d__Bacteria;p__Bacteroidota;c__Bacteroidia;o__Bacteroidales;f__Bacteroidaceae;g__Prevotella;s__	d__Bacteria	p__Bacteroidota	c__Bacteroidia	o__Bacteroidales	f__Bacteroidaceae	g__Prevotella	s__	D01_KMJN_T2106131982_bin.292_contig_000264_1_1	GH142_e0	GH142:115|GH143:47	3.2.1.185:1|3.2.1.-:1	pectin
SGB_9	D01_KMJN_T2106131982_bin.292	d__Bacteria;p__Bacteroidota;c__Bacteroidia;o__Bacteroidales;f__Bacteroidaceae;g__Prevotella;s__	d__Bacteria	p__Bacteroidota	c__Bacteroidia	o__Bacteroidales	f__Bacteroidaceae	g__Prevotella	s__	D01_KMJN_T2106131982_bin.292_contig_000272_2_1	GT4_e1508	GT4:19	-	-
SGB_9	D01_KMJN_T2106131982_bin.292	d__Bacteria;p__Bacteroidota;c__Bacteroidia;o__Bacteroidales;f__Bacteroidaceae;g__Prevotella;s__	d__Bacteria	p__Bacteroidota	c__Bacteroidia	o__Bacteroidales	f__Bacteroidaceae	g__Prevotella	s__	D01_KMJN_T2106131982_bin.292_contig_000284_1_1	GH31_e16	GH31:50	3.2.1.20:1	starch
SGB_9	D01_KMJN_T2106131982_bin.292	d__Bacteria;p__Bacteroidota;c__Bacteroidia;o__Bacteroidales;f__Bacteroidaceae;g__Prevotella;s__	d__Bacteria	p__Bacteroidota	c__Bacteroidia	o__Bacteroidales	f__Bacteroidaceae	g__Prevotella	s__	D01_KMJN_T2106131982_bin.292_contig_000284_4_1	CE15_e21	CE15:21|GH8:4|GH10:3|CBM9:1|CBM4:1	3.1.1.-:1	-
SGB_9	D01_KMJN_T2106131982_bin.292	d__Bacteria;p__Bacteroidota;c__Bacteroidia;o__Bacteroidales;f__Bacteroidaceae;g__Prevotella;s__	d__Bacteria	p__Bacteroidota	c__Bacteroidia	o__Bacteroidales	f__Bacteroidaceae	g__Prevotella	s__	D01_KMJN_T2106131982_bin.292_contig_000286_2_1	GH10_e109	GH10:54|CBM48:3|CE0:3|CBM85:1	3.2.1.8:2	xylan
SGB_9	D01_KMJN_T2106131982_bin.292	d__Bacteria;p__Bacteroidota;c__Bacteroidia;o__Bacteroidales;f__Bacteroidaceae;g__Prevotella;s__	d__Bacteria	p__Bacteroidota	c__Bacteroidia	o__Bacteroidales	f__Bacteroidaceae	g__Prevotella	s__	D01_KMJN_T2106131982_bin.292_contig_000286_2_1	CBM48_e44	CBM48:75|CE0:72|GH10:18	3.2.1.8:5|3.1.1.73:2	glycogen
SGB_9	D01_KMJN_T2106131982_bin.292	d__Bacteria;p__Bacteroidota;c__Bacteroidia;o__Bacteroidales;f__Bacteroidaceae;g__Prevotella;s__	d__Bacteria	p__Bacteroidota	c__Bacteroidia	o__Bacteroidales	f__Bacteroidaceae	g__Prevotella	s__	D01_KMJN_T2106131982_bin.292_contig_000286_2_1	CE1_e22	CE1:6|CBM48:2|CE0:2	-	-
SGB_9	D01_KMJN_T2106131982_bin.292	d__Bacteria;p__Bacteroidota;c__Bacteroidia;o__Bacteroidales;f__Bacteroidaceae;g__Prevotella;s__	d__Bacteria	p__Bacteroidota	c__Bacteroidia	o__Bacteroidales	f__Bacteroidaceae	g__Prevotella	s__	D01_KMJN_T2106131982_bin.292_contig_000303_2_1	GH2_e20	GH2:323|GH53:7|CBM32:1	-	-
SGB_9	D01_KMJN_T2106131982_bin.292	d__Bacteria;p__Bacteroidota;c__Bacteroidia;o__Bacteroidales;f__Bacteroidaceae;g__Prevotella;s__	d__Bacteria	p__Bacteroidota	c__Bacteroidia	o__Bacteroidales	f__Bacteroidaceae	g__Prevotella	s__	D01_KMJN_T2106131982_bin.292_contig_000331_1_1	PL1_e64	PL1_2:50|CBM35:1|GH43_18:1	-	-
SGB_9	D01_KMJN_T2106131982_bin.292	d__Bacteria;p__Bacteroidota;c__Bacteroidia;o__Bacteroidales;f__Bacteroidaceae;g__Prevotella;s__	d__Bacteria	p__Bacteroidota	c__Bacteroidia	o__Bacteroidales	f__Bacteroidaceae	g__Prevotella	s__	D01_KMJN_T2106131982_bin.292_contig_000334_3_1	GH28_e101	GH28:17	-	-
SGB_9	D01_KMJN_T2106131982_bin.292	d__Bacteria;p__Bacteroidota;c__Bacteroidia;o__Bacteroidales;f__Bacteroidaceae;g__Prevotella;s__	d__Bacteria	p__Bacteroidota	c__Bacteroidia	o__Bacteroidales	f__Bacteroidaceae	g__Prevotella	s__	D01_KMJN_T2106131982_bin.292_contig_000339_1_1	GT2	GT2:19	-	-
SGB_9	D01_KMJN_T2106131982_bin.292	d__Bacteria;p__Bacteroidota;c__Bacteroidia;o__Bacteroidales;f__Bacteroidaceae;g__Prevotella;s__	d__Bacteria	p__Bacteroidota	c__Bacteroidia	o__Bacteroidales	f__Bacteroidaceae	g__Prevotella	s__	D01_KMJN_T2106131982_bin.292_contig_000354_2_1	GH28_e117	GH28:129	3.2.1.173:1	pectin
SGB_9	D01_KMJN_T2106131982_bin.292	d__Bacteria;p__Bacteroidota;c__Bacteroidia;o__Bacteroidales;f__Bacteroidaceae;g__Prevotella;s__	d__Bacteria	p__Bacteroidota	c__Bacteroidia	o__Bacteroidales	f__Bacteroidaceae	g__Prevotella	s__	D01_KMJN_T2106131982_bin.292_contig_000354_4_1	PL42_e7	PL42:65|GH105:1|GH154:1	3.2.1.-:1	arabinogalactan protein
SGB_9	D01_KMJN_T2106131982_bin.292	d__Bacteria;p__Bacteroidota;c__Bacteroidia;o__Bacteroidales;f__Bacteroidaceae;g__Prevotella;s__	d__Bacteria	p__Bacteroidota	c__Bacteroidia	o__Bacteroidales	f__Bacteroidaceae	g__Prevotella	s__	D01_KMJN_T2106131982_bin.292_contig_000381_3_1	GH2_e125	GH2:201|CBM32:11	3.2.1.23:1	beta-galactan
SGB_9	D01_KMJN_T2106131982_bin.292	d__Bacteria;p__Bacteroidota;c__Bacteroidia;o__Bacteroidales;f__Bacteroidaceae;g__Prevotella;s__	d__Bacteria	p__Bacteroidota	c__Bacteroidia	o__Bacteroidales	f__Bacteroidaceae	g__Prevotella	s__	D01_KMJN_T2106131982_bin.292_contig_000383_1_1	CBM48_e85	CBM48:31|CE0:30|CE1:1	-	glycogen
SGB_9	D01_KMJN_T2106131982_bin.292	d__Bacteria;p__Bacteroidota;c__Bacteroidia;o__Bacteroidales;f__Bacteroidaceae;g__Prevotella;s__	d__Bacteria	p__Bacteroidota	c__Bacteroidia	o__Bacteroidales	f__Bacteroidaceae	g__Prevotella	s__	D01_KMJN_T2106131982_bin.292_contig_000383_1_1	CE1_e22	CE1:6|CBM48:2|CE0:2	-	-
SGB_9	D01_KMJN_T2106131982_bin.292	d__Bacteria;p__Bacteroidota;c__Bacteroidia;o__Bacteroidales;f__Bacteroidaceae;g__Prevotella;s__	d__Bacteria	p__Bacteroidota	c__Bacteroidia	o__Bacteroidales	f__Bacteroidaceae	g__Prevotella	s__	D01_KMJN_T2106131982_bin.292_contig_000393_1_1	GT14_e88	GT14:19	-	-
SGB_9	D01_KMJN_T2106131982_bin.292	d__Bacteria;p__Bacteroidota;c__Bacteroidia;o__Bacteroidales;f__Bacteroidaceae;g__Prevotella;s__	d__Bacteria	p__Bacteroidota	c__Bacteroidia	o__Bacteroidales	f__Bacteroidaceae	g__Prevotella	s__	D01_KMJN_T2106131982_bin.292_contig_000412_1_1	GH2_e151	GH2:22	-	-
SGB_9	D01_KMJN_T2106131982_bin.292	d__Bacteria;p__Bacteroidota;c__Bacteroidia;o__Bacteroidales;f__Bacteroidaceae;g__Prevotella;s__	d__Bacteria	p__Bacteroidota	c__Bacteroidia	o__Bacteroidales	f__Bacteroidaceae	g__Prevotella	s__	D01_KMJN_T2106131982_bin.292_contig_000413_2_1	GH10_e5	GH10:38|CBM4:15|CBM0:9	3.2.1.8:4	xylan
SGB_9	D01_KMJN_T2106131982_bin.292	d__Bacteria;p__Bacteroidota;c__Bacteroidia;o__Bacteroidales;f__Bacteroidaceae;g__Prevotella;s__	d__Bacteria	p__Bacteroidota	c__Bacteroidia	o__Bacteroidales	f__Bacteroidaceae	g__Prevotella	s__	D01_KMJN_T2106131982_bin.292_contig_000425_2_1	GH43_e229	CBM6:49|GH43_2:49|GH8:5|GH43:1	-	-
SGB_9	D01_KMJN_T2106131982_bin.292	d__Bacteria;p__Bacteroidota;c__Bacteroidia;o__Bacteroidales;f__Bacteroidaceae;g__Prevotella;s__	d__Bacteria	p__Bacteroidota	c__Bacteroidia	o__Bacteroidales	f__Bacteroidaceae	g__Prevotella	s__	D01_KMJN_T2106131982_bin.292_contig_000425_2_1	GH8_e12	GH8:49|GH43_2:6|CBM6:5|CE15:4	3.2.1.156:1	xylan
SGB_9	D01_KMJN_T2106131982_bin.292	d__Bacteria;p__Bacteroidota;c__Bacteroidia;o__Bacteroidales;f__Bacteroidaceae;g__Prevotella;s__	d__Bacteria	p__Bacteroidota	c__Bacteroidia	o__Bacteroidales	f__Bacteroidaceae	g__Prevotella	s__	D01_KMJN_T2106131982_bin.292_contig_000440_2_1	GH53_e4	GH53:65|GH2:6|CBM35:2|CBM10:1|CBM88:1	-	-
SGB_9	D01_KMJN_T2106131982_bin.292	d__Bacteria;p__Bacteroidota;c__Bacteroidia;o__Bacteroidales;f__Bacteroidaceae;g__Prevotella;s__	d__Bacteria	p__Bacteroidota	c__Bacteroidia	o__Bacteroidales	f__Bacteroidaceae	g__Prevotella	s__	D01_KMJN_T2106131982_bin.292_contig_000440_3_1	GH77_e22	GH77:485|CBM20:400	2.4.1.25:5	starch
SGB_9	D01_KMJN_T2106131982_bin.292	d__Bacteria;p__Bacteroidota;c__Bacteroidia;o__Bacteroidales;f__Bacteroidaceae;g__Prevotella;s__	d__Bacteria	p__Bacteroidota	c__Bacteroidia	o__Bacteroidales	f__Bacteroidaceae	g__Prevotella	s__	D01_KMJN_T2106131982_bin.292_contig_000467_5_1	GT4_e3905	GT4:20	-	-
SGB_9	D01_KMJN_T2106131982_bin.292	d__Bacteria;p__Bacteroidota;c__Bacteroidia;o__Bacteroidales;f__Bacteroidaceae;g__Prevotella;s__	d__Bacteria	p__Bacteroidota	c__Bacteroidia	o__Bacteroidales	f__Bacteroidaceae	g__Prevotella	s__	D01_KMJN_T2106131982_bin.292_contig_000477_4_1	GH97_e18	GH97:183|GH146:3|GH43_19:3|CE6:2	3.2.1.22:1|3.2.1.88:1	alpha-glucan
SGB_9	D01_KMJN_T2106131982_bin.292	d__Bacteria;p__Bacteroidota;c__Bacteroidia;o__Bacteroidales;f__Bacteroidaceae;g__Prevotella;s__	d__Bacteria	p__Bacteroidota	c__Bacteroidia	o__Bacteroidales	f__Bacteroidaceae	g__Prevotella	s__	D01_KMJN_T2106131982_bin.292_contig_000483_1_1	CE8_e70	CE8:6	-	-
SGB_9	D01_KMJN_T2106131982_bin.292	d__Bacteria;p__Bacteroidota;c__Bacteroidia;o__Bacteroidales;f__Bacteroidaceae;g__Prevotella;s__	d__Bacteria	p__Bacteroidota	c__Bacteroidia	o__Bacteroidales	f__Bacteroidaceae	g__Prevotella	s__	D01_KMJN_T2106131982_bin.292_contig_000506_1_1	GH73_e221	GH73:75	-	-
SGB_9	D01_KMJN_T2106131982_bin.292	d__Bacteria;p__Bacteroidota;c__Bacteroidia;o__Bacteroidales;f__Bacteroidaceae;g__Prevotella;s__	d__Bacteria	p__Bacteroidota	c__Bacteroidia	o__Bacteroidales	f__Bacteroidaceae	g__Prevotella	s__	D01_KMJN_T2106131982_bin.292_contig_000507_1_1	CE8_e70	CE8:6	-	-
SGB_9	D01_KMJN_T2106131982_bin.292	d__Bacteria;p__Bacteroidota;c__Bacteroidia;o__Bacteroidales;f__Bacteroidaceae;g__Prevotella;s__	d__Bacteria	p__Bacteroidota	c__Bacteroidia	o__Bacteroidales	f__Bacteroidaceae	g__Prevotella	s__	D01_KMJN_T2106131982_bin.292_contig_000508_1_1	GT4_e602	GT4:97	-	-
SGB_9	D01_KMJN_T2106131982_bin.292	d__Bacteria;p__Bacteroidota;c__Bacteroidia;o__Bacteroidales;f__Bacteroidaceae;g__Prevotella;s__	d__Bacteria	p__Bacteroidota	c__Bacteroidia	o__Bacteroidales	f__Bacteroidaceae	g__Prevotella	s__	D01_KMJN_T2106131982_bin.292_contig_000514_1_1	GH95_e1	GH95:1763|CBM13:26|CBM2:14|CE6:11|CBM6:7|CBM32:5|CE8:2|GH29:1|CE12:1|CBM5:1|GH1:1	3.2.1.-:3|3.2.1.63:2	pectin, xylan, xyloglucan, host glycan
SGB_9	D01_KMJN_T2106131982_bin.292	d__Bacteria;p__Bacteroidota;c__Bacteroidia;o__Bacteroidales;f__Bacteroidaceae;g__Prevotella;s__	d__Bacteria	p__Bacteroidota	c__Bacteroidia	o__Bacteroidales	f__Bacteroidaceae	g__Prevotella	s__	D01_KMJN_T2106131982_bin.292_contig_000518_1_1	PL1_e102	PL1:45|CBM35:1	-	-
SGB_9	D01_KMJN_T2106131982_bin.292	d__Bacteria;p__Bacteroidota;c__Bacteroidia;o__Bacteroidales;f__Bacteroidaceae;g__Prevotella;s__	d__Bacteria	p__Bacteroidota	c__Bacteroidia	o__Bacteroidales	f__Bacteroidaceae	g__Prevotella	s__	D01_KMJN_T2106131982_bin.292_contig_000579_6_1	GH5_e283	GH5:23|GH5_38:15	3.2.1.4:3|3.2.1.-:2	beta-glucan, beta-mannan
SGB_9	D01_KMJN_T2106131982_bin.292	d__Bacteria;p__Bacteroidota;c__Bacteroidia;o__Bacteroidales;f__Bacteroidaceae;g__Prevotella;s__	d__Bacteria	p__Bacteroidota	c__Bacteroidia	o__Bacteroidales	f__Bacteroidaceae	g__Prevotella	s__	D01_KMJN_T2106131982_bin.292_contig_000583_2_1	GH5_e156	GH5_4:9|CBM4:3|CBM13:1	3.2.1.4:3	beta-glucan
SGB_9	D01_KMJN_T2106131982_bin.292	d__Bacteria;p__Bacteroidota;c__Bacteroidia;o__Bacteroidales;f__Bacteroidaceae;g__Prevotella;s__	d__Bacteria	p__Bacteroidota	c__Bacteroidia	o__Bacteroidales	f__Bacteroidaceae	g__Prevotella	s__	D01_KMJN_T2106131982_bin.292_contig_000602_4_1	GH13_e113	GH13_38:338|GH13:1	3.2.1.20:2	sucrose, starch
SGB_9	D01_KMJN_T2106131982_bin.292	d__Bacteria;p__Bacteroidota;c__Bacteroidia;o__Bacteroidales;f__Bacteroidaceae;g__Prevotella;s__	d__Bacteria	p__Bacteroidota	c__Bacteroidia	o__Bacteroidales	f__Bacteroidaceae	g__Prevotella	s__	D01_KMJN_T2106131982_bin.292_contig_000609_1_1	CE8_e70	CE8:6	-	-
SGB_9	D01_KMJN_T2106131982_bin.292	d__Bacteria;p__Bacteroidota;c__Bacteroidia;o__Bacteroidales;f__Bacteroidaceae;g__Prevotella;s__	d__Bacteria	p__Bacteroidota	c__Bacteroidia	o__Bacteroidales	f__Bacteroidaceae	g__Prevotella	s__	D01_KMJN_T2106131982_bin.292_contig_000617_2_1	GT4_e602	GT4:97	-	-
SGB_9	D01_KMJN_T2106131982_bin.292	d__Bacteria;p__Bacteroidota;c__Bacteroidia;o__Bacteroidales;f__Bacteroidaceae;g__Prevotella;s__	d__Bacteria	p__Bacteroidota	c__Bacteroidia	o__Bacteroidales	f__Bacteroidaceae	g__Prevotella	s__	D01_KMJN_T2106131982_bin.292_contig_000630_1_1	GH29_e82	GH29:196	-	-
SGB_9	D01_KMJN_T2106131982_bin.292	d__Bacteria;p__Bacteroidota;c__Bacteroidia;o__Bacteroidales;f__Bacteroidaceae;g__Prevotella;s__	d__Bacteria	p__Bacteroidota	c__Bacteroidia	o__Bacteroidales	f__Bacteroidaceae	g__Prevotella	s__	D01_KMJN_T2106131982_bin.292_contig_000639_5_1	GT4_e308	GT4:175|GT0:1|GT2:1	-	-
SGB_9	D01_KMJN_T2106131982_bin.292	d__Bacteria;p__Bacteroidota;c__Bacteroidia;o__Bacteroidales;f__Bacteroidaceae;g__Prevotella;s__	d__Bacteria	p__Bacteroidota	c__Bacteroidia	o__Bacteroidales	f__Bacteroidaceae	g__Prevotella	s__	D01_KMJN_T2106131982_bin.292_contig_000647_1_1	GH43_e149	GH43_4:100|CBM13:15|CBM54:5|CBM37:1	3.2.1.99:3	arabinan
SGB_9	D01_KMJN_T2106131982_bin.292	d__Bacteria;p__Bacteroidota;c__Bacteroidia;o__Bacteroidales;f__Bacteroidaceae;g__Prevotella;s__	d__Bacteria	p__Bacteroidota	c__Bacteroidia	o__Bacteroidales	f__Bacteroidaceae	g__Prevotella	s__	D01_KMJN_T2106131982_bin.292_contig_000650_1_1	GT35_e7	GT35:1062|GT3:53	2.4.1.1:9	-
SGB_9	D01_KMJN_T2106131982_bin.292	d__Bacteria;p__Bacteroidota;c__Bacteroidia;o__Bacteroidales;f__Bacteroidaceae;g__Prevotella;s__	d__Bacteria	p__Bacteroidota	c__Bacteroidia	o__Bacteroidales	f__Bacteroidaceae	g__Prevotella	s__	D01_KMJN_T2106131982_bin.292_contig_000650_2_1	GT3_e2	GT3:273|GT35:70	-	-
SGB_9	D01_KMJN_T2106131982_bin.292	d__Bacteria;p__Bacteroidota;c__Bacteroidia;o__Bacteroidales;f__Bacteroidaceae;g__Prevotella;s__	d__Bacteria	p__Bacteroidota	c__Bacteroidia	o__Bacteroidales	f__Bacteroidaceae	g__Prevotella	s__	D01_KMJN_T2106131982_bin.292_contig_000652_3_1	GH25_e21	GH25:30	-	-
SGB_9	D01_KMJN_T2106131982_bin.292	d__Bacteria;p__Bacteroidota;c__Bacteroidia;o__Bacteroidales;f__Bacteroidaceae;g__Prevotella;s__	d__Bacteria	p__Bacteroidota	c__Bacteroidia	o__Bacteroidales	f__Bacteroidaceae	g__Prevotella	s__	D01_KMJN_T2106131982_bin.292_contig_000662_2_1	GH43_e76	GH43_16:30|CBM6:19|GH43:6|CBM75:2	3.2.1.55:1	xylan
SGB_9	D01_KMJN_T2106131982_bin.292	d__Bacteria;p__Bacteroidota;c__Bacteroidia;o__Bacteroidales;f__Bacteroidaceae;g__Prevotella;s__	d__Bacteria	p__Bacteroidota	c__Bacteroidia	o__Bacteroidales	f__Bacteroidaceae	g__Prevotella	s__	D01_KMJN_T2106131982_bin.292_contig_000668_2_1	GH140_e1	GH140:160	3.2.1.-:1	pectin
SGB_9	D01_KMJN_T2106131982_bin.292	d__Bacteria;p__Bacteroidota;c__Bacteroidia;o__Bacteroidales;f__Bacteroidaceae;g__Prevotella;s__	d__Bacteria	p__Bacteroidota	c__Bacteroidia	o__Bacteroidales	f__Bacteroidaceae	g__Prevotella	s__	D01_KMJN_T2106131982_bin.292_contig_000679_1_1	GH28_e80	GH28:246|GH105:15|CE8:1	-	-
SGB_9	D01_KMJN_T2106131982_bin.292	d__Bacteria;p__Bacteroidota;c__Bacteroidia;o__Bacteroidales;f__Bacteroidaceae;g__Prevotella;s__	d__Bacteria	p__Bacteroidota	c__Bacteroidia	o__Bacteroidales	f__Bacteroidaceae	g__Prevotella	s__	D01_KMJN_T2106131982_bin.292_contig_000679_2_1	GH28_e80	GH28:246|GH105:15|CE8:1	-	-
SGB_9	D01_KMJN_T2106131982_bin.292	d__Bacteria;p__Bacteroidota;c__Bacteroidia;o__Bacteroidales;f__Bacteroidaceae;g__Prevotella;s__	d__Bacteria	p__Bacteroidota	c__Bacteroidia	o__Bacteroidales	f__Bacteroidaceae	g__Prevotella	s__	D01_KMJN_T2106131982_bin.292_contig_000685_3_1	GT51_e17	GT51:62	-	-
SGB_9	D01_KMJN_T2106131982_bin.292	d__Bacteria;p__Bacteroidota;c__Bacteroidia;o__Bacteroidales;f__Bacteroidaceae;g__Prevotella;s__	d__Bacteria	p__Bacteroidota	c__Bacteroidia	o__Bacteroidales	f__Bacteroidaceae	g__Prevotella	s__	D01_KMJN_T2106131982_bin.292_contig_000697_10_1	GT2	GT2:308	-	-
SGB_9	D01_KMJN_T2106131982_bin.292	d__Bacteria;p__Bacteroidota;c__Bacteroidia;o__Bacteroidales;f__Bacteroidaceae;g__Prevotella;s__	d__Bacteria	p__Bacteroidota	c__Bacteroidia	o__Bacteroidales	f__Bacteroidaceae	g__Prevotella	s__	D01_KMJN_T2106131982_bin.292_contig_000697_14_1	GT2	GT2:13	-	-
SGB_9	D01_KMJN_T2106131982_bin.292	d__Bacteria;p__Bacteroidota;c__Bacteroidia;o__Bacteroidales;f__Bacteroidaceae;g__Prevotella;s__	d__Bacteria	p__Bacteroidota	c__Bacteroidia	o__Bacteroidales	f__Bacteroidaceae	g__Prevotella	s__	D01_KMJN_T2106131982_bin.292_contig_000697_6_1	GT2	GT2:112|GT1:1|GT4:1	-	-
SGB_9	D01_KMJN_T2106131982_bin.292	d__Bacteria;p__Bacteroidota;c__Bacteroidia;o__Bacteroidales;f__Bacteroidaceae;g__Prevotella;s__	d__Bacteria	p__Bacteroidota	c__Bacteroidia	o__Bacteroidales	f__Bacteroidaceae	g__Prevotella	s__	D01_KMJN_T2106131982_bin.292_contig_000697_8_1	GT94_e11	GT94:5	-	-
SGB_9	D01_KMJN_T2106131982_bin.292	d__Bacteria;p__Bacteroidota;c__Bacteroidia;o__Bacteroidales;f__Bacteroidaceae;g__Prevotella;s__	d__Bacteria	p__Bacteroidota	c__Bacteroidia	o__Bacteroidales	f__Bacteroidaceae	g__Prevotella	s__	D01_KMJN_T2106131982_bin.292_contig_000699_1_1	GH139_e0	GH139:121	3.2.1.-:1	pectin
SGB_9	D01_KMJN_T2106131982_bin.292	d__Bacteria;p__Bacteroidota;c__Bacteroidia;o__Bacteroidales;f__Bacteroidaceae;g__Prevotella;s__	d__Bacteria	p__Bacteroidota	c__Bacteroidia	o__Bacteroidales	f__Bacteroidaceae	g__Prevotella	s__	D01_KMJN_T2106131982_bin.292_contig_000704_10_1	GH73_e68	GH73:550|CBM50:526	-	-
SGB_9	D01_KMJN_T2106131982_bin.292	d__Bacteria;p__Bacteroidota;c__Bacteroidia;o__Bacteroidales;f__Bacteroidaceae;g__Prevotella;s__	d__Bacteria	p__Bacteroidota	c__Bacteroidia	o__Bacteroidales	f__Bacteroidaceae	g__Prevotella	s__	D01_KMJN_T2106131982_bin.292_contig_000709_1_1	PL1_e102	PL1:45|CBM35:1	-	-
SGB_9	D01_KMJN_T2106131982_bin.292	d__Bacteria;p__Bacteroidota;c__Bacteroidia;o__Bacteroidales;f__Bacteroidaceae;g__Prevotella;s__	d__Bacteria	p__Bacteroidota	c__Bacteroidia	o__Bacteroidales	f__Bacteroidaceae	g__Prevotella	s__	D01_KMJN_T2106131982_bin.292_contig_000709_1_1	CE8_e50	CE8:34|PL1_2:16|CBM6:4|PL9_1:1|CBM35:1|CBM88:1	-	-
SGB_9	D01_KMJN_T2106131982_bin.292	d__Bacteria;p__Bacteroidota;c__Bacteroidia;o__Bacteroidales;f__Bacteroidaceae;g__Prevotella;s__	d__Bacteria	p__Bacteroidota	c__Bacteroidia	o__Bacteroidales	f__Bacteroidaceae	g__Prevotella	s__	D01_KMJN_T2106131982_bin.292_contig_000715_4_1	CBM48_e32	CBM48:1020|GH13_8:992|GH13:3|GT4:2|GH28:2	2.4.1.18:166	glycogen
SGB_9	D01_KMJN_T2106131982_bin.292	d__Bacteria;p__Bacteroidota;c__Bacteroidia;o__Bacteroidales;f__Bacteroidaceae;g__Prevotella;s__	d__Bacteria	p__Bacteroidota	c__Bacteroidia	o__Bacteroidales	f__Bacteroidaceae	g__Prevotella	s__	D01_KMJN_T2106131982_bin.292_contig_000715_4_1	GH13_e20	GH13_8:470|CBM48:339|GH13:16|GT4:1|GH28:1	2.4.1.18:50	sucrose, alpha-glucan
SGB_9	D01_KMJN_T2106131982_bin.292	d__Bacteria;p__Bacteroidota;c__Bacteroidia;o__Bacteroidales;f__Bacteroidaceae;g__Prevotella;s__	d__Bacteria	p__Bacteroidota	c__Bacteroidia	o__Bacteroidales	f__Bacteroidaceae	g__Prevotella	s__	D01_KMJN_T2106131982_bin.292_contig_000716_5_1	GH115_e4	GH115:122	3.2.1.-:1	arabinogalactan protein
SGB_9	D01_KMJN_T2106131982_bin.292	d__Bacteria;p__Bacteroidota;c__Bacteroidia;o__Bacteroidales;f__Bacteroidaceae;g__Prevotella;s__	d__Bacteria	p__Bacteroidota	c__Bacteroidia	o__Bacteroidales	f__Bacteroidaceae	g__Prevotella	s__	D01_KMJN_T2106131982_bin.292_contig_000723_1_1	GH78_e1	GH78:419	3.2.1.40:3	alpha-rhamnoside
SGB_9	D01_KMJN_T2106131982_bin.292	d__Bacteria;p__Bacteroidota;c__Bacteroidia;o__Bacteroidales;f__Bacteroidaceae;g__Prevotella;s__	d__Bacteria	p__Bacteroidota	c__Bacteroidia	o__Bacteroidales	f__Bacteroidaceae	g__Prevotella	s__	D01_KMJN_T2106131982_bin.292_contig_000729_2_1	GT4_e3479	GT4:25	-	-
SGB_9	D01_KMJN_T2106131982_bin.292	d__Bacteria;p__Bacteroidota;c__Bacteroidia;o__Bacteroidales;f__Bacteroidaceae;g__Prevotella;s__	d__Bacteria	p__Bacteroidota	c__Bacteroidia	o__Bacteroidales	f__Bacteroidaceae	g__Prevotella	s__	D01_KMJN_T2106131982_bin.292_contig_000729_4_1	GT4_e1578	GT4:125|GT2:11|GT41:5|GT0:1	-	-
SGB_9	D01_KMJN_T2106131982_bin.292	d__Bacteria;p__Bacteroidota;c__Bacteroidia;o__Bacteroidales;f__Bacteroidaceae;g__Prevotella;s__	d__Bacteria	p__Bacteroidota	c__Bacteroidia	o__Bacteroidales	f__Bacteroidaceae	g__Prevotella	s__	D01_KMJN_T2106131982_bin.292_contig_000732_4_1	GH73_e88	GH73:188|CBM50:180	-	-
SGB_9	D01_KMJN_T2106131982_bin.292	d__Bacteria;p__Bacteroidota;c__Bacteroidia;o__Bacteroidales;f__Bacteroidaceae;g__Prevotella;s__	d__Bacteria	p__Bacteroidota	c__Bacteroidia	o__Bacteroidales	f__Bacteroidaceae	g__Prevotella	s__	D01_KMJN_T2106131982_bin.292_contig_000736_3_1	GT23_e4	GT23:7	-	-
SGB_9	D01_KMJN_T2106131982_bin.292	d__Bacteria;p__Bacteroidota;c__Bacteroidia;o__Bacteroidales;f__Bacteroidaceae;g__Prevotella;s__	d__Bacteria	p__Bacteroidota	c__Bacteroidia	o__Bacteroidales	f__Bacteroidaceae	g__Prevotella	s__	D01_KMJN_T2106131982_bin.292_contig_000736_4_1	GH95_e1	GH95:1763|CBM13:26|CBM2:14|CE6:11|CBM6:7|CBM32:5|CE8:2|GH29:1|CE12:1|CBM5:1|GH1:1	3.2.1.-:3|3.2.1.63:2	pectin, xylan, xyloglucan, host glycan
SGB_9	D01_KMJN_T2106131982_bin.292	d__Bacteria;p__Bacteroidota;c__Bacteroidia;o__Bacteroidales;f__Bacteroidaceae;g__Prevotella;s__	d__Bacteria	p__Bacteroidota	c__Bacteroidia	o__Bacteroidales	f__Bacteroidaceae	g__Prevotella	s__	D01_KMJN_T2106131982_bin.292_contig_000737_3_1	GH43_e118	GH43_10:43|CBM22:4|CE0:2|CBM6:1|GH10:1|GH43_16:1	3.2.1.55:2|3.2.1.8:1	xylan, xylan
SGB_9	D01_KMJN_T2106131982_bin.292	d__Bacteria;p__Bacteroidota;c__Bacteroidia;o__Bacteroidales;f__Bacteroidaceae;g__Prevotella;s__	d__Bacteria	p__Bacteroidota	c__Bacteroidia	o__Bacteroidales	f__Bacteroidaceae	g__Prevotella	s__	D01_KMJN_T2106131982_bin.292_contig_000737_3_1	CBM91_e51	CBM91:206|GH43_10:196|CBM22:29|CBM6:17|GH43_16:15|GH43:7|CBM2:6|CE0:2|CBM13:2|CBM88:2|CBM9:2|GH43_29:1|CE6:1|CBM5:1|GH30_10:1	-	xylan
SGB_9	D01_KMJN_T2106131982_bin.292	d__Bacteria;p__Bacteroidota;c__Bacteroidia;o__Bacteroidales;f__Bacteroidaceae;g__Prevotella;s__	d__Bacteria	p__Bacteroidota	c__Bacteroidia	o__Bacteroidales	f__Bacteroidaceae	g__Prevotella	s__	D01_KMJN_T2106131982_bin.292_contig_000792_3_1	GH25_e135	GH25:57	-	-
SGB_9	D01_KMJN_T2106131982_bin.292	d__Bacteria;p__Bacteroidota;c__Bacteroidia;o__Bacteroidales;f__Bacteroidaceae;g__Prevotella;s__	d__Bacteria	p__Bacteroidota	c__Bacteroidia	o__Bacteroidales	f__Bacteroidaceae	g__Prevotella	s__	D01_KMJN_T2106131982_bin.292_contig_000024_5_1	GT2	GT2:9	-	-
SGB_9	D01_KMJN_T2106131982_bin.292	d__Bacteria;p__Bacteroidota;c__Bacteroidia;o__Bacteroidales;f__Bacteroidaceae;g__Prevotella;s__	d__Bacteria	p__Bacteroidota	c__Bacteroidia	o__Bacteroidales	f__Bacteroidaceae	g__Prevotella	s__	D01_KMJN_T2106131982_bin.292_contig_000051_10_1	GH163_e10	GH163:37	-	-
SGB_9	D01_KMJN_T2106131982_bin.292	d__Bacteria;p__Bacteroidota;c__Bacteroidia;o__Bacteroidales;f__Bacteroidaceae;g__Prevotella;s__	d__Bacteria	p__Bacteroidota	c__Bacteroidia	o__Bacteroidales	f__Bacteroidaceae	g__Prevotella	s__	D01_KMJN_T2106131982_bin.292_contig_000065_2_1	GH63_e15	GH63:14	-	-
SGB_9	D01_KMJN_T2106131982_bin.292	d__Bacteria;p__Bacteroidota;c__Bacteroidia;o__Bacteroidales;f__Bacteroidaceae;g__Prevotella;s__	d__Bacteria	p__Bacteroidota	c__Bacteroidia	o__Bacteroidales	f__Bacteroidaceae	g__Prevotella	s__	D01_KMJN_T2106131982_bin.292_contig_000067_1_1	PL1_e77	PL1_2:202|PL1:4	-	-
SGB_9	D01_KMJN_T2106131982_bin.292	d__Bacteria;p__Bacteroidota;c__Bacteroidia;o__Bacteroidales;f__Bacteroidaceae;g__Prevotella;s__	d__Bacteria	p__Bacteroidota	c__Bacteroidia	o__Bacteroidales	f__Bacteroidaceae	g__Prevotella	s__	D01_KMJN_T2106131982_bin.292_contig_000089_1_1	GH97_e22	GH97:651	3.2.1.3:2|3.2.1.20:2	alpha-glucan, alpha-glucan
SGB_9	D01_KMJN_T2106131982_bin.292	d__Bacteria;p__Bacteroidota;c__Bacteroidia;o__Bacteroidales;f__Bacteroidaceae;g__Prevotella;s__	d__Bacteria	p__Bacteroidota	c__Bacteroidia	o__Bacteroidales	f__Bacteroidaceae	g__Prevotella	s__	D01_KMJN_T2106131982_bin.292_contig_000100_1_1	CE4_e347	CE4:32	-	-
SGB_9	D01_KMJN_T2106131982_bin.292	d__Bacteria;p__Bacteroidota;c__Bacteroidia;o__Bacteroidales;f__Bacteroidaceae;g__Prevotella;s__	d__Bacteria	p__Bacteroidota	c__Bacteroidia	o__Bacteroidales	f__Bacteroidaceae	g__Prevotella	s__	D01_KMJN_T2106131982_bin.292_contig_000109_4_1	GT2	GT2:65	-	-
SGB_9	D01_KMJN_T2106131982_bin.292	d__Bacteria;p__Bacteroidota;c__Bacteroidia;o__Bacteroidales;f__Bacteroidaceae;g__Prevotella;s__	d__Bacteria	p__Bacteroidota	c__Bacteroidia	o__Bacteroidales	f__Bacteroidaceae	g__Prevotella	s__	D01_KMJN_T2106131982_bin.292_contig_000130_6_1	CE1_e22	CE1:6|CBM48:2|CE0:2	-	-
SGB_9	D01_KMJN_T2106131982_bin.292	d__Bacteria;p__Bacteroidota;c__Bacteroidia;o__Bacteroidales;f__Bacteroidaceae;g__Prevotella;s__	d__Bacteria	p__Bacteroidota	c__Bacteroidia	o__Bacteroidales	f__Bacteroidaceae	g__Prevotella	s__	D01_KMJN_T2106131982_bin.292_contig_000148_5_1	CE11_e18	CE11:339	-	-
SGB_9	D01_KMJN_T2106131982_bin.292	d__Bacteria;p__Bacteroidota;c__Bacteroidia;o__Bacteroidales;f__Bacteroidaceae;g__Prevotella;s__	d__Bacteria	p__Bacteroidota	c__Bacteroidia	o__Bacteroidales	f__Bacteroidaceae	g__Prevotella	s__	D01_KMJN_T2106131982_bin.292_contig_000174_4_1	GT2	GT2:75	-	-
SGB_9	D01_KMJN_T2106131982_bin.292	d__Bacteria;p__Bacteroidota;c__Bacteroidia;o__Bacteroidales;f__Bacteroidaceae;g__Prevotella;s__	d__Bacteria	p__Bacteroidota	c__Bacteroidia	o__Bacteroidales	f__Bacteroidaceae	g__Prevotella	s__	D01_KMJN_T2106131982_bin.292_contig_000177_1_1	GH2_e30	GH2:674|CBM51:7|CBM67:1	-	-
SGB_9	D01_KMJN_T2106131982_bin.292	d__Bacteria;p__Bacteroidota;c__Bacteroidia;o__Bacteroidales;f__Bacteroidaceae;g__Prevotella;s__	d__Bacteria	p__Bacteroidota	c__Bacteroidia	o__Bacteroidales	f__Bacteroidaceae	g__Prevotella	s__	D01_KMJN_T2106131982_bin.292_contig_000178_5_1	GT2	GT2:26|CE4:1	-	-
SGB_9	D01_KMJN_T2106131982_bin.292	d__Bacteria;p__Bacteroidota;c__Bacteroidia;o__Bacteroidales;f__Bacteroidaceae;g__Prevotella;s__	d__Bacteria	p__Bacteroidota	c__Bacteroidia	o__Bacteroidales	f__Bacteroidaceae	g__Prevotella	s__	D01_KMJN_T2106131982_bin.292_contig_000198_2_1	GH28_e10	GH28:407|CE8:1|CE19:1|GH43_18:1	3.2.1.67:1	pectin
SGB_9	D01_KMJN_T2106131982_bin.292	d__Bacteria;p__Bacteroidota;c__Bacteroidia;o__Bacteroidales;f__Bacteroidaceae;g__Prevotella;s__	d__Bacteria	p__Bacteroidota	c__Bacteroidia	o__Bacteroidales	f__Bacteroidaceae	g__Prevotella	s__	D01_KMJN_T2106131982_bin.292_contig_000198_2_1	CE8_e70	CE8:6	-	-
SGB_9	D01_KMJN_T2106131982_bin.292	d__Bacteria;p__Bacteroidota;c__Bacteroidia;o__Bacteroidales;f__Bacteroidaceae;g__Prevotella;s__	d__Bacteria	p__Bacteroidota	c__Bacteroidia	o__Bacteroidales	f__Bacteroidaceae	g__Prevotella	s__	D01_KMJN_T2106131982_bin.292_contig_000210_4_1	GH141_e22	GH141:112|CBM6:1|CBM9:1	3.2.1.51:1	pectin
SGB_9	D01_KMJN_T2106131982_bin.292	d__Bacteria;p__Bacteroidota;c__Bacteroidia;o__Bacteroidales;f__Bacteroidaceae;g__Prevotella;s__	d__Bacteria	p__Bacteroidota	c__Bacteroidia	o__Bacteroidales	f__Bacteroidaceae	g__Prevotella	s__	D01_KMJN_T2106131982_bin.292_contig_000237_5_1	CE6_e2	CE6:151|CE0:39|CBM48:38|GH95:11|GH51:3|GH97:2|GH43_10:2|GH43_17:1|CBM5:1|CBM4:1|GH10:1|GH43_28:1|CBM88:1|CBM9:1	3.1.1.72:6|3.1.1.73:2	xylan
SGB_9	D01_KMJN_T2106131982_bin.292	d__Bacteria;p__Bacteroidota;c__Bacteroidia;o__Bacteroidales;f__Bacteroidaceae;g__Prevotella;s__	d__Bacteria	p__Bacteroidota	c__Bacteroidia	o__Bacteroidales	f__Bacteroidaceae	g__Prevotella	s__	D01_KMJN_T2106131982_bin.292_contig_000237_5_1	CBM48_e68	CBM48:192|CE0:190|CE6:12|GH10:3|CE1:2|GH62:1	3.1.1.73:1|3.2.1.55:1|3.2.1.8:1	glycogen
SGB_9	D01_KMJN_T2106131982_bin.292	d__Bacteria;p__Bacteroidota;c__Bacteroidia;o__Bacteroidales;f__Bacteroidaceae;g__Prevotella;s__	d__Bacteria	p__Bacteroidota	c__Bacteroidia	o__Bacteroidales	f__Bacteroidaceae	g__Prevotella	s__	D01_KMJN_T2106131982_bin.292_contig_000237_5_1	CE1_e22	CE1:6|CBM48:2|CE0:2	-	-
SGB_9	D01_KMJN_T2106131982_bin.292	d__Bacteria;p__Bacteroidota;c__Bacteroidia;o__Bacteroidales;f__Bacteroidaceae;g__Prevotella;s__	d__Bacteria	p__Bacteroidota	c__Bacteroidia	o__Bacteroidales	f__Bacteroidaceae	g__Prevotella	s__	D01_KMJN_T2106131982_bin.292_contig_000265_3_1	GT2	GT2:44	-	-
SGB_9	D01_KMJN_T2106131982_bin.292	d__Bacteria;p__Bacteroidota;c__Bacteroidia;o__Bacteroidales;f__Bacteroidaceae;g__Prevotella;s__	d__Bacteria	p__Bacteroidota	c__Bacteroidia	o__Bacteroidales	f__Bacteroidaceae	g__Prevotella	s__	D01_KMJN_T2106131982_bin.292_contig_000267_1_1	GH3_e165	GH3:569	3.2.1.21:33|3.2.1.37:3|3.2.1.-:3|3.2.1.74:1	beta-glucan, xylan, beta-glucan, beta-glucan
SGB_9	D01_KMJN_T2106131982_bin.292	d__Bacteria;p__Bacteroidota;c__Bacteroidia;o__Bacteroidales;f__Bacteroidaceae;g__Prevotella;s__	d__Bacteria	p__Bacteroidota	c__Bacteroidia	o__Bacteroidales	f__Bacteroidaceae	g__Prevotella	s__	D01_KMJN_T2106131982_bin.292_contig_000268_1_1	GH97_e16	GH97:39	3.2.1.22:1	alpha-glucan
SGB_9	D01_KMJN_T2106131982_bin.292	d__Bacteria;p__Bacteroidota;c__Bacteroidia;o__Bacteroidales;f__Bacteroidaceae;g__Prevotella;s__	d__Bacteria	p__Bacteroidota	c__Bacteroidia	o__Bacteroidales	f__Bacteroidaceae	g__Prevotella	s__	D01_KMJN_T2106131982_bin.292_contig_000268_2_1	GH95_e1	GH95:1763|CBM13:26|CBM2:14|CE6:11|CBM6:7|CBM32:5|CE8:2|GH29:1|CE12:1|CBM5:1|GH1:1	3.2.1.-:3|3.2.1.63:2	pectin, xylan, xyloglucan, host glycan
SGB_9	D01_KMJN_T2106131982_bin.292	d__Bacteria;p__Bacteroidota;c__Bacteroidia;o__Bacteroidales;f__Bacteroidaceae;g__Prevotella;s__	d__Bacteria	p__Bacteroidota	c__Bacteroidia	o__Bacteroidales	f__Bacteroidaceae	g__Prevotella	s__	D01_KMJN_T2106131982_bin.292_contig_000303_4_1	CE20_e34	CE20:107	-	-
SGB_9	D01_KMJN_T2106131982_bin.292	d__Bacteria;p__Bacteroidota;c__Bacteroidia;o__Bacteroidales;f__Bacteroidaceae;g__Prevotella;s__	d__Bacteria	p__Bacteroidota	c__Bacteroidia	o__Bacteroidales	f__Bacteroidaceae	g__Prevotella	s__	D01_KMJN_T2106131982_bin.292_contig_000358_2_1	CBM67_e28	CBM67:192|GH78:190|CBM0:1|CBM66:1	3.2.1.40:1	rhamnose
SGB_9	D01_KMJN_T2106131982_bin.292	d__Bacteria;p__Bacteroidota;c__Bacteroidia;o__Bacteroidales;f__Bacteroidaceae;g__Prevotella;s__	d__Bacteria	p__Bacteroidota	c__Bacteroidia	o__Bacteroidales	f__Bacteroidaceae	g__Prevotella	s__	D01_KMJN_T2106131982_bin.292_contig_000358_2_1	GH78_e2	GH78:144|GH33:56|CBM67:6	3.2.1.40:1|3.2.1.-:1	alpha-rhamnoside
SGB_9	D01_KMJN_T2106131982_bin.292	d__Bacteria;p__Bacteroidota;c__Bacteroidia;o__Bacteroidales;f__Bacteroidaceae;g__Prevotella;s__	d__Bacteria	p__Bacteroidota	c__Bacteroidia	o__Bacteroidales	f__Bacteroidaceae	g__Prevotella	s__	D01_KMJN_T2106131982_bin.292_contig_000364_1_1	CE20_e31	CE20:16	-	-
SGB_9	D01_KMJN_T2106131982_bin.292	d__Bacteria;p__Bacteroidota;c__Bacteroidia;o__Bacteroidales;f__Bacteroidaceae;g__Prevotella;s__	d__Bacteria	p__Bacteroidota	c__Bacteroidia	o__Bacteroidales	f__Bacteroidaceae	g__Prevotella	s__	D01_KMJN_T2106131982_bin.292_contig_000381_2_1	GH105_e17	GH105:172|CE12:1	3.2.1.172:1	pectin
SGB_9	D01_KMJN_T2106131982_bin.292	d__Bacteria;p__Bacteroidota;c__Bacteroidia;o__Bacteroidales;f__Bacteroidaceae;g__Prevotella;s__	d__Bacteria	p__Bacteroidota	c__Bacteroidia	o__Bacteroidales	f__Bacteroidaceae	g__Prevotella	s__	D01_KMJN_T2106131982_bin.292_contig_000387_3_1	GT2	GT2:26|CE4:1	-	-
SGB_9	D01_KMJN_T2106131982_bin.292	d__Bacteria;p__Bacteroidota;c__Bacteroidia;o__Bacteroidales;f__Bacteroidaceae;g__Prevotella;s__	d__Bacteria	p__Bacteroidota	c__Bacteroidia	o__Bacteroidales	f__Bacteroidaceae	g__Prevotella	s__	D01_KMJN_T2106131982_bin.292_contig_000387_4_1	GT2	GT2:6	-	-
SGB_9	D01_KMJN_T2106131982_bin.292	d__Bacteria;p__Bacteroidota;c__Bacteroidia;o__Bacteroidales;f__Bacteroidaceae;g__Prevotella;s__	d__Bacteria	p__Bacteroidota	c__Bacteroidia	o__Bacteroidales	f__Bacteroidaceae	g__Prevotella	s__	D01_KMJN_T2106131982_bin.292_contig_000394_3_1	GT30_e38	GT30:395	-	-
SGB_9	D01_KMJN_T2106131982_bin.292	d__Bacteria;p__Bacteroidota;c__Bacteroidia;o__Bacteroidales;f__Bacteroidaceae;g__Prevotella;s__	d__Bacteria	p__Bacteroidota	c__Bacteroidia	o__Bacteroidales	f__Bacteroidaceae	g__Prevotella	s__	D01_KMJN_T2106131982_bin.292_contig_000406_3_1	GT5_e28	GT5:878	-	-
SGB_9	D01_KMJN_T2106131982_bin.292	d__Bacteria;p__Bacteroidota;c__Bacteroidia;o__Bacteroidales;f__Bacteroidaceae;g__Prevotella;s__	d__Bacteria	p__Bacteroidota	c__Bacteroidia	o__Bacteroidales	f__Bacteroidaceae	g__Prevotella	s__	D01_KMJN_T2106131982_bin.292_contig_000418_1_1	GH13_e95	GH13_14:318|CBM48:209|CBM41:64|CBM68:5|GH13:2|GH133:1	3.2.1.-:2|3.2.1.68:1|3.2.1.41:1	sucrose, starch, starch, starch
SGB_9	D01_KMJN_T2106131982_bin.292	d__Bacteria;p__Bacteroidota;c__Bacteroidia;o__Bacteroidales;f__Bacteroidaceae;g__Prevotella;s__	d__Bacteria	p__Bacteroidota	c__Bacteroidia	o__Bacteroidales	f__Bacteroidaceae	g__Prevotella	s__	D01_KMJN_T2106131982_bin.292_contig_000422_2_1	GH95_e1	GH95:1763|CBM13:26|CBM2:14|CE6:11|CBM6:7|CBM32:5|CE8:2|GH29:1|CE12:1|CBM5:1|GH1:1	3.2.1.-:3|3.2.1.63:2	pectin, xylan, xyloglucan, host glycan
SGB_9	D01_KMJN_T2106131982_bin.292	d__Bacteria;p__Bacteroidota;c__Bacteroidia;o__Bacteroidales;f__Bacteroidaceae;g__Prevotella;s__	d__Bacteria	p__Bacteroidota	c__Bacteroidia	o__Bacteroidales	f__Bacteroidaceae	g__Prevotella	s__	D01_KMJN_T2106131982_bin.292_contig_000422_3_1	GH35_e44	GH35:96	-	-
SGB_9	D01_KMJN_T2106131982_bin.292	d__Bacteria;p__Bacteroidota;c__Bacteroidia;o__Bacteroidales;f__Bacteroidaceae;g__Prevotella;s__	d__Bacteria	p__Bacteroidota	c__Bacteroidia	o__Bacteroidales	f__Bacteroidaceae	g__Prevotella	s__	D01_KMJN_T2106131982_bin.292_contig_000440_1_1	GH10_e21	GH10:17|CBM6:15	3.2.1.8:13	xylan
SGB_9	D01_KMJN_T2106131982_bin.292	d__Bacteria;p__Bacteroidota;c__Bacteroidia;o__Bacteroidales;f__Bacteroidaceae;g__Prevotella;s__	d__Bacteria	p__Bacteroidota	c__Bacteroidia	o__Bacteroidales	f__Bacteroidaceae	g__Prevotella	s__	D01_KMJN_T2106131982_bin.292_contig_000440_1_1	CBM6_e37	CBM6:10|GH5_25:2|GH39:2	-	beta-glucan, xylan, cellulose
SGB_9	D01_KMJN_T2106131982_bin.292	d__Bacteria;p__Bacteroidota;c__Bacteroidia;o__Bacteroidales;f__Bacteroidaceae;g__Prevotella;s__	d__Bacteria	p__Bacteroidota	c__Bacteroidia	o__Bacteroidales	f__Bacteroidaceae	g__Prevotella	s__	D01_KMJN_T2106131982_bin.292_contig_000440_1_1	CBM6_e18	CBM6:29|GH10:14|CE6:10|GH43_10:2|GH27:2	3.2.1.8:14|3.1.1.72:5|3.2.1.55:2	beta-glucan, xylan, cellulose
SGB_9	D01_KMJN_T2106131982_bin.292	d__Bacteria;p__Bacteroidota;c__Bacteroidia;o__Bacteroidales;f__Bacteroidaceae;g__Prevotella;s__	d__Bacteria	p__Bacteroidota	c__Bacteroidia	o__Bacteroidales	f__Bacteroidaceae	g__Prevotella	s__	D01_KMJN_T2106131982_bin.292_contig_000451_7_1	GH23_e330	GH23:202|CBM50:159	-	-
SGB_9	D01_KMJN_T2106131982_bin.292	d__Bacteria;p__Bacteroidota;c__Bacteroidia;o__Bacteroidales;f__Bacteroidaceae;g__Prevotella;s__	d__Bacteria	p__Bacteroidota	c__Bacteroidia	o__Bacteroidales	f__Bacteroidaceae	g__Prevotella	s__	D01_KMJN_T2106131982_bin.292_contig_000451_9_1	CE8_e86	CE8:237|CE12:56|PL1_2:3|PL10_1:2|CBM13:1|GH105:1|CBM6:1	-	-
SGB_9	D01_KMJN_T2106131982_bin.292	d__Bacteria;p__Bacteroidota;c__Bacteroidia;o__Bacteroidales;f__Bacteroidaceae;g__Prevotella;s__	d__Bacteria	p__Bacteroidota	c__Bacteroidia	o__Bacteroidales	f__Bacteroidaceae	g__Prevotella	s__	D01_KMJN_T2106131982_bin.292_contig_000475_1_1	GT28_e43	GT28:568	-	-
SGB_9	D01_KMJN_T2106131982_bin.292	d__Bacteria;p__Bacteroidota;c__Bacteroidia;o__Bacteroidales;f__Bacteroidaceae;g__Prevotella;s__	d__Bacteria	p__Bacteroidota	c__Bacteroidia	o__Bacteroidales	f__Bacteroidaceae	g__Prevotella	s__	D01_KMJN_T2106131982_bin.292_contig_000523_1_1	PL26_e0	PL26:692	4.2.2.24:1	pectin
SGB_9	D01_KMJN_T2106131982_bin.292	d__Bacteria;p__Bacteroidota;c__Bacteroidia;o__Bacteroidales;f__Bacteroidaceae;g__Prevotella;s__	d__Bacteria	p__Bacteroidota	c__Bacteroidia	o__Bacteroidales	f__Bacteroidaceae	g__Prevotella	s__	D01_KMJN_T2106131982_bin.292_contig_000557_2_1	CE19_e0	CE19:46|GH28:1	3.1.1.11:1	pectin
SGB_9	D01_KMJN_T2106131982_bin.292	d__Bacteria;p__Bacteroidota;c__Bacteroidia;o__Bacteroidales;f__Bacteroidaceae;g__Prevotella;s__	d__Bacteria	p__Bacteroidota	c__Bacteroidia	o__Bacteroidales	f__Bacteroidaceae	g__Prevotella	s__	D01_KMJN_T2106131982_bin.292_contig_000570_3_1	GT2	GT2:22	-	-
SGB_9	D01_KMJN_T2106131982_bin.292	d__Bacteria;p__Bacteroidota;c__Bacteroidia;o__Bacteroidales;f__Bacteroidaceae;g__Prevotella;s__	d__Bacteria	p__Bacteroidota	c__Bacteroidia	o__Bacteroidales	f__Bacteroidaceae	g__Prevotella	s__	D01_KMJN_T2106131982_bin.292_contig_000581_2_1	GH10_e5	GH10:38|CBM4:15|CBM0:9	3.2.1.8:4	xylan
SGB_9	D01_KMJN_T2106131982_bin.292	d__Bacteria;p__Bacteroidota;c__Bacteroidia;o__Bacteroidales;f__Bacteroidaceae;g__Prevotella;s__	d__Bacteria	p__Bacteroidota	c__Bacteroidia	o__Bacteroidales	f__Bacteroidaceae	g__Prevotella	s__	D01_KMJN_T2106131982_bin.292_contig_000587_1_1	CE8_e65	CE8:10|CE12:3	-	-
SGB_9	D01_KMJN_T2106131982_bin.292	d__Bacteria;p__Bacteroidota;c__Bacteroidia;o__Bacteroidales;f__Bacteroidaceae;g__Prevotella;s__	d__Bacteria	p__Bacteroidota	c__Bacteroidia	o__Bacteroidales	f__Bacteroidaceae	g__Prevotella	s__	D01_KMJN_T2106131982_bin.292_contig_000611_1_1	GH26_e2	GH26:14	-	-
SGB_9	D01_KMJN_T2106131982_bin.292	d__Bacteria;p__Bacteroidota;c__Bacteroidia;o__Bacteroidales;f__Bacteroidaceae;g__Prevotella;s__	d__Bacteria	p__Bacteroidota	c__Bacteroidia	o__Bacteroidales	f__Bacteroidaceae	g__Prevotella	s__	D01_KMJN_T2106131982_bin.292_contig_000615_2_1	CE20_e14	CE20:620|GH2:1	-	-
SGB_9	D01_KMJN_T2106131982_bin.292	d__Bacteria;p__Bacteroidota;c__Bacteroidia;o__Bacteroidales;f__Bacteroidaceae;g__Prevotella;s__	d__Bacteria	p__Bacteroidota	c__Bacteroidia	o__Bacteroidales	f__Bacteroidaceae	g__Prevotella	s__	D01_KMJN_T2106131982_bin.292_contig_000624_2_1	PL11_e0	PL11_1:1283|CBM2:80|CE12:47|PL11:27|CBM35:19|CBM13:13|PL11_2:8|CBM3:6|CBM37:2|GH28:1|GH128:1|CBM0:1|CBM84:1|CBM88:1|CBM5:1|CBM66:1|GH44:1|GH105:1|CBM10:1	4.2.2.23:15|4.2.2.24:5	pectin, pectin
SGB_9	D01_KMJN_T2106131982_bin.292	d__Bacteria;p__Bacteroidota;c__Bacteroidia;o__Bacteroidales;f__Bacteroidaceae;g__Prevotella;s__	d__Bacteria	p__Bacteroidota	c__Bacteroidia	o__Bacteroidales	f__Bacteroidaceae	g__Prevotella	s__	D01_KMJN_T2106131982_bin.292_contig_000624_3_1	GH43_e219	GH43_18:6|GH95:1|GH28:1	-	-
SGB_9	D01_KMJN_T2106131982_bin.292	d__Bacteria;p__Bacteroidota;c__Bacteroidia;o__Bacteroidales;f__Bacteroidaceae;g__Prevotella;s__	d__Bacteria	p__Bacteroidota	c__Bacteroidia	o__Bacteroidales	f__Bacteroidaceae	g__Prevotella	s__	D01_KMJN_T2106131982_bin.292_contig_000624_3_1	GH43_e186	GH43_19:87|GH43_9:78|GH43_34:6|GH97:3|GH43:3|GH43_18:1	-	-
SGB_9	D01_KMJN_T2106131982_bin.292	d__Bacteria;p__Bacteroidota;c__Bacteroidia;o__Bacteroidales;f__Bacteroidaceae;g__Prevotella;s__	d__Bacteria	p__Bacteroidota	c__Bacteroidia	o__Bacteroidales	f__Bacteroidaceae	g__Prevotella	s__	D01_KMJN_T2106131982_bin.292_contig_000639_3_1	GT11_e30	GT11:9	-	-
SGB_9	D01_KMJN_T2106131982_bin.292	d__Bacteria;p__Bacteroidota;c__Bacteroidia;o__Bacteroidales;f__Bacteroidaceae;g__Prevotella;s__	d__Bacteria	p__Bacteroidota	c__Bacteroidia	o__Bacteroidales	f__Bacteroidaceae	g__Prevotella	s__	D01_KMJN_T2106131982_bin.292_contig_000665_2_1	GH43_e235	GH43_5:8	3.2.1.-:1	xylan
SGB_9	D01_KMJN_T2106131982_bin.292	d__Bacteria;p__Bacteroidota;c__Bacteroidia;o__Bacteroidales;f__Bacteroidaceae;g__Prevotella;s__	d__Bacteria	p__Bacteroidota	c__Bacteroidia	o__Bacteroidales	f__Bacteroidaceae	g__Prevotella	s__	D01_KMJN_T2106131982_bin.292_contig_000689_2_1	GT2	GT2:387	-	-
SGB_9	D01_KMJN_T2106131982_bin.292	d__Bacteria;p__Bacteroidota;c__Bacteroidia;o__Bacteroidales;f__Bacteroidaceae;g__Prevotella;s__	d__Bacteria	p__Bacteroidota	c__Bacteroidia	o__Bacteroidales	f__Bacteroidaceae	g__Prevotella	s__	D01_KMJN_T2106131982_bin.292_contig_000697_11_1	GT2	GT2:14	-	-
SGB_9	D01_KMJN_T2106131982_bin.292	d__Bacteria;p__Bacteroidota;c__Bacteroidia;o__Bacteroidales;f__Bacteroidaceae;g__Prevotella;s__	d__Bacteria	p__Bacteroidota	c__Bacteroidia	o__Bacteroidales	f__Bacteroidaceae	g__Prevotella	s__	D01_KMJN_T2106131982_bin.292_contig_000697_15_1	GT2	GT2:10	-	-
SGB_9	D01_KMJN_T2106131982_bin.292	d__Bacteria;p__Bacteroidota;c__Bacteroidia;o__Bacteroidales;f__Bacteroidaceae;g__Prevotella;s__	d__Bacteria	p__Bacteroidota	c__Bacteroidia	o__Bacteroidales	f__Bacteroidaceae	g__Prevotella	s__	D01_KMJN_T2106131982_bin.292_contig_000697_7_1	GT2	GT2:9	-	-
SGB_9	D01_KMJN_T2106131982_bin.292	d__Bacteria;p__Bacteroidota;c__Bacteroidia;o__Bacteroidales;f__Bacteroidaceae;g__Prevotella;s__	d__Bacteria	p__Bacteroidota	c__Bacteroidia	o__Bacteroidales	f__Bacteroidaceae	g__Prevotella	s__	D01_KMJN_T2106131982_bin.292_contig_000703_1_1	GH78_e43	GH78:163|CBM67:8|GH137:1	3.2.1.40:1	alpha-rhamnoside
SGB_9	D01_KMJN_T2106131982_bin.292	d__Bacteria;p__Bacteroidota;c__Bacteroidia;o__Bacteroidales;f__Bacteroidaceae;g__Prevotella;s__	d__Bacteria	p__Bacteroidota	c__Bacteroidia	o__Bacteroidales	f__Bacteroidaceae	g__Prevotella	s__	D01_KMJN_T2106131982_bin.292_contig_000709_2_1	CE1_e22	CE1:6|CBM48:2|CE0:2	-	-
SGB_9	D01_KMJN_T2106131982_bin.292	d__Bacteria;p__Bacteroidota;c__Bacteroidia;o__Bacteroidales;f__Bacteroidaceae;g__Prevotella;s__	d__Bacteria	p__Bacteroidota	c__Bacteroidia	o__Bacteroidales	f__Bacteroidaceae	g__Prevotella	s__	D01_KMJN_T2106131982_bin.292_contig_000726_2_1	GH2_e1	GH2:1541|CBM32:15|CBM51:13|CBM13:8|GH106:2|CBM67:2|GH33:1	3.2.1.23:35	beta-galactan
SGB_9	D01_KMJN_T2106131982_bin.292	d__Bacteria;p__Bacteroidota;c__Bacteroidia;o__Bacteroidales;f__Bacteroidaceae;g__Prevotella;s__	d__Bacteria	p__Bacteroidota	c__Bacteroidia	o__Bacteroidales	f__Bacteroidaceae	g__Prevotella	s__	D01_KMJN_T2106131982_bin.292_contig_000726_3_1	GH29_e30	GH29:1257|CBM32:104|CBM0:3|GH33:3|CBM6:1|CBM9:1|CE3:1|GH136:1|GH0:1|CBM47:1|GT1:1	3.2.1.111:8|3.2.1.51:3	host glycan, host glycan
SGB_9	D01_KMJN_T2106131982_bin.292	d__Bacteria;p__Bacteroidota;c__Bacteroidia;o__Bacteroidales;f__Bacteroidaceae;g__Prevotella;s__	d__Bacteria	p__Bacteroidota	c__Bacteroidia	o__Bacteroidales	f__Bacteroidaceae	g__Prevotella	s__	D01_KMJN_T2106131982_bin.292_contig_000734_1_1	PL42_e7	PL42:65|GH105:1|GH154:1	3.2.1.-:1	arabinogalactan protein
SGB_9	D01_KMJN_T2106131982_bin.292	d__Bacteria;p__Bacteroidota;c__Bacteroidia;o__Bacteroidales;f__Bacteroidaceae;g__Prevotella;s__	d__Bacteria	p__Bacteroidota	c__Bacteroidia	o__Bacteroidales	f__Bacteroidaceae	g__Prevotella	s__	D01_KMJN_T2106131982_bin.292_contig_000743_2_1	GH88_e24	GH88:141|GH92:7|GH28:1	-	-
SGB_9	D01_KMJN_T2106131982_bin.292	d__Bacteria;p__Bacteroidota;c__Bacteroidia;o__Bacteroidales;f__Bacteroidaceae;g__Prevotella;s__	d__Bacteria	p__Bacteroidota	c__Bacteroidia	o__Bacteroidales	f__Bacteroidaceae	g__Prevotella	s__	D01_KMJN_T2106131982_bin.292_contig_000770_4_1	CE4_e140	CE4:231	-	-
SGB_10	D01_KMJN_T2106131982_bin.39	d__Bacteria;p__Bacteroidota;c__Bacteroidia;o__Bacteroidales;f__Paludibacteraceae;g__RF16;s__	d__Bacteria	p__Bacteroidota	c__Bacteroidia	o__Bacteroidales	f__Paludibacteraceae	g__RF16	s__	D01_KMJN_T2106131982_bin.39_contig_000002_2_1	GH5_e100	GH5_46:45	3.2.1.4:1	beta-glucan
SGB_10	D01_KMJN_T2106131982_bin.39	d__Bacteria;p__Bacteroidota;c__Bacteroidia;o__Bacteroidales;f__Paludibacteraceae;g__RF16;s__	d__Bacteria	p__Bacteroidota	c__Bacteroidia	o__Bacteroidales	f__Paludibacteraceae	g__RF16	s__	D01_KMJN_T2106131982_bin.39_contig_000007_14_1	CE1_e22	CE1:6|CBM48:2|CE0:2	-	-
SGB_10	D01_KMJN_T2106131982_bin.39	d__Bacteria;p__Bacteroidota;c__Bacteroidia;o__Bacteroidales;f__Paludibacteraceae;g__RF16;s__	d__Bacteria	p__Bacteroidota	c__Bacteroidia	o__Bacteroidales	f__Paludibacteraceae	g__RF16	s__	D01_KMJN_T2106131982_bin.39_contig_000008_11_1	GT2	GT2:377	-	-
SGB_10	D01_KMJN_T2106131982_bin.39	d__Bacteria;p__Bacteroidota;c__Bacteroidia;o__Bacteroidales;f__Paludibacteraceae;g__RF16;s__	d__Bacteria	p__Bacteroidota	c__Bacteroidia	o__Bacteroidales	f__Paludibacteraceae	g__RF16	s__	D01_KMJN_T2106131982_bin.39_contig_000012_4_1	GT5_e28	GT5:878	-	-
SGB_10	D01_KMJN_T2106131982_bin.39	d__Bacteria;p__Bacteroidota;c__Bacteroidia;o__Bacteroidales;f__Paludibacteraceae;g__RF16;s__	d__Bacteria	p__Bacteroidota	c__Bacteroidia	o__Bacteroidales	f__Paludibacteraceae	g__RF16	s__	D01_KMJN_T2106131982_bin.39_contig_000012_61_1	CE11_e18	CE11:339	-	-
SGB_10	D01_KMJN_T2106131982_bin.39	d__Bacteria;p__Bacteroidota;c__Bacteroidia;o__Bacteroidales;f__Paludibacteraceae;g__RF16;s__	d__Bacteria	p__Bacteroidota	c__Bacteroidia	o__Bacteroidales	f__Paludibacteraceae	g__RF16	s__	D01_KMJN_T2106131982_bin.39_contig_000018_53_1	GH5_e182	GH5_8:137|CBM13:36|CBM59:19|CBM35:17|CBM32:15|GH5:6|CBM3:6|CBM65:2|CBM37:1	3.2.1.78:16	beta-mannan
SGB_10	D01_KMJN_T2106131982_bin.39	d__Bacteria;p__Bacteroidota;c__Bacteroidia;o__Bacteroidales;f__Paludibacteraceae;g__RF16;s__	d__Bacteria	p__Bacteroidota	c__Bacteroidia	o__Bacteroidales	f__Paludibacteraceae	g__RF16	s__	D01_KMJN_T2106131982_bin.39_contig_000018_6_1	GT2	GT2:6	-	-
SGB_10	D01_KMJN_T2106131982_bin.39	d__Bacteria;p__Bacteroidota;c__Bacteroidia;o__Bacteroidales;f__Paludibacteraceae;g__RF16;s__	d__Bacteria	p__Bacteroidota	c__Bacteroidia	o__Bacteroidales	f__Paludibacteraceae	g__RF16	s__	D01_KMJN_T2106131982_bin.39_contig_000018_7_1	GT4_e1414	GT4:10	-	-
SGB_10	D01_KMJN_T2106131982_bin.39	d__Bacteria;p__Bacteroidota;c__Bacteroidia;o__Bacteroidales;f__Paludibacteraceae;g__RF16;s__	d__Bacteria	p__Bacteroidota	c__Bacteroidia	o__Bacteroidales	f__Paludibacteraceae	g__RF16	s__	D01_KMJN_T2106131982_bin.39_contig_000023_3_1	GH5_e182	GH5_8:137|CBM13:36|CBM59:19|CBM35:17|CBM32:15|GH5:6|CBM3:6|CBM65:2|CBM37:1	3.2.1.78:16	beta-mannan
SGB_10	D01_KMJN_T2106131982_bin.39	d__Bacteria;p__Bacteroidota;c__Bacteroidia;o__Bacteroidales;f__Paludibacteraceae;g__RF16;s__	d__Bacteria	p__Bacteroidota	c__Bacteroidia	o__Bacteroidales	f__Paludibacteraceae	g__RF16	s__	D01_KMJN_T2106131982_bin.39_contig_000023_3_1	GH5_e182	GH5_8:137|CBM13:36|CBM59:19|CBM35:17|CBM32:15|GH5:6|CBM3:6|CBM65:2|CBM37:1	3.2.1.78:16	beta-mannan
SGB_10	D01_KMJN_T2106131982_bin.39	d__Bacteria;p__Bacteroidota;c__Bacteroidia;o__Bacteroidales;f__Paludibacteraceae;g__RF16;s__	d__Bacteria	p__Bacteroidota	c__Bacteroidia	o__Bacteroidales	f__Paludibacteraceae	g__RF16	s__	D01_KMJN_T2106131982_bin.39_contig_000029_3_1	GH5_e141	GH5_4:49|CBM72:25|CBM65:1	3.2.1.4:17|3.2.1.-:10|3.2.1.8:2	beta-glucan, beta-mannan, xylan
SGB_10	D01_KMJN_T2106131982_bin.39	d__Bacteria;p__Bacteroidota;c__Bacteroidia;o__Bacteroidales;f__Paludibacteraceae;g__RF16;s__	d__Bacteria	p__Bacteroidota	c__Bacteroidia	o__Bacteroidales	f__Paludibacteraceae	g__RF16	s__	D01_KMJN_T2106131982_bin.39_contig_000029_3_1	GH5_e141	GH5_4:49|CBM72:25|CBM65:1	3.2.1.4:17|3.2.1.-:10|3.2.1.8:2	beta-glucan, beta-mannan, xylan
SGB_10	D01_KMJN_T2106131982_bin.39	d__Bacteria;p__Bacteroidota;c__Bacteroidia;o__Bacteroidales;f__Paludibacteraceae;g__RF16;s__	d__Bacteria	p__Bacteroidota	c__Bacteroidia	o__Bacteroidales	f__Paludibacteraceae	g__RF16	s__	D01_KMJN_T2106131982_bin.39_contig_000029_7_1	GH13_e95	GH13_14:318|CBM48:209|CBM41:64|CBM68:5|GH13:2|GH133:1	3.2.1.-:2|3.2.1.68:1|3.2.1.41:1	sucrose, starch, starch, starch
SGB_10	D01_KMJN_T2106131982_bin.39	d__Bacteria;p__Bacteroidota;c__Bacteroidia;o__Bacteroidales;f__Paludibacteraceae;g__RF16;s__	d__Bacteria	p__Bacteroidota	c__Bacteroidia	o__Bacteroidales	f__Paludibacteraceae	g__RF16	s__	D01_KMJN_T2106131982_bin.39_contig_000031_11_1	GH105_e41	GH105:313|CE8:1	3.2.1.-:1	pectin
SGB_10	D01_KMJN_T2106131982_bin.39	d__Bacteria;p__Bacteroidota;c__Bacteroidia;o__Bacteroidales;f__Paludibacteraceae;g__RF16;s__	d__Bacteria	p__Bacteroidota	c__Bacteroidia	o__Bacteroidales	f__Paludibacteraceae	g__RF16	s__	D01_KMJN_T2106131982_bin.39_contig_000032_1_1	PL1_e59	PL1:95|CBM77:53|PL9_1:10|CBM35:2|CBM37:1|CE8:1|PL1_5:1	-	-
SGB_10	D01_KMJN_T2106131982_bin.39	d__Bacteria;p__Bacteroidota;c__Bacteroidia;o__Bacteroidales;f__Paludibacteraceae;g__RF16;s__	d__Bacteria	p__Bacteroidota	c__Bacteroidia	o__Bacteroidales	f__Paludibacteraceae	g__RF16	s__	D01_KMJN_T2106131982_bin.39_contig_000032_8_1	GH57_e10	GH57:204	-	-
SGB_10	D01_KMJN_T2106131982_bin.39	d__Bacteria;p__Bacteroidota;c__Bacteroidia;o__Bacteroidales;f__Paludibacteraceae;g__RF16;s__	d__Bacteria	p__Bacteroidota	c__Bacteroidia	o__Bacteroidales	f__Paludibacteraceae	g__RF16	s__	D01_KMJN_T2106131982_bin.39_contig_000034_49_1	GT35_e7	GT35:1062|GT3:53	2.4.1.1:9	-
SGB_10	D01_KMJN_T2106131982_bin.39	d__Bacteria;p__Bacteroidota;c__Bacteroidia;o__Bacteroidales;f__Paludibacteraceae;g__RF16;s__	d__Bacteria	p__Bacteroidota	c__Bacteroidia	o__Bacteroidales	f__Paludibacteraceae	g__RF16	s__	D01_KMJN_T2106131982_bin.39_contig_000034_56_1	GH23_e996	GH23:98	-	-
SGB_10	D01_KMJN_T2106131982_bin.39	d__Bacteria;p__Bacteroidota;c__Bacteroidia;o__Bacteroidales;f__Paludibacteraceae;g__RF16;s__	d__Bacteria	p__Bacteroidota	c__Bacteroidia	o__Bacteroidales	f__Paludibacteraceae	g__RF16	s__	D01_KMJN_T2106131982_bin.39_contig_000035_2_1	GH13_e24	GH13:58	-	sucrose
SGB_10	D01_KMJN_T2106131982_bin.39	d__Bacteria;p__Bacteroidota;c__Bacteroidia;o__Bacteroidales;f__Paludibacteraceae;g__RF16;s__	d__Bacteria	p__Bacteroidota	c__Bacteroidia	o__Bacteroidales	f__Paludibacteraceae	g__RF16	s__	D01_KMJN_T2106131982_bin.39_contig_000035_4_1	GH53_e22	GH53:425|CBM61:12|GH35:1|CBM13:1|CBM10:1|CBM60:1|CBM32:1	3.2.1.89:3	arabinogalactan protein
SGB_10	D01_KMJN_T2106131982_bin.39	d__Bacteria;p__Bacteroidota;c__Bacteroidia;o__Bacteroidales;f__Paludibacteraceae;g__RF16;s__	d__Bacteria	p__Bacteroidota	c__Bacteroidia	o__Bacteroidales	f__Paludibacteraceae	g__RF16	s__	D01_KMJN_T2106131982_bin.39_contig_000037_5_1	GH73_e68	GH73:550|CBM50:526	-	-
SGB_10	D01_KMJN_T2106131982_bin.39	d__Bacteria;p__Bacteroidota;c__Bacteroidia;o__Bacteroidales;f__Paludibacteraceae;g__RF16;s__	d__Bacteria	p__Bacteroidota	c__Bacteroidia	o__Bacteroidales	f__Paludibacteraceae	g__RF16	s__	D01_KMJN_T2106131982_bin.39_contig_000038_48_1	GT4_e3092	GT4:19	-	-
SGB_10	D01_KMJN_T2106131982_bin.39	d__Bacteria;p__Bacteroidota;c__Bacteroidia;o__Bacteroidales;f__Paludibacteraceae;g__RF16;s__	d__Bacteria	p__Bacteroidota	c__Bacteroidia	o__Bacteroidales	f__Paludibacteraceae	g__RF16	s__	D01_KMJN_T2106131982_bin.39_contig_000040_21_1	GT30_e38	GT30:395	-	-
SGB_10	D01_KMJN_T2106131982_bin.39	d__Bacteria;p__Bacteroidota;c__Bacteroidia;o__Bacteroidales;f__Paludibacteraceae;g__RF16;s__	d__Bacteria	p__Bacteroidota	c__Bacteroidia	o__Bacteroidales	f__Paludibacteraceae	g__RF16	s__	D01_KMJN_T2106131982_bin.39_contig_000040_3_1	GT4_e1167	GT4:35	-	-
SGB_10	D01_KMJN_T2106131982_bin.39	d__Bacteria;p__Bacteroidota;c__Bacteroidia;o__Bacteroidales;f__Paludibacteraceae;g__RF16;s__	d__Bacteria	p__Bacteroidota	c__Bacteroidia	o__Bacteroidales	f__Paludibacteraceae	g__RF16	s__	D01_KMJN_T2106131982_bin.39_contig_000040_9_1	GT100_e12	GT100:8	-	-
SGB_10	D01_KMJN_T2106131982_bin.39	d__Bacteria;p__Bacteroidota;c__Bacteroidia;o__Bacteroidales;f__Paludibacteraceae;g__RF16;s__	d__Bacteria	p__Bacteroidota	c__Bacteroidia	o__Bacteroidales	f__Paludibacteraceae	g__RF16	s__	D01_KMJN_T2106131982_bin.39_contig_000041_18_1	GT51_e160	GT51:316	-	-
SGB_10	D01_KMJN_T2106131982_bin.39	d__Bacteria;p__Bacteroidota;c__Bacteroidia;o__Bacteroidales;f__Paludibacteraceae;g__RF16;s__	d__Bacteria	p__Bacteroidota	c__Bacteroidia	o__Bacteroidales	f__Paludibacteraceae	g__RF16	s__	D01_KMJN_T2106131982_bin.39_contig_000046_16_1	GH128_e0	GH128:105|CBM32:1|CBM6:1	3.2.1.39:1	beta-glucan
SGB_10	D01_KMJN_T2106131982_bin.39	d__Bacteria;p__Bacteroidota;c__Bacteroidia;o__Bacteroidales;f__Paludibacteraceae;g__RF16;s__	d__Bacteria	p__Bacteroidota	c__Bacteroidia	o__Bacteroidales	f__Paludibacteraceae	g__RF16	s__	D01_KMJN_T2106131982_bin.39_contig_000046_21_1	GH149_e1	GH149:97	-	-
SGB_10	D01_KMJN_T2106131982_bin.39	d__Bacteria;p__Bacteroidota;c__Bacteroidia;o__Bacteroidales;f__Paludibacteraceae;g__RF16;s__	d__Bacteria	p__Bacteroidota	c__Bacteroidia	o__Bacteroidales	f__Paludibacteraceae	g__RF16	s__	D01_KMJN_T2106131982_bin.39_contig_000046_22_1	GH3_e1	GH3:5872|GH16:4|CBM6:2|GH144:1	3.2.1.21:20|3.2.1.-:6	beta-glucan, beta-glucan
SGB_10	D01_KMJN_T2106131982_bin.39	d__Bacteria;p__Bacteroidota;c__Bacteroidia;o__Bacteroidales;f__Paludibacteraceae;g__RF16;s__	d__Bacteria	p__Bacteroidota	c__Bacteroidia	o__Bacteroidales	f__Paludibacteraceae	g__RF16	s__	D01_KMJN_T2106131982_bin.39_contig_000046_25_1	CBM32_e159	CBM32:357|GH55:234|GH64:41|GH3:23|CBM13:12|GH16_3:8|GH158:6|CBM56:2|CBM6:2|GH141:2|GH20:2|GH28:2|GH5:1|GH12:1|GH128:1|CBM54:1|GH18:1|GH0:1|CBM57:1	3.2.1.-:10	host glycan
SGB_10	D01_KMJN_T2106131982_bin.39	d__Bacteria;p__Bacteroidota;c__Bacteroidia;o__Bacteroidales;f__Paludibacteraceae;g__RF16;s__	d__Bacteria	p__Bacteroidota	c__Bacteroidia	o__Bacteroidales	f__Paludibacteraceae	g__RF16	s__	D01_KMJN_T2106131982_bin.39_contig_000063_1_1	PL1_e102	PL1:45|CBM35:1	-	-
SGB_10	D01_KMJN_T2106131982_bin.39	d__Bacteria;p__Bacteroidota;c__Bacteroidia;o__Bacteroidales;f__Paludibacteraceae;g__RF16;s__	d__Bacteria	p__Bacteroidota	c__Bacteroidia	o__Bacteroidales	f__Paludibacteraceae	g__RF16	s__	D01_KMJN_T2106131982_bin.39_contig_000065_11_1	GH26_e61	GH26:77|GH5_7:3|GH3:1	3.2.1.100:2|3.2.1.-:1	beta-mannan, beta-mannan
SGB_10	D01_KMJN_T2106131982_bin.39	d__Bacteria;p__Bacteroidota;c__Bacteroidia;o__Bacteroidales;f__Paludibacteraceae;g__RF16;s__	d__Bacteria	p__Bacteroidota	c__Bacteroidia	o__Bacteroidales	f__Paludibacteraceae	g__RF16	s__	D01_KMJN_T2106131982_bin.39_contig_000065_13_1	GH94_e12	GH94:336	2.4.1.20:14|2.4.1.49:1	cellulose, cellulose
SGB_10	D01_KMJN_T2106131982_bin.39	d__Bacteria;p__Bacteroidota;c__Bacteroidia;o__Bacteroidales;f__Paludibacteraceae;g__RF16;s__	d__Bacteria	p__Bacteroidota	c__Bacteroidia	o__Bacteroidales	f__Paludibacteraceae	g__RF16	s__	D01_KMJN_T2106131982_bin.39_contig_000065_15_1	GH5_e58	GH5_4:17	3.2.1.4:2|3.2.1.151:1	beta-glucan, xyloglucan
SGB_10	D01_KMJN_T2106131982_bin.39	d__Bacteria;p__Bacteroidota;c__Bacteroidia;o__Bacteroidales;f__Paludibacteraceae;g__RF16;s__	d__Bacteria	p__Bacteroidota	c__Bacteroidia	o__Bacteroidales	f__Paludibacteraceae	g__RF16	s__	D01_KMJN_T2106131982_bin.39_contig_000065_6_1	GH27_e32	GH27:17	-	-
SGB_10	D01_KMJN_T2106131982_bin.39	d__Bacteria;p__Bacteroidota;c__Bacteroidia;o__Bacteroidales;f__Paludibacteraceae;g__RF16;s__	d__Bacteria	p__Bacteroidota	c__Bacteroidia	o__Bacteroidales	f__Paludibacteraceae	g__RF16	s__	D01_KMJN_T2106131982_bin.39_contig_000065_7_1	GH5_e6	GH5_7:84|GH26:3|CE7:1	3.2.1.-:1	beta-mannan
SGB_10	D01_KMJN_T2106131982_bin.39	d__Bacteria;p__Bacteroidota;c__Bacteroidia;o__Bacteroidales;f__Paludibacteraceae;g__RF16;s__	d__Bacteria	p__Bacteroidota	c__Bacteroidia	o__Bacteroidales	f__Paludibacteraceae	g__RF16	s__	D01_KMJN_T2106131982_bin.39_contig_000066_4_1	GT2	GT2:29	-	-
SGB_10	D01_KMJN_T2106131982_bin.39	d__Bacteria;p__Bacteroidota;c__Bacteroidia;o__Bacteroidales;f__Paludibacteraceae;g__RF16;s__	d__Bacteria	p__Bacteroidota	c__Bacteroidia	o__Bacteroidales	f__Paludibacteraceae	g__RF16	s__	D01_KMJN_T2106131982_bin.39_contig_000075_1_1	GT2	GT2:65	-	-
SGB_10	D01_KMJN_T2106131982_bin.39	d__Bacteria;p__Bacteroidota;c__Bacteroidia;o__Bacteroidales;f__Paludibacteraceae;g__RF16;s__	d__Bacteria	p__Bacteroidota	c__Bacteroidia	o__Bacteroidales	f__Paludibacteraceae	g__RF16	s__	D01_KMJN_T2106131982_bin.39_contig_000080_15_1	GH13_e218	GH13:18	-	sucrose
SGB_10	D01_KMJN_T2106131982_bin.39	d__Bacteria;p__Bacteroidota;c__Bacteroidia;o__Bacteroidales;f__Paludibacteraceae;g__RF16;s__	d__Bacteria	p__Bacteroidota	c__Bacteroidia	o__Bacteroidales	f__Paludibacteraceae	g__RF16	s__	D01_KMJN_T2106131982_bin.39_contig_000083_2_1	GT2	GT2:387	-	-
SGB_10	D01_KMJN_T2106131982_bin.39	d__Bacteria;p__Bacteroidota;c__Bacteroidia;o__Bacteroidales;f__Paludibacteraceae;g__RF16;s__	d__Bacteria	p__Bacteroidota	c__Bacteroidia	o__Bacteroidales	f__Paludibacteraceae	g__RF16	s__	D01_KMJN_T2106131982_bin.39_contig_000085_3_1	GT2	GT2:11	-	-
SGB_10	D01_KMJN_T2106131982_bin.39	d__Bacteria;p__Bacteroidota;c__Bacteroidia;o__Bacteroidales;f__Paludibacteraceae;g__RF16;s__	d__Bacteria	p__Bacteroidota	c__Bacteroidia	o__Bacteroidales	f__Paludibacteraceae	g__RF16	s__	D01_KMJN_T2106131982_bin.39_contig_000085_5_1	GT2	GT2:59	-	-
SGB_10	D01_KMJN_T2106131982_bin.39	d__Bacteria;p__Bacteroidota;c__Bacteroidia;o__Bacteroidales;f__Paludibacteraceae;g__RF16;s__	d__Bacteria	p__Bacteroidota	c__Bacteroidia	o__Bacteroidales	f__Paludibacteraceae	g__RF16	s__	D01_KMJN_T2106131982_bin.39_contig_000086_1_1	GT2	GT2:15	-	-
SGB_10	D01_KMJN_T2106131982_bin.39	d__Bacteria;p__Bacteroidota;c__Bacteroidia;o__Bacteroidales;f__Paludibacteraceae;g__RF16;s__	d__Bacteria	p__Bacteroidota	c__Bacteroidia	o__Bacteroidales	f__Paludibacteraceae	g__RF16	s__	D01_KMJN_T2106131982_bin.39_contig_000091_2_1	CBM56_e2	CBM56:24|GH16_3:24|CBM32:1	3.2.1.39:1	beta-glucan
SGB_10	D01_KMJN_T2106131982_bin.39	d__Bacteria;p__Bacteroidota;c__Bacteroidia;o__Bacteroidales;f__Paludibacteraceae;g__RF16;s__	d__Bacteria	p__Bacteroidota	c__Bacteroidia	o__Bacteroidales	f__Paludibacteraceae	g__RF16	s__	D01_KMJN_T2106131982_bin.39_contig_000097_7_1	PL1_e60	PL1_2:186|CE8:16|PL1:11|CBM6:4|CBM35:1|CBM88:1	4.2.2.2:3	pectin
SGB_10	D01_KMJN_T2106131982_bin.39	d__Bacteria;p__Bacteroidota;c__Bacteroidia;o__Bacteroidales;f__Paludibacteraceae;g__RF16;s__	d__Bacteria	p__Bacteroidota	c__Bacteroidia	o__Bacteroidales	f__Paludibacteraceae	g__RF16	s__	D01_KMJN_T2106131982_bin.39_contig_000097_8_1	GH28_e101	GH28:17	-	-
SGB_10	D01_KMJN_T2106131982_bin.39	d__Bacteria;p__Bacteroidota;c__Bacteroidia;o__Bacteroidales;f__Paludibacteraceae;g__RF16;s__	d__Bacteria	p__Bacteroidota	c__Bacteroidia	o__Bacteroidales	f__Paludibacteraceae	g__RF16	s__	D01_KMJN_T2106131982_bin.39_contig_000098_4_1	GH43_e65	GH43_35:15	-	-
SGB_10	D01_KMJN_T2106131982_bin.39	d__Bacteria;p__Bacteroidota;c__Bacteroidia;o__Bacteroidales;f__Paludibacteraceae;g__RF16;s__	d__Bacteria	p__Bacteroidota	c__Bacteroidia	o__Bacteroidales	f__Paludibacteraceae	g__RF16	s__	D01_KMJN_T2106131982_bin.39_contig_000102_28_1	GH5_e283	GH5:23|GH5_38:15	3.2.1.4:3|3.2.1.-:2	beta-glucan, beta-mannan
SGB_10	D01_KMJN_T2106131982_bin.39	d__Bacteria;p__Bacteroidota;c__Bacteroidia;o__Bacteroidales;f__Paludibacteraceae;g__RF16;s__	d__Bacteria	p__Bacteroidota	c__Bacteroidia	o__Bacteroidales	f__Paludibacteraceae	g__RF16	s__	D01_KMJN_T2106131982_bin.39_contig_000102_33_1	GT28_e59	GT28:14	-	-
SGB_10	D01_KMJN_T2106131982_bin.39	d__Bacteria;p__Bacteroidota;c__Bacteroidia;o__Bacteroidales;f__Paludibacteraceae;g__RF16;s__	d__Bacteria	p__Bacteroidota	c__Bacteroidia	o__Bacteroidales	f__Paludibacteraceae	g__RF16	s__	D01_KMJN_T2106131982_bin.39_contig_000106_11_1	CE4_e140	CE4:231	-	-
SGB_10	D01_KMJN_T2106131982_bin.39	d__Bacteria;p__Bacteroidota;c__Bacteroidia;o__Bacteroidales;f__Paludibacteraceae;g__RF16;s__	d__Bacteria	p__Bacteroidota	c__Bacteroidia	o__Bacteroidales	f__Paludibacteraceae	g__RF16	s__	D01_KMJN_T2106131982_bin.39_contig_000108_23_1	GT2	GT2:444	-	-
SGB_10	D01_KMJN_T2106131982_bin.39	d__Bacteria;p__Bacteroidota;c__Bacteroidia;o__Bacteroidales;f__Paludibacteraceae;g__RF16;s__	d__Bacteria	p__Bacteroidota	c__Bacteroidia	o__Bacteroidales	f__Paludibacteraceae	g__RF16	s__	D01_KMJN_T2106131982_bin.39_contig_000112_2_1	CBM32_e210	CBM32:14	-	host glycan
SGB_10	D01_KMJN_T2106131982_bin.39	d__Bacteria;p__Bacteroidota;c__Bacteroidia;o__Bacteroidales;f__Paludibacteraceae;g__RF16;s__	d__Bacteria	p__Bacteroidota	c__Bacteroidia	o__Bacteroidales	f__Paludibacteraceae	g__RF16	s__	D01_KMJN_T2106131982_bin.39_contig_000116_2_1	GT2	GT2:42	-	-
SGB_10	D01_KMJN_T2106131982_bin.39	d__Bacteria;p__Bacteroidota;c__Bacteroidia;o__Bacteroidales;f__Paludibacteraceae;g__RF16;s__	d__Bacteria	p__Bacteroidota	c__Bacteroidia	o__Bacteroidales	f__Paludibacteraceae	g__RF16	s__	D01_KMJN_T2106131982_bin.39_contig_000126_1_1	GH31_e66	GH31:125	3.2.1.177:1	xyloglucan
SGB_10	D01_KMJN_T2106131982_bin.39	d__Bacteria;p__Bacteroidota;c__Bacteroidia;o__Bacteroidales;f__Paludibacteraceae;g__RF16;s__	d__Bacteria	p__Bacteroidota	c__Bacteroidia	o__Bacteroidales	f__Paludibacteraceae	g__RF16	s__	D01_KMJN_T2106131982_bin.39_contig_000126_2_1	GH3_e165	GH3:569	3.2.1.21:33|3.2.1.37:3|3.2.1.-:3|3.2.1.74:1	beta-glucan, xylan, beta-glucan, beta-glucan
SGB_10	D01_KMJN_T2106131982_bin.39	d__Bacteria;p__Bacteroidota;c__Bacteroidia;o__Bacteroidales;f__Paludibacteraceae;g__RF16;s__	d__Bacteria	p__Bacteroidota	c__Bacteroidia	o__Bacteroidales	f__Paludibacteraceae	g__RF16	s__	D01_KMJN_T2106131982_bin.39_contig_000126_3_1	GH3_e0	GH3:1894|GH67:1|CBM6:1|CBM32:1	3.2.1.37:92|3.2.1.55:39|3.2.1.21:1|3.2.1.6:1|3.2.1.73:1	xylan, arabinan, beta-glucan, beta-glucan
SGB_10	D01_KMJN_T2106131982_bin.39	d__Bacteria;p__Bacteroidota;c__Bacteroidia;o__Bacteroidales;f__Paludibacteraceae;g__RF16;s__	d__Bacteria	p__Bacteroidota	c__Bacteroidia	o__Bacteroidales	f__Paludibacteraceae	g__RF16	s__	D01_KMJN_T2106131982_bin.39_contig_000127_1_1	GH53_e22	GH53:425|CBM61:12|GH35:1|CBM13:1|CBM10:1|CBM60:1|CBM32:1	3.2.1.89:3	arabinogalactan protein
SGB_10	D01_KMJN_T2106131982_bin.39	d__Bacteria;p__Bacteroidota;c__Bacteroidia;o__Bacteroidales;f__Paludibacteraceae;g__RF16;s__	d__Bacteria	p__Bacteroidota	c__Bacteroidia	o__Bacteroidales	f__Paludibacteraceae	g__RF16	s__	D01_KMJN_T2106131982_bin.39_contig_000131_8_1	GT51_e158	GT51:844	-	-
SGB_10	D01_KMJN_T2106131982_bin.39	d__Bacteria;p__Bacteroidota;c__Bacteroidia;o__Bacteroidales;f__Paludibacteraceae;g__RF16;s__	d__Bacteria	p__Bacteroidota	c__Bacteroidia	o__Bacteroidales	f__Paludibacteraceae	g__RF16	s__	D01_KMJN_T2106131982_bin.39_contig_000134_1_1	GT2	GT2:22	-	-
SGB_10	D01_KMJN_T2106131982_bin.39	d__Bacteria;p__Bacteroidota;c__Bacteroidia;o__Bacteroidales;f__Paludibacteraceae;g__RF16;s__	d__Bacteria	p__Bacteroidota	c__Bacteroidia	o__Bacteroidales	f__Paludibacteraceae	g__RF16	s__	D01_KMJN_T2106131982_bin.39_contig_000134_2_1	GT4_e3340	GT4:6	-	-
SGB_10	D01_KMJN_T2106131982_bin.39	d__Bacteria;p__Bacteroidota;c__Bacteroidia;o__Bacteroidales;f__Paludibacteraceae;g__RF16;s__	d__Bacteria	p__Bacteroidota	c__Bacteroidia	o__Bacteroidales	f__Paludibacteraceae	g__RF16	s__	D01_KMJN_T2106131982_bin.39_contig_000156_4_1	GH5_e182	GH5_8:137|CBM13:36|CBM59:19|CBM35:17|CBM32:15|GH5:6|CBM3:6|CBM65:2|CBM37:1	3.2.1.78:16	beta-mannan
SGB_10	D01_KMJN_T2106131982_bin.39	d__Bacteria;p__Bacteroidota;c__Bacteroidia;o__Bacteroidales;f__Paludibacteraceae;g__RF16;s__	d__Bacteria	p__Bacteroidota	c__Bacteroidia	o__Bacteroidales	f__Paludibacteraceae	g__RF16	s__	D01_KMJN_T2106131982_bin.39_contig_000006_4_1	GT2	GT2:12	-	-
SGB_10	D01_KMJN_T2106131982_bin.39	d__Bacteria;p__Bacteroidota;c__Bacteroidia;o__Bacteroidales;f__Paludibacteraceae;g__RF16;s__	d__Bacteria	p__Bacteroidota	c__Bacteroidia	o__Bacteroidales	f__Paludibacteraceae	g__RF16	s__	D01_KMJN_T2106131982_bin.39_contig_000012_39_1	GH13_e113	GH13_38:338|GH13:1	3.2.1.20:2	sucrose, starch
SGB_10	D01_KMJN_T2106131982_bin.39	d__Bacteria;p__Bacteroidota;c__Bacteroidia;o__Bacteroidales;f__Paludibacteraceae;g__RF16;s__	d__Bacteria	p__Bacteroidota	c__Bacteroidia	o__Bacteroidales	f__Paludibacteraceae	g__RF16	s__	D01_KMJN_T2106131982_bin.39_contig_000018_12_1	GH46_e9	GH46:457|CBM32:16|CBM13:15|CBM47:1	3.2.1.132:10	chitosan
SGB_10	D01_KMJN_T2106131982_bin.39	d__Bacteria;p__Bacteroidota;c__Bacteroidia;o__Bacteroidales;f__Paludibacteraceae;g__RF16;s__	d__Bacteria	p__Bacteroidota	c__Bacteroidia	o__Bacteroidales	f__Paludibacteraceae	g__RF16	s__	D01_KMJN_T2106131982_bin.39_contig_000018_13_1	GH53_e4	GH53:65|GH2:6|CBM35:2|CBM10:1|CBM88:1	-	-
SGB_10	D01_KMJN_T2106131982_bin.39	d__Bacteria;p__Bacteroidota;c__Bacteroidia;o__Bacteroidales;f__Paludibacteraceae;g__RF16;s__	d__Bacteria	p__Bacteroidota	c__Bacteroidia	o__Bacteroidales	f__Paludibacteraceae	g__RF16	s__	D01_KMJN_T2106131982_bin.39_contig_000018_36_1	PL1_e30	PL1_2:88|CE8:41|PL1:16|CBM35:1	-	-
SGB_10	D01_KMJN_T2106131982_bin.39	d__Bacteria;p__Bacteroidota;c__Bacteroidia;o__Bacteroidales;f__Paludibacteraceae;g__RF16;s__	d__Bacteria	p__Bacteroidota	c__Bacteroidia	o__Bacteroidales	f__Paludibacteraceae	g__RF16	s__	D01_KMJN_T2106131982_bin.39_contig_000018_49_1	GH130_e6	GH130:437|CE2:1	2.4.1.281:5	beta-mannan
SGB_10	D01_KMJN_T2106131982_bin.39	d__Bacteria;p__Bacteroidota;c__Bacteroidia;o__Bacteroidales;f__Paludibacteraceae;g__RF16;s__	d__Bacteria	p__Bacteroidota	c__Bacteroidia	o__Bacteroidales	f__Paludibacteraceae	g__RF16	s__	D01_KMJN_T2106131982_bin.39_contig_000018_52_1	GH26_e89	GH26:12	-	-
SGB_10	D01_KMJN_T2106131982_bin.39	d__Bacteria;p__Bacteroidota;c__Bacteroidia;o__Bacteroidales;f__Paludibacteraceae;g__RF16;s__	d__Bacteria	p__Bacteroidota	c__Bacteroidia	o__Bacteroidales	f__Paludibacteraceae	g__RF16	s__	D01_KMJN_T2106131982_bin.39_contig_000018_8_1	GT2	GT2:10	-	-
SGB_10	D01_KMJN_T2106131982_bin.39	d__Bacteria;p__Bacteroidota;c__Bacteroidia;o__Bacteroidales;f__Paludibacteraceae;g__RF16;s__	d__Bacteria	p__Bacteroidota	c__Bacteroidia	o__Bacteroidales	f__Paludibacteraceae	g__RF16	s__	D01_KMJN_T2106131982_bin.39_contig_000018_9_1	GT2	GT2:22	-	-
SGB_10	D01_KMJN_T2106131982_bin.39	d__Bacteria;p__Bacteroidota;c__Bacteroidia;o__Bacteroidales;f__Paludibacteraceae;g__RF16;s__	d__Bacteria	p__Bacteroidota	c__Bacteroidia	o__Bacteroidales	f__Paludibacteraceae	g__RF16	s__	D01_KMJN_T2106131982_bin.39_contig_000028_6_1	GT4_e2632	GT4:20	-	-
SGB_10	D01_KMJN_T2106131982_bin.39	d__Bacteria;p__Bacteroidota;c__Bacteroidia;o__Bacteroidales;f__Paludibacteraceae;g__RF16;s__	d__Bacteria	p__Bacteroidota	c__Bacteroidia	o__Bacteroidales	f__Paludibacteraceae	g__RF16	s__	D01_KMJN_T2106131982_bin.39_contig_000028_9_1	GT2	GT2:56	-	-
SGB_10	D01_KMJN_T2106131982_bin.39	d__Bacteria;p__Bacteroidota;c__Bacteroidia;o__Bacteroidales;f__Paludibacteraceae;g__RF16;s__	d__Bacteria	p__Bacteroidota	c__Bacteroidia	o__Bacteroidales	f__Paludibacteraceae	g__RF16	s__	D01_KMJN_T2106131982_bin.39_contig_000029_2_1	GH5_e141	GH5_4:49|CBM72:25|CBM65:1	3.2.1.4:17|3.2.1.-:10|3.2.1.8:2	beta-glucan, beta-mannan, xylan
SGB_10	D01_KMJN_T2106131982_bin.39	d__Bacteria;p__Bacteroidota;c__Bacteroidia;o__Bacteroidales;f__Paludibacteraceae;g__RF16;s__	d__Bacteria	p__Bacteroidota	c__Bacteroidia	o__Bacteroidales	f__Paludibacteraceae	g__RF16	s__	D01_KMJN_T2106131982_bin.39_contig_000031_2_1	GH23_e209	CBM50:31|GH23:31	-	-
SGB_10	D01_KMJN_T2106131982_bin.39	d__Bacteria;p__Bacteroidota;c__Bacteroidia;o__Bacteroidales;f__Paludibacteraceae;g__RF16;s__	d__Bacteria	p__Bacteroidota	c__Bacteroidia	o__Bacteroidales	f__Paludibacteraceae	g__RF16	s__	D01_KMJN_T2106131982_bin.39_contig_000031_2_1	CBM50_e207	CBM50:163|GH23:159	-	chitin, peptidoglycan
SGB_10	D01_KMJN_T2106131982_bin.39	d__Bacteria;p__Bacteroidota;c__Bacteroidia;o__Bacteroidales;f__Paludibacteraceae;g__RF16;s__	d__Bacteria	p__Bacteroidota	c__Bacteroidia	o__Bacteroidales	f__Paludibacteraceae	g__RF16	s__	D01_KMJN_T2106131982_bin.39_contig_000032_6_1	GH133_e1	GH133:236	-	-
SGB_10	D01_KMJN_T2106131982_bin.39	d__Bacteria;p__Bacteroidota;c__Bacteroidia;o__Bacteroidales;f__Paludibacteraceae;g__RF16;s__	d__Bacteria	p__Bacteroidota	c__Bacteroidia	o__Bacteroidales	f__Paludibacteraceae	g__RF16	s__	D01_KMJN_T2106131982_bin.39_contig_000032_7_1	GT4_e602	GT4:97	-	-
SGB_10	D01_KMJN_T2106131982_bin.39	d__Bacteria;p__Bacteroidota;c__Bacteroidia;o__Bacteroidales;f__Paludibacteraceae;g__RF16;s__	d__Bacteria	p__Bacteroidota	c__Bacteroidia	o__Bacteroidales	f__Paludibacteraceae	g__RF16	s__	D01_KMJN_T2106131982_bin.39_contig_000033_4_1	CBM48_e32	CBM48:1020|GH13_8:992|GH13:3|GT4:2|GH28:2	2.4.1.18:166	glycogen
SGB_10	D01_KMJN_T2106131982_bin.39	d__Bacteria;p__Bacteroidota;c__Bacteroidia;o__Bacteroidales;f__Paludibacteraceae;g__RF16;s__	d__Bacteria	p__Bacteroidota	c__Bacteroidia	o__Bacteroidales	f__Paludibacteraceae	g__RF16	s__	D01_KMJN_T2106131982_bin.39_contig_000033_4_1	GH13_e20	GH13_8:470|CBM48:339|GH13:16|GT4:1|GH28:1	2.4.1.18:50	sucrose, alpha-glucan
SGB_10	D01_KMJN_T2106131982_bin.39	d__Bacteria;p__Bacteroidota;c__Bacteroidia;o__Bacteroidales;f__Paludibacteraceae;g__RF16;s__	d__Bacteria	p__Bacteroidota	c__Bacteroidia	o__Bacteroidales	f__Paludibacteraceae	g__RF16	s__	D01_KMJN_T2106131982_bin.39_contig_000034_46_1	GT3_e2	GT3:273|GT35:70	-	-
SGB_10	D01_KMJN_T2106131982_bin.39	d__Bacteria;p__Bacteroidota;c__Bacteroidia;o__Bacteroidales;f__Paludibacteraceae;g__RF16;s__	d__Bacteria	p__Bacteroidota	c__Bacteroidia	o__Bacteroidales	f__Paludibacteraceae	g__RF16	s__	D01_KMJN_T2106131982_bin.39_contig_000034_67_1	GT19_e2	GT19:889	-	-
SGB_10	D01_KMJN_T2106131982_bin.39	d__Bacteria;p__Bacteroidota;c__Bacteroidia;o__Bacteroidales;f__Paludibacteraceae;g__RF16;s__	d__Bacteria	p__Bacteroidota	c__Bacteroidia	o__Bacteroidales	f__Paludibacteraceae	g__RF16	s__	D01_KMJN_T2106131982_bin.39_contig_000035_3_1	GH2_e137	GH2:343|CBM32:1|CBM67:1	3.2.1.23:2	beta-galactan
SGB_10	D01_KMJN_T2106131982_bin.39	d__Bacteria;p__Bacteroidota;c__Bacteroidia;o__Bacteroidales;f__Paludibacteraceae;g__RF16;s__	d__Bacteria	p__Bacteroidota	c__Bacteroidia	o__Bacteroidales	f__Paludibacteraceae	g__RF16	s__	D01_KMJN_T2106131982_bin.39_contig_000039_8_1	GH25_e21	GH25:30	-	-
SGB_10	D01_KMJN_T2106131982_bin.39	d__Bacteria;p__Bacteroidota;c__Bacteroidia;o__Bacteroidales;f__Paludibacteraceae;g__RF16;s__	d__Bacteria	p__Bacteroidota	c__Bacteroidia	o__Bacteroidales	f__Paludibacteraceae	g__RF16	s__	D01_KMJN_T2106131982_bin.39_contig_000040_10_1	GT4_e1212	GT4:5	-	-
SGB_10	D01_KMJN_T2106131982_bin.39	d__Bacteria;p__Bacteroidota;c__Bacteroidia;o__Bacteroidales;f__Paludibacteraceae;g__RF16;s__	d__Bacteria	p__Bacteroidota	c__Bacteroidia	o__Bacteroidales	f__Paludibacteraceae	g__RF16	s__	D01_KMJN_T2106131982_bin.39_contig_000040_11_1	GT2	GT2:10	-	-
SGB_10	D01_KMJN_T2106131982_bin.39	d__Bacteria;p__Bacteroidota;c__Bacteroidia;o__Bacteroidales;f__Paludibacteraceae;g__RF16;s__	d__Bacteria	p__Bacteroidota	c__Bacteroidia	o__Bacteroidales	f__Paludibacteraceae	g__RF16	s__	D01_KMJN_T2106131982_bin.39_contig_000040_15_1	GH43_e0	GH43_10:1191|GH43_12:66|GH28:13|GH43:5	3.2.1.55:2|3.2.1.37:1	xylan, xylan
SGB_10	D01_KMJN_T2106131982_bin.39	d__Bacteria;p__Bacteroidota;c__Bacteroidia;o__Bacteroidales;f__Paludibacteraceae;g__RF16;s__	d__Bacteria	p__Bacteroidota	c__Bacteroidia	o__Bacteroidales	f__Paludibacteraceae	g__RF16	s__	D01_KMJN_T2106131982_bin.39_contig_000040_15_1	CBM91_e10	CBM91:1294|GH43_10:1290|GH43:2|CBM6:1	-	xylan
SGB_10	D01_KMJN_T2106131982_bin.39	d__Bacteria;p__Bacteroidota;c__Bacteroidia;o__Bacteroidales;f__Paludibacteraceae;g__RF16;s__	d__Bacteria	p__Bacteroidota	c__Bacteroidia	o__Bacteroidales	f__Paludibacteraceae	g__RF16	s__	D01_KMJN_T2106131982_bin.39_contig_000040_15_1	CBM91_e10	CBM91:1294|GH43_10:1290|GH43:2|CBM6:1	-	xylan
SGB_10	D01_KMJN_T2106131982_bin.39	d__Bacteria;p__Bacteroidota;c__Bacteroidia;o__Bacteroidales;f__Paludibacteraceae;g__RF16;s__	d__Bacteria	p__Bacteroidota	c__Bacteroidia	o__Bacteroidales	f__Paludibacteraceae	g__RF16	s__	D01_KMJN_T2106131982_bin.39_contig_000046_15_1	GH16_e305	GH16_3:21	-	-
SGB_10	D01_KMJN_T2106131982_bin.39	d__Bacteria;p__Bacteroidota;c__Bacteroidia;o__Bacteroidales;f__Paludibacteraceae;g__RF16;s__	d__Bacteria	p__Bacteroidota	c__Bacteroidia	o__Bacteroidales	f__Paludibacteraceae	g__RF16	s__	D01_KMJN_T2106131982_bin.39_contig_000046_17_1	GH16_e304	GH16_3:29|CBM32:17|CBM6:11|GH128:11|GH16:1	3.2.1.39:3	beta-glucan
SGB_10	D01_KMJN_T2106131982_bin.39	d__Bacteria;p__Bacteroidota;c__Bacteroidia;o__Bacteroidales;f__Paludibacteraceae;g__RF16;s__	d__Bacteria	p__Bacteroidota	c__Bacteroidia	o__Bacteroidales	f__Paludibacteraceae	g__RF16	s__	D01_KMJN_T2106131982_bin.39_contig_000046_19_1	GH16_e6	GH16_3:20	3.2.1.6:2	beta-glucan
SGB_10	D01_KMJN_T2106131982_bin.39	d__Bacteria;p__Bacteroidota;c__Bacteroidia;o__Bacteroidales;f__Paludibacteraceae;g__RF16;s__	d__Bacteria	p__Bacteroidota	c__Bacteroidia	o__Bacteroidales	f__Paludibacteraceae	g__RF16	s__	D01_KMJN_T2106131982_bin.39_contig_000047_14_1	GT2	GT2:8	-	-
SGB_10	D01_KMJN_T2106131982_bin.39	d__Bacteria;p__Bacteroidota;c__Bacteroidia;o__Bacteroidales;f__Paludibacteraceae;g__RF16;s__	d__Bacteria	p__Bacteroidota	c__Bacteroidia	o__Bacteroidales	f__Paludibacteraceae	g__RF16	s__	D01_KMJN_T2106131982_bin.39_contig_000048_1_1	CBM32_e210	CBM32:14	-	host glycan
SGB_10	D01_KMJN_T2106131982_bin.39	d__Bacteria;p__Bacteroidota;c__Bacteroidia;o__Bacteroidales;f__Paludibacteraceae;g__RF16;s__	d__Bacteria	p__Bacteroidota	c__Bacteroidia	o__Bacteroidales	f__Paludibacteraceae	g__RF16	s__	D01_KMJN_T2106131982_bin.39_contig_000048_39_1	CBM32_e232	CBM32:39	-	host glycan
SGB_10	D01_KMJN_T2106131982_bin.39	d__Bacteria;p__Bacteroidota;c__Bacteroidia;o__Bacteroidales;f__Paludibacteraceae;g__RF16;s__	d__Bacteria	p__Bacteroidota	c__Bacteroidia	o__Bacteroidales	f__Paludibacteraceae	g__RF16	s__	D01_KMJN_T2106131982_bin.39_contig_000048_46_1	GH29_e82	GH29:196	-	-
SGB_10	D01_KMJN_T2106131982_bin.39	d__Bacteria;p__Bacteroidota;c__Bacteroidia;o__Bacteroidales;f__Paludibacteraceae;g__RF16;s__	d__Bacteria	p__Bacteroidota	c__Bacteroidia	o__Bacteroidales	f__Paludibacteraceae	g__RF16	s__	D01_KMJN_T2106131982_bin.39_contig_000048_4_1	CE1_e22	CE1:6|CBM48:2|CE0:2	-	-
SGB_10	D01_KMJN_T2106131982_bin.39	d__Bacteria;p__Bacteroidota;c__Bacteroidia;o__Bacteroidales;f__Paludibacteraceae;g__RF16;s__	d__Bacteria	p__Bacteroidota	c__Bacteroidia	o__Bacteroidales	f__Paludibacteraceae	g__RF16	s__	D01_KMJN_T2106131982_bin.39_contig_000048_54_1	GH97_e1	GH97:229	3.2.1.22:1	alpha-glucan
SGB_10	D01_KMJN_T2106131982_bin.39	d__Bacteria;p__Bacteroidota;c__Bacteroidia;o__Bacteroidales;f__Paludibacteraceae;g__RF16;s__	d__Bacteria	p__Bacteroidota	c__Bacteroidia	o__Bacteroidales	f__Paludibacteraceae	g__RF16	s__	D01_KMJN_T2106131982_bin.39_contig_000048_5_1	GT4_e1889	GT4:11	-	-
SGB_10	D01_KMJN_T2106131982_bin.39	d__Bacteria;p__Bacteroidota;c__Bacteroidia;o__Bacteroidales;f__Paludibacteraceae;g__RF16;s__	d__Bacteria	p__Bacteroidota	c__Bacteroidia	o__Bacteroidales	f__Paludibacteraceae	g__RF16	s__	D01_KMJN_T2106131982_bin.39_contig_000048_66_1	GH77_e22	GH77:485|CBM20:400	2.4.1.25:5	starch
SGB_10	D01_KMJN_T2106131982_bin.39	d__Bacteria;p__Bacteroidota;c__Bacteroidia;o__Bacteroidales;f__Paludibacteraceae;g__RF16;s__	d__Bacteria	p__Bacteroidota	c__Bacteroidia	o__Bacteroidales	f__Paludibacteraceae	g__RF16	s__	D01_KMJN_T2106131982_bin.39_contig_000057_1_1	GT2	GT2:42	-	-
SGB_10	D01_KMJN_T2106131982_bin.39	d__Bacteria;p__Bacteroidota;c__Bacteroidia;o__Bacteroidales;f__Paludibacteraceae;g__RF16;s__	d__Bacteria	p__Bacteroidota	c__Bacteroidia	o__Bacteroidales	f__Paludibacteraceae	g__RF16	s__	D01_KMJN_T2106131982_bin.39_contig_000057_2_1	GT2	GT2:10	-	-
SGB_10	D01_KMJN_T2106131982_bin.39	d__Bacteria;p__Bacteroidota;c__Bacteroidia;o__Bacteroidales;f__Paludibacteraceae;g__RF16;s__	d__Bacteria	p__Bacteroidota	c__Bacteroidia	o__Bacteroidales	f__Paludibacteraceae	g__RF16	s__	D01_KMJN_T2106131982_bin.39_contig_000058_2_1	CE8_e50	CE8:34|PL1_2:16|CBM6:4|PL9_1:1|CBM35:1|CBM88:1	-	-
SGB_10	D01_KMJN_T2106131982_bin.39	d__Bacteria;p__Bacteroidota;c__Bacteroidia;o__Bacteroidales;f__Paludibacteraceae;g__RF16;s__	d__Bacteria	p__Bacteroidota	c__Bacteroidia	o__Bacteroidales	f__Paludibacteraceae	g__RF16	s__	D01_KMJN_T2106131982_bin.39_contig_000058_30_1	GH28_e64	GH28:285|CE12:17|PL9_1:2	3.2.1.67:1	pectin
SGB_10	D01_KMJN_T2106131982_bin.39	d__Bacteria;p__Bacteroidota;c__Bacteroidia;o__Bacteroidales;f__Paludibacteraceae;g__RF16;s__	d__Bacteria	p__Bacteroidota	c__Bacteroidia	o__Bacteroidales	f__Paludibacteraceae	g__RF16	s__	D01_KMJN_T2106131982_bin.39_contig_000058_3_1	CE8_e54	CE8:12|GH28:1|PL9_1:1|CBM77:1|PL1:1	-	-
SGB_10	D01_KMJN_T2106131982_bin.39	d__Bacteria;p__Bacteroidota;c__Bacteroidia;o__Bacteroidales;f__Paludibacteraceae;g__RF16;s__	d__Bacteria	p__Bacteroidota	c__Bacteroidia	o__Bacteroidales	f__Paludibacteraceae	g__RF16	s__	D01_KMJN_T2106131982_bin.39_contig_000065_12_1	GH9_e26	GH9:428|GH10:4|CBM4:2|CBM6:2|CBM8:2|CBM32:1	3.2.1.4:17|3.2.1.-:3|3.2.1.151:2	cellulose, beta-glucan, beta-glucan
SGB_10	D01_KMJN_T2106131982_bin.39	d__Bacteria;p__Bacteroidota;c__Bacteroidia;o__Bacteroidales;f__Paludibacteraceae;g__RF16;s__	d__Bacteria	p__Bacteroidota	c__Bacteroidia	o__Bacteroidales	f__Paludibacteraceae	g__RF16	s__	D01_KMJN_T2106131982_bin.39_contig_000065_14_1	GH26_e89	GH26:12	-	-
SGB_10	D01_KMJN_T2106131982_bin.39	d__Bacteria;p__Bacteroidota;c__Bacteroidia;o__Bacteroidales;f__Paludibacteraceae;g__RF16;s__	d__Bacteria	p__Bacteroidota	c__Bacteroidia	o__Bacteroidales	f__Paludibacteraceae	g__RF16	s__	D01_KMJN_T2106131982_bin.39_contig_000065_5_1	GH2_e20	GH2:323|GH53:7|CBM32:1	-	-
SGB_10	D01_KMJN_T2106131982_bin.39	d__Bacteria;p__Bacteroidota;c__Bacteroidia;o__Bacteroidales;f__Paludibacteraceae;g__RF16;s__	d__Bacteria	p__Bacteroidota	c__Bacteroidia	o__Bacteroidales	f__Paludibacteraceae	g__RF16	s__	D01_KMJN_T2106131982_bin.39_contig_000065_8_1	CE20_e40	CE20:34	-	-
SGB_10	D01_KMJN_T2106131982_bin.39	d__Bacteria;p__Bacteroidota;c__Bacteroidia;o__Bacteroidales;f__Paludibacteraceae;g__RF16;s__	d__Bacteria	p__Bacteroidota	c__Bacteroidia	o__Bacteroidales	f__Paludibacteraceae	g__RF16	s__	D01_KMJN_T2106131982_bin.39_contig_000066_6_1	CE12_e30	CE12:134|CE8:55|CE0:21|PL10_1:1	-	-
SGB_10	D01_KMJN_T2106131982_bin.39	d__Bacteria;p__Bacteroidota;c__Bacteroidia;o__Bacteroidales;f__Paludibacteraceae;g__RF16;s__	d__Bacteria	p__Bacteroidota	c__Bacteroidia	o__Bacteroidales	f__Paludibacteraceae	g__RF16	s__	D01_KMJN_T2106131982_bin.39_contig_000067_8_1	CE1_e22	CE1:6|CBM48:2|CE0:2	-	-
SGB_10	D01_KMJN_T2106131982_bin.39	d__Bacteria;p__Bacteroidota;c__Bacteroidia;o__Bacteroidales;f__Paludibacteraceae;g__RF16;s__	d__Bacteria	p__Bacteroidota	c__Bacteroidia	o__Bacteroidales	f__Paludibacteraceae	g__RF16	s__	D01_KMJN_T2106131982_bin.39_contig_000073_2_1	GH25_e21	GH25:30	-	-
SGB_10	D01_KMJN_T2106131982_bin.39	d__Bacteria;p__Bacteroidota;c__Bacteroidia;o__Bacteroidales;f__Paludibacteraceae;g__RF16;s__	d__Bacteria	p__Bacteroidota	c__Bacteroidia	o__Bacteroidales	f__Paludibacteraceae	g__RF16	s__	D01_KMJN_T2106131982_bin.39_contig_000073_2_1	GH25_e21	GH25:30	-	-
SGB_10	D01_KMJN_T2106131982_bin.39	d__Bacteria;p__Bacteroidota;c__Bacteroidia;o__Bacteroidales;f__Paludibacteraceae;g__RF16;s__	d__Bacteria	p__Bacteroidota	c__Bacteroidia	o__Bacteroidales	f__Paludibacteraceae	g__RF16	s__	D01_KMJN_T2106131982_bin.39_contig_000078_2_1	GH51_e19	GH51:1621	3.2.1.55:27	arabinan
SGB_10	D01_KMJN_T2106131982_bin.39	d__Bacteria;p__Bacteroidota;c__Bacteroidia;o__Bacteroidales;f__Paludibacteraceae;g__RF16;s__	d__Bacteria	p__Bacteroidota	c__Bacteroidia	o__Bacteroidales	f__Paludibacteraceae	g__RF16	s__	D01_KMJN_T2106131982_bin.39_contig_000080_14_1	GH13_e218	GH13:18	-	sucrose
SGB_10	D01_KMJN_T2106131982_bin.39	d__Bacteria;p__Bacteroidota;c__Bacteroidia;o__Bacteroidales;f__Paludibacteraceae;g__RF16;s__	d__Bacteria	p__Bacteroidota	c__Bacteroidia	o__Bacteroidales	f__Paludibacteraceae	g__RF16	s__	D01_KMJN_T2106131982_bin.39_contig_000080_17_1	GH13_e156	GH13:242|CBM48:233|GH13_30:1	-	sucrose
SGB_10	D01_KMJN_T2106131982_bin.39	d__Bacteria;p__Bacteroidota;c__Bacteroidia;o__Bacteroidales;f__Paludibacteraceae;g__RF16;s__	d__Bacteria	p__Bacteroidota	c__Bacteroidia	o__Bacteroidales	f__Paludibacteraceae	g__RF16	s__	D01_KMJN_T2106131982_bin.39_contig_000083_16_1	GH13_e235	GH13:102	3.2.1.1:1	sucrose, starch
SGB_10	D01_KMJN_T2106131982_bin.39	d__Bacteria;p__Bacteroidota;c__Bacteroidia;o__Bacteroidales;f__Paludibacteraceae;g__RF16;s__	d__Bacteria	p__Bacteroidota	c__Bacteroidia	o__Bacteroidales	f__Paludibacteraceae	g__RF16	s__	D01_KMJN_T2106131982_bin.39_contig_000085_2_1	GT2	GT2:15|GT32:1	-	-
SGB_10	D01_KMJN_T2106131982_bin.39	d__Bacteria;p__Bacteroidota;c__Bacteroidia;o__Bacteroidales;f__Paludibacteraceae;g__RF16;s__	d__Bacteria	p__Bacteroidota	c__Bacteroidia	o__Bacteroidales	f__Paludibacteraceae	g__RF16	s__	D01_KMJN_T2106131982_bin.39_contig_000085_4_1	GT2	GT2:9	-	-
SGB_10	D01_KMJN_T2106131982_bin.39	d__Bacteria;p__Bacteroidota;c__Bacteroidia;o__Bacteroidales;f__Paludibacteraceae;g__RF16;s__	d__Bacteria	p__Bacteroidota	c__Bacteroidia	o__Bacteroidales	f__Paludibacteraceae	g__RF16	s__	D01_KMJN_T2106131982_bin.39_contig_000089_9_1	CE1_e22	CE1:6|CBM48:2|CE0:2	-	-
SGB_10	D01_KMJN_T2106131982_bin.39	d__Bacteria;p__Bacteroidota;c__Bacteroidia;o__Bacteroidales;f__Paludibacteraceae;g__RF16;s__	d__Bacteria	p__Bacteroidota	c__Bacteroidia	o__Bacteroidales	f__Paludibacteraceae	g__RF16	s__	D01_KMJN_T2106131982_bin.39_contig_000093_4_1	GH105_e41	GH105:313|CE8:1	3.2.1.-:1	pectin
SGB_10	D01_KMJN_T2106131982_bin.39	d__Bacteria;p__Bacteroidota;c__Bacteroidia;o__Bacteroidales;f__Paludibacteraceae;g__RF16;s__	d__Bacteria	p__Bacteroidota	c__Bacteroidia	o__Bacteroidales	f__Paludibacteraceae	g__RF16	s__	D01_KMJN_T2106131982_bin.39_contig_000110_3_1	GT2	GT2:440|GT4:1	-	-
SGB_10	D01_KMJN_T2106131982_bin.39	d__Bacteria;p__Bacteroidota;c__Bacteroidia;o__Bacteroidales;f__Paludibacteraceae;g__RF16;s__	d__Bacteria	p__Bacteroidota	c__Bacteroidia	o__Bacteroidales	f__Paludibacteraceae	g__RF16	s__	D01_KMJN_T2106131982_bin.39_contig_000110_4_1	PL9_e20	PL9_1:159|PL9:34	-	-
SGB_10	D01_KMJN_T2106131982_bin.39	d__Bacteria;p__Bacteroidota;c__Bacteroidia;o__Bacteroidales;f__Paludibacteraceae;g__RF16;s__	d__Bacteria	p__Bacteroidota	c__Bacteroidia	o__Bacteroidales	f__Paludibacteraceae	g__RF16	s__	D01_KMJN_T2106131982_bin.39_contig_000115_13_1	GH26_e109	GH26:25	-	-
SGB_10	D01_KMJN_T2106131982_bin.39	d__Bacteria;p__Bacteroidota;c__Bacteroidia;o__Bacteroidales;f__Paludibacteraceae;g__RF16;s__	d__Bacteria	p__Bacteroidota	c__Bacteroidia	o__Bacteroidales	f__Paludibacteraceae	g__RF16	s__	D01_KMJN_T2106131982_bin.39_contig_000118_2_1	GH81_e8	GH81:19|CBM32:18|CBM38:15|CBM6:2	-	-
SGB_10	D01_KMJN_T2106131982_bin.39	d__Bacteria;p__Bacteroidota;c__Bacteroidia;o__Bacteroidales;f__Paludibacteraceae;g__RF16;s__	d__Bacteria	p__Bacteroidota	c__Bacteroidia	o__Bacteroidales	f__Paludibacteraceae	g__RF16	s__	D01_KMJN_T2106131982_bin.39_contig_000118_2_1	CBM32_e231	CBM32:42|GH2:32|GH64:26|CBM57:2|CBM6:1|GH0:1|CBM51:1|GH27:1|GH20:1	-	host glycan
SGB_10	D01_KMJN_T2106131982_bin.39	d__Bacteria;p__Bacteroidota;c__Bacteroidia;o__Bacteroidales;f__Paludibacteraceae;g__RF16;s__	d__Bacteria	p__Bacteroidota	c__Bacteroidia	o__Bacteroidales	f__Paludibacteraceae	g__RF16	s__	D01_KMJN_T2106131982_bin.39_contig_000118_2_1	CBM32_e184	CBM32:20|GH16_3:16|CBM6:11|GH128:11|GH141:1	-	host glycan
SGB_10	D01_KMJN_T2106131982_bin.39	d__Bacteria;p__Bacteroidota;c__Bacteroidia;o__Bacteroidales;f__Paludibacteraceae;g__RF16;s__	d__Bacteria	p__Bacteroidota	c__Bacteroidia	o__Bacteroidales	f__Paludibacteraceae	g__RF16	s__	D01_KMJN_T2106131982_bin.39_contig_000118_3_1	GH64_e5	GH64:23|CBM6:19|CBM13:8|CBM56:2|CBM52:1	-	-
SGB_10	D01_KMJN_T2106131982_bin.39	d__Bacteria;p__Bacteroidota;c__Bacteroidia;o__Bacteroidales;f__Paludibacteraceae;g__RF16;s__	d__Bacteria	p__Bacteroidota	c__Bacteroidia	o__Bacteroidales	f__Paludibacteraceae	g__RF16	s__	D01_KMJN_T2106131982_bin.39_contig_000125_3_1	PL1_e102	PL1:45|CBM35:1	-	-
SGB_10	D01_KMJN_T2106131982_bin.39	d__Bacteria;p__Bacteroidota;c__Bacteroidia;o__Bacteroidales;f__Paludibacteraceae;g__RF16;s__	d__Bacteria	p__Bacteroidota	c__Bacteroidia	o__Bacteroidales	f__Paludibacteraceae	g__RF16	s__	D01_KMJN_T2106131982_bin.39_contig_000126_4_1	GH5_e178	GH5_4:14|GH5_5:1	3.2.1.4:3|3.2.1.-:1	beta-glucan, beta-mannan
SGB_10	D01_KMJN_T2106131982_bin.39	d__Bacteria;p__Bacteroidota;c__Bacteroidia;o__Bacteroidales;f__Paludibacteraceae;g__RF16;s__	d__Bacteria	p__Bacteroidota	c__Bacteroidia	o__Bacteroidales	f__Paludibacteraceae	g__RF16	s__	D01_KMJN_T2106131982_bin.39_contig_000127_2_1	GH13_e210	GH13:20|GH13_16:3|CBM48:2	-	sucrose
SGB_10	D01_KMJN_T2106131982_bin.39	d__Bacteria;p__Bacteroidota;c__Bacteroidia;o__Bacteroidales;f__Paludibacteraceae;g__RF16;s__	d__Bacteria	p__Bacteroidota	c__Bacteroidia	o__Bacteroidales	f__Paludibacteraceae	g__RF16	s__	D01_KMJN_T2106131982_bin.39_contig_000140_4_1	GH3_e165	GH3:569	3.2.1.21:33|3.2.1.37:3|3.2.1.-:3|3.2.1.74:1	beta-glucan, xylan, beta-glucan, beta-glucan
SGB_10	D01_KMJN_T2106131982_bin.39	d__Bacteria;p__Bacteroidota;c__Bacteroidia;o__Bacteroidales;f__Paludibacteraceae;g__RF16;s__	d__Bacteria	p__Bacteroidota	c__Bacteroidia	o__Bacteroidales	f__Paludibacteraceae	g__RF16	s__	D01_KMJN_T2106131982_bin.39_contig_000141_16_1	CBM62_e8	CBM62:7|CBM13:4|CBM6:4|GH5_34:4|GH85:1|GH5:1	3.2.1.-:1	xyloglucan, arabinogalactan and galactomannan
SGB_10	D01_KMJN_T2106131982_bin.39	d__Bacteria;p__Bacteroidota;c__Bacteroidia;o__Bacteroidales;f__Paludibacteraceae;g__RF16;s__	d__Bacteria	p__Bacteroidota	c__Bacteroidia	o__Bacteroidales	f__Paludibacteraceae	g__RF16	s__	D01_KMJN_T2106131982_bin.39_contig_000142_8_1	GH30_e58	GH30_1:62|GH30_8:1	3.2.1.75:1	beta-glucan
SGB_10	D01_KMJN_T2106131982_bin.39	d__Bacteria;p__Bacteroidota;c__Bacteroidia;o__Bacteroidales;f__Paludibacteraceae;g__RF16;s__	d__Bacteria	p__Bacteroidota	c__Bacteroidia	o__Bacteroidales	f__Paludibacteraceae	g__RF16	s__	D01_KMJN_T2106131982_bin.39_contig_000145_1_1	GH53_e4	GH53:65|GH2:6|CBM35:2|CBM10:1|CBM88:1	-	-
SGB_11	D01_KMJN_T2106131982_bin.47	d__Bacteria;p__Bacillota_A;c__Clostridia;o__Lachnospirales;f__Lachnospiraceae;g__;s__	d__Bacteria	p__Bacillota_A	c__Clostridia	o__Lachnospirales	f__Lachnospiraceae	g__	s__	D01_KMJN_T2106131982_bin.47_contig_000018_9_1	CBM48_e2	CBM48:14087|GH13_9:14033|GH77:8|GH13:5|GT5:2|GH13_3:1|GH0:1	2.4.1.18:57	glycogen
SGB_11	D01_KMJN_T2106131982_bin.47	d__Bacteria;p__Bacillota_A;c__Clostridia;o__Lachnospirales;f__Lachnospiraceae;g__;s__	d__Bacteria	p__Bacillota_A	c__Clostridia	o__Lachnospirales	f__Lachnospiraceae	g__	s__	D01_KMJN_T2106131982_bin.47_contig_000018_9_1	GH13_e200	GH13_9:2874|CBM48:2782|GH77:10|GH13:7|GH13_3:5|GH0:1|GT5:1|GH13_1:1	2.4.1.18:14	sucrose, alpha-glucan
SGB_11	D01_KMJN_T2106131982_bin.47	d__Bacteria;p__Bacillota_A;c__Clostridia;o__Lachnospirales;f__Lachnospiraceae;g__;s__	d__Bacteria	p__Bacillota_A	c__Clostridia	o__Lachnospirales	f__Lachnospiraceae	g__	s__	D01_KMJN_T2106131982_bin.47_contig_000024_1_1	GT26_e123	GT26:18	-	-
SGB_11	D01_KMJN_T2106131982_bin.47	d__Bacteria;p__Bacillota_A;c__Clostridia;o__Lachnospirales;f__Lachnospiraceae;g__;s__	d__Bacteria	p__Bacillota_A	c__Clostridia	o__Lachnospirales	f__Lachnospiraceae	g__	s__	D01_KMJN_T2106131982_bin.47_contig_000053_2_1	GH18_e221	GH18:43	-	-
SGB_11	D01_KMJN_T2106131982_bin.47	d__Bacteria;p__Bacillota_A;c__Clostridia;o__Lachnospirales;f__Lachnospiraceae;g__;s__	d__Bacteria	p__Bacillota_A	c__Clostridia	o__Lachnospirales	f__Lachnospiraceae	g__	s__	D01_KMJN_T2106131982_bin.47_contig_000057_3_1	GT2	GT2:109	-	-
SGB_11	D01_KMJN_T2106131982_bin.47	d__Bacteria;p__Bacillota_A;c__Clostridia;o__Lachnospirales;f__Lachnospiraceae;g__;s__	d__Bacteria	p__Bacillota_A	c__Clostridia	o__Lachnospirales	f__Lachnospiraceae	g__	s__	D01_KMJN_T2106131982_bin.47_contig_000057_6_1	GT2	GT2:75	-	-
SGB_11	D01_KMJN_T2106131982_bin.47	d__Bacteria;p__Bacillota_A;c__Clostridia;o__Lachnospirales;f__Lachnospiraceae;g__;s__	d__Bacteria	p__Bacillota_A	c__Clostridia	o__Lachnospirales	f__Lachnospiraceae	g__	s__	D01_KMJN_T2106131982_bin.47_contig_000096_2_1	CBM48_e2	CBM48:14087|GH13_9:14033|GH77:8|GH13:5|GT5:2|GH13_3:1|GH0:1	2.4.1.18:57	glycogen
SGB_11	D01_KMJN_T2106131982_bin.47	d__Bacteria;p__Bacillota_A;c__Clostridia;o__Lachnospirales;f__Lachnospiraceae;g__;s__	d__Bacteria	p__Bacillota_A	c__Clostridia	o__Lachnospirales	f__Lachnospiraceae	g__	s__	D01_KMJN_T2106131982_bin.47_contig_000096_2_1	GH13_e200	GH13_9:2874|CBM48:2782|GH77:10|GH13:7|GH13_3:5|GH0:1|GT5:1|GH13_1:1	2.4.1.18:14	sucrose, alpha-glucan
SGB_11	D01_KMJN_T2106131982_bin.47	d__Bacteria;p__Bacillota_A;c__Clostridia;o__Lachnospirales;f__Lachnospiraceae;g__;s__	d__Bacteria	p__Bacillota_A	c__Clostridia	o__Lachnospirales	f__Lachnospiraceae	g__	s__	D01_KMJN_T2106131982_bin.47_contig_000165_1_1	GT11_e40	GT11:171|GT6:2|GT2:1	2.4.1.69:1	-
SGB_11	D01_KMJN_T2106131982_bin.47	d__Bacteria;p__Bacillota_A;c__Clostridia;o__Lachnospirales;f__Lachnospiraceae;g__;s__	d__Bacteria	p__Bacillota_A	c__Clostridia	o__Lachnospirales	f__Lachnospiraceae	g__	s__	D01_KMJN_T2106131982_bin.47_contig_000186_4_1	GH42_e0	GH42:710	3.2.1.-:1	arabinan
SGB_11	D01_KMJN_T2106131982_bin.47	d__Bacteria;p__Bacillota_A;c__Clostridia;o__Lachnospirales;f__Lachnospiraceae;g__;s__	d__Bacteria	p__Bacillota_A	c__Clostridia	o__Lachnospirales	f__Lachnospiraceae	g__	s__	D01_KMJN_T2106131982_bin.47_contig_000227_3_1	GT4_e1167	GT4:35	-	-
SGB_11	D01_KMJN_T2106131982_bin.47	d__Bacteria;p__Bacillota_A;c__Clostridia;o__Lachnospirales;f__Lachnospiraceae;g__;s__	d__Bacteria	p__Bacillota_A	c__Clostridia	o__Lachnospirales	f__Lachnospiraceae	g__	s__	D01_KMJN_T2106131982_bin.47_contig_000238_5_1	GH16_e336	CBM4:32|GH16_3:31|GH16:2	-	-
SGB_11	D01_KMJN_T2106131982_bin.47	d__Bacteria;p__Bacillota_A;c__Clostridia;o__Lachnospirales;f__Lachnospiraceae;g__;s__	d__Bacteria	p__Bacillota_A	c__Clostridia	o__Lachnospirales	f__Lachnospiraceae	g__	s__	D01_KMJN_T2106131982_bin.47_contig_000238_5_1	CBM4_e27	CBM4:33|GH16_3:31|GH16:1	-	xylan, beta-glucan
SGB_11	D01_KMJN_T2106131982_bin.47	d__Bacteria;p__Bacillota_A;c__Clostridia;o__Lachnospirales;f__Lachnospiraceae;g__;s__	d__Bacteria	p__Bacillota_A	c__Clostridia	o__Lachnospirales	f__Lachnospiraceae	g__	s__	D01_KMJN_T2106131982_bin.47_contig_000246_4_1	GT2	GT2:29	-	-
SGB_11	D01_KMJN_T2106131982_bin.47	d__Bacteria;p__Bacillota_A;c__Clostridia;o__Lachnospirales;f__Lachnospiraceae;g__;s__	d__Bacteria	p__Bacillota_A	c__Clostridia	o__Lachnospirales	f__Lachnospiraceae	g__	s__	D01_KMJN_T2106131982_bin.47_contig_000254_3_1	GT2	GT2:54	-	-
SGB_11	D01_KMJN_T2106131982_bin.47	d__Bacteria;p__Bacillota_A;c__Clostridia;o__Lachnospirales;f__Lachnospiraceae;g__;s__	d__Bacteria	p__Bacillota_A	c__Clostridia	o__Lachnospirales	f__Lachnospiraceae	g__	s__	D01_KMJN_T2106131982_bin.47_contig_000262_8_1	GT4_e1067	GT4:7	-	-
SGB_11	D01_KMJN_T2106131982_bin.47	d__Bacteria;p__Bacillota_A;c__Clostridia;o__Lachnospirales;f__Lachnospiraceae;g__;s__	d__Bacteria	p__Bacillota_A	c__Clostridia	o__Lachnospirales	f__Lachnospiraceae	g__	s__	D01_KMJN_T2106131982_bin.47_contig_000338_1_1	CE20_e20	CE20:241	-	-
SGB_11	D01_KMJN_T2106131982_bin.47	d__Bacteria;p__Bacillota_A;c__Clostridia;o__Lachnospirales;f__Lachnospiraceae;g__;s__	d__Bacteria	p__Bacillota_A	c__Clostridia	o__Lachnospirales	f__Lachnospiraceae	g__	s__	D01_KMJN_T2106131982_bin.47_contig_000412_1_1	GH3_e0	GH3:1894|GH67:1|CBM6:1|CBM32:1	3.2.1.37:92|3.2.1.55:39|3.2.1.21:1|3.2.1.6:1|3.2.1.73:1	xylan, arabinan, beta-glucan, beta-glucan
SGB_11	D01_KMJN_T2106131982_bin.47	d__Bacteria;p__Bacillota_A;c__Clostridia;o__Lachnospirales;f__Lachnospiraceae;g__;s__	d__Bacteria	p__Bacillota_A	c__Clostridia	o__Lachnospirales	f__Lachnospiraceae	g__	s__	D01_KMJN_T2106131982_bin.47_contig_000469_1_1	GT2	GT2:6	-	-
SGB_11	D01_KMJN_T2106131982_bin.47	d__Bacteria;p__Bacillota_A;c__Clostridia;o__Lachnospirales;f__Lachnospiraceae;g__;s__	d__Bacteria	p__Bacillota_A	c__Clostridia	o__Lachnospirales	f__Lachnospiraceae	g__	s__	D01_KMJN_T2106131982_bin.47_contig_000510_2_1	GT2	GT2:19	-	-
SGB_11	D01_KMJN_T2106131982_bin.47	d__Bacteria;p__Bacillota_A;c__Clostridia;o__Lachnospirales;f__Lachnospiraceae;g__;s__	d__Bacteria	p__Bacillota_A	c__Clostridia	o__Lachnospirales	f__Lachnospiraceae	g__	s__	D01_KMJN_T2106131982_bin.47_contig_000517_11_1	GT2	GT2:29	-	-
SGB_11	D01_KMJN_T2106131982_bin.47	d__Bacteria;p__Bacillota_A;c__Clostridia;o__Lachnospirales;f__Lachnospiraceae;g__;s__	d__Bacteria	p__Bacillota_A	c__Clostridia	o__Lachnospirales	f__Lachnospiraceae	g__	s__	D01_KMJN_T2106131982_bin.47_contig_000521_1_1	GT35_e0	GT35:17065|GH77:18|GH13_39:1	2.4.1.1:158	-
SGB_11	D01_KMJN_T2106131982_bin.47	d__Bacteria;p__Bacillota_A;c__Clostridia;o__Lachnospirales;f__Lachnospiraceae;g__;s__	d__Bacteria	p__Bacillota_A	c__Clostridia	o__Lachnospirales	f__Lachnospiraceae	g__	s__	D01_KMJN_T2106131982_bin.47_contig_000550_1_1	GH94_e12	GH94:336	2.4.1.20:14|2.4.1.49:1	cellulose, cellulose
SGB_11	D01_KMJN_T2106131982_bin.47	d__Bacteria;p__Bacillota_A;c__Clostridia;o__Lachnospirales;f__Lachnospiraceae;g__;s__	d__Bacteria	p__Bacillota_A	c__Clostridia	o__Lachnospirales	f__Lachnospiraceae	g__	s__	D01_KMJN_T2106131982_bin.47_contig_000566_7_1	GH42_e0	GH42:710	3.2.1.-:1	arabinan
SGB_11	D01_KMJN_T2106131982_bin.47	d__Bacteria;p__Bacillota_A;c__Clostridia;o__Lachnospirales;f__Lachnospiraceae;g__;s__	d__Bacteria	p__Bacillota_A	c__Clostridia	o__Lachnospirales	f__Lachnospiraceae	g__	s__	D01_KMJN_T2106131982_bin.47_contig_000580_4_1	GH120_e3	GH120:16	-	-
[truncated: 126,727 more rows]
