# Supplementary material for: Comprehensive catalog of gut microbial genomes in Asian elephants: insights from shotgun metagenomics
Source: Anim Microbiome. 2026 Mar 3;8:40. doi: 10.1186/s42523-026-00533-0 (PMC13064403; doi:10.1186/s42523-026-00533-0)
Supplement: Supplementary file 2 — Supplementary Material 2 [file 42523_2026_533_MOESM2_ESM.zip › Supplementary Table 9. Profiling of the 1,421 SGBs from the 82 samples.xlsx]

## Sheet: TableS9
Supplementary Table 9. Profiling of the 1,421 SGBs from the 82 samples.
Sample ID	D01_KMJN_T2106131982_bin.102	D01_KMJN_T2106131982_bin.113	D01_KMJN_T2106131982_bin.133	D01_KMJN_T2106131982_bin.153	D01_KMJN_T2106131982_bin.167	D01_KMJN_T2106131982_bin.233	D01_KMJN_T2106131982_bin.243	D01_KMJN_T2106131982_bin.287	D01_KMJN_T2106131982_bin.292	D01_KMJN_T2106131982_bin.39	D01_KMJN_T2106131982_bin.47	D01_KMJN_T2106131982_bin.86	D01_KMJN_T2106131982_bin.97	D02_KMJN_T2106131983_bin.129	D02_KMJN_T2106131983_bin.162	D02_KMJN_T2106131983_bin.221	D02_KMJN_T2106131983_bin.268	D02_KMJN_T2106131983_bin.32	D02_KMJN_T2106131983_bin.45	D02_KMJN_T2106131983_bin.61	D02_KMJN_T2106131983_bin.97	D03_KMJN_T2106131984_bin.131	D03_KMJN_T2106131984_bin.135	D03_KMJN_T2106131984_bin.146	D03_KMJN_T2106131984_bin.198	D03_KMJN_T2106131984_bin.214	D03_KMJN_T2106131984_bin.26	D03_KMJN_T2106131984_bin.59	D03_KMJN_T2106131984_bin.73	D03_KMJN_T2106131984_bin.90	D03_KMJN_T2106131984_bin.91	D03_KMJN_T2106131984_bin.97	D04_KMJN_T2106131985_bin.102	D04_KMJN_T2106131985_bin.113	D04_KMJN_T2106131985_bin.129	D04_KMJN_T2106131985_bin.141	D04_KMJN_T2106131985_bin.169	D04_KMJN_T2106131985_bin.193	D04_KMJN_T2106131985_bin.198	D04_KMJN_T2106131985_bin.212	D04_KMJN_T2106131985_bin.30	D04_KMJN_T2106131985_bin.55	D04_KMJN_T2106131985_bin.65	D04_KMJN_T2106131985_bin.69	D04_KMJN_T2106131985_bin.72	D04_KMJN_T2106131985_bin.76	D04_KMJN_T2106131985_bin.84	D05_KMJN_T2106131986_bin.101	D05_KMJN_T2106131986_bin.121
D01_KMJN_T2106131982	0.30527	0.325275	0.445709	0.228996	0.42931	0.981788	0.528252	0.20178	0.289097	0.419626	0.280118	0.372446	0.559326	0.01911	0.0496944	0.0649531	0.257641	0.103006	0.00380056	0.106656	0.20777	0.186164	0.0827363	0.00827401	0.665247	0.0587141	0	0.0101866	0.0461903	0.0795848	0.00755604	1.01802	0.00355191	0.0321968	0.0154823	0.058203	0.000504963	0.0133706	0.000154193	0.0533621	0.0108519	1.29972	0.00758365	0.0510507	0.00274223	0.00351865	0.00192521	0.373738	0.331885
D02_KMJN_T2106131983	0.0143071	0.00208106	0.0356679	0.0017912	0.0524495	1.91526	0.00586322	0.0129964	0.010186	0.487474	0.00382111	0.250916	0.0552313	0.332132	1.51115	0.388735	1.37549	0.796369	1.56621	0.380533	0.413034	1.1308	0.278744	0.45988	1.08393	0.24735	0.449536	0.30797	0.307653	0.267712	0.396399	0.386426	0.0910149	0.372258	0.427117	0.359328	0.441856	0.21555	0.502323	0.163252	0.299688	0.748439	0.535027	0.389592	0.327488	0.437949	0.25137	0.156435	0.0758873
D03_KMJN_T2106131984	0.0148007	0.00282661	0.10928	0.00245035	0.0332067	1.54397	0.00672991	0.0198459	0.0187106	0.346197	0.00555071	0.265835	0.0458488	0.274221	1.30009	0.332409	0.976124	0.724285	1.61758	0.564091	0.284445	1.85246	0.335258	0.340184	0.811603	0.267423	0.489056	0.251788	0.324498	0.291029	0.307087	0.536304	0.102202	0.35711	0.369339	0.356176	0.451816	0.295632	0.513713	0.164967	0.188322	0.902258	0.430634	0.422088	0.239794	0.394598	0.170886	0.14662	0.0558866
D04_KMJN_T2106131985	0.032122	0.00247811	0.0380025	0.0011235	0.0212497	1.75457	0.00194763	0.00677406	0.00282292	0.217258	0.00166439	0.0837194	0.0269447	0.473326	0.746945	0.420962	1.08839	0.889916	3.10397	0.813754	0.12169	2.65176	0.273812	0.586515	1.07241	0.33872	0.738639	0.416296	0.377516	0.372805	0.382973	0.678463	0.405309	0.52024	0.692644	0.480377	0.983072	0.546274	1.23265	0.455135	0.54781	1.6336	0.522685	0.657876	0.376696	0.650858	0.386127	0.0467324	0.0288633
D05_KMJN_T2106131986	0.257285	0.229725	0.44758	0.3797	0.392718	2.05778	0.558698	0.143681	0.250004	0.585397	0.456388	0.322565	0.287308	0.00783549	0.162869	0.0601571	0.216027	0.0829738	0.00304308	0.0446398	0.273085	0.0469607	0.0704169	0.00285692	0.602266	0.0544824	0	0.00989875	0.0213338	0.0680786	0.00415783	0.729112	0.00172671	0.0234052	0.0107549	0.0399192	0.000274777	0.00755041	0.000168329	0.0478943	0.0212124	0.611645	0.00685112	0.0396069	0.000609416	0.000943749	0.00221086	0.383616	0.727199
D06_KMJN_T2106131987	0.145326	0.269823	0.626702	0.128311	0.518307	1.5153	0.265599	0.116661	0.365093	0.361468	0.156582	0.284246	0.266236	0.0182128	0.0759338	0.0710066	0.226348	0.0971357	0.00319393	0.0983168	0.138496	0.207868	0.0901142	0.00908957	0.653756	0.0473521	0	0.0113819	0.0306985	0.0948016	0.00599859	0.869526	0.00369359	0.0431642	0.0132815	0.0348211	0.000307875	0.0153823	0.000183216	0.0365547	0.0306956	1.40674	0.00550658	0.0538147	0.00281909	0.00326236	0.00131484	0.323932	0.210073
D07_KMJN_T2106131988	0.164726	0.0123556	0.00338077	0.0231198	0.0050895	3.73239	0.0500049	0.0150128	0.0616946	0.0733479	0.0459442	0.0230091	0.00283536	0.000898148	1.09796	0.151972	0.000595338	0.00139591	0.0869251	0.0447856	0.0434297	2.83085	0.0506145	0.0260218	0.0182568	0.0290019	0.0105117	0.00329627	0.0101429	0	0.048673	0.0018088	0.00314605	0.00140791	0.00115094	0.152416	0	0.240292	0.000234914	0.0010189	0.0868914	0	1.14195	0.00157738	0.242765	0.476826	0	0.0426254	0.0282863
D08_KMJN_T2106131989	0.258223	0.0116779	0.0030868	0.0116128	0.00346635	2.2409	0.0191851	0.00767732	0.0312584	0.0404147	0.0317858	0.0135214	0.00317515	0.000422974	0.237586	0.123736	0.000672885	0.000829927	0.117279	0.0801276	0.0241456	4.28437	0.0602486	0.0180305	0.0138216	0.0264657	0.010527	0.00278213	0.00828371	0	0.0348738	0.00165004	0.00283711	0.00203218	0.00104296	0.201682	0.000667731	0.236836	0.00047413	0	0.086427	0	1.09356	0.00188661	0.300203	0.58045	0	0.0345778	0.0191633
D09_KMJN_T2106131990	0.451016	0.332063	0.56422	0.304182	0.414315	1.13295	0.35955	0.191424	0.159037	0.608784	0.221756	0.324262	0.505111	0.00583695	0.0358193	0.13654	0.216785	0.104472	0.00362266	0.0483512	0.222819	0.0340083	0.0735752	0.00235878	0.767041	0.0523834	0	0.0175646	0.028254	0.075746	0.00594373	1.06823	0.00121303	0.0457492	0.0156172	0.0626067	0.000479254	0.00589747	0	0.0511059	0.0196408	0.693255	0.00863398	0.0519679	0	0.00124978	0.00337905	0.350547	0.391522
D10_KMJN_T2106131991	0.335145	0.448779	0.583169	0.266851	0.404189	2.39124	0.666234	0.119183	0.177891	0.452651	0.320089	0.227775	0.266244	0.00482695	0.0524955	0.0548785	0.115707	0.0737917	0.00296414	0.0805949	0.10783	0.0569938	0.0603148	0.00115264	0.463415	0.045843	0	0.0137989	0.0219427	0.0858387	0.00372439	1.16548	0.00200312	0.0409284	0.00915205	0.0561794	0.000358177	0.0101844	0	0.0711868	0.0160148	0.866413	0.0069193	0.0678351	0	0.00104269	0.00244767	0.295568	0.224081
D12_KMJN_T2106131992	0.00677265	0.0622888	0.00262732	0.0584874	0.172478	0.914328	0.114215	0.179462	0.00226091	0.11405	0.110841	0.0724619	0.0109131	0.0129558	0.00149498	0.056099	0.627834	0.301782	0.0251806	0.571983	0.0893928	0.0574459	0.034455	0.0318964	0.150093	0.0560109	0	0.152777	0.344917	0.0922521	0.124628	0.169467	0.00649375	0.113279	0.0717849	0.145257	0.00266688	0.042584	0.000106494	0.0916897	0.000662721	0.00607047	0.162822	0.0546794	0.0146508	0.00842083	0.000472965	0.0739325	0.206825
D13_KMJN_T2106131993	0.0141102	0.112424	0.00276965	0.341672	0.0327479	2.19757	0.0243914	0.0125703	0.280442	1.18353	0.206962	0.295212	0.0293921	0.0102053	0.0170717	0.0727408	0.204602	0.0806653	0.0327598	0.236219	0.00110323	1.95468	0.0360283	0.102771	0.168628	0.0374023	0.199603	0.0497152	0.0930875	0.0234197	0.128623	0.359308	0.00378505	0.01808	0.114801	0.0471546	0.00226224	0.0546956	0.000396835	0.0033337	0.0573195	0.238705	0.590417	0.0101443	0.0505113	0.349815	0	0.0448538	0.0437625
D14_KMJN_T2106131994	0.0019902	0.0879204	0.0782086	0.107957	0.17208	2.05238	0.0502529	0.0496142	0.0302557	0.0520141	0.102098	0.00894811	0.0359569	0.0300959	0.644453	0.202301	0.25441	0.191762	0.00781447	0.233474	0.0145382	0.0734066	0.0770456	0.290403	0.371215	0.0922442	0	0.0390073	0.0308249	0.0730816	0.0105959	0.21331	0.00719794	0.0685119	0.00426312	0.867089	0.0886869	0.00350484	0.000496661	0.120846	0.0229312	0.0336908	0.00162867	0.0163327	0.00455521	0.0312919	0.00836796	0.0361506	0.0216532
D15_KMJN_T2106131995	0.0491112	0.0657395	0.0254929	0.09726	0.0747552	1.45785	0.104334	0.0293133	0.0512062	0.166217	0.0776251	0.145654	0.00838498	0.00169047	0.0115929	0.0269072	0.089252	0.126159	0.00453995	0.480674	0.172624	0.00503358	0.00773197	0.0516897	0.134054	0.0224772	0.0338429	0.0653334	0.0460033	0.00350647	0.0500078	0.337565	0.00135415	0.0104227	0.0822715	0.172832	0.000415897	0.0346558	0.00141367	0.0172901	0.0595464	0	0.0522657	0.00187379	0.0332491	0.107639	0.000309525	0.130431	0.305148
D16_KMJN_T2106131996	0.189354	0.197783	0.264994	0.0495595	0.0245163	3.90761	0.0434377	0.0573996	0.0531582	0.0861298	0.183584	0.301829	0.0419698	0.0108219	0.0465601	0.133021	0.278365	0.174122	0.00332993	0.0928055	0.156777	0.11417	0.132901	0.0049608	0.583228	0.047987	0	0.0128424	0.00272855	0.0836582	0.00571143	1.30261	0.00183202	0.0294427	0.0137353	0.00689793	0	0.00877718	0	0.0537326	0.0192431	0.680338	0.00278543	0.0481734	0.00129317	0.00249106	0.00121031	0.253903	0.545536
D17_KMJN_T2106131997	0.140015	0.2808	0.419383	0.0169535	0.0540242	2.16127	0.0482296	0.0559389	0.0536183	0.0350762	0.0942347	0.17663	0.03748	0.0192092	1.04454	0.142742	0.123474	0.143997	0.00499898	0.134082	0.08398	0.299207	0.156903	0.00934091	0.635329	0.0514393	0	0.0137069	0.00603088	0.108921	0.0113574	1.36587	0.00516535	0.0421373	0.0171358	0.0246499	0.000513956	0.0185135	0.000336632	0.0888607	0.0341731	1.28877	0.00209082	0.0704865	0.00595152	0.00909077	0.00173665	0.187998	0.225256
D18_KMJN_T2106131998	0.0233127	0.057622	0.00137367	0.0603827	0.00246624	7.33438	0.00990294	0.0102007	0.0539079	0.36221	0.0827536	0.1884	0.00757537	0.00531345	0.00846387	0.0738441	0.462279	0.138055	0.0402632	0.287086	0.00129896	1.30894	0.0425442	0.0938603	0.448655	0.0272487	0.114205	0.0637184	0.07073	0.0186462	0.262377	0.238188	0.00274154	0.0198911	0.17327	0.00683644	0.00205304	0.0318985	0.000289532	0.00224111	0.0907477	0.126703	0.0589471	0.00620624	0.044939	0.238498	0	0.0759018	0.0923904
D19_KMJN_T2106131999	0.0230638	0.0121153	0.00929521	0.016578	0.00155652	3.24764	0.134679	0.0436484	0.14561	0.087931	0.109452	0.0461919	0.00347181	0.00194251	0.193709	0.143452	0.000844028	0.00184342	0.0232628	0.176863	0.0416332	5.95647	0.0623778	0.0246535	0.0525209	0.0204358	0.0117584	0.00432832	0.0547334	0.000112399	0.0551723	0.00556153	0.00299747	0.00233163	0.00283769	0.100615	0.000532995	0.37518	0.000701302	0.00111316	0.0905878	0.000464711	0.271583	0.00240462	0.100947	0.337345	0	0.141191	0.00662025
D20_KMJN_T2106132000	0.0120674	0.0821424	0.179536	0.0378612	0.0132839	1.92448	0.0488119	0.0458593	0.0253328	0.0988477	0.0212989	0.149543	0.0070901	0.0129014	0.30651	0.120251	0.158554	0.199542	0.00509092	0.179858	0.142765	0.022321	0.0198885	0.0861199	0.166241	0.0207681	0.0243532	0.10525	0.0757222	0.00465161	0.0626464	0.462083	0.00127363	0.0137702	0.220023	0.0919221	0.00889658	0.0289707	0.000864523	0.0254981	0.0221389	0.00185748	0.0155205	0.00459565	0.129048	0.107608	0.00346696	0.194544	0.380722
D21_KMJN_T2106132001	0.0972716	0.0201277	0.0737046	0.0100747	0.0486854	0.532987	0.00141465	0.0201505	0.0255331	0.0697907	0.0573972	0.176071	0.0225259	0.00601833	1.88625	0.135385	0.0188819	0.0396744	0.00645751	0.0303282	0.424135	0.172763	0.0776545	0.00616493	0.401104	0.0291768	0.000256653	0.0108019	0.0142519	0.060662	0.0454594	0.263844	0.00535244	0.00280016	0.205324	0.00474209	0.000952357	0.0231963	0.000551004	0.0255935	0.000672154	1.22367	0.270079	0.113896	0.0564905	0.281894	0.0458637	0.123348	0.136521
D22_KMJN_T2106132002	0.0261032	0.00249678	0.0385541	0.00179082	0.0364089	0.829391	0.00712965	0.0087394	0.00867046	0.0157017	0.0046782	0.069487	0.0317568	0.406431	0.527388	0.303463	0.553227	0.69575	2.92655	0.203252	0.169277	1.30093	0.183815	0.643121	0.526878	0.106104	0.157181	0.494312	0.103751	0.171146	0.375856	0.298725	0.205838	0.261258	0.229367	0.0116207	0.401993	0.144621	1.13107	0.19835	0.185771	0.608106	0.140393	0.395555	0.533138	0.191604	0.156767	0.0703716	0.0330014
D23_KMJN_T2106132003	0.00142188	0.107042	0.00290738	0.00187384	0.0116811	4.27767	0.0146892	0.0185041	0.00279069	0.0513493	0.124904	0.0856995	0.00520797	0.0120855	3.38611	0.0918417	0.36152	0.206342	0.00551405	0.00740346	0.115814	1.09429	0.210285	0.029189	0.460609	0.118476	0.0808387	0.00676995	0.00632565	0.15904	0.058354	0.089302	0.0100263	0.0627812	0.0459955	0.00322159	0.00234835	0.02839	0.11223	0.0108721	0.0019089	0.0016748	0.0512746	0.0352515	0.0278741	0.0198299	0.0318758	0.0134997	0.365149
D24_KMJN_T2106132004	0.0260856	0.0138247	0.0026195	0.0130762	0.00208775	2.48935	0.0281679	0.0199866	0.0786414	0.0776215	0.0685719	0.023766	0.00421888	0.000702176	0.0600121	0.137863	0.000875024	0.0016243	0.0306722	0.129367	0.0435366	3.5386	0.0576469	0.0335131	0.0312121	0.0258905	0.0114803	0.00274103	0.0491174	0	0.0420377	0.00282825	0.00251193	0.00220142	0.00156089	0.160563	0.000564325	0.208313	0.000183657	0.000955895	0.065432	0	0.41255	0.00159289	0.0684488	0.507826	0	0.0591298	0.00958805
D25_KMJN_T2106132005	0.00253217	0.137045	0.000966052	0.0020509	0.0470484	3.45673	0.0366411	0.0352782	0.00138463	0.0686064	0.0910711	0.0602376	0.0226705	0.00572406	2.8723	0.103511	0.378645	0.218357	0.00312448	0.00317994	0.104463	0.625662	0.155396	0.0515763	0.396098	0.164165	0.0543277	0.012765	0.0153703	0.203654	0.0547945	0.0558924	0.00823658	0.102378	0.0528798	0.0394789	0.00092106	0.0146115	0.239782	0.0158171	0.00236957	0	0.0438835	0.0408114	0.00891646	0.0218562	0.0802456	0.0105503	0.553002
D27_KMJN_T2106132006	0.00200297	0.06489	0.0276173	0.0246678	0.0085603	0.482897	0.0208143	0.0298546	0.0162771	0.134651	0.0497241	0.0203821	0.0247779	0.0177689	0.20601	0.0725863	0.112314	0.22554	0.00544047	0.0310138	0.0409426	0.0779613	0.0539772	0.263582	0.565935	0.0807649	0	0.0210815	0.00901035	0.0582804	0.00650087	0.220562	0.00549793	0.0580484	0.002097	0.0461869	0.0711692	0.0044337	0.000300608	0.115805	0.0158413	0.019516	0.000483544	0.00468635	0.00141734	0.00635829	0.000749702	0.0513666	0.088029
D28_KMJN_T2106132007	0.0143711	0.0219726	0.0426826	0.0175448	0.0537585	1.52302	0.0945183	0.0470939	0.0662486	0.0960439	0.0209949	0.0873178	0.0512777	0.0661597	0.234965	0.319646	0.803001	0.0215403	0.0631324	0.115615	0.20971	0.408268	0.146523	0.227067	0.597961	0.0235221	0.0141637	0.253433	0.113637	0.0589113	0.0896576	0.272257	0.00724264	0.0170343	0.0172461	0.120429	0.00157324	0.0441647	0.000925814	0.0126551	0.0289382	0.0876748	0.155451	0.0187858	0.032367	0.0547378	0	0.0639504	0.108899
D29_KMJN_T2106132008	0.239321	0.0210152	0.141926	0.00867575	0.206777	0.338419	0.00182298	0.0336373	0.0152399	0.0924782	0.019149	0.120489	0.0467272	0.00755783	0.682788	0.153337	0.0295109	0.0430504	0.00725054	0.0161583	0.42529	0.117083	0.0867637	0.00809018	0.409375	0.0208963	0.000490769	0.0180368	0.0643871	0.0943127	0.0632704	0.258795	0.0179004	0.00666199	0.215715	0.118061	0.00226446	0.0302616	0.00103215	0.046358	0.00200404	1.42713	0.596346	0.149332	0.0972364	0.186002	0.158586	0.107889	0.130507
D30_WEV_T2106132009	0.0169998	0.0243398	0.000411557	0.00050998	0.000562202	0.00161063	0.000344195	0.000644071	0	0	0.00139569	0.00257611	0.000966455	0.000707949	0.00880257	0.0105179	0.000263803	0.0140252	0.000574429	0.0597867	0.000587433	0.000704444	0.0194396	0.0357442	0.294652	0.000798138	0.102191	0.00135338	0.0036981	0.0344845	0.00414957	0.00138461	0.0454324	0.0244747	0.00358278	0.00215351	0.00271027	0.00327933	0	0.0194487	0.000545013	0.0302905	0.00061224	0.00186688	0.000845519	0.000727434	0	0	0.000521002
D31_WEV_T2106132010	0.000849381	0.0636093	0.00851248	0.00213943	0	0.00140345	0	0.00128694	0	0	0.000397183	0.00240665	0.000550465	0.000559848	0.00537917	0.00123503	0.000225217	0.00789877	0	0.0185134	0.00255599	0.00702855	0.00218912	0.0329812	0.080042	0.00126545	0.0257678	0.00133973	0	0.119504	0.00148688	0.000606247	0	0.0120608	0.000242338	0.00168995	0	0.0137862	0.02082	0	0.000707006	0.000508304	0.000855308	0.0194199	0.000731221	0.000587159	0.000711047	0	0.00057205
D32_WEV_T2106132011	0.0118144	0.0591081	0.155028	0.000703684	0.00243754	0.000564127	0.000969431	0.00985653	0.00113634	0.00765157	0.00341055	0.0348079	0.0209579	0.00746334	0.0119146	0.0512686	0.10561	0.00437101	0.00265578	0.035538	0.0164021	0.0166657	0.111054	0.0172359	0.119172	0.0131081	0.0870398	0.00562702	0.0276809	0.0123189	0.0151201	0.00627517	0.00961905	0.00558739	0.0206564	0.00247532	0.0957197	0.176884	0.000490528	0.00106635	0.000620636	0.177133	0.000383753	0.0558285	0.00265316	0.00980789	0.000115234	0.000785524	0.00355045
D33_WEV_T2106132012	0.0951236	0.00100682	0.00349799	0.00172901	0.0154441	0.00246278	0.000615885	0.00815315	0	0.00424997	0.000819655	0.00365351	0.000312394	0.00208161	0.0176588	0.00451038	0.162816	0.00233635	0.000945626	0.00250674	0.0148471	0.00268906	0.0610821	0.0212093	0.20817	0.00134654	0.000831992	0.0010966	0.00553997	0.000282667	0.0044689	0.0133507	0.0327831	0.0353161	0.00183372	0.00301419	0.00247641	0.00676202	0.000429831	0.0376178	0.00200616	0.0692773	0	0.0498136	0.00132562	0.00101156	0	0.00281732	0.000482579
D34_WEV_T2106132013	0.000272613	0.000737592	0.0681698	0.00204214	0.00155593	0.000870319	0.0019004	0.0027157	0.00193741	0.317595	0.00205627	0.0152304	0.00301024	0	0.804457	0.00877892	0.00253566	0.00468439	0.000698053	0.0248353	0.0017119	0.041965	0.000555812	0.00122151	0.062382	0.00388565	0.000234829	0.00550461	0.0451783	0	0.00192095	0.00147692	0.00113015	0.00077219	0.00519246	0.00103667	0.00473772	0	6.61e-05	0.0185637	0.000257106	0.000174681	0.00041679	0.00265334	0.0107535	0.00521058	0.000393831	0.00205998	0.00278916
D36_WEV_T2106132015	0.00037767	0.000968276	0.0175645	0.00130651	0.057449	0.00122179	0.00222588	0.00674433	0.000363985	0.0109117	0.0018415	0.0518052	0.00204503	0.0045503	0.00211983	0.0296441	0.5519	0.0113749	0.00278276	0.376568	0.0536217	0.00666736	0.00351529	0.0499623	0.421522	0.00130821	0.818072	0.0704813	0.0922762	0.117288	0.00249895	0.181287	0.00378128	0.0607342	0.00434247	0.00940636	0.0328274	0.00510361	0.00133785	0.0374862	0.00218367	0.0364625	0.00022924	0.00577251	0.00281841	0.00688897	0	0.00810744	0.000710367
D37_WEV_T2106132016	0.0967354	0.00120911	0.00088162	0.000697904	0.0138903	0.00103831	0.00410864	0.010657	0.000631809	0.00383	0.0010574	0.0067377	0.000736924	0.00289456	0.00689068	0.1612	0.474222	0.0142875	0.00166332	0.0361964	0.0477748	0.00166514	0.0636416	0.0448589	0.029493	0.000707477	0.147122	0.00205222	0.0287145	0.136463	0.0593557	0.00827481	0.00205614	0.047772	0.00186882	0.00260174	0.0106774	0.00959715	0.0173104	0.00752519	0	0.0297339	0.000584441	0.00584703	0	0.00208794	0	0	0.000325991
D39_WEV_T2106132018	0.00176125	0.00298204	0.064462	0.00311651	0.0318516	0.00124483	0.00532161	0.00760774	0.00284866	0.0117179	0.0087929	0.0216639	0.0294622	0.0048011	0.000381192	0.0314129	0.116645	0.0533601	0.00546969	0.0244032	0.00708553	0.0421559	0.098667	0.0438618	0.194466	0.00736027	0.000406931	0.00744327	0.0319312	0.0179217	0.0266686	0.0407023	0.0197648	0.0452293	0.0205513	0.0033711	0.029887	0.0333707	0.000226918	0.109923	0.000898343	0.0505943	0.000978103	0.00933712	0.00325678	0.0272773	0.000138265	0.00857499	0.00779057
D40_WEV_T2106132019	0.0657636	0.00196173	0.109613	0.00157396	0.0233395	0.00243182	0.00374289	0.0142908	0.000427807	0.00448677	0.00420374	0.0176612	0.00270752	0.00604318	1.9307	0.0313635	0.00321588	0.0581616	0.0122692	0.018007	0.00107647	0.0106176	0.0949307	0.121558	0.0496108	0.00788156	0.0287909	0.0131069	0.04242	0.0248042	0.00739087	0.0164733	0.0130935	0.0344072	0.00399655	0.00586115	0.0123631	0.00569422	0.000260031	0.011751	0.00340978	0.248445	0.00109243	0.0145849	0.0296022	0.0266045	0.0176449	0.0088208	0.00178008
D43_MY_T2106132034	0.000767732	0.00053166	0	0	0.000667815	0.00432207	0	0	0	0.000903565	0	0.00757645	0	0	0.0323364	0.00124399	0.000404958	0.00105809	0	0	0.00476239	0.00868855	0	0.00478081	0.000458722	0.000616248	0	0.00195341	0	0.000328384	0.00167681	0	0	0	0	0.00111418	0	0	0.00119289	0	0	0	0.00234959	0	0	0.00276508	0	0	0.00168188
D44_MY_T2106132035	0.0659708	0.00521217	0.0055005	0.00533511	0.00877413	0.378182	0.00226767	0.00332812	0.000895422	0.0024269	0.00360659	0.0144765	0.0132899	0.00184816	0.530511	0.00244266	0.0035123	0.00610086	0.00402507	0.00299695	0.054517	0.00291708	0.0020802	0.00734082	0.0233993	0.0300957	0.00316874	0.0015683	0.00542602	0.0133003	0.00309634	0.000904347	0.00950643	0.00220443	0.00141927	0.00090846	0.000139518	0.00174377	0	0.00378121	0.00176059	0.0423332	0.0259925	0.00142801	0.00218057	0.00444445	0.00814195	0.00151615	0.0497255
D45_JN_T2106132036	0.000387724	0.00129328	0.0360315	0.188568	0.0389663	0.00325919	0.0977459	0.0109037	0.0709451	0.120772	0.0912403	0.13822	0.0748846	0.0102444	0.0161571	0.0311866	0.27434	0.186213	0.0374418	0.0187818	0.0572827	0.22134	0.0186441	0.047328	0.0205376	0.0734713	0.00455591	0.00939813	0.027065	0.0159334	0.0307456	0.0960049	0.00591565	0.00260401	0.056591	0.0586466	0.00559552	0.0345891	0.000489579	0.00410919	0.0116876	0.00032468	0.220885	0.00468674	0.0528706	0.0314382	0.00760017	0.0144451	0.195294
D46_JN_T2106132037	0	0.00174831	0.00328908	0.242063	0.0227355	0.00459234	0.0624884	0.00450935	0.0497356	0.0835205	0.117941	0.0916163	0.0314026	0.00272359	0.0277564	0.0318291	0.541722	0.174794	0.0403291	0.0141441	0.0268835	0.0502785	0.00539327	0.073869	0.0228931	0.0543295	0.00288697	0.00800894	0.0120345	0.0431798	0.0310632	0.0619573	0.00192662	0.000947297	0.039646	0.0342909	0.0012985	0.0101723	0	0	0.0256407	0	0.352402	0.00216196	0.00670258	0.0347996	0.000850129	0.00558979	0.103479
D47_JN_T2106132038	0.000372984	0.00103154	0.0139634	0.205833	0.0272799	0.00351934	0.119694	0.00732639	0.0774661	0.123247	0.0950169	0.115195	0.0523927	0.00672012	0.0126224	0.0234098	0.302364	0.179371	0.0378328	0.0168437	0.0574144	0.148254	0.0111231	0.0484391	0.0227076	0.0761578	0.00561256	0.00661363	0.0287712	0.0363262	0.0373362	0.0834162	0.0038612	0.00162642	0.0660306	0.0777164	0.00441269	0.027525	0.00025094	0.00318005	0.01352	0.000350093	0.303863	0.00346767	0.0422388	0.0218582	0.00260599	0.0125789	0.246476
D48_JN_T2106132039	0.000672435	0.00146598	0.0589632	0.1643	0.0335015	0.00508595	0.0615225	0.0175466	0.0614133	0.0978524	0.0506337	0.100496	0.0515648	0.0152752	0.0235466	0.0534585	0.349037	0.12879	0.0246942	0.0289514	0.0387301	0.163513	0.0229534	0.0581044	0.0307784	0.0663352	0.0041545	0.013735	0.0228534	0.0268351	0.0453202	0.0719967	0.00867064	0.00369096	0.0731407	0.0734694	0.00701608	0.026029	0.000596654	0.00270732	0.011514	0.00101069	0.37788	0.00576128	0.0718932	0.0495488	0.0172019	0.0099273	0.166419
D49_JN_T2106132040	0.00467843	0.00187886	0.0339223	0.0218227	0.00801059	0.30638	0.0384132	0.0104394	0.123402	0.0445249	0.0259053	0.175152	0.0782871	0.011142	0.786659	0.013771	0.252834	0.245827	0.00853618	0.035122	0.072101	0.198552	0.111448	0.0751521	0.80462	0.0416125	0.00229056	0.0351807	0.00790638	0.0110322	0.107514	0.205533	0.00616328	0.00220865	0.0178059	0.0196229	0.0128297	0.00796464	0.000268903	0.00373222	0.00760879	0.0149413	0.116377	0.00460806	0.0195315	0.00696229	0.000177501	0.0322273	0.0482365
D50_JN_T2106132041	0.00419439	0.00155589	0.0130059	0.0204811	0.00520471	0.322492	0.0424505	0.0062205	0.0841214	0.0574827	0.0258636	0.139046	0.0296821	0.00716032	0.767695	0.0129595	0.261844	0.193865	0.00565002	0.0334947	0.0659609	0.114097	0.10145	0.12873	0.785918	0.0330531	0.000656793	0.0639485	0.00449389	0.0147599	0.103437	0.172343	0.00598295	0.00155887	0.0125351	0.0152611	0.0104723	0.00215994	0	0.00177916	0.00963248	0.0107428	0.139673	0.00341426	0.0133038	0.00439199	0	0.0261695	0.0407653
D51_JN_T2106132042	0.000746198	0.00325925	0.0744596	0.00817706	0.0684134	1.40353	0.00100746	0.0923514	0	0.0424014	0.00299283	0.023339	0.00119187	0.0045718	2.12552	0.00980345	0.100998	0.0686097	0.0300928	0.00461626	0.0782731	0.0436695	0.00337761	0.163152	0.508642	0.0103867	0.000939442	0.0170229	0.0407904	0.0344644	0.00206176	0.0285581	0.0158438	0.000521209	0.00162605	0.0293869	0.00144674	0.00918817	0.000239154	0	0.000790651	0.0505954	0.000984631	0.018735	0.0078887	0.00414667	0	0.000654793	0.0117165
D52_JN_T2106132043	0.0017093	0.00138595	0.00501798	0.0885908	0.213526	1.57602	0.008422	0.0180774	0.00941484	0.0620004	0.0354069	0.0401992	0.0310008	0.0107593	0.198276	0.00994035	0.332	0.100725	0.00682424	0.0273258	0.163411	0.12572	0.014215	0.0357912	0.062489	0.0211145	0.000783828	0.0057479	0.00708027	0.0589129	0.0470339	0.0242409	0.011187	0.0127208	0.0297941	0.0112309	0.019911	0.0046542	0.000180795	0.00325731	0.00058419	0.00186377	0.233771	0.00289489	0.015877	0.0426596	0.00675658	0.013251	0.498272
D53_JN_T2106132044	0	0	0.152571	0.000747675	0.00478715	0.917282	0.00239694	0.0331131	0.000240179	0.000244112	0.000385885	0.000235768	0.00158278	0.000189123	0.0428544	0.00160913	0.970718	0.0111112	0.003768	0.0236714	0.000791773	0.00298913	0.000295396	0.0140541	0.150584	0.00750479	0	0.00892572	0	0	0.00101058	0.00253528	0.000512544	0.000470422	0.000449634	0	0.00245264	0	0	0	0	0.000565865	0.0213496	0.00167752	0.00202602	0.00117657	0	0.00118645	0.00227193
D54_JN_T2106132045	0.000636384	0.00120996	0.115845	0.0560872	0.0372622	0.00410179	0.0426301	0.0190115	0.054168	0.0674355	0.0147707	0.0750992	0.0250045	0.0207141	0.367305	0.0832497	0.303521	0.213123	0.038213	0.0260533	0.0183527	0.291559	0.0419187	0.0945806	0.0369819	0.0693675	0.00549548	0.024998	0.0207642	0.0388266	0.0578562	0.115906	0.0188077	0.00742293	0.115108	0.0695778	0.0122065	0.0291725	0.00101309	0.0047189	0.0144937	0.00170438	0.297828	0.0085341	0.128439	0.0687498	0.011836	0.00837073	0.0664782
D55_JN_T2106132127	0.00126675	0.00477517	0.00752644	0.011591	0.106177	0.927731	0.0052424	0.0218367	0.0135486	0.0347532	0.00623479	0.0194547	0.0307598	0.121256	0.135729	0.0112868	0.596477	0.178212	0.00691198	0.0529707	0.0318716	0.0703879	0.012717	0.265979	0.452648	0.0359211	0.00761157	0.0558937	0.0030392	0.0800454	0.0159865	0.0359774	0.0124974	0.0038697	0.0161906	0.0051411	0.0037224	0.00470445	0.000153272	0.00102275	0.00114184	0.00606425	0.137295	0.00310072	0.105446	0.0203375	0.0571459	0.0154243	0.0582397
D56_DKLZ_T2107136302	0.00135795	0.0544705	0.0016218	0.000437673	0.0403943	0.00099481	0.000823162	0.00119438	0.000853531	0.0512806	0.000427934	0.0194733	0.00398214	0.000415995	1.14617	0.0235329	0.00138974	0.0127504	0.00243534	0.0002483	0.079264	0.00750891	0.00212037	0.00168276	0.012654	0.00334659	0	0.00102708	0.00430057	0.0258176	0.00990709	0.00181756	0.00105411	0.00552509	0.00195825	0.0140981	0.000292537	0.00407413	0.0166109	0.0173668	0.00799832	0.00759877	0.00829376	0.00998481	0	0.0320602	0.00713061	0.00552475	0.0186401
D57_DKLZ_T2107136303	0.0050061	0.0595041	0.0484196	0.000776549	0.123251	0.00176506	0.00281506	0.0100524	0.00260867	0.178988	0.00120129	0.0354338	0.0122343	0.00348463	14.8245	0.0601333	0.00239353	0.0235277	0.00522008	0.00132024	0.176142	0.0340401	0.00645443	0.0134296	0.0230478	0.0131527	0.0116286	0.0136957	0.0197937	0.0345772	0.0342063	0.0345062	0.00418909	0.0114244	0.00869359	0.0585763	0.00173964	0.0205187	0.0164463	0.0781927	0.0183238	0.0066804	0.0122803	0.0216253	0.0025836	0.056276	0.0320714	0.0132048	0.015761
D58_DKLZ_T2107136304	0.00766157	0.201981	0.0179791	0.00651522	0.125714	0.00123277	0.0176281	0.0154556	0.017048	0.0541549	0.00329731	0.0471376	0.0152141	0.00488756	0.636815	0.0469278	0.0848196	0.05755	0.0162429	0.019497	0.165569	0.0375755	0.0471815	0.00958078	0.363313	0.0180766	0.00551804	0.00454325	0.0277066	0.0646764	0.0974367	0.0108898	0.00569043	0.0771497	0.00854679	0.125163	0.00146569	0.0274364	0.107654	0.0654693	0.0159305	0.0152859	0.462801	0.092339	0.00286542	0.173984	0.0114363	0.00728195	0.0185198
D59_DKLZ_T2107136305	0.00436539	0.0318857	0.00682905	0.000751696	0.0555413	0.00401856	0.00213993	0.0062247	0.00277902	0.0124883	0.00113252	0.0241419	0.00858253	0.002272	0.528356	0.0237806	0.00488739	0.0177255	0.00308873	0.00106613	0.228776	0.0142263	0.0083227	0.00751055	0.0342785	0.00996269	0.00848322	0.00311796	0.0239167	0.0123874	0.0221778	0.00804794	0.000894561	0.00693977	0.00899113	0.00884544	0.000785939	0.00502928	0.00451294	0.00745679	0.011055	0.00728373	0.0124638	0.0162077	0.000631443	0.021804	0.00441792	0.00795373	0.0194144
D60_DKLZ_T2107136306	0.000621691	0.000592484	0.00849648	0.000570585	0.0176423	0.227609	0.00334887	0.0100777	0.0175924	0.00107886	0.000760758	0.0168111	0.00107057	0.00219016	0.172271	0.068352	0.0110167	0.0788905	0.00112718	0.00136951	0.00702428	0.030014	0.0851862	0.0504285	0.0389716	0.0159413	0	0.00271415	0.0151884	0.0262723	0.00370982	0.0463935	0.00634258	0.0189051	0.0101463	0.00148684	0.00446333	0	0	0.048935	0.00509267	0	0.00408161	0.00442651	0	0.0229407	0.000975108	0.0197987	0.0106745
D61_DKLZ_T2107136307	0.00497838	0.00179556	0.118865	0.0460213	0.0274618	0.92438	0.00787208	0.0573173	0.207728	0.005975	0.0347246	0.0230386	0.0402291	0.036439	0.615362	0.106875	2.76337	0.367186	0.010258	0.0497782	0.0070465	0.291068	0.172516	0.191334	0.404719	0.0836271	0.000527374	0.0101048	0.0324765	0.062751	0.0162092	0.194578	0.0201184	0.0563216	0.0307321	0.00539446	0.266487	0.00261725	0.000544332	0.106732	0.0361455	0.00149445	0.0587456	0.0139777	0.0214985	0.110335	0.00107743	0.00730149	0.00570018
D62_DKLZ_T2107136308	0.000537396	0.000590478	0.0130309	0.000601981	0.0149752	0.508612	0.00274722	0.00959666	0.0198133	0.00522244	0.00122753	0.0240733	0.00183026	0.00313008	0.0602175	0.0764676	0.0159022	0.117368	0.00113674	0.00567518	0.00988104	0.0209879	0.0987965	0.0661726	0.0814183	0.0113569	0	0.0019876	0.00646724	0.0305507	0.00350465	0.0408071	0.00647161	0.0121731	0.0156059	0.00113642	0.00917987	0	0	0.0301636	0.00986084	0.000456939	0.0182046	0.00608342	0.000849881	0.0196324	0.000929737	0.0117663	0.00553917
D63_DKLZ_T2107136309	0.00885139	0.0841752	0.105181	0.00181791	0.312455	0.357794	0.00852338	0.0192361	0.00300541	0.750853	0.00249955	0.0778142	0.0055207	0.00989475	2.14084	0.0706224	0.000744458	0.13402	0.00585605	0.00683526	0.365443	0.0696061	0.00810204	0.0412164	0.00521546	0.0116841	0.0207918	0.0263205	0.0067046	0.0663634	0.0538724	0.0645825	0.0154328	0.0222225	0.00653807	0.00597595	0.00298344	0.0212905	0.00118867	0.0146196	0.016836	0.00215479	0.00463504	0.0146856	0.00673214	0.0333146	0.0361996	0.106916	0.0254164
D64_DKLZ_T2107136310	0.00248434	0.0371252	0.0252549	0.000954922	0.0373557	0.0014376	0.00395192	0.0073521	0.0255795	0.136486	0.0013724	0.0222512	0.000972301	0.00648894	0.647268	0.0340283	0.0023346	0.0541931	0.00159245	0.000949812	0.0279898	0.0532882	0.0312794	0.0225992	0.0290922	0.00359551	0.000189559	0.00732675	0.00977512	0.00478575	0.0245212	0.0122275	0.00633829	0.0126991	0.00983981	0.00309556	0.0129665	0.018128	0.00260516	0.00213953	0.0312792	0.000741958	0.0510703	0.00208742	0.000279044	0.0273587	0.00122732	0.00581289	0.00775267
D65_DKLZ_T2107136311	0.024984	0.0197032	0.0970209	0.00398762	0.00473046	0.377468	0.0100316	0.0269212	0.00843503	0.202854	0.002676	0.132046	0.00237737	0.0314196	7.73352	0.1387	0.0703007	0.158369	0.00507502	0.0110294	0.00543635	0.0685146	0.0416566	0.0560027	0.426754	0.0064296	0.0184102	0.127837	0.0134773	0.017304	0.0738465	0.0939608	0.00800958	0.0220389	0.0191555	0.00188961	0.00127129	0.0529505	0.00134207	0.00434253	0.00247866	0.00565693	0.433295	0.0184103	0.0483895	0.144959	0.0031439	0.134152	0.00254881
D66_DKLZ_T2107136312	0	0.0171788	0	0	0.0767071	0.00145142	0.000380342	0.00157611	0.000434355	0.0448027	0	0.0160318	0.00277627	0.000696482	4.43241	0.0148523	0.00255894	0.0138816	0.000634756	0	0.0426943	0.00246756	0.00327651	0.00120222	0.00351427	0.0005188	0	0	0.000950343	0.00553091	0.0103858	0.00760763	0	0.000453729	0.000650518	0	0.0011245	0.00142107	0.00255902	0.0071487	0.00339082	0	0.00094899	0.00315509	0	0.0143744	0	0.00349783	0.00758991
D67_DKLZ_T2107136313	0.0031173	0.0449706	0.0012092	0.00143786	0.0148096	0.0023611	0.00498587	0.00403151	0.00414581	0.00299123	0.000586865	0.00268595	0.00622018	0.0208971	0.2125	0.0158604	0.0163059	0.117856	0.00367378	0.000270521	0.0649237	0.0209862	0.0251818	0.0117364	0.0198428	0.00495493	0	0.000474583	0.0504899	0.018546	0.0172346	0.00594065	0.001216	0.0156679	0.00111599	0.0220783	0.00819557	0.00853604	0.100579	0.00683434	0.00119167	0.00223751	0	0.0344924	0	0.0189274	0	0.00291426	0.00718684
D68_DKLZ_T2107136314	0.00472323	0.175245	0.00328322	0.000752971	0.0194138	0.00215645	0.0134214	0.00738665	0.00260096	0.00680452	0.000903538	0.00334571	0.00483204	0.0574062	1.90479	0.0269623	0.135115	0.239794	0.00926579	0.000747555	0.0599946	0.0391941	0.0584377	0.0331329	0.0351311	0.00615728	0	0.00100288	0.0846828	0.0542364	0.0420754	0.0156835	0.00176015	0.0482202	0.00227405	0.0534983	0.0152332	0.0197679	0.207638	0.0787538	0.00720777	0.00468151	0.000891785	0.0724821	0	0.044399	0	0.0040535	0.00855443
D69_DKLZ_T2107136315	0.00218857	0.107076	0.0982935	0.00542098	0.0526396	0.130737	0.00402722	0.0290069	0.117975	0.0182578	0.00505596	0.00693668	0.0134103	0.356097	1.12221	0.0598022	0.390126	0.208693	0.0085338	0.0111632	0.0244734	0.218065	0.0607445	0.0818392	0.0224716	0.0135207	0.0439031	0.0474569	0.0418789	0.0181539	0.0327419	0.104283	0.0217941	0.034768	0.0608021	0.00824795	0.0213798	0.0128126	0.000939469	0.00848679	0.011151	0.00191085	0.00220643	0.0689468	0.00819035	0.0280312	0.00588227	0.009797	0.00830994
D70_DKLZ_T2107136316	0.000360319	0.0250143	0	0	0.0732064	0.000507767	0.000560484	0.000959686	0.000584368	0.0312241	0.000302168	0.01991	0.00270755	0.000553906	2.18944	0.00992532	0.00166445	0.0130134	0.00135113	0	0.0336571	0.00108574	0.00132178	0.00099422	0.000931623	0.00134094	0	0	0	0.0140962	0.00769504	0.00400202	0.000378414	0.000736729	0.000338003	0.000865864	0.000649197	0.0033905	0.0157754	0.0124279	0.00187829	0	0.000994126	0.00313009	0	0.0130864	0	0.00312523	0.00600715
D71_DKLZ_T2107136317	0.00334723	0.165553	0.00352606	0.000711148	0.0184728	0.00204511	0.0150668	0.00915053	0.00317526	0.0044036	0.000968782	0.00346213	0.00581791	0.0579459	0.362386	0.0298725	0.080343	0.280424	0.00790745	0.000789353	0.0611348	0.0450147	0.0586973	0.0360574	0.0364145	0.00689559	0	0.00105895	0.10016	0.0495468	0.0343094	0.0154082	0.00213548	0.0425416	0.00214429	0.045535	0.0213896	0.0240148	0.223583	0.0527425	0.00443962	0.00442511	0.000596765	0.0921079	0	0.0558324	0	0.00367338	0.0122681
D72_DKLZ_T2107136318	0.000396356	0.0560655	0.00412971	0.000361622	0.0680491	0.0447551	0.00146846	0.00467897	0.00106908	0.132874	0.000321432	0.0170858	0.000770044	0.0210093	1.39086	0.0200291	0.0009341	0.0373007	0.00232173	0.000705219	0.0753096	0.00900743	0.0082183	0.0076515	0.00266335	0.00262426	0.00583447	0.00639323	0.00173802	0.0269263	0.0347453	0.00692206	0.00118474	0.00142045	0.00305619	0.00161186	0.000776908	0.00337497	0.000206018	0.00162467	0.00472036	0	0.000317251	0.00765037	0	0.0026368	0.00779051	0.0135376	0.00918701
D73_DKLZ_T2107136319	0.0603166	0.0160012	0.0272152	0.0204344	0.0464107	0.0470144	0.0110025	0.0186961	0.489175	0.107034	0.0160926	0.0365158	0.0462038	0.147352	2.82407	0.0624696	1.32629	0.407591	0.0223138	0.00112611	0.0357809	0.459113	0.0550804	0.0712516	0.000337349	0.0143933	0.00859249	0.0426634	0.318951	0.0187709	0.0108049	0.0463197	0.00681461	0.0415971	0.00473665	0.00882294	0.0258471	0.0100086	0.00289957	0.0243165	0.0888944	0.00410113	0.00866117	0.0441452	0.0190378	0.0229528	0.000783154	0.0427659	0.00286028
D74_DKLZ_T2107136320	0	0.00739001	0.00971187	0	0.0183626	0.00166106	0.000460553	0.00288738	0.000690032	0.0156241	0.000395574	0.00474586	0.00211297	0.00161405	0.144495	0.0264013	0.0019243	0.00566489	0.00121977	0.000287911	0.0161797	0.00421205	0.00284325	0.00136838	0.00276016	0.00131007	0	0.00135186	0.00207638	0.0145687	0.0075017	0.00693048	0.000945742	0.00201776	0.00171172	0	0.00153201	0.00261187	0.00118399	0.00461339	0.00251391	0.000714405	0.00289054	0.0036927	0	0.013905	0	0.00140587	0.00244263
D75_DKLZ_T2107136321	0.000204681	0.000522087	0.0209868	0.000826083	0.0196905	0.027452	0.00382653	0.0151108	0.019569	0.00244982	0.0014161	0.0307729	0.0042492	0.00300447	1.66258	0.0528931	0.00600323	0.0737054	0.00137103	0.00479412	0.0115187	0.0503176	0.0787384	0.0258097	0.0278363	0.0148065	0	0.00445877	0.0309793	0.0310294	0.00629663	0.067949	0.0166236	0.00576813	0.0177262	0.0040879	0.00615732	0.00203522	0	0.166185	0.00183387	0.000336208	0.000754304	0.00401024	0.000960983	0.0230147	0.00320065	0.0301532	0.0100867
D76_DKLZ_T2107136322	0.000278329	0.000668984	0.0486567	0.000533004	0.0401289	0.00103172	0.000837832	0.0112609	0.0191979	0.223085	0.000481409	0.0547465	0.00220674	0.0201743	0.690644	0.0613927	0.00848826	0.0552872	0.00180302	0.000390172	0.0443909	0.0247434	0.0168607	0.019188	0.0437145	0.00217288	0.00416109	0.0110739	0.0150673	0.020802	0.0219356	0.0015396	0.00116923	0.00772715	0.00802622	0.0012262	0.00478974	0.00867769	0.000352633	0.00322582	0.00670811	0.000363056	0.00401235	0.0076536	0.00345604	0.010571	0.00211827	0.00533015	0.00420119
D77_DKLZ_T2107136323	0	0.0220848	0.0167567	0.000443295	0.0861038	0.00090683	0.000947426	0.00598679	0.00123645	0.0285109	0.000612933	0.0187779	0.00375677	0.00842678	0.560901	0.038505	0.00271837	0.0282076	0.00293394	0.000186288	0.0602992	0.0202522	0.00859309	0.00292671	0.0071878	0.00258054	0.000230042	0.00249914	0.00641798	0.00988254	0.0245284	0.0265589	0.00362862	0.00341581	0.0026323	0.000380545	0.00490296	0.00403572	0.00507137	0.00669179	0.0020717	0.00127117	0.00168524	0.00728561	0	0.0242695	0	0.00368781	0.00831405
D78_DKLZ_T2107136324	0	0.000358927	0.0078555	0.000260779	0.00778576	0.00663868	0.00149369	0.00344372	0.00746069	0.000873526	0.000417234	0.00940892	0.00167097	0.000886111	0.295328	0.0138381	0.0014721	0.0123453	0.000492985	0.000191095	0.00391783	0.00801019	0.0133436	0.00350925	0.00882604	0.00254789	0.000121795	0.00104199	0.0038297	0.0021278	0.00295775	0.0120395	0.00114531	0.00067112	0.00374669	0	0.00072211	0.000252864	8.64e-05	0.00273688	0.000390834	0.000265129	0.00025166	0.00066506	0.000977951	0.00461071	0.00375706	0.00932681	0.00337459
D79_DKLZ_T2107136325	0.0105827	0.0164921	0.00308206	0.00586113	0.00686523	0.000614865	0.00510701	0.00383248	0.149041	0.0426556	0.00228427	0.00713179	0.000314202	0.00173553	0.445497	0.0250794	0.0327906	0.0228615	0.00106137	0.000277094	0.010854	0.00999207	0.00267507	0.013665	0.00446861	0.00699054	0	0.00240198	0	0.00424157	0.0160031	0.0136327	0.00124555	0.00473886	0.00333965	0.00128615	0.0165311	0.00323507	0.0337929	0.000972277	0.0021361	0	0.000474643	0.00202785	0	0.0125913	0	0.00122751	0.00140709
D80_DKLZ_T2107136326	0.0281745	0.0119506	0.0156116	0.000914104	0.0249099	0.00320562	0.00418641	0.0121654	0.0018287	0.0100308	0.00158875	0.00438082	0.00445549	0.00882017	2.05292	0.0462639	0.00419588	0.666703	0.0198074	0.00571836	0.0199164	0.00980571	0.0320942	0.0370445	0.00501016	0.0324861	0	0.0370838	0.0366113	0.114105	0.0210846	0.0114391	0.0107882	0.00663289	0.00289703	0.0210707	0.00867372	0.005793	0.0982026	0.130949	0.102322	0.000651056	0.0122583	0.0401909	0.00636627	0.154127	0.00131871	0.0114236	0.00836843
D81_DKLZ_T2107136327	0.00161911	0.0525635	0.00530315	0.00273699	0.00141716	0.33712	0.00059455	0.00584772	0.0151731	0.00739584	0.00100702	0.0473963	0.00310085	0.00713261	0.168632	0.00565865	0.00615117	0.104447	0.00216054	0.00129395	0.0826089	0.00628042	0.00189285	0.00170271	0.0876101	0.0126273	0.0126305	0.0526035	0.000694864	0.0210958	0.00204208	0.0061285	0.00109653	0.00121548	0.000847625	0.00279992	0	0.0433764	0.00658105	0.000741826	0.0149458	0.293949	0.00135147	0.0119317	0	0.00821096	0.000181241	0.00270695	0.00837628
D82_DKLZ_T2107136328	0.00293823	0.0638006	0.00424372	0.000494321	0.0505161	0.00113762	0.00536165	0.00691926	0.0387653	0.0252691	0.000604153	0.0122635	0.00723674	0.00324482	0.158006	0.00333974	0.0262071	0.0730014	0.00584051	0.000642669	0.0278633	0.0181238	0.00671017	0.00627865	0.0908762	0.00238421	0.00112811	0.00109731	0.00432264	0.00294787	0.0112489	0.00745747	0.00498979	0.00323058	0.00253425	0.00694054	0.0003835	0.00895726	0.00707886	0.0309143	0.00719936	0.00147387	0.00386688	0.0100566	0	0.017703	0.00609423	0.00194994	0.0040685
D83_DKLZ_T2107136329	0.0248407	0.141744	0.016655	0.00558964	0.016402	2.45285	0.0101769	0.0165606	0.199522	0.0441066	0.0872823	0.0177163	0.0149014	0.445064	0.0461439	0.147901	1.48396	0.272017	0.0215773	0.0642203	0.0524898	0.109163	0.113991	0.111794	0.567665	0.0196318	0.0455619	0.0892035	0.0316633	0.0634372	0.0650087	0.0379902	0.00531089	0.0459846	0.1498	0.00163264	0.0307528	0.0101555	0.00479002	0.0139466	0.0493616	0.00284218	0.0331215	0.0513371	0.00724004	0.0139744	0.000866925	0.0118458	0.0173061
D84_DKLZ_T2107136330	0.211497	0.0101245	0.230511	0.00708503	0.0124722	0.344113	0.0106872	0.041544	0.133454	0.00417469	0.00927353	0.00783696	0.0201213	0.15396	0.951439	0.175135	0.497904	0.188249	0.0199833	0.00148116	0.0232105	0.845588	0.12143	0.0648958	0.000187056	0.0198761	0.00391239	0.0319876	0.116131	0.0338906	0.0199409	0.051447	0.0301128	0.0754634	0.0102919	0.0344644	0.051188	0.0357597	0.00379247	0.101654	0.123588	0.00867972	0.0114613	0.0338494	0.0205185	0.125283	0.00122692	0.0124046	0.00589971
D85_DKLZ_T2107136331	0.000382714	0.00134737	0.06522	0.00236691	0.00094862	0.0853557	0.0124595	0.00714459	0.0309898	0.0564995	0.00206063	0.0250295	0.0187734	0.00328977	0.66673	0.0545457	0.00753363	0.064204	0.0062335	0.000505845	0.00546987	0.071803	0.00415643	0.0211277	0.00345056	0.0107547	0.023403	0.0030949	0.00375731	0.00659218	0.00256875	0.0162418	0.00566153	0.00184451	0.00461	0.0013296	0.0195353	0.0107522	0.0118891	0.00207434	0.00349559	0.00292874	0.000749053	0.00312714	0.000405304	0.0643644	0.00013097	0.00679125	0.00530635
D86_DKLZ_T2107136332	0.0777734	0.0176515	0.0232218	0.0348417	0.00319181	1.04032	0.12843	0.0233096	0.132188	0.0197453	0.0580793	0.0432963	0.0390575	0.00325712	0.153716	0.0399026	1.79695	0.252349	0.0156199	0.00646824	0.0664196	0.298669	0.0215042	0.0412204	0.000644838	0.0354568	0.0705149	0.119531	0.061247	0.0231649	0.015305	0.0233018	0.00196379	0.0226552	0.00247566	0.0282531	0.0231989	0.0512737	0.00308433	0.017308	0.150781	0.000702622	1.10093	0.0127833	0.000949791	0.00571117	0	0.014994	0.025118
D87_DKLZ_T2107136333	0.0104161	0.0763521	0.0065774	0.00824937	0.00125065	1.47941	0.000973224	0.00540286	0.00369672	0.0298195	0.00202379	0.0425196	0.00494413	0.00799761	1.96851	0.00941912	0.0184607	0.200307	0.00282473	0.00322921	0.119068	0.00894886	0.00506526	0.00281747	0.158974	0.0266327	0.0189978	0.0902215	0.00200884	0.0392824	0.00352803	0.0213897	0	0.00268167	0.00142717	0.00682452	0	0.0593205	0.0098848	0	0.0674806	0.259583	0.00770036	0.0227672	0	0.0196231	0	0.00557412	0.0175196
D88_DKLZ_T2107136334	0.00103044	0.0301554	0.00260275	0.000374614	0.0505235	0.000997828	0.00317503	0.00434585	0.015993	0.024366	0.000429232	0.00890529	0.00562249	0.00167737	0.2155	0.00216516	0.0260914	0.0297528	0.00236756	0.00028226	0.0229786	0.00850035	0.00385213	0.00320914	0.0543948	0.00121837	0.000909595	0.000790741	0.00315081	0.00107263	0.00681645	0.0062782	0.00126877	0.00137951	0.00218243	0.00417443	0.000528163	0.00543163	0.0031722	0.0163844	0.00419381	0.000604252	0.00287568	0.00428288	0.000386332	0.00856625	0.00647839	0.00170591	0.00333499
[truncated: 1,372 more columns]
